# Supplementary material for: Quantitative input–output dynamics of a c-di-GMP signal transduction cascade in Vibrio cholerae
Source: PLoS Biol. 2022 Mar 18;20(3):e3001585. doi: 10.1371/journal.pbio.3001585 (PMC8967002; doi:10.1371/journal.pbio.3001585)
Supplement: S1 Data — (XLSX) [file pbio.3001585.s011.xlsx]

## Sheet: Figure 1
				Panel B, middle				Panel B, right				Panel C, middle				Panel C, right				Panel D, middle				Panel D, right				Panel E, middle				Panel E, right
			Nspd (uM)	Spd (uM)	c-di-GMP (%)		Nspd (uM)	Spd (uM)	c-di-GMP (%)		Nspd (uM)	Spd (uM)	c-di-GMP (%)		Nspd (uM)	Spd (uM)	c-di-GMP (%)		Nspd (uM)	Spd (uM)	c-di-GMP (%)		Nspd (uM)	Spd (uM)	c-di-GMP (%)		Nspd	Spd	c-di-GMP (%)		Nspd (uM)	Spd (uM)	c-di-GMP (%)
			0	0	0		0	0	0		0	0	-9.42993		0	0	-21.266		0	0	14.6454		0	0	15.5516		0	0	49.8096		0	0	48.0183
			1	0	-2.28109		1	0	0.939276		1	0	-6.94499		1	0	-21.266		1	0	19.9241		1	0	15.5516		1	0	51.3101		1	0	48.0314
			10	0	-0.101596		10	0	10.7253		10	0	-12.477		10	0	-21.266		10	0	22.8783		10	0	15.5516		10	0	45.7886		10	0	48.0701
			50	0	54.8428		50	0	48.081		50	0	-14.3088		50	0	-21.266		50	0	15.5724		50	0	15.5516		50	0	51.3979		50	0	48.0885
			100	0	53.1357		100	0	48.0904		100	0	-16.9627		100	0	-21.266		100	0	16.441		100	0	15.5516		100	0	48.9851		100	0	48.0918
			1000	0	37.7006		1000	0	48.0949		1000	0	-22.1703		1000	0	-21.266		1000	0	13.0066		1000	0	15.5516		1000	0	29.7979		1000	0	48.095
			0	1	5.90548		0	1	-9.51026		0	1	-12.5576		0	1	-21.266		0	1	16.5036		0	1	15.5516		0	1	46.8717		0	1	46.5371
			1	1	-6.12417		1	1	-8.97232		1	1	-10.4542		1	1	-21.266		1	1	16.9914		1	1	15.5516		1	1	49.2148		1	1	46.7869
			10	1	-6.20945		10	1	-3.63466		10	1	-11.2823		10	1	-21.266		10	1	21.894		10	1	15.5516		10	1	47.4748		10	1	47.559
			50	1	59.2785		50	1	47.7884		50	1	-19.1323		50	1	-21.266		50	1	18.3522		50	1	15.5516		50	1	42.8085		50	1	47.9472
			100	1	55.4442		100	1	47.9885		100	1	-19.4023		100	1	-21.266		100	1	17.741		100	1	15.5516		100	1	53.1507		100	1	48.0176
			1000	1	38.6664		1000	1	48.0869		1000	1	-23.3799		1000	1	-21.266		1000	1	11.081		1000	1	15.5516		1000	1	38.3424		1000	1	48.0872
			0	10	-15.0021		0	10	-19.3449		0	10	-13.9328		0	10	-21.266		0	10	12.2292		0	10	15.5516		0	10	38.1607		0	10	38.1332
			1	10	-22.5906		1	10	-18.9662		1	10	-14.79		1	10	-21.266		1	10	16.4607		1	10	15.5516		1	10	43.7867		1	10	39.3521
			10	10	-16.7564		10	10	-14.0139		10	10	-14.7043		10	10	-21.266		10	10	15.4196		10	10	15.5516		10	10	54.2683		10	10	43.8287
			50	10	57.8049		50	10	45.4801		50	10	-17.8969		50	10	-21.266		50	10	14.0235		50	10	15.5516		50	10	50.8237		50	10	46.7588
			100	10	57.8848		100	10	47.1164		100	10	-20.5376		100	10	-21.266		100	10	12.1326		100	10	15.5516		100	10	42.3965		100	10	47.3739
			1000	10	35.3585		1000	10	48.0152		1000	10	-22.1013		1000	10	-21.266		1000	10	10.6035		1000	10	15.5516		1000	10	31.8565		1000	10	48.0175
			0	50	-16.4777		0	50	-19.6949		0	50	-13.7041		0	50	-21.266		0	50	10.8082		0	50	15.5516		0	50	24.6538		0	50	23.0955
			1	50	-21.1014		1	50	-19.3208		1	50	-17.6009		1	50	-21.266		1	50	8.95595		1	50	15.5516		1	50	35.3611		1	50	25.235
			10	50	-15.0693		10	50	-14.4719		10	50	-16.5365		10	50	-21.266		10	50	11.6624		10	50	15.5516		10	50	42.033		10	50	34.4258
			50	50	56.2832		50	50	38.7215		50	50	-21.2985		50	50	-21.266		50	50	11.8717		50	50	15.5516		50	50	48.9246		50	50	42.6587
			100	50	54.4021		100	50	43.937		100	50	-20.7858		100	50	-21.266		100	50	12.3392		100	50	15.5516		100	50	47.4484		100	50	44.9193
			1000	50	38.0727		1000	50	47.7028		1000	50	-24.3842		1000	50	-21.266		1000	50	6.92018		1000	50	15.5516		1000	50	34.2516		1000	50	47.7138
			0	100	-15.6022		0	100	-19.7269		0	100	-15.0351		0	100	-21.266		0	100	5.63599		0	100	15.5516		0	100	15.7275		0	100	14.6258
			1	100	-20.0359		1	100	-19.357		1	100	-15.4641		1	100	-21.266		1	100	6.44137		1	100	15.5516		1	100	28.4716		1	100	16.9813
			10	100	-12.4218		10	100	-14.6081		10	100	-17.7669		10	100	-21.266		10	100	7.29872		10	100	15.5516		10	100	36.0472		10	100	27.8326
			50	100	51.937		50	100	33.4603		50	100	-21.5982		50	100	-21.266		50	100	5.06134		50	100	15.5516		50	100	43.8451		50	100	38.971
			100	100	54.4931		100	100	40.9131		100	100	-18.2517		100	100	-21.266		100	100	5.29594		100	100	15.5516		100	100	46.0668		100	100	42.4631
			1000	100	38.0858		1000	100	47.3257		1000	100	-25.0101		1000	100	-21.266		1000	100	5.36738		1000	100	15.5516		1000	100	30.5047		1000	100	47.3468
			0	1000	-23.9545		0	1000	-19.8959		0	1000	-22.0604		0	1000	-21.266		0	1000	4.90915		0	1000	15.5516		0	1000	-37.3086		0	1000	-10.8977
			1	1000	-20.8138		1	1000	-19.5751		1	1000	-21.4752		1	1000	-21.266		1	1000	5.22355		1	1000	15.5516		1	1000	-21.2517		1	1000	-9.40128
			10	1000	-9.83097		10	1000	-15.9183		10	1000	-21.3561		10	1000	-21.266		10	1000	5.22615		10	1000	15.5516		10	1000	6.28073		10	1000	-0.0503795
			50	1000	22.5729		50	1000	7.94359		50	1000	-21.8288		50	1000	-21.266		50	1000	4.25087		50	1000	15.5516		50	1000	20.9897		50	1000	16.1756
			100	1000	30.6739		100	1000	20.391		100	1000	-24.8466		100	1000	-21.266		100	1000	5.21428		100	1000	15.5516		100	1000	22.6712		100	1000	23.9988
			1000	1000	26.7632		1000	1000	42.1419		1000	1000	-25.167		1000	1000	-21.266		1000	1000	8.0635		1000	1000	15.5516		1000	1000	18.8049		1000	1000	42.274

## Sheet: Figure 2
				Panel A, left				Panel A, right				Panel B, left				Panel B, right				Panel C, left				Panel C, right
			Nspd (uM)	Spd (uM)	c-di-GMP (%)		Nspd (uM)	Spd (uM)	c-di-GMP (%)		Nspd (uM)	Spd (uM)	c-di-GMP (%)		Nspd (uM)	Spd (uM)	c-di-GMP (%)		Nspd (uM)	Spd (uM)	c-di-GMP (%)		Nspd (uM)	Spd (uM)	c-di-GMP (%)
			0	0	14.0103		0	0	15.5516		0	0	13.4006		0	0	0		0	0	0.468298		0	0	-18.9342
			1	0	13.946		1	0	15.5516		1	0	16.2962		1	0	0.0902127		1	0	-4.63719		1	0	-18.7898
			10	0	10.8612		10	0	15.5516		10	0	12.3695		10	0	1.40717		10	0	-9.78825		10	0	-16.6991
			50	0	6.16967		50	0	15.5516		50	0	24.5493		50	0	20.6953		50	0	28.6206		50	0	16.7893
			100	0	7.84062		100	0	15.5516		100	0	20.6316		100	0	20.7041		100	0	23.7689		100	0	16.8119
			1000	0	2.12082		1000	0	15.5516		1000	0	17.8955		1000	0	20.7084		1000	0	26.2583		1000	0	16.8231
			0	1	15.1671		0	1	15.5516		0	1	11.8181		0	1	-1.67276		0	1	-5.33836		0	1	-21.6454
			1	1	14.3316		1	1	15.5516		1	1	14.8395		1	1	-1.6412		1	1	-9.60148		1	1	-21.5936
			10	1	11.5681		10	1	15.5516		10	1	10.6612		10	1	-1.09167		10	1	-10.8177		10	1	-20.6956
			50	1	7.64781		50	1	15.5516		50	1	19.5792		50	1	20.6426		50	1	27.5737		50	1	16.6543
			100	1	5.33419		100	1	15.5516		100	1	18.3449		100	1	20.6856		100	1	27.5561		100	1	16.7644
			1000	1	5.9126		1000	1	15.5516		1000	1	15.1674		1000	1	20.707		1000	1	23.8881		1000	1	16.8193
			0	10	9.12596		0	10	15.5516		0	10	3.43471		0	10	-8.35489		0	10	-22.7303		0	10	-33.6496
			1	10	8.29049		1	10	15.5516		1	10	6.34711		1	10	-8.24805		1	10	-25.4524		1	10	-33.4331
			10	10	8.93316		10	10	15.5516		10	10	3.20667		10	10	-6.53003		10	10	-17.7029		10	10	-30.0974
			50	10	7.96915		50	10	15.5516		50	10	21.3045		50	10	20.1802		50	10	28.3144		50	10	15.5044
			100	10	6.6838		100	10	15.5516		100	10	18.2741		100	10	20.5206		100	10	25.7659		100	10	16.3451
			1000	10	0.449871		1000	10	15.5516		1000	10	17.4373		1000	10	20.6939		1000	10	20.1744		1000	10	16.7856
			0	50	7.06941		0	50	15.5516		0	50	3.80983		0	50	-8.94239		0	50	-19.357		0	50	-34.8624
			1	50	9.51157		1	50	15.5516		1	50	2.84503		1	50	-8.811		1	50	-22.2889		1	50	-34.5877
			10	50	8.67609		10	50	15.5516		10	50	3.84912		10	50	-6.94323		10	50	-18.1794		10	50	-30.8771
			50	50	9.0617		50	50	15.5516		50	50	18.5324		50	50	18.3497		50	50	30.7678		50	50	11.4118
			100	50	7.84062		100	50	15.5516		100	50	20.6485		100	50	19.8176		100	50	27.6412		100	50	14.641
			1000	50	7.06941		1000	50	15.5516		1000	50	7.1151		1000	50	20.6358		1000	50	24.9797		1000	50	16.6369
			0	100	8.09769		0	100	15.5516		0	100	2.76077		0	100	-8.98922		0	100	-26.1396		0	100	-34.9608
			1	100	8.03342		1	100	15.5516		1	100	1.68023		1	100	-8.85851		1	100	-24.8574		1	100	-34.6868
			10	100	6.23393		10	100	15.5516		10	100	4.3175		10	100	-7.02526		10	100	-18.907		10	100	-31.0334
			50	100	6.55527		50	100	15.5516		50	100	19.057		50	100	16.458		50	100	24.2591		50	100	7.68461
			100	100	6.55527		100	100	15.5516		100	100	16.441		100	100	19.0013		100	100	23.5948		100	100	12.7992
			1000	100	3.27763		1000	100	15.5516		1000	100	16.2232		1000	100	20.5637		1000	100	25.2149		1000	100	16.4536
			0	1000	7.71208		0	1000	15.5516		0	1000	-3.37514		0	1000	-9.08062		0	1000	-37.2825		0	1000	-35.1537
			1	1000	5.78406		1	1000	15.5516		1	1000	-0.335885		1	1000	-8.96809		1	1000	-30.5193		1	1000	-34.9164
			10	1000	3.1491		10	1000	15.5516		10	1000	2.29464		10	1000	-7.60162		10	1000	-15.5924		10	1000	-32.1476
			50	1000	6.1054		50	1000	15.5516		50	1000	13.4534		50	1000	3.76826		50	1000	15.5926		50	1000	-13.0084
			100	1000	3.92031		100	1000	15.5516		100	1000	12.9222		100	1000	10.3199		100	1000	21.5599		100	1000	-2.78385
			1000	1000	2.89203		1000	1000	15.5516		1000	1000	17.6912		1000	1000	19.3432		1000	1000	17.0695		1000	1000	13.5552

## Sheet: Figure 3
				Panel A, middle				Panel A, right				Panel B, middle				Panel B, right				Panel C							Panel D
			Nspd (uM)	Spd (uM)	c-di-GMP (%)		Nspd (uM)	Spd (uM)	c-di-GMP (%)		Nspd (uM)	Spd (uM)	c-di-GMP (%)		Nspd (uM)	Spd (uM)	c-di-GMP (%)		Nspd (uM)	cdG Mean (%)	cdG Stdev (%)		AVG_993_Ctrl.colMeans	AVG_993_Ctrl.SD	AVG_993_1nMNspd.colMeans	AVG_993_1nMNspd.SD	AVG_993_0.1nMNspd.colMeans	AVG_993_0.1nMNspd.SD	AVG_993_10nMNspd.colMeans	AVG_993_10nMNspd.SD	Time (h)
			0	0	0.0754226		0	0	-4.30859		0	0	0.35224		0	0	-4.30859		0	0	1.08086		0.0625465	0.0344732	0.125028	0.0717399	0.0507382	0.0338465	0.0814885	0.0563572	1
			1	0	-12.7669		1	0	-3.44921		1	0	78.8892		1	0	47.7273		0.0001	15.5333	1.70449		0.0962793	0.0412604	0.16539	0.0901065	0.0743543	0.0465155	0.107067	0.0689529	1.5
			10	0	-4.63833		10	0	5.09604		10	0	64.1444		10	0	48.0579		0.001	41.8039	3.47154		0.12128	0.0455936	0.20386	0.10761	0.0894015	0.0499856	0.131285	0.085661	2
			50	0	43.107		50	0	48.0778		50	0	49.3487		50	0	48.0878		0.01	61.3457	12.1029		0.140438	0.0487966	0.236764	0.121026	0.107423	0.0569506	0.155049	0.0988641	2.5
			100	0	40.7212		100	0	48.0901		100	0	42.2494		100	0	48.0916		0.1	85.7552	16.9486		0.163823	0.0581908	0.277427	0.135127	0.12545	0.0649348	0.185191	0.113501	3
			1000	0	32.1013		1000	0	48.0949		1000	0	29.4696		1000	0	48.095		1	82.7487	19.9228		0.185945	0.06307	0.307896	0.152418	0.147069	0.0741748	0.212301	0.129787	3.5
			0	1	-13.1144		0	1	-12.0483		0	1	-24.9694		0	1	-19.9329						0.19585	0.064387	0.354286	0.170409	0.149841	0.0770429	0.243101	0.141983	4
			1	1	-18.0012		1	1	-11.533		1	1	73.2828		1	1	42.0373						0.221578	0.0706019	0.409865	0.188164	0.171883	0.0862488	0.279041	0.155902	4.5
			10	1	-7.82455		10	1	-6.65414		10	1	68.5849		10	1	47.309						0.248829	0.080974	0.470611	0.208242	0.196071	0.0977979	0.32398	0.17573	5
			50	1	42.5741		50	1	47.7202		50	1	46.9541		50	1	47.9329						0.274578	0.0858442	0.538178	0.228584	0.216896	0.102362	0.366565	0.184245	5.5
			100	1	42.0839		100	1	47.9813		100	1	42.1668		100	1	48.0138						0.302854	0.0959384	0.619352	0.253482	0.242257	0.114039	0.415103	0.199825	6
			1000	1	33.9974		1000	1	48.0869		1000	1	29.6821		1000	1	48.0871						0.331254	0.104895	0.713664	0.274418	0.272724	0.124964	0.473683	0.21213	6.5
			0	10	-18.3373		0	10	-20.8978		0	10	-26.0145		0	10	-21.1216						0.367414	0.116748	0.81525	0.295397	0.308146	0.133044	0.529988	0.226312	7
			1	10	-25.8563		1	10	-20.611		1	10	63.0018		1	10	23.4041						0.418106	0.125665	0.933544	0.323196	0.350734	0.140913	0.594136	0.237205	7.5
			10	10	-16.248		10	10	-17.0989		10	10	63.4743		10	10	42.2305						0.470936	0.143495	1.06565	0.349992	0.404424	0.155994	0.665508	0.255196	8
			50	10	44.2696		50	10	44.9694		50	10	50.5797		50	10	46.6381						0.543181	0.153981	1.20561	0.382827	0.470786	0.176042	0.741031	0.269588	8.5
			100	10	41.2095		100	10	47.0533		100	10	46.3745		100	10	47.3402						0.626968	0.180997	1.36866	0.404231	0.534796	0.181112	0.820098	0.287286	9
			1000	10	31.6773		1000	10	48.0148		1000	10	32.1298		1000	10	48.0171						0.712506	0.188155	1.53488	0.42314	0.628564	0.205189	0.908279	0.309775	9.5
			0	50	-19.4115		0	50	-21.2324		0	50	-27.6816		0	50	-21.2369						0.795491	0.18719	1.6981	0.422677	0.724845	0.214554	1.01508	0.34506	10
			1	50	-26.0418		1	50	-20.9481		1	50	45.1752		1	50	3.4716						0.889377	0.174241	1.86532	0.429708	0.820819	0.228127	1.14113	0.393473	10.5
			10	50	-14.8361		10	50	-17.4822		10	50	59.6628		10	50	30.8429						0.94762	0.168992	2.02272	0.421374	0.893688	0.222547	1.28557	0.447418	11
			50	50	39.8071		50	50	37.3401		50	50	50.1907		50	50	42.2478						1	0.146715	2.21705	0.421128	0.969945	0.202978	1.4565	0.525881	11.5
			100	50	38.4163		100	50	43.7048		100	50	44.9128		100	50	44.7869						0.970138	0.162082	2.42547	0.433821	1.01161	0.187708	1.6762	0.626048	12
			1000	50	31.312		1000	50	47.7009		1000	50	31.2374		1000	50	47.712						0.890043	0.192478	2.70533	0.472201	1.01899	0.147874	1.9408	0.741131	12.5
			0	100	-22.6062		0	100	-21.2504		0	100	-26.0651		0	100	-21.2515						0.759394	0.26109	2.99406	0.469432	0.945322	0.122534	2.2507	0.873655	13
			1	100	-24.5035		1	100	-20.9684		1	100	37.3957		1	100	-4.38136						0.545767	0.252353	3.24623	0.430133	0.754505	0.118857	2.60665	0.983678	13.5
			10	100	-14.7204		10	100	-17.545		10	100	56.5242		10	100	23.4489						0.293031	0.208886	3.4779	0.394201	0.528015	0.131674	2.9958	1.06056	14
			50	100	38.5959		50	100	31.6474		50	100	49.0522		50	100	38.3646						0.121285	0.111924	3.71146	0.414385	0.368576	0.126941	3.43191	1.11917	14.5
			100	100	38.7752		100	100	40.5553		100	100	45.0164		100	100	42.25						0.0310921	0.0255104	3.84274	0.396615	0.254659	0.0963528	3.84846	1.02438	15
			1000	100	33.3509		1000	100	47.322		1000	100	34.8792		1000	100	47.3433						0.00783217	0.00713777	3.96064	0.357734	0.21313	0.0728387	4.32085	0.941532	15.5
			0	1000	-26.5226		0	1000	-21.2646		0	1000	-37.2506		0	1000	-21.2646						0.0039802	0.00571775	3.98891	0.348238	0.178566	0.0752798	4.69398	0.784121	16
			1	1000	-27.0199		1	1000	-21.0057		1	1000	-16.2077		1	1000	-18.5062						0.00425271	0.00544767	3.89969	0.441894	0.149642	0.0825269	4.96568	0.572937	16.5
			10	1000	-11.6942		10	1000	-18.076		10	1000	30.9375		10	1000	-4.38139						0.00278652	0.00471146	3.66379	0.453023	0.0824651	0.0540341	5.08345	0.413761	17
			50	1000	20.8006		50	1000	5.8252		50	1000	41.9794		50	1000	15.0097						0.00068552	0.00282647	2.35349	0.849216	0.0279173	0.0461697	4.873	0.297794	17.5
			100	1000	22.6355		100	1000	19.6133		100	1000	40.1978		100	1000	23.4534						0.000319485	0.00131727	1.57818	0.790584	0.000330173	0.00136134	4.93505	0.272683	18
			1000	1000	23.4958		1000	1000	42.1188		1000	1000	28.7315		1000	1000	42.252						0	0	1.12013	0.481013	0	0	4.63703	0.383517	18.5
																							0	0	0.852453	0.3703	0	0	4.59103	0.398449	19
																							0	0	0.754895	0.357419	0	0	4.57587	0.425382	19.5
																							0	0	0.628969	0.414017	0	0	4.2729	0.497851	20
																							0	0	0.685645	0.330812	0	0	4.2505	0.429666	20.5
																							0	0	0.699373	0.320795	0	0	4.29294	0.453125	21
																							0	0	0.645472	0.288458	0	0	3.88175	0.607532	21.5
																							0	0	0.782678	0.367613	0	0	3.96339	0.659844	22
																							0	0	0.759324	0.383617	0	0	3.897	0.611984	22.5
																							0	0	0.7775	0.315261	0	0	3.93628	0.696034	23
																							0	0	0.839158	0.366521	0	0	3.71349	0.828521	23.5
																							0	0	0.951945	0.420015	0	0	3.62504	0.756123	24
																							0	0	0.849536	0.379423	0	0	3.67406	0.713736	24.5
																							0	0	0.624966	0.381703	0	0	3.73074	0.847035	25
																							0	0	0.454463	0.295619	0	0	3.50844	0.955668	25.5
																							0	0	0.440289	0.37667	0	0	3.35907	0.670716	26
																							0	0	0.196451	0.13032	0	0	3.26025	0.848269	26.5
																							0	0	0.245978	0.185299	0	0	2.80359	0.915924	27
																							0	0	0.147916	0.137597	0	0	2.51211	0.808657	27.5
																							0	0	0.0661252	0.0776914	0	0	2.29866	0.957068	28
																							0	0	0.0623214	0.0708676	0	0	2.17465	0.843518	28.5
																							0	0	0.0750142	0.107485	0	0	1.93893	0.815657	29
																							0	0	0.0966392	0.138606	0	0	1.8901	0.868638	29.5
																							0	0	0.12809	0.199509	0	0	1.63721	0.752101	30
																							0	0	0.149031	0.25973	0	0	1.51222	0.740787	30.5

## Sheet: Figure 4
				Panel A				Panel B				Panel C				Panel D									Panel E
			Nspd (uM)	Spd (uM)	c-di-GMP (%)		Nspd (uM)	Spd (uM)	vpsl-lux log2(FC)		Nspd (uM)	Spd (uM)	biofilm (%)		Nspd (uM)	cdg mean (%)	cdg stdev (%)	vpsl mean (log2(FC))	vpsl stdev (log2(FC))						AVG_761_Ctrl.colMeans	AVG_761_Ctrl.SD	AVG_761_10uM.colMeans	AVG_761_10uM.SD	AVG_761_1uM.colMeans	AVG_761_1uM.SD	AVG_761_100uM.colMeans	AVG_761_100uM.SD	Time
			0	0	0		0	0	0		0	0	0		0	0	2.799	0	0.586404						0.00962053	0.0065624	0.013895	0.0074789	0.00833627	0.00389401	0.0119895	0.00547308	1
			1	0	-2.28109		1	0	3.37764		1	0	325.961		1	-2.281	3.434	3.27704	0.22078						0.0198731	0.0110193	0.0236875	0.0100351	0.015568	0.00712607	0.0213463	0.0103645	1.5
			10	0	-0.101596		10	0	4.30013		10	0	926.606		10	-0.102	2.871	4.22197	0.296748						0.0291589	0.0166983	0.0314949	0.0130355	0.0206704	0.0101167	0.028901	0.0140996	2
			50	0	54.8428		50	0	4.29345		50	0	1079.87		50	54.843	0.737	4.17115	0.149862						0.0364267	0.0197298	0.0379605	0.0151247	0.0247823	0.0121952	0.0357275	0.0185365	2.5
			100	0	53.1357		100	0	4.0976		100	0	1343.23		100	53.136	3.313	4.03722	0.359034						0.0449191	0.0242512	0.0474023	0.0195031	0.0302314	0.015592	0.0441672	0.0231212	3
			1000	0	37.7006		1000	0	4.52026		1000	0	1231.75		1000	37.701	2.207	4.34889	0.00216419						0.057201	0.0315018	0.0600062	0.0254657	0.0373869	0.0200671	0.0566344	0.0306588	3.5
			0	1	5.90548		0	1	-0.876689		0	1	-97.4132												0.0738309	0.0403716	0.0765827	0.0320254	0.0475108	0.0272174	0.0734175	0.0412074	4
			1	1	-6.12417		1	1	2.73055		1	1	100.315												0.102765	0.0524136	0.104846	0.0426141	0.0640209	0.0374159	0.101187	0.0575738	4.5
			10	1	-6.20945		10	1	4.63763		10	1	903.654												0.146432	0.0661255	0.145597	0.0561579	0.0891421	0.0512792	0.138927	0.0779812	5
			50	1	59.2785		50	1	4.72051		50	1	1328.2												0.209644	0.0870683	0.200424	0.0738414	0.127428	0.0682106	0.193715	0.105689	5.5
			100	1	55.4442		100	1	4.26874		100	1	1334.54												0.286288	0.109651	0.268438	0.0942031	0.170528	0.0856595	0.258125	0.134453	6
			1000	1	38.6664		1000	1	4.64276		1000	1	1148.24												0.383963	0.128208	0.361155	0.124651	0.229516	0.110438	0.347996	0.176969	6.5
			0	10	-15.0021		0	10	-1.54585		0	10	-88.662												0.500814	0.149492	0.497769	0.172204	0.307604	0.143771	0.480246	0.243331	7
			1	10	-22.5906		1	10	2.60258		1	10	188.624												0.627124	0.17901	0.678357	0.2363	0.410298	0.185399	0.65642	0.331373	7.5
			10	10	-16.7564		10	10	4.83046		10	10	764.828												0.769596	0.217908	0.928822	0.313703	0.539746	0.2415	0.88571	0.433708	8
			50	10	57.8049		50	10	4.62999		50	10	1074.3												0.905389	0.2188	1.22799	0.383169	0.701619	0.302118	1.15154	0.525261	8.5
			100	10	57.8848		100	10	4.36118		100	10	1342.94												0.985404	0.219928	1.55034	0.440305	0.892328	0.345513	1.44478	0.59955	9
			1000	10	35.3585		1000	10	4.44667		1000	10	1167.39												0.998384	0.22385	1.83047	0.470209	1.04693	0.37135	1.70672	0.624758	9.5
			0	50	-16.4777		0	50	-1.57742		0	50	-96.0923												1	0.23169	2.03256	0.470441	1.1586	0.375253	1.89484	0.602689	10
			1	50	-21.1014		1	50	2.67618		1	50	106.448												0.957819	0.252641	2.1609	0.461307	1.21003	0.370837	2.01688	0.574046	10.5
			10	50	-15.0693		10	50	4.46446		10	50	963.809												0.727248	0.283643	2.24623	0.47203	1.12439	0.377193	2.11819	0.574123	11
			50	50	56.2832		50	50	4.62213		50	50	1124.05												0.68344	0.243561	2.32895	0.511026	1.04779	0.385362	2.17677	0.590272	11.5
			100	50	54.4021		100	50	4.77214		100	50	1164.53												0.446152	0.194418	2.35228	0.551524	0.895853	0.351708	2.24087	0.61311	12
			1000	50	38.0727		1000	50	4.44037		1000	50	1032.3												0.16064	0.1382	2.2472	0.522043	0.623924	0.263142	2.24762	0.607961	12.5
			0	100	-15.6022		0	100	-1.1006		0	100	-96.9223												0.0359906	0.0309134	2.15573	0.565038	0.443824	0.216794	2.25789	0.610623	13
			1	100	-20.0359		1	100	1.85586		1	100	151.865												0.0330406	0.0356198	2.09365	0.600393	0.363935	0.184068	2.20044	0.636366	13.5
			10	100	-12.4218		10	100	4.71491		10	100	1046.53												0.0224058	0.0166087	2.06472	0.582953	0.320206	0.169254	2.16707	0.664641	14
			50	100	51.937		50	100	4.79998		50	100	1158.53												0.0427054	0.0302097	2.09797	0.624828	0.331048	0.154996	2.18972	0.725842	14.5
			100	100	54.4931		100	100	4.88928		100	100	1081.01												0.0358085	0.0199179	2.08758	0.551909	0.349181	0.160936	2.15532	0.719954	15
			1000	100	38.0858		1000	100	3.95891		1000	100	1065.16												0.0400683	0.0209945	2.12361	0.598615	0.364964	0.17837	2.15263	0.75045	15.5
			0	1000	-23.9545		0	1000	-1.21685		0	1000	-84.3695												0.0599972	0.0364226	2.11807	0.605238	0.36163	0.180395	2.16079	0.754093	16
			1	1000	-20.8138		1	1000	-1.24364		1	1000	-91.9807												0.0607906	0.0334199	2.1289	0.595325	0.372663	0.184359	2.11827	0.719539	16.5
			10	1000	-9.83097		10	1000	2.80748		10	1000	469.356
			50	1000	22.5729		50	1000	4.32811		50	1000	839.956
			100	1000	30.6739		100	1000	4.59231		100	1000	980.652
			1000	1000	26.7632		1000	1000	4.16712		1000	1000	1133.42

## Sheet: Figure 5
See RNAseq files

## Sheet: Figure 6
			Barplot
		Condition	c-di-GMP mean	c-di-GMP stdev
		vpvcW240R	104.04	4.70191
		100 uM Nspd	38.8784	1.22994
		100 uM Spd	-25.9609	19.4086
		Ptac-Nsps-MbaA	112.437	10.6151
		∆vpvc	2.75337	2.85735
		Pbad-VpvCW240R 0% ara	13.164	4.82046
		Pbad-VpvCW240R 0.0125% ara	32.102	6.86653
		Pbad-VpvCW240R 0.025% ara	66.1026	2.27719
		Pbad-VpvCW240R 0.0375% ara	70.863	1.93949
		Pbad-VpvCW240R 0.05% ara	85.234	12.597
		Pbad-VpvCW240R 0.1% ara	96.2551	15.5116
		∆cdgL	-11.8463	2.19097
		Pbad-cdgL 0% ara	5.33554	1.65305
		Pbad-cdgL 0.0125% ara	9.08509	0.495146
		Pbad-cdgL 0.025% ara	14.9866	2.73661
		Pbad-cdgL 0.0375% ara	26.4671	5.6895
		Pbad-cdgL 0.05% ara	40.9888	7.18283
		Pbad-cdgL 0.1% ara	73.723	7.70783
		10 uM Nspd	-0.1	0.949

## Sheet: S1 Fig
Panel A (left)			Panel A (right)			Panel F
% Difference	Treatment		% Difference	Treatment		Spd (uM)	Nspd (uM)	c-di-GMP (%)
0.517267	Ctrl		-2.60257	Ctrl		0	0	72.9336
2.05052	Ctrl		-4.63852	Ctrl		0	1	69.5056
-2.56778	Ctrl		6.9739	Ctrl		0	10	67.1003
-30.0749	Spd		-32.7074	Spd		0	50	66.7414
-30.2404	Spd		-35.5244	Spd		0	100	67.4979
-29.1923	Spd		-33.7334	Spd		0	1000	79.9231
43.8248	Nspd		41.3239	Nspd		1	0	67.4868
26.7645	Nspd		34.4488	Nspd		1	1	59.2159
26.5559	Nspd		38.3711	Nspd		1	10	51.2525
						1	50	65.6398
						1	100	65.3265
						1	1000	65.881
						10	0	73.0479
						10	1	65.479
						10	10	61.4027
						10	50	63.5286
						10	100	73.5434
						10	1000	75.6946
						50	0	60.7867
						50	1	61.9839
						50	10	62.6852
						50	50	69.0185
						50	100	68.0749
						50	1000	70.4549
						100	0	72.6531
						100	1	65.6255
						100	10	58.3582
						100	50	81.0862
						100	100	47.9566
						100	1000	56.2723
						1000	0	68.8707
						1000	1	54.8896
						1000	10	64.54
						1000	50	47.1614
						1000	100	36.153
						1000	1000	68.2542

## Sheet: S2 Fig
Condition	Average Density	Standard Deviation
WT	1	0.529615
0% ara	0.036531	0.00436584
0.05% ara	0.68755	0.331209
0.2% ara	1.97775	0.647714

## Sheet: S3 Fig
Nspd (uM)	Spd (uM)	vpsl-lux (log2fc)
0	0	0
1	0	-3.91439
10	0	-4.17923
50	0	-4.312
100	0	-4.37668
1000	0	-4.23163
0	1	-4.02356
1	1	-4.04807
10	1	-3.94967
50	1	-4.47012
100	1	-4.40859
1000	1	-4.60598
0	10	-4.07573
1	10	-3.81276
10	10	-4.38575
50	10	-4.22785
100	10	-4.52995
1000	10	-4.3467
0	50	-4.34449
1	50	-4.15489
10	50	-4.36428
50	50	-4.35789
100	50	-4.19713
1000	50	-4.21472
0	100	-4.24
1	100	-4.07535
10	100	-4.07353
50	100	-4.26755
100	100	-4.35345
1000	100	-4.48597
0	1000	-4.3448
1	1000	-4.25773
10	1000	-4.31948
50	1000	-4.50804
100	1000	-4.42132
1000	1000	-4.41776

## Sheet: S4 Fig
See RNAseq files

[truncated: 2 more sheets: S5 Fig, S6 Fig]
