# Supplementary material for: Quantitative input–output dynamics of a c-di-GMP signal transduction cascade in Vibrio cholerae
Source: PLoS Biol. 2022 Mar 18;20(3):e3001585. doi: 10.1371/journal.pbio.3001585 (PMC8967002; doi:10.1371/journal.pbio.3001585)
Supplement: S2 Data — (XLSX) [file pbio.3001585.s012.xlsx]

## Sheet: Supplementary Data 1
Locustag	VC_ID	Gene	Description	FeatureType	log2FoldChange	pvalue	FDR	Ctrl-1	Ctrl-2	Ctrl-3	100 µM Nspd-1	100 µM Nspd-2	100 µM Nspd-3
VC_RS00005	VC0002	mioC	FMN-binding protein MioC	CDS	0.049854	0.663067	0.858558	160.195	144.399	147.28	164.185	150.219	153.435
VC_RS00010	VC0003	mnmE	tRNA uridine-5-carboxymethylaminomethyl(34) synthesis GTPase MnmE	CDS	0.278125	0.0716895	0.293452	181.419	170.324	185.799	235.894	206.831	209.206
VC_RS00015	VC0004	yidC	membrane protein insertase YidC	CDS	-0.298225	0.0854946	0.312265	749.502	707.498	623.441	585.281	537.351	569.27
VC_RS00020	VC0005	yidD	membrane protein insertion efficiency factor YidD	CDS	-0.579752	0.00899062	0.122999	62.2891	73.3145	52.9535	32.2472	53.1247	40.5724
VC_RS00025	VC0006	rnpA	ribonuclease P protein component	CDS	-0.277006	0.210268	0.490763	185.891	167.815	136.454	124.974	131.846	147.686
VC_RS00030	VC0007	rpmH	50S ribosomal protein L34	CDS	-1.26277	0.00695284	0.11024	225.818	360.858	271.061	69.8899	156.073	131.299
VC_RS00035	VC0008		amino acid ABC transporter ATP-binding protein	CDS	0.101809	0.569058	0.796592	23.9073	15.6107	16.1126	21.5191	19.7427	18.7003
VC_RS00040	VC0009		amino acid ABC transporter permease	CDS	0.0870594	0.718336	0.882527	27.2413	15.8894	15.0217	19.7624	19.9918	22.3347
VC_RS00045	VC0010		amino acid ABC transporter substrate-binding protein	CDS	-0.376209	0.339666	0.612576	127.912	42.2325	45.1489	43.0381	54.4326	69.0524
VC_RS00050	VC0012	dnaA	chromosomal replication initiator protein DnaA	CDS	0.34812	0.0803329	0.304631	448.14	321.413	330.477	492.052	429.295	479.138
VC_RS00055	VC0013	dnaN	DNA polymerase III subunit beta	CDS	0.21582	0.1541	0.418423	310.551	248.656	247.983	315.696	298.507	323.39
VC_RS00060	VC0014	recF	DNA replication/repair protein RecF	CDS	0.0353282	0.787585	0.914712	196.625	194.715	146.44	181.877	183.352	185.748
VC_RS00065	VC0015	gyrB	DNA topoisomerase (ATP-hydrolyzing) subunit B	CDS	0.127473	0.387855	0.662316	994.836	830.711	839.116	994.08	925.604	991.249
VC_RS00070	VC0015a		hypothetical protein	CDS	0.242374	0.297375	0.578013	86.4403	119.728	111.194	100.38	150.78	123.964
VC_RS00075	VC0018		Hsp20 family protein	CDS	-0.36401	0.128505	0.383673	135.068	110.669	91.8084	102.639	76.7911	82.8629
VC_RS00080	VC0019		valine--pyruvate transaminase	CDS	0.280592	0.108262	0.349445	338.118	246.426	254.781	378.183	303.054	338.522
VC_RS00085	VC0020	glyS	glycine--tRNA ligase subunit beta	CDS	0.053727	0.755798	0.898697	743.485	640.874	687.472	817.661	621.553	711.339
VC_RS00090	VC0021	glyQ	glycine--tRNA ligase subunit alpha	CDS	0.132598	0.446454	0.708313	408.864	329.776	341.302	444.748	345.342	393.962
VC_RS00095	VC0022		TMEM165/GDT1 family protein	CDS	-0.490203	0.0890004	0.318485	78.6339	123.213	112.621	49.1237	101.08	73.4136
VC_RS00100	VC0023		hypothetical protein	CDS	-0.691916	0.00184223	0.0680636	33.2588	32.6152	27.6936	15.6217	22.3585	19.8897
VC_RS00105	VC0024	tusA	sulfurtransferase TusA	CDS	0.200572	0.152761	0.417015	23.2568	22.0222	25.7634	27.981	24.912	28.8765
VC_RS00110	VC0025		hypothetical protein	CDS	-0.228408	0.120769	0.368745	51.8805	41.1174	37.4283	39.2738	36.06	36.0791
VC_RS00115	VC0026		oxidoreductase	CDS	0.625748	0.0181172	0.166587	266.64	183.286	215.087	412.062	283.124	331.386
VC_RS00120	VC0027	ilvA	threonine ammonia-lyase, biosynthetic	CDS	-0.0913659	0.616206	0.826403	264.037	254.231	280.46	247.751	252.047	249.976
VC_RS00125	VC0028	ilvD	dihydroxy-acid dehydratase	CDS	0.0946407	0.630787	0.835024	416.02	322.249	453.084	457.484	403.262	411.671
VC_RS00130	VC0029	ilvE	branched-chain-amino-acid transaminase	CDS	0.075543	0.69664	0.873748	287.294	247.959	273.999	308.795	271.976	272.113
VC_RS00135	VC0030	ilvM	acetolactate synthase 2 small subunit	CDS	-0.168986	0.425416	0.69113	37.4873	26.0643	36.3373	29.9259	28.6487	30.5945
VC_RS00140	VC0031		acetolactate synthase 2 catalytic subunit	CDS	0.123293	0.494423	0.74517	265.501	235.554	259.397	288.217	269.672	270.527
VC_RS00145	VC0032		YifB family Mg chelatase-like AAA ATPase	CDS	0.102245	0.661206	0.857422	7.15593	8.78101	7.21712	7.9677	9.96478	6.74005
VC_RS00150	VC0033		acyltransferase	CDS	-0.397761	0.0447198	0.242482	26.4281	19.0952	19.8051	17.5038	15.4454	16.784
VC_RS00155	VC0034		thiol:disulfide interchange protein DsbA/DsbL	CDS	-0.38098	0.0183838	0.167624	216.873	257.298	252.767	168.012	201.475	188.655
VC_RS00160	VC0035		serine/threonine protein kinase	CDS	0.034142	0.717966	0.882527	106.688	110.669	101.711	108.536	110.983	107.114
VC_RS00165	VC0036	ccoG	cytochrome c oxidase accessory protein CcoG	CDS	0.0790897	0.535616	0.773681	139.378	157.361	135.279	147.308	141.251	167.642
VC_RS00170	VC0037		YihD family protein	CDS	-0.0146621	0.966768	0.990656	69.8516	126.419	107.501	67.6313	129.854	102.753
VC_RS00175	VC0039		sporulation protein	CDS	0.404346	0.00561157	0.100179	87.7414	85.0225	79.7239	118.01	103.945	112.202
VC_RS00180	VC0040		hemolysin III family protein	CDS	-0.0143676	0.927104	0.969118	68.3066	77.6353	88.4516	78.5477	78.784	74.7352
VC_RS00185	VC0041		DUF3157 family protein	CDS	-0.0119217	0.921138	0.967577	73.7548	80.1441	83.4164	75.5363	79.8428	79.9554
VC_RS00190	VC0042		TrkH family potassium uptake protein	CDS	0.0253636	0.815637	0.926006	111.08	123.91	131.922	110.105	134.96	128.325
VC_RS00195	VC0043	trkA	Trk system potassium transporter TrkA	CDS	0.191597	0.113443	0.357852	184.184	168.93	164.987	195.93	190.701	205.109
VC_RS00200	VC0044	rsmB	16S rRNA (cytosine(967)-C(5))-methyltransferase RsmB	CDS	0.124058	0.260766	0.546554	212.726	187.328	210.639	217.575	220.658	227.443
VC_RS00205	VC0045	fmt	methionyl-tRNA formyltransferase	CDS	0.0523075	0.641082	0.842215	168.408	154.155	183.785	178.301	167.159	179.735
VC_RS00210	VC0046	def	peptide deformylase	CDS	-0.0979527	0.431998	0.695932	208.742	247.82	233.717	195.679	231.307	217.862
VC_RS00215	VC0047		LysM peptidoglycan-binding domain-containing protein	CDS	0.101514	0.536671	0.773681	21.9557	28.0156	19.889	24.5932	24.7874	25.2421
VC_RS00220	VC0048	dprA	DNA-protecting protein DprA	CDS	-0.727629	0.0180423	0.166587	40.74	70.8056	53.7927	31.808	40.6688	27.0263
VC_RS00225	VC0049		DUF494 domain-containing protein	CDS	0.118694	0.60631	0.82158	245.253	361.555	384.353	342.109	416.03	317.839
VC_RS00230	VC0050		DNA topoisomerase	CDS	0.210259	0.272555	0.557812	114.983	134.642	134.02	153.08	157.817	132.819
VC_RS00235	VC0051		5-(carboxyamino)imidazole ribonucleotide synthase	CDS	-0.598492	0.0312227	0.203778	297.703	269.702	204.009	192.605	137.95	178.876
VC_RS00240	VC0052	purE	5-(carboxyamino)imidazole ribonucleotide mutase	CDS	-0.583305	0.0662935	0.280721	143.688	129.624	97.5989	101.51	62.4044	83.5898
VC_RS00245	VC0054		threonylcarbamoyl-AMP synthase	CDS	-0.141588	0.356809	0.630589	43.9114	43.2081	38.1836	42.2853	35.4995	35.7487
VC_RS00250	VC0055	hemF	oxygen-dependent coproporphyrinogen oxidase	CDS	-0.00959982	0.93633	0.973838	74.6493	62.3033	63.0239	74.4697	61.5948	62.7089
VC_RS00255	VC0056	aroE	shikimate dehydrogenase	CDS	0.00699716	0.959539	0.986725	128.237	112.202	93.319	119.955	102.762	112.664
VC_RS00260	VC0057		DUF1488 domain-containing protein	CDS	-0.0768872	0.646934	0.847255	24.3952	23.1373	23.2458	25.1578	20.3655	21.6078
VC_RS00265	VC0058		gamma carbonic anhydrase family protein	CDS	0.349167	0.0195121	0.171591	69.6077	80.4229	69.234	94.3576	93.8558	90.8585
VC_RS00300	VC0060	crcB	fluoride efflux transporter CrcB	CDS	-0.538398	0.074312	0.297355	61.5572	68.5755	46.2399	30.616	51.7546	38.8544
VC_RS00305	VC0061	thiC	phosphomethylpyrimidine synthase ThiC	CDS	-0.812689	0.00150907	0.0611668	629.966	685.616	837.437	464.95	385.886	374.932
VC_RS00310	VC0062		thiamine phosphate synthase	CDS	-0.92627	0.0044335	0.0899952	361.049	420.373	543.13	274.917	214.803	207.289
VC_RS00315	VC0063	thiF	thiazole biosynthesis adenylyltransferase ThiF	CDS	-0.911671	0.00811231	0.114962	139.785	185.237	224.318	124.66	87.9392	79.3607
VC_RS00320	VC0064	thiS	sulfur carrier protein ThiS	CDS	-1.00615	0.00605684	0.102655	45.4564	69.2724	83.4164	43.6027	28.4619	26.4976
VC_RS00325	VC0065		thiazole synthase	CDS	-0.692506	0.0285574	0.199208	161.984	182.032	252.851	168.012	103.634	97.7307
VC_RS00330	VC0066	thiH	2-iminoacetate synthase ThiH	CDS	-0.574268	0.0778671	0.301633	167.27	213.671	281.384	212.054	117.335	115.44
VC_RS00335	VC0067		aminopeptidase P family protein	CDS	0.116518	0.534751	0.773681	609.799	463.303	487.239	640.615	496.557	554.6
VC_RS00340	VC0068		LysR family transcriptional regulator	CDS	0.168931	0.3785	0.653238	76.8449	69.5512	64.7023	88.7739	69.7535	78.8321
VC_RS00345	VC0069		multidrug effflux MFS transporter	CDS	0.0521499	0.67367	0.864575	27.8919	26.0643	24.3368	23.3384	28.711	29.1408
VC_RS00350	VC0070		hypothetical protein	CDS	0.066308	0.687361	0.870857	87.8227	69.2724	64.8701	79.3633	71.1859	82.0039
VC_RS00355	VC0071	asnC	transcriptional regulator AsnC	CDS	0.0023373	0.982815	0.993368	81.8866	74.4295	63.3596	74.156	71.1236	74.7352
VC_RS00360	VC0072		EAL domain-containing protein	CDS	0.0932102	0.428978	0.693796	75.2186	68.2967	71.4159	69.7017	83.0191	76.6515
VC_RS00365	VC0073		class I SAM-dependent methyltransferase	CDS	-0.0129293	0.914467	0.967299	52.3684	53.5223	53.2892	56.0876	48.2669	53.3917
VC_RS00370	VC0074		hypothetical protein	CDS	-0.0183617	0.919393	0.967577	38.1378	31.5001	36.5052	39.2111	32.1364	33.6341
VC_RS00375	VC0075		DMT family transporter	CDS	0.0664994	0.790708	0.915543	196.056	309.844	356.576	257.789	364.649	280.571
VC_RS00380	VC0076	uspA	universal stress protein UspA	CDS	0.0442545	0.916471	0.967503	252.328	571.044	631.33	325.546	693.113	481.054
VC_RS00385	VC0078	ftnA	non-heme ferritin	CDS	0.287055	0.139953	0.398085	373.735	432.36	451.993	456.543	570.172	508.279
VC_RS00390	VC0079	uspB	universal stress protein UspB	CDS	0.250272	0.147566	0.410925	135.393	150.671	158.944	152.766	198.424	178.083
VC_RS00395	VC0080		NAD(P)/FAD-dependent oxidoreductase	CDS	-0.186509	0.284148	0.566719	38.2192	43.3475	41.7082	32.2472	37.8662	38.1275
VC_RS00400	VC0081		DMT family transporter	CDS	0.0709625	0.662831	0.858558	58.9551	48.0865	45.065	58.1579	47.0836	54.6472
VC_RS00405	VC0082	rmuC	DNA recombination protein RmuC	CDS	-0.173912	0.225867	0.507854	54.4013	72.06	75.6958	57.8442	63.4009	57.819
VC_RS00410	VC0083	ubiE	bifunctional demethylmenaquinone methyltransferase/2-methoxy-6-polyprenyl-1,4-benzoquinol methylase UbiE	CDS	0.183877	0.15169	0.415365	190.201	165.585	172.707	212.806	186.902	200.748
VC_RS00415	VC0084		SCP2 domain-containing protein	CDS	0.247163	0.103971	0.340967	95.7105	79.5866	78.633	103.643	90.0567	107.841
VC_RS00420	VC0085	ubiB	ubiquinone biosynthesis regulatory protein kinase UbiB	CDS	0.0711915	0.505657	0.750677	218.256	197.224	229.185	231.44	215.426	230.549
VC_RS00425	VC0086	tatA	twin-arginine translocase subunit TatA	CDS	-0.370202	0.0291152	0.201092	93.5963	130.043	112.537	80.3043	97.5303	82.0039
VC_RS00430	VC0087	tatB	Sec-independent protein translocase subunit TatB	CDS	0.203685	0.19772	0.477417	186.298	210.047	238.5	242.607	252.607	235.902
VC_RS00435	VC0088	tatC	twin-arginine translocase subunit TatC	CDS	0.226192	0.061723	0.274093	82.6997	72.06	74.1852	97.9337	84.8252	85.1757
VC_RS00440	VC0089		cytochrome-c peroxidase	CDS	0.699338	0.00240337	0.0722035	20.4107	25.228	28.7006	33.3138	43.3468	44.0085
VC_RS00445	VC0090	dinF	MATE family efflux transporter DinF	CDS	0.335422	0.0134026	0.14838	58.0606	56.7281	58.9957	64.3062	80.1542	74.8674
VC_RS00450	VC0091		class I SAM-dependent methyltransferase	CDS	0.759025	0.000286171	0.0267871	561.252	487.694	581.397	875.317	995.357	888.695
VC_RS00455	VC0092	lexA	repressor LexA	CDS	-0.0395957	0.837535	0.933963	131.978	160.567	152.65	169.078	134.4	129.515
VC_RS00460	VC0093	plsB	glycerol-3-phosphate 1-O-acyltransferase PlsB	CDS	-0.150725	0.28551	0.566719	119.374	123.91	105.068	110.418	96.2224	107.048
VC_RS00465	VC0094	ubiA	4-hydroxybenzoate octaprenyltransferase	CDS	-0.0809835	0.421592	0.69044	70.6648	65.7879	69.4018	70.0781	63.1518	61.4534
VC_RS00470	VC0095		chorismate lyase	CDS	-0.843867	0.0139122	0.152264	47.2454	111.505	60.842	34.9449	46.2739	40.5724
VC_RS00475	VC0097	fliL	flagellar basal body-associated protein FliL	CDS	-0.107064	0.543241	0.778554	76.9262	100.494	82.0737	65.561	93.5444	81.5413
VC_RS00480	VC0098		methyl-accepting chemotaxis protein	CDS	0.29399	0.131165	0.386303	47.408	51.2922	55.0515	54.08	72.3692	62.0481
VC_RS00485	VC0099	glpG	rhomboid family intramembrane serine protease GlpG	CDS	-0.0534341	0.746967	0.895203	91.1568	112.202	131.419	98.6865	122.255	101.629
VC_RS00490	VC0100	glpE	thiosulfate sulfurtransferase GlpE	CDS	-0.276898	0.169713	0.441279	26.8347	29.27	22.4066	20.5152	25.2856	18.8325
VC_RS00495	VC0103		TatD family hydrolase	CDS	-0.0253984	0.895433	0.957771	66.2736	81.1198	81.5702	66.1256	91.3023	67.4005
VC_RS00500	VC0105	hemB	porphobilinogen synthase	CDS	0.293148	0.0302577	0.203778	230.128	196.388	218.024	279.497	252.732	257.708
VC_RS00505	VC0106		GNAT family N-acetyltransferase	CDS	-0.309443	0.130889	0.386048	10.246	12.4049	12.9237	9.22245	9.77794	9.64752
VC_RS00510	VC0108	polA	DNA polymerase I	CDS	0.0706541	0.515916	0.760365	555.967	560.451	553.2	634.216	570.67	548.521
VC_RS00515	VC0111		YihA family ribosome biogenesis GTP-binding protein	CDS	0.0659455	0.627681	0.833393	108.64	92.2703	81.1506	103.204	92.9839	99.1183
VC_RS00520	VC0112		cytochrome c4	CDS	-0.211115	0.173097	0.445929	415.532	323.643	325.358	351.645	265.25	302.839
VC_RS00525	VC0113		class I SAM-dependent methyltransferase	CDS	-0.377863	0.013437	0.14838	61.9638	60.6308	61.0937	47.618	47.9555	45.7927
VC_RS00530	VC0114	yihI	Der GTPase-activating protein YihI	CDS	-0.538755	0.00435657	0.0897502	69.445	71.3631	66.045	42.348	49.5125	50.4843
VC_RS00535	VC0115		DUF2489 domain-containing protein	CDS	-0.466637	0.0109545	0.135216	62.2078	75.2658	77.4581	46.8024	54.9309	53.7221
VC_RS00540	VC0116	hemN	oxygen-independent coproporphyrinogen III oxidase	CDS	-0.0843916	0.53328	0.773288	148.648	139.939	135.866	131.812	126.615	141.937
VC_RS00545	VC0117		heme biosynthesis protein HemY	CDS	0.239422	0.033232	0.208109	109.697	108.16	118.747	138.149	128.857	130.44
VC_RS00550	VC0118		heme biosynthesis operon protein HemX	CDS	0.223564	0.115357	0.36152	141.899	142.587	140.23	160.42	170.211	165.263
VC_RS00555	VC0119		uroporphyrinogen-III synthase	CDS	0.145373	0.219873	0.500833	67.7374	57.425	55.7228	73.215	62.5913	64.3608
VC_RS00560	VC0120	hemC	hydroxymethylbilane synthase	CDS	0.0644136	0.726032	0.884114	154.015	131.576	118.075	160.671	121.197	140.285
VC_RS00565	VC0122		class I adenylate cyclase	CDS	0.0437909	0.713595	0.880422	589.632	592.648	653.317	633.651	638.805	619.754
VC_RS00570	VC0123	cyaY	iron donor protein CyaY	CDS	-0.335209	0.0211004	0.176263	38.7071	52.1285	46.0721	39.0229	34.0048	35.2861
VC_RS00575	VC0124		lipoprotein	CDS	-0.847874	0.0203749	0.174215	22.3623	26.4824	17.8749	9.53614	16.3173	11.0352
VC_RS00580	VC0125	lysA	diaminopimelate decarboxylase	CDS	0.068341	0.499441	0.746048	637.853	646.171	649.037	706.553	673.495	646.78
VC_RS00585	VC0126	dapF	diaminopimelate epimerase	CDS	1.51219	0.00301169	0.0792343	301.606	273.744	303.287	363.691	1807.61	335.218
VC_RS00590	VC0127		DUF484 family protein	CDS	0.318118	0.0132052	0.147708	120.431	101.191	113.46	154.084	128.421	135.462
VC_RS00595	VC0128	xerC	tyrosine recombinase XerC	CDS	0.207061	0.0910871	0.321745	147.428	118.753	133.349	154.084	153.769	153.567
VC_RS00600	VC0129	yigB	5-amino-6-(5-phospho-D-ribitylamino)uracil phosphatase YigB	CDS	0.0829431	0.420288	0.69044	67.7374	59.237	61.3455	64.8708	65.3316	69.3828
VC_RS00605	VC0130		sensor domain-containing phosphodiesterase	CDS	0.0841641	0.528593	0.769479	235.495	271.933	255.536	266.385	262.385	279.91
VC_RS00610	VC0131		DTW domain-containing protein	CDS	0.294125	0.025673	0.193064	36.8368	43.6263	43.0509	48.559	51.8791	50.8807
VC_RS00615	VC0132		COG3650 family protein	CDS	0.160505	0.146278	0.409051	79.4471	88.3676	100.368	97.62	102.886	99.2505
VC_RS00620	VC0134		Cof-type HAD-IIB family hydrolase	CDS	0.263515	0.0627076	0.275751	154.422	166.282	174.386	187.084	197.676	209.536
VC_RS00625	VC0135		alpha/beta fold hydrolase	CDS	-0.0331877	0.816145	0.926006	91.726	120.425	96.2562	90.2796	110.36	100.44
VC_RS00630	VC0136	rhtB	homoserine/homoserine lactone efflux protein	CDS	0.59138	0.0173603	0.165551	52.0431	43.6263	40.4494	89.3386	47.8932	67.9952
VC_RS00635	VC0137		HDOD domain-containing protein	CDS	0.271622	0.0949011	0.32805	110.998	103.281	98.6059	148.5	106	123.237
VC_RS00640	VC0139		DNA starvation/stationary phase protection protein	CDS	0.0101709	0.973205	0.990656	33.6654	47.8077	48.4218	37.4544	50.0107	43.1495
VC_RS00645	VC0140		DUF2500 domain-containing protein	CDS	-0.463625	0.0264737	0.194963	12.5229	20.2103	13.679	10.2263	12.2069	10.903
VC_RS00650	VC0142		DUF4145 domain-containing protein	CDS	0.2057	0.183774	0.457763	40.74	42.6506	43.4705	46.175	52.0037	48.1054
VC_RS00655	VC0143		hypothetical protein	CDS	0.152552	0.546069	0.780381	13.58	17.7014	13.3433	17.943	15.4454	15.925
VC_RS00660	VC0144		lysoplasmalogenase	CDS	0.100097	0.454694	0.714487	74.2427	79.0291	61.4294	80.3671	73.2411	76.3211
VC_RS00665	VC0145		DUF1145 domain-containing protein	CDS	-0.357206	0.0931549	0.324855	32.7709	29.8276	28.3649	21.7073	25.5347	23.7884
VC_RS00670	VC0146	rsmD	16S rRNA (guanine(966)-N(2))-methyltransferase RsmD	CDS	-0.109687	0.532256	0.772736	63.0209	79.0291	68.4787	54.08	72.4938	68.3256
VC_RS00675	VC0147	ftsY	signal recognition particle-docking protein FtsY	CDS	-0.145221	0.214855	0.495612	200.041	196.388	188.4	166.945	179.428	182.444
VC_RS00680	VC0148	ftsE	cell division ATP-binding protein FtsE	CDS	-0.0317778	0.766893	0.901467	82.4558	89.9008	85.6823	76.0382	92.1742	84.1184
VC_RS00685	VC0149	ftsX	cell division protein FtsX	CDS	0.0755032	0.453241	0.713668	103.436	118.474	114.719	108.662	125.681	120.264
VC_RS00690	VC0150	rpoH	RNA polymerase sigma factor RpoH	CDS	0.116939	0.28835	0.568548	486.684	446.716	482.708	514.638	522.154	498.962
VC_RS00695	VC0151	sthA	Si-specific NAD(P)(+) transhydrogenase	CDS	-0.235881	0.0123222	0.142769	158.894	170.881	166.833	142.289	143.431	135.924
VC_RS00700	VC0152	fabR	HTH-type transcriptional repressor FabR	CDS	0.408122	0.018329	0.1676	73.1043	59.3763	58.9118	93.1028	75.3586	85.7043
VC_RS00705	VC0153		YijD family membrane protein	CDS	0.321312	0.0550841	0.262646	37.4873	30.3851	30.9665	50.3784	35.6241	37.665
VC_RS00710	VC0154	trmA	tRNA (uridine(54)-C5)-methyltransferase TrmA	CDS	-0.438453	0.00844581	0.117811	47.0827	47.2502	46.156	33.4392	35.1258	35.0879
VC_RS00715	VC0156	btuB	TonB-dependent vitamin B12 receptor	CDS	-0.769286	0.00110489	0.0531096	859.362	818.864	800.345	659.437	368.012	426.737
VC_RS00720	VC0157		S8 family peptidase	CDS	0.0455158	0.818205	0.92716	79.8536	121.262	99.1934	85.3861	116.339	107.907
VC_RS00725	VC0158		glutamate racemase	CDS	-0.0759116	0.562968	0.792746	74.6493	93.9429	83.5843	69.8271	86.9427	82.2682
VC_RS00730	VC0159		RNA-binding protein	CDS	0.0580595	0.826831	0.930122	147.754	203.357	170.357	134.259	216.36	191.959
VC_RS00760	VC0161	ilvY	HTH-type transcriptional activator IlvY	CDS	-0.226879	0.115759	0.361961	38.951	50.3166	43.8062	35.1331	41.2293	37.1363
VC_RS00765	VC0162	ilvC	ketol-acid reductoisomerase	CDS	0.0678505	0.844949	0.937748	367.636	486.022	488.834	398.197	612.709	396.077
VC_RS00770	VC0163		accessory factor UbiK family protein	CDS	0.11899	0.337262	0.61077	57.898	52.6861	53.1213	56.5895	58.2317	63.0392
VC_RS00775	VC0164	vexB	multidrug efflux RND transporter permease subunit VexB	CDS	0.206014	0.15453	0.418728	1217.89	1092.05	1260.73	1454.07	1320.71	1344.11
VC_RS00780	VC0165	vexA	multidrug efflux RND transporter periplasmic adaptor subunit VexA	CDS	0.108796	0.316254	0.590818	672.332	612.859	669.094	678.885	701.77	726.802
VC_RS00785	VC0166		TetR/AcrR family transcriptional regulator	CDS	0.021112	0.821991	0.928572	161.334	148.72	163.56	159.793	158.751	162.158
VC_RS00790	VC0167	rep	DNA helicase Rep	CDS	-0.00952253	0.94757	0.97866	104.249	81.3986	93.2351	101.823	85.2611	90.1977
VC_RS00795	VC0168		cytochrome c5 family protein	CDS	-0.380433	0.0110112	0.135216	162.797	153.18	129.572	110.105	116.027	116.101
VC_RS00830	VC0170		ABC transporter ATP-binding protein	CDS	0.159194	0.591537	0.809925	174.1	85.0225	86.0179	148.751	110.422	126.805
VC_RS00835	VC0171		ABC transporter substrate-binding protein	CDS	0.346827	0.07194	0.293452	288.026	210.047	239.088	364.13	291.968	281.694
VC_RS00840	VC0172		ABC transporter permease subunit	CDS	0.254583	0.315863	0.590396	48.8717	29.4094	33.0645	56.1503	38.9872	38.1275
VC_RS00845	VC0173		ABC transporter permease	CDS	0.30858	0.14419	0.405441	57.4101	34.1484	40.5333	61.6712	49.5748	52.8631
VC_RS00850	VC0174		sporulation protein	CDS	0.103931	0.522221	0.765506	76.1944	70.945	68.8983	77.9203	82.5208	71.7617
VC_RS00855	VC0175		deoxycytidylate deaminase	CDS	-0.381403	0.187611	0.462141	558	693.56	706.774	370.906	617.256	515.151
VC_RS00865	VC0176		helix-turn-helix transcriptional regulator	CDS	-0.347473	0.269957	0.55441	16.1008	31.082	27.1061	15.7472	23.6664	18.6342
VC_RS00870	VC0177	vspR	transcriptional regulator VspR	CDS	-0.340484	0.19898	0.479195	14.9624	16.8651	14.1825	8.53234	16.3796	11.2995
VC_RS00880	VC0178	capV	cGAMP-activated phospholipase CapV	CDS	-0.139428	0.694654	0.872865	652.572	793.357	774.917	410.493	889.108	716.559
VC_RS00885	VC0179	dncV	cyclic AMP-GMP synthase	CDS	-0.141843	0.659985	0.856964	881.887	1143.2	1113.28	563.385	1279.23	1001.76
VC_RS00890	VC0180		hypothetical protein	CDS	-0.0631355	0.793534	0.917025	663.306	735.932	760.231	479.066	846.633	741.273
VC_RS00895	VC0181		peptidase	CDS	-0.191151	0.429112	0.693796	66.355	93.246	94.9974	49.1237	93.4198	80.2858
VC_RS00900	VC0182		hypothetical protein	CDS	0.042481	0.856184	0.940683	47.2454	48.3652	42.6313	38.2073	55.1177	48.9644
VC_RS00905	VC0183		hypothetical protein	CDS	-0.0501093	0.762261	0.900039	42.4477	51.2922	48.7575	38.5837	52.1905	46.7178
VC_RS00910	VC0184		hypothetical protein	CDS	-0.429452	0.0618956	0.274175	22.8502	33.3121	22.9101	16.3118	24.04	18.0395
VC_RS00915	VC0185		site-specific integrase	CDS	-0.175882	0.373376	0.647537	22.6062	26.343	25.4277	17.943	25.5347	22.2686
VC_RS00920	VC0186	gorA	glutathione-disulfide reductase	CDS	0.00452488	0.972968	0.990656	768.205	874.059	971.961	910.89	861.891	849.642
VC_RS00925	VC0187		23S rRNA (adenine(2030)-N(6))-methyltransferase RlmJ	CDS	-0.074966	0.602165	0.817831	121.895	154.992	176.232	136.894	157.755	135.462
VC_RS00930	VC0188	prlC	oligopeptidase A	CDS	0.426228	0.113583	0.357852	619.476	426.227	466.175	866.722	530.5	634.622
VC_RS00935	VC0190	uvrD	DNA helicase II	CDS	0.0797204	0.598277	0.814505	189.551	181.753	193.603	234.639	170.46	191.959
VC_RS00940	VC0191		LysE family translocator	CDS	0.19948	0.132996	0.388397	11.4657	9.19915	11.0774	11.2928	12.2069	13.1497
VC_RS00945	VC0192		AraC family transcriptional regulator	CDS	0.0789622	0.586691	0.807921	28.0545	38.1904	40.4494	33.8157	39.4232	39.3169
VC_RS00950	VC0194	ggt	gamma-glutamyltransferase	CDS	0.278087	0.286601	0.567952	289.083	240.293	268.208	421.974	243.701	301.65
VC_RS00955	VC0195	rarD	EamA family transporter RarD	CDS	0.212198	0.312355	0.587856	32.6896	22.301	24.1689	35.0077	26.4689	30.5284
VC_RS00960	VC0196	recQ	ATP-dependent DNA helicase RecQ	CDS	-0.0871509	0.637054	0.839436	125.147	105.93	110.523	118.825	93.9803	108.898
VC_RS00965	VC0197		DUF3630 family protein	CDS	0.0220428	0.918255	0.967503	7.39988	5.71462	7.80456	8.9715	5.85431	6.60789
VC_RS00970	VC0198		hypothetical protein	CDS	0.435559	0.0245332	0.190831	11.791	12.5443	12.1684	15.8099	17.1892	16.3215
VC_RS00975	VC0199		ABC transporter ATP-binding protein	CDS	0.228095	0.147877	0.410925	31.7138	30.5245	33.0645	40.1522	34.8145	36.7399
VC_RS00980	VC0200	fhuA	TonB-dependent siderophore receptor FhuA	CDS	0.967026	0.0220201	0.179646	210.449	145.096	145.265	439.29	237.286	302.839
VC_RS00985	VC0201		ABC transporter ATP-binding protein	CDS	0.639098	0.0418413	0.233275	16.1008	9.75668	9.81863	21.8327	16.5664	17.577
VC_RS00990	VC0202		iron-siderophore ABC transporter substrate-binding protein	CDS	0.869353	0.004038	0.0878933	9.59545	7.10844	6.7136	16.8765	12.3937	13.7444
VC_RS00995	VC0203	fhuB	Fe(3+)-hydroxamate ABC transporter permease FhuB	CDS	0.229672	0.246033	0.530067	26.5908	26.0643	22.4905	33.0001	24.7251	30.3302
VC_RS01000	VC0204		MurR/RpiR family transcriptional regulator	CDS	0.240618	0.258817	0.545319	23.3381	27.3187	22.3227	35.2586	23.9155	26.828
VC_RS01005	VC0206	murQ	N-acetylmuramic acid 6-phosphate etherase	CDS	0.580761	0.0215853	0.177561	4.96036	4.32081	5.11912	7.71675	5.79203	8.19378
VC_RS01010	VC0207	murP	PTS N-acetylmuramic acid transporter subunit IIBC	CDS	0.00419377	0.98305	0.993368	34.072	50.3166	44.8133	39.713	49.5748	39.9777
VC_RS01015	VC0208		TIGR00645 family protein	CDS	0.0306043	0.851549	0.940609	71.1527	56.8675	57.7369	72.8385	52.3774	64.6912
VC_RS01020	VC0209		YicC family protein	CDS	0.0793875	0.636557	0.839436	234.763	194.855	202.835	252.896	195.559	219.911
VC_RS01025	VC0210	rph	ribonuclease PH	CDS	0.0750729	0.691377	0.871449	139.622	116.383	127.81	157.785	112.041	134.669
VC_RS01030	VC0211	pyrE	orotate phosphoribosyltransferase	CDS	-0.001209	0.993846	0.998653	72.8603	62.7215	58.3244	62.4241	59.0413	72.3564
VC_RS01035	VC0212	lpxN	lipid A biosynthesis myristoyltransferase LpxN	CDS	0.040559	0.754328	0.898274	58.9551	57.2856	56.8138	56.1503	59.415	62.4445
VC_RS01040	VC0213		LpxL/LpxP family Kdo(2)-lipid IV(A) lauroyl/palmitoleoyl acyltransferasee	CDS	0.0524771	0.58652	0.807921	69.0384	68.018	64.3666	67.4431	67.9473	73.4797
VC_RS01045	VC0214	slmA	nucleoid occlusion factor SlmA	CDS	0.10097	0.445029	0.706997	31.3072	34.5665	32.0574	34.9449	32.261	37.731
VC_RS01055	VC0215	coaBC	bifunctional phosphopantothenoylcysteine decarboxylase/phosphopantothenate--cysteine ligase CoaBC	CDS	0.0380512	0.796467	0.91728	101.809	98.9606	115.222	109.603	97.468	117.488
VC_RS01060	VC0216		methyl-accepting chemotaxis protein	CDS	0.0472321	0.80512	0.92016	310.307	415.913	445.363	363.126	436.457	410.878
VC_RS01065	VC0217	radC	JAB domain-containing protein	CDS	0.247983	0.207265	0.487475	21.9557	27.0399	27.8614	23.8404	34.7522	32.5769
VC_RS01070	VC0218	rpmB	50S ribosomal protein L28	CDS	-0.560425	0.0140018	0.152774	1238.06	1104.04	1126.29	1015.1	631.393	705.458
VC_RS01075	VC0219	rpmG	50S ribosomal protein L33	CDS	-0.508111	0.00435702	0.0897502	749.258	807.435	756.874	642.435	466.414	517.86
VC_RS01080	VC0220		hypothetical protein	CDS	0.119367	0.388053	0.662316	41.7158	33.7302	33.7358	43.4773	39.0495	36.2112
VC_RS01085	VC0221	mutM	bifunctional DNA-formamidopyrimidine glycosylase/DNA-(apurinic or apyrimidinic site) lyase	CDS	0.108903	0.337016	0.610681	68.5505	67.7392	71.6676	81.6218	72.3069	70.374
VC_RS01090	VC0222	coaD	pantetheine-phosphate adenylyltransferase	CDS	0.228656	0.150716	0.413654	53.9134	49.7591	52.0304	66.8157	58.294	57.4225
VC_RS01095	VC0223		glycosyltransferase family 9 protein	CDS	0.0696738	0.57061	0.797079	75.6251	67.7392	70.6606	83.3158	65.0202	76.3872
VC_RS01100	VC0224		glycosyltransferase family 2 protein	CDS	0.171395	0.385309	0.661778	56.3529	38.8873	39.7781	57.3423	42.5994	52.4005
VC_RS01105	VC0225		glycosyltransferase family 9 protein	CDS	0.280875	0.0608044	0.27239	90.3436	70.1087	73.346	98.561	90.119	95.6161
VC_RS01110	VC0227		3-deoxy-D-manno-octulosonic acid kinase	CDS	-0.0920119	0.518231	0.762344	69.3637	60.7702	70.4928	67.8823	58.9168	61.5855
VC_RS01115	VC0228		hypothetical protein	CDS	-0.34748	0.117936	0.364799	89.6117	87.8101	87.1089	66.4393	69.3175	72.1581
VC_RS01120	VC0229		hypothetical protein	CDS	-0.268267	0.139656	0.398042	154.178	171.16	176.064	126.291	144.552	145.44
VC_RS01125	VC0230		hypothetical protein	CDS	-0.216217	0.175579	0.447373	132.059	151.368	156.762	117.822	128.297	132.752
VC_RS01130	VC0231		hypothetical protein	CDS	-0.0957402	0.44326	0.705132	267.697	291.864	298.168	257.162	273.346	272.113
VC_RS01135	VC0232		HAD hydrolase family protein	CDS	-0.158846	0.224593	0.506259	40.6587	43.0688	44.1419	37.2662	37.8039	39.4491
VC_RS01140	VC0233		3-deoxy-D-manno-octulosonic acid transferase	CDS	-0.214195	0.0954463	0.329294	112.543	126.837	133.684	97.7454	113.785	110.021
VC_RS01145	VC0234		glycosyl transferase	CDS	-0.404596	0.0538763	0.260601	135.231	166.839	174.134	92.6637	137.888	129.118
VC_RS01150	VC0235		glycosyltransferase family 9 protein	CDS	-0.12293	0.288997	0.569193	147.916	153.04	143.755	117.194	148.413	142.73
VC_RS01155	VC0236	waaF	lipopolysaccharide heptosyltransferase II	CDS	0.010409	0.912039	0.966663	168.896	180.917	177.994	160.044	191.075	180.461
VC_RS01160	VC0237		O-antigen ligase family protein	CDS	-0.177397	0.331161	0.604433	119.049	138.963	129.069	91.2207	132.532	118.413
VC_RS01165	VC0238		acyltransferase	CDS	-0.205277	0.33288	0.605964	67.4121	83.4893	84.0039	55.3974	79.9051	68.3256
VC_RS01170	VC0239		polysaccharide deacetylase family protein	CDS	0.0208113	0.866907	0.942705	439.764	519.613	539.773	475.991	549.744	495.129
VC_RS01175	VC0240	rfaD	ADP-glyceromanno-heptose 6-epimerase	CDS	-0.0234836	0.854395	0.940683	408.457	457.867	457.28	442.239	439.011	420.922
VC_RS01180	VC0241		mannose-1-phosphate guanylyltransferase/mannose-6-phosphate isomerase	CDS	-0.177411	0.179034	0.452081	1031.27	1073.51	1053.61	825.315	1003.76	963.826
VC_RS01185	VC0242		phosphomannomutase/phosphoglucomutase	CDS	-0.394175	0.487858	0.74222	860.825	948.07	1030.62	644.631	779.433	736.581
VC_RS01190	VC0243	gmd	GDP-mannose 4,6-dehydratase	CDS	-0.514872	0.0100628	0.130063	1940.48	2303.55	2109.58	1417.12	1559.92	1469.46
VC_RS01195	VC0244		DegT/DnrJ/EryC1/StrS family aminotransferase	CDS	-0.365729	0.027413	0.197347	1986.26	2292.68	2278.34	1629.74	1815.83	1643.32
VC_RS01200	VC0245		glycosyltransferase	CDS	-0.52162	0.0431935	0.238256	1557.88	1794.11	1803.36	1100.29	1318.96	1171.84
VC_RS01205	VC0246		ABC transporter permease	CDS	-0.474377	0.0515858	0.253266	621.834	755.306	727.25	428.123	576.151	510.327
VC_RS01210	VC0247		ABC transporter ATP-binding protein	CDS	-0.766446	0.00252032	0.0728655	716.081	829.178	743.279	413.505	513.934	417.817
VC_RS01215	VC0248		acyl carrier protein	CDS	-0.464385	0.100856	0.336057	282.496	329.636	317.469	181.187	264.316	228.17
VC_RS01220	VC0249		AMP-binding protein	CDS	-0.438671	0.0440236	0.240753	1606.1	1843.59	1887.86	1304.57	1416	1217.5
VC_RS01225	VC0250		iron-containing alcohol dehydrogenase	CDS	-0.213565	0.109173	0.350476	1475.26	1588.67	1696.78	1363.67	1425.21	1316.75
VC_RS01230	VC0251		acyl-CoA reductase	CDS	-0.384307	0.0248441	0.191088	3690.91	4215.72	4474.02	3091.34	3300.15	3093.88
VC_RS01235	VC0252		acetyltransferase	CDS	-0.515026	0.0145594	0.155858	976.296	1132.05	1156.17	732.903	814.309	737.176
VC_RS01240	VC0253		IS200/IS605 family transposase	CDS	-0.483397	0.145319	0.407829	58.3045	74.7083	72.1712	41.0932	56.1764	49.3609
VC_RS01245	VC0254		ISAs1 family transposase	CDS	-0.216444	0.121793	0.370271	514.332	588.188	622.77	450.645	548.499	485.746
VC_RS01250	VC0255		hypothetical protein	CDS	-0.410229	0.254525	0.540234	109.291	129.067	113.46	65.8747	110.235	88.4796
VC_RS01255	VC0257		IS3-like element ISVch4 family transposase	CDS	-2.28398	0.0226551	0.182317	0.731856	3.48453	1.09096	0.125476	0.498239	0.330394
VC_RS01260	VC0258		FkbM family methyltransferase	CDS	-0.403839	0.149917	0.412787	273.633	311.238	304.378	170.521	268.551	232.994
VC_RS01265	VC0259		glycosyltransferase	CDS	-0.0416883	0.823732	0.929184	220.207	230.954	232.374	188.652	240.089	235.307
VC_RS01270	VC0260		polysaccharide biosynthesis protein	CDS	-0.0808368	0.450861	0.712038	190.445	206.284	171.448	166.192	185.407	185.483
VC_RS01275	VC0262		SDR family oxidoreductase	CDS	0.11482	0.211794	0.49271	101.484	107.602	103.977	106.341	118.083	114.515
VC_RS01280	VC0263		sugar transferase	CDS	0.00922175	0.921378	0.967577	54.9705	58.2613	56.9816	52.5742	59.4773	59.2067
VC_RS01285	VC0264		MBL fold metallo-hydrolase	CDS	-0.0173018	0.871914	0.946703	106.688	85.7194	82.7451	96.177	87.9392	87.8849
VC_RS01290	VC0265		mechanosensitive ion channel family protein	CDS	0.00852696	0.935767	0.973769	117.91	115.965	127.307	133.004	112.166	118.215
VC_RS01295	VC0266		uracil-DNA glycosylase family protein	CDS	0.443126	0.0161012	0.159978	33.1775	32.4758	38.0997	45.4849	45.9625	49.7574
VC_RS01300	VC0267		D-2-hydroxyacid dehydrogenase	CDS	0.202752	0.147202	0.410665	90.3436	98.2637	98.9416	101.698	112.166	117.026
VC_RS01305	VC0268		YjaG family protein	CDS	-0.22729	0.0627852	0.275751	114.82	122.795	107.921	93.542	103.26	98.2593
VC_RS01310	VC0269	manA	mannose-6-phosphate isomerase, class I	CDS	-0.164317	0.199177	0.479345	368.286	382.601	338.03	289.472	351.757	330.394
VC_RS01315	VC0270		ROK family protein	CDS	-0.140966	0.226966	0.508386	276.56	284.477	272.32	244.113	262.447	249.183
VC_RS01320	VC0271		HlyC/CorC family transporter	CDS	0.397264	0.0442652	0.241279	80.4229	59.0976	57.1495	104.584	71.5596	83.1272
VC_RS01325	VC0273	hupA	DNA-binding protein HU-alpha	CDS	0.151193	0.274446	0.559243	189.551	154.574	192.764	227.864	177.56	191.034
VC_RS01330	VC0274		DUF1481 domain-containing protein	CDS	0.344705	0.0982017	0.332987	214.759	155.549	132.006	230.749	179.615	227.708
VC_RS01335	VC0275	purD	phosphoribosylamine--glycine ligase	CDS	-0.591975	0.0236492	0.186933	650.376	630.142	506.205	455.602	337.931	391.782
VC_RS01340	VC0276	purH	bifunctional phosphoribosylaminoimidazolecarboxamide formyltransferase/IMP cyclohydrolase	CDS	-0.586913	0.0362896	0.218413	633.381	624.985	472.805	419.276	339.301	393.896
VC_RS01350	VC0277	zntR	Zn(2+)-responsive transcriptional regulator	CDS	0.0583049	0.737091	0.890946	43.4235	44.602	43.1349	46.7396	45.6511	44.1407
VC_RS01355	VC0278	cadC	CadC family transcriptional regulator	CDS	0.726934	0.0112318	0.13589	83.269	91.9915	72.0033	117.571	140.379	150.99
VC_RS01360	VC0280	cadB	cadaverine/lysine antiporter	CDS	-0.208124	0.411467	0.686165	5.77353	8.0841	6.7136	4.76807	6.85079	6.01318
VC_RS01365	VC0281		lysine decarboxylase CadA	CDS	-0.104483	0.734625	0.889765	5.69221	13.6593	8.39199	7.15211	9.9025	8.19378
VC_RS01370	VC0282		methyl-accepting chemotaxis protein	CDS	0.430251	0.0466759	0.245965	75.7065	70.1087	58.3244	93.9184	83.5796	97.5324
VC_RS01375	VC0283		peptidase	CDS	-0.0540621	0.806579	0.920184	9.51413	13.2412	7.72064	11.9202	8.28322	8.78849
VC_RS01380	VC0284		TonB-dependent siderophore receptor	CDS	0.0792418	0.821132	0.928572	216.385	184.819	155.672	309.36	118.332	160.638
VC_RS01385	VC0285		bifunctional 4-hydroxy-2-oxoglutarate aldolase/2-dehydro-3-deoxy-phosphogluconate aldolase	CDS	0.40248	0.0769636	0.301141	52.1244	39.1661	49.1771	72.7758	55.9896	57.2904
VC_RS01390	VC0286		GntP family permease	CDS	-0.179178	0.523024	0.765878	16.8327	32.197	23.1619	21.4563	20.5524	21.2774
VC_RS01395	VC0287		gluconokinase	CDS	-0.665803	0.0455524	0.244989	3.09006	5.29648	7.21712	3.827	2.86487	3.10571
VC_RS01400	VC0288		phosphogluconate dehydratase	CDS	-0.357662	0.185649	0.460777	11.1405	17.8408	18.9659	15.1198	10.7121	11.4316
VC_RS01405	VC0289		LacI family DNA-binding transcriptional regulator	CDS	-0.0289562	0.794999	0.91728	77.0888	64.6728	71.1641	78.234	68.6324	61.982
VC_RS01410	VC0290	fis	DNA-binding transcriptional regulator Fis	CDS	-0.582605	0.0380143	0.222031	135.8	113.874	78.9687	66.9412	71.9955	80.4841
VC_RS01415	VC0291	dusB	tRNA dihydrouridine synthase DusB	CDS	-0.335459	0.142411	0.402028	305.835	258.691	234.137	202.518	211.502	218.985
VC_RS01420	VC0293	prmA	50S ribosomal protein L11 methyltransferase	CDS	-0.258137	0.148104	0.410925	165.399	149.556	141.825	139.78	114.595	127.598
VC_RS01425	VC0295	accC	acetyl-CoA carboxylase biotin carboxylase subunit	CDS	0.0722185	0.709359	0.878254	1194.39	962.426	946.701	1254.82	901.501	1106.62
VC_RS01430	VC0296		acetyl-CoA carboxylase biotin carboxyl carrier protein	CDS	0.061997	0.734894	0.889765	540.76	441.559	417.502	533.836	427.925	499.622
VC_RS01435	VC0297	aroQ	type II 3-dehydroquinate dehydratase	CDS	-0.0808389	0.625615	0.832204	166.945	134.921	121.18	126.542	131.473	142.07
VC_RS01440	VC0298	acs	acetate--CoA ligase	CDS	-0.0687553	0.860182	0.940886	23.9886	51.4316	25.5117	31.4316	31.7005	32.2465
VC_RS01445	VC0299		3'-5' exonuclease	CDS	-0.179004	0.567185	0.795222	7.56251	11.8474	7.97239	7.02663	8.84374	7.99554
VC_RS01450	VC0300		cyclic nucleotide-binding/CBS domain-containing protein	CDS	0.165103	0.515907	0.760365	10.8965	16.8651	13.2594	13.5514	16.8156	15.2642
VC_RS01455	VC0302		3-phenylpropionate MFS transporter	CDS	-0.283792	0.155289	0.418728	73.9988	62.5821	65.3736	55.1465	51.2563	59.6031
VC_RS01460	VC0303		hybrid sensor histidine kinase/response regulator	CDS	-0.0147522	0.938128	0.974861	90.5062	137.012	95.2491	108.16	104.755	106.057
VC_RS01465	VC0304	gppA	guanosine-5'-triphosphate,3'-diphosphate diphosphatase	CDS	-0.115802	0.369529	0.643413	500.02	570.347	646.1	537.223	530.438	516.406
VC_RS01470	VC0305	rhlB	ATP-dependent RNA helicase RhlB	CDS	-0.208169	0.12191	0.370312	1008.25	1276.17	1265.76	940.565	1097.31	1035.19
VC_RS01475	VC0306	trxA	thioredoxin TrxA	CDS	0.0266176	0.875503	0.947471	224.273	172.693	141.405	189.594	167.595	191.298
VC_RS01480	VC0307	rho	transcription termination factor Rho	CDS	-0.329956	0.103775	0.340967	636.064	615.228	555.802	397.695	508.204	531.737
VC_RS01485	VC0308		hypothetical protein	CDS	-0.295194	0.0057538	0.100179	67.1681	75.1264	66.1289	53.0761	60.2869	56.3653
VC_RS01490	VC0309	ubiD	4-hydroxy-3-polyprenylbenzoate decarboxylase	CDS	-0.211313	0.126641	0.379816	273.308	388.734	321.581	295.871	284.868	268.611
VC_RS01495	VC0311		2Fe-2S iron-sulfur cluster binding domain-containing protein	CDS	-0.0644021	0.602742	0.818303	49.3596	50.1772	56.2264	56.2758	47.3327	45.3962
VC_RS01500	VC0312	fre	NAD(P)H-flavin reductase	CDS	-0.264869	0.0285305	0.199208	142.793	165.306	149.797	135.514	122.94	122.51
VC_RS01535	VC0315	pssA	CDP-diacylglycerol--serine O-phosphatidyltransferase	CDS	-0.160712	0.207471	0.487475	129.295	131.715	129.069	106.215	117.771	124.955
VC_RS01540	VC0317		GNAT family N-acetyltransferase	CDS	0.0154566	0.927978	0.969118	15.7756	10.4536	12.4202	11.7947	14.4489	13.0836
VC_RS01545	VC0318	murB	UDP-N-acetylmuramate dehydrogenase	CDS	0.121357	0.217665	0.498541	125.879	114.153	122.439	136.894	128.047	129.449
VC_RS01550	VC0319	birA	bifunctional biotin--[acetyl-CoA-carboxylase] ligase/biotin operon repressor BirA	CDS	-0.00824606	0.919315	0.967577	134.011	135.757	142.076	139.152	133.777	136.585
VC_RS01555	VC0320		type I pantothenate kinase	CDS	-0.0546559	0.663289	0.858558	73.6735	77.0777	65.2897	58.848	74.1131	74.9334
VC_RS01580	VC0321	tuf	elongation factor Tu	CDS	-0.63313	0.11421	0.359171	1720.11	2778.84	2677.97	1628.86	1519.57	1478.91
VC_RS01585	VC0322	secE	preprotein translocase subunit SecE	CDS	-0.501411	0.00347923	0.083619	398.13	372.566	359.01	271.153	248.31	278.589
VC_RS01590	VC0323	nusG	transcription termination/antitermination protein NusG	CDS	-0.316005	0.0950529	0.328255	513.194	466.09	509.058	462.377	352.38	380.879
VC_RS01595	VC0324	rplK	50S ribosomal protein L11	CDS	-0.747879	0.0015992	0.0632041	2533.6	3393.37	3449.7	2078	1777.22	1728.29
VC_RS01600	VC0325	rplA	50S ribosomal protein L1	CDS	-0.60778	0.0199748	0.172872	3499.33	4292.94	4830.52	3711.69	2234.79	2336.62
VC_RS01605	VC0326	rplJ	50S ribosomal protein L10	CDS	-0.451742	0.0478355	0.247312	3690.59	4081.91	4506.33	3989.31	2429.23	2559.23
VC_RS01610	VC0327	rplL	50S ribosomal protein L7/L12	CDS	-0.600498	0.00795471	0.113945	4193.37	4961.13	5420.81	4201.36	2607.41	2803.99
VC_RS01615	VC0328	rpoB	DNA-directed RNA polymerase subunit beta	CDS	-0.403741	0.0513623	0.253041	5091.69	5435.17	5990.29	5326.94	3399.86	3758.43
VC_RS01620	VC0329	rpoC	DNA-directed RNA polymerase subunit beta'	CDS	-0.414571	0.0661897	0.280616	6474	8776.83	10033.6	8241.73	5278.16	5449.52
VC_RS01625	VC0330		Rsd/AlgQ family anti-sigma factor	CDS	0.0560467	0.699811	0.874965	404.31	410.338	408.69	381.069	485.783	404.931
VC_RS01630	VC0331	nudC	NAD(+) diphosphatase	CDS	0.115992	0.390034	0.664441	45.0498	46.1351	36.1695	51.5704	41.2293	45.0658
VC_RS01635	VC0332	hemE	uroporphyrinogen decarboxylase	CDS	0.113543	0.366243	0.640161	312.584	276.114	273.747	330.942	287.858	314.337
VC_RS01640	VC0333		TetR/AcrR family transcriptional regulator	CDS	0.311386	0.041201	0.231387	106.932	92.8278	95.0813	125.852	115.467	124.691
VC_RS01645	VC0334		hypothetical protein	CDS	0.286668	0.0565908	0.26486	107.014	89.9008	104.229	124.974	119.764	122.841
VC_RS01650	VC0335		murein hydrolase activator EnvC	CDS	0.0492705	0.682298	0.869801	66.4363	71.9206	70.0732	69.0115	73.1789	73.4136
VC_RS01655	VC0336	gpmM	2,3-bisphosphoglycerate-independent phosphoglycerate mutase	CDS	0.587389	0.0223524	0.18111	3082.66	2805.88	3086.58	4689.15	4116.76	4679.57
VC_RS01660	VC0337		DMT family transporter	CDS	0.0718908	0.578551	0.802162	63.7528	63.6972	53.457	63.8043	66.7017	59.5371
VC_RS01665	VC0338		SLC13 family permease	CDS	0.240829	0.353509	0.626524	79.1218	102.027	87.3607	86.2644	117.46	113.259
VC_RS01670	VC0339	psd	phosphatidylserine decarboxylase	CDS	0.0226145	0.830311	0.930796	108.152	95.6154	101.879	107.721	100.582	102.29
VC_RS01675	VC0340	rsgA	small ribosomal subunit biogenesis GTPase RsgA	CDS	0.0103183	0.925888	0.969118	187.762	212.696	213.325	197.059	220.969	200.087
VC_RS01680	VC0341	orn	oligoribonuclease	CDS	0.0728737	0.56991	0.797021	82.6184	73.3145	65.2058	81.6846	72.3692	78.5678
VC_RS01725	VC0342	queG	tRNA epoxyqueuosine(34) reductase QueG	CDS	-0.230447	0.0519134	0.253997	74.4054	84.3256	78.633	65.6864	71.4973	65.0216
VC_RS01730	VC0343	tsaE	tRNA (adenosine(37)-N6)-threonylcarbamoyltransferase complex ATPase subunit type 1 TsaE	CDS	0.217662	0.186741	0.462141	43.2608	33.5908	33.0645	42.9126	42.6617	42.4226
VC_RS01735	VC0344		LysM peptidoglycan-binding domain-containing protein	CDS	-0.121826	0.306541	0.583331	123.765	142.169	144.51	122.841	124.124	130.175
VC_RS01740	VC0345	mutL	DNA mismatch repair endonuclease MutL	CDS	0.0806674	0.48109	0.736696	155.56	156.246	165.238	170.96	163.858	169.691
VC_RS01745	VC0346	miaA	tRNA (adenosine(37)-N6)-dimethylallyltransferase MiaA	CDS	0.125485	0.23661	0.51824	430.087	392.079	409.362	438.788	469.466	435.262
VC_RS01750	VC0347	hfq	RNA chaperone Hfq	CDS	-0.0640942	0.587524	0.80851	938.077	820.676	864.375	852.23	839.533	817.462
VC_RS01755	VC0348	hflX	GTPase HflX	CDS	0.0724711	0.536538	0.773681	1124.29	1155.47	1260.23	1208.2	1265.09	1249.09
VC_RS01760	VC0349	hflK	FtsH protease activity modulator HflK	CDS	0.0325429	0.781365	0.911849	842.204	825.275	920.014	922.622	856.411	867.55
VC_RS01765	VC0350	hflC	protease modulator HflC	CDS	0.0921385	0.461365	0.720719	746.249	702.899	843.815	847.085	791.515	805.7
VC_RS01770	VC0351		DUF2065 domain-containing protein	CDS	-0.0462919	0.789962	0.915505	14.7184	17.562	14.0146	12.3593	16.6287	15.6607
VC_RS01775	VC0352		SlyX family protein	CDS	-0.323419	0.0432706	0.238256	20.9799	24.8098	18.2945	17.5038	17.1892	16.3215
VC_RS01780	VC0353		hypothetical protein	CDS	-0.134843	0.685344	0.870516	103.029	123.77	128.985	105.399	114.346	104.206
VC_RS01785	VC0354	fkpA	FKBP-type peptidyl-prolyl cis-trans isomerase	CDS	0.282812	0.0325941	0.206823	1116.49	1057.07	1024.83	1313.6	1207.98	1369.48
VC_RS01790	VC0355		transcriptional regulator	CDS	0.275027	0.0779042	0.301633	363.57	345.804	413.893	535.404	430.79	393.103
VC_RS01795	VC0356	tusD	sulfurtransferase complex subunit TusD	CDS	0.159788	0.303919	0.583177	211.75	273.884	298	330.879	281.443	262.994
VC_RS01800	VC0357	tusC	sulfurtransferase complex subunit TusC	CDS	0.40351	0.0358337	0.216978	133.604	122.377	153.154	213.246	172.266	155.88
VC_RS01805	VC0358	dsrH	sulfurtransferase complex subunit TusB	CDS	0.249371	0.153219	0.417625	91.8073	110.25	118.075	136.455	121.757	122.246
VC_RS01810	VC0359	rpsL	30S ribosomal protein S12	CDS	-0.533432	0.00271822	0.0749512	2220.94	2805.6	2740.74	2060.06	1654.03	1652.3
VC_RS01815	VC0360	rpsG	30S ribosomal protein S7	CDS	-0.579963	0.00619126	0.103962	2506.69	2802.68	2987.72	2327.57	1610	1612.99
VC_RS01820	VC0361	fusA	elongation factor G	CDS	-0.540993	0.0074895	0.112406	2864.65	3074.19	3117.96	2321.17	1910.31	1993.2
VC_RS01825	VC0362	tuf	elongation factor Tu	CDS	-0.243391	0.166934	0.437644	6220.7	6902.29	6787.53	6724.92	4516.66	5577.92
VC_RS01830	VC0364		bacterioferritin-associated ferredoxin	CDS	-0.378868	0.100283	0.335689	40.9839	59.7945	49.5967	36.7016	47.4573	31.1892
VC_RS01835	VC0365	bfr	bacterioferritin	CDS	0.0741931	0.565209	0.793914	235.088	263.57	301.189	260.487	306.292	275.285
VC_RS01840	VC0366	rpsF	30S ribosomal protein S6	CDS	-0.788973	7.8e-05	0.0202007	2270.06	2958.36	2524.73	1564.43	1528.29	1394.33
VC_RS01845	VC0367	priB	primosomal replication protein N	CDS	-0.704725	0.00108186	0.0531096	1786.62	2227.03	2198.45	1333.68	1249.46	1228.27
VC_RS01850	VC0368	rpsR	30S ribosomal protein S18	CDS	-0.668931	0.00106528	0.0531096	1729.86	2177.41	2182.25	1363.86	1241.24	1224.97
VC_RS01855	VC0369	rplI	50S ribosomal protein L9	CDS	-0.676851	0.118283	0.364879	2285.42	2323.34	2509.21	1820.21	1328.62	1303.67
VC_RS01860	VC0370		YdiY family protein	CDS	-0.433107	0.0198157	0.172549	21.9557	26.9006	18.9659	15.1825	16.0059	18.8325
VC_RS01865	VC0371		replicative DNA helicase	CDS	0.197319	0.0801522	0.304596	267.778	243.778	249.662	292.546	281.443	298.875
VC_RS01870	VC0372	alr	alanine racemase	CDS	0.0395141	0.687202	0.870857	166.863	160.567	164.315	171.713	164.232	169.492
VC_RS01875	VC0373		YjbQ family protein	CDS	0.187865	0.21644	0.497338	34.4786	38.1904	33.0645	41.6579	40.2951	38.3257
VC_RS01880	VC0374	pgi	glucose-6-phosphate isomerase	CDS	0.693524	0.00575646	0.100179	2236.72	1658.5	1772.22	3275.6	2716.27	3173.97
VC_RS01885	VC0376		MBL fold metallo-hydrolase	CDS	-0.137983	0.392899	0.667033	25.5336	37.6329	29.1202	28.7339	26.7803	28.0174
VC_RS01890	VC0377		chemotaxis protein CheX	CDS	0.00220033	0.983166	0.993368	253.222	257.576	258.557	241.791	275.713	253.016
VC_RS01895	VC0378	zur	zinc uptake transcriptional repressor Zur	CDS	-0.0378861	0.791597	0.915976	156.048	188.025	175.393	149.441	185.469	170.946
VC_RS01900	VC0379	dusA	tRNA dihydrouridine(20/20a) synthase DusA	CDS	-0.267622	0.0549337	0.262633	48.2212	50.7347	46.9952	39.713	40.2951	41.1671
VC_RS01905	VC0379a	pspG	envelope stress response protein PspG	CDS	-0.271761	0.485995	0.740019	5.12299	9.75668	9.14727	4.45438	8.22094	7.00436
VC_RS01910	VC0381		TIGR04219 family outer membrane beta-barrel protein	CDS	0.0661985	0.674433	0.864575	107.989	92.2703	69.9892	97.1808	87.9392	97.7967
VC_RS01920	VC0383		hypothetical protein	CDS	-0.105793	0.772239	0.905996	2.92742	2.927	2.85328	1.69392	3.54995	2.84139
VC_RS01925	VC0384		assimilatory sulfite reductase (NADPH) flavoprotein subunit	CDS	-0.861468	0.000931489	0.0513511	132.222	89.2039	78.8008	43.1008	59.2282	63.0392
VC_RS01930	VC0385	cysI	assimilatory sulfite reductase (NADPH) hemoprotein subunit	CDS	-1.15462	0.00052692	0.0393406	53.9134	112.62	61.3455	43.1008	29.0847	29.7355
VC_RS01935	VC0386		phosphoadenylyl-sulfate reductase	CDS	-0.476637	0.04758	0.247069	34.9665	48.5046	43.7223	36.3879	28.711	26.1012
VC_RS01970	VC0389		sodium:proton antiporter	CDS	0.0262207	0.842472	0.937046	140.76	115.129	105.823	131.938	116.899	119.603
VC_RS01975	VC0390	metH	methionine synthase	CDS	0.0443028	0.834935	0.933338	439.276	377.444	375.038	568.969	306.043	353.985
VC_RS01980	VC0391	lysC	lysine-sensitive aspartokinase 3	CDS	0.331669	0.142864	0.402536	458.63	287.543	308.574	513.509	384.641	429.579
VC_RS01985	VC0392		alanine--glyoxylate aminotransferase family protein	CDS	0.329669	0.0718026	0.293452	191.096	135.06	150.72	234.702	178.868	186.078
VC_RS01990	VC0393		ligase	CDS	0.134654	0.197973	0.477417	125.229	110.39	113.04	128.048	121.882	132.951
VC_RS01995	VC0394	uvrA	excinuclease ABC subunit UvrA	CDS	-0.00257341	0.982509	0.993368	345.355	318.625	334.169	356.1	308.223	332.112
VC_RS02000	VC0395	galU	UTP--glucose-1-phosphate uridylyltransferase GalU	CDS	0.270275	0.152128	0.415964	522.789	408.387	369.667	561.315	466.227	541.45
VC_RS02005	VC0396		helix-turn-helix transcriptional regulator	CDS	0.0636167	0.745655	0.895203	10.246	10.7323	8.81159	8.03043	11.6463	11.3656
VC_RS02010	VC0397		single-stranded DNA-binding protein	CDS	-0.0589871	0.672403	0.864575	379.02	328.661	310.504	350.83	305.67	320.945
VC_RS02015	VC0398	csrD	RNase E specificity factor CsrD	CDS	0.152663	0.340718	0.613016	192.966	159.452	158.609	159.228	158.502	250.505
VC_RS02020	VC0399		MSHA biogenesis protein MshI	CDS	0.0931304	0.416935	0.69044	215.979	181.195	180.512	221.025	195.87	199.426
VC_RS02025	VC0400	pilO	type 4a pilus biogenesis protein PilO	CDS	-0.216848	0.230552	0.512867	68.9571	92.1309	105.068	79.3005	78.784	70.8366
VC_RS02030	VC0401		MSHA biogenesis protein MshK	CDS	-0.224604	0.170879	0.443015	53.3442	69.5512	67.5556	52.6997	55.5536	54.5812
VC_RS02035	VC0402	mshL	pilus (MSHA type) biogenesis protein MshL	CDS	-0.111691	0.476777	0.733202	414.718	515.71	612.951	472.353	483.105	472.927
VC_RS02040	VC0403		AAA family ATPase	CDS	-0.0964908	0.496064	0.74517	131.978	162.379	180.008	141.662	158.627	143.325
VC_RS02045	VC0404		tetratricopeptide repeat protein	CDS	0.0615677	0.653174	0.851352	133.198	135.339	174.386	145.614	176.003	140.748
VC_RS02050	VC0405	tadA	GspE/PulE family protein	CDS	0.027542	0.8376	0.933963	249.563	313.189	335.26	274.352	337.121	303.765
VC_RS02055	VC0406		type II secretion system F family protein	CDS	-0.0517999	0.664218	0.858934	98.15	106.487	120.929	95.0477	114.72	104.339
VC_RS02060	VC0407		MSHA biogenesis protein MshF	CDS	-0.145144	0.393056	0.667033	58.2232	73.0357	79.8079	59.4754	72.5561	58.7441
VC_RS02065	VC0408		prepilin-type N-terminal cleavage/methylation domain-containing protein	CDS	-0.072806	0.685855	0.870516	222.972	293.815	315.287	264.691	276.024	250.307
VC_RS02070	VC0409		type II secretion system protein	CDS	0.1647	0.422678	0.690614	1428.01	1571.94	1558.65	1496.11	1816.58	1797.15
VC_RS02075	VC0410		type II secretion system protein	CDS	0.38938	0.0675079	0.283167	300.468	357.234	369.751	396.691	484.351	464.667
VC_RS02080	VC0411		type II secretion system protein	CDS	0.205025	0.158804	0.423119	130.352	128.091	135.111	139.152	156.758	157.796
VC_RS02085	VC0412		type II secretion system protein	CDS	0.158814	0.206648	0.487475	88.6359	99.3787	109.096	103.517	112.851	115.308
VC_RS02090	VC0413		hypothetical protein	CDS	0.0811763	0.546973	0.781045	42.9356	43.2081	49.3449	44.983	48.1423	50.286
VC_RS02095	VC0414		hypothetical protein	CDS	-0.209594	0.239405	0.520833	409.839	497.033	523.744	320.402	479.991	436.715
VC_RS02100	VC0415		rod shape-determining protein	CDS	0.229253	0.0966517	0.33067	506.607	420.234	473.644	595.444	497.305	549.115
VC_RS02105	VC0416	mreC	rod shape-determining protein MreC	CDS	-0.0276452	0.838625	0.93454	162.716	123.352	134.775	152.327	121.383	139.36
VC_RS02110	VC0417	mreD	rod shape-determining protein MreD	CDS	-0.0262244	0.858032	0.940683	71.0714	57.2856	67.052	68.5096	58.979	64.6251
VC_RS02115	VC0418		septum formation inhibitor Maf	CDS	-0.109765	0.421327	0.69044	109.291	128.37	129.153	101.51	115.903	122.444
VC_RS02120	VC0419	rng	ribonuclease G	CDS	-0.0310478	0.805229	0.92016	237.609	325.734	304.629	263.812	301.808	283.677
VC_RS02125	VC0420		TIGR02099 family protein	CDS	-0.0480176	0.758813	0.899642	172.311	208.375	232.29	174.913	211.066	206.893
VC_RS02130	VC0421		carbon-nitrogen hydrolase family protein	CDS	0.0113189	0.975749	0.99128	73.5922	96.4517	100.284	80.1789	97.7794	94.3606
VC_RS02135	VC0422	tldD	metalloprotease TldD	CDS	0.0730322	0.498064	0.74517	234.601	252.001	278.53	265.506	280.073	259.294
VC_RS02140	VC0423	arcA	arginine deiminase	CDS	-0.0051374	0.979773	0.99322	135.8	94.6398	109.348	120.331	114.47	104.074
VC_RS02145	VC0424	rraB	ribonuclease E inhibitor RraB	CDS	-0.356334	0.188218	0.462995	57.898	48.9228	44.7293	42.5989	35.0636	40.7707
VC_RS02150	VC0425		hypothetical protein	CDS	-0.463914	0.0997057	0.335528	35.0478	27.5975	26.183	28.2947	16.7533	19.4272
VC_RS02155	VC0426		DUF2061 domain-containing protein	CDS	-0.704632	0.184872	0.459854	13.2547	29.27	38.8549	14.6806	19.8673	15.2642
VC_RS02160	VC0428		universal stress protein	CDS	0.300291	0.185518	0.460777	376.581	527	568.054	640.113	605.672	566.23
VC_RS02165	VC0429		TRAP transporter permease	CDS	-0.0265031	0.866371	0.942698	334.052	283.641	314.616	354.782	267.492	293.192
VC_RS02170	VC0430		TAXI family TRAP transporter solute-binding subunit	CDS	-0.062015	0.649867	0.849532	1178.61	1054.14	1201.57	1247.79	1017.84	1024.29
VC_RS02175	VC0431	argR	transcriptional regulator ArgR	CDS	-0.193552	0.109956	0.351405	134.174	150.392	155.336	123.593	131.846	129.184
VC_RS02180	VC0432	mdh	malate dehydrogenase	CDS	0.23598	0.0744015	0.297355	651.352	546.931	656.17	759.629	713.167	711.405
VC_RS02185	VC0433		amino acid permease	CDS	0.0133265	0.921887	0.967577	53.5881	49.3409	45.3168	53.2644	46.1494	50.2199
VC_RS02190	VC0434	ispB	octaprenyl diphosphate synthase	CDS	0.171847	0.240531	0.522519	274.853	226.355	217.269	280.877	247.5	281.1
VC_RS02195	VC0435	rplU	50S ribosomal protein L21	CDS	-0.613458	0.00220963	0.0712063	1462.98	1450.26	1340.87	952.422	879.267	948.893
VC_RS02200	VC0436	rpmA	50S ribosomal protein L27	CDS	-0.516261	0.0563499	0.264428	815.125	644.777	752.678	719.728	392.114	435.262
VC_RS02205	VC0437	cgtA	Obg family GTPase CgtA	CDS	-0.611674	0.00163039	0.0637287	282.496	326.849	310.42	208.666	204.589	188.589
VC_RS02210	VC0438		threonine/serine exporter ThrE family protein	CDS	0.527875	0.048318	0.247893	243.058	212.277	245.55	420.719	289.165	300.857
VC_RS02215	VC0439		hypothetical protein	CDS	0.667579	0.0279626	0.197347	118.642	97.9849	115.642	224.915	143.742	159.448
VC_RS02220	VC0440	folA	type 3 dihydrofolate reductase	CDS	0.410179	0.0712637	0.293452	170.685	138.266	154.916	244.05	172.391	200.219
VC_RS02225	VC0441		symmetrical bis(5'-nucleosyl)-tetraphosphatase	CDS	0.0652743	0.579803	0.802162	96.1171	114.432	117.74	113.681	113.412	116.299
VC_RS02230	VC0442	apaG	Co2+/Mg2+ efflux protein ApaG	CDS	-0.107177	0.497323	0.74517	66.5176	72.6176	79.1365	60.7929	72.992	68.8542
VC_RS02235	VC0443	rsmA	16S rRNA (adenine(1518)-N(6)/adenine(1519)-N(6))-dimethyltransferase RsmA	CDS	-0.429263	0.0800145	0.304596	182.557	204.333	219.786	143.732	153.022	153.766
VC_RS02240	VC0444	pdxA	4-hydroxythreonine-4-phosphate dehydrogenase PdxA	CDS	-0.378049	0.090546	0.32131	185.648	178.268	204.933	147.747	144.925	145.109
VC_RS02245	VC0445	surA	peptidylprolyl isomerase SurA	CDS	-0.465283	0.0612711	0.272767	196.3	212.417	232.542	146.744	154.392	163.347
VC_RS02250	VC0446	lptD	LPS assembly protein LptD	CDS	-0.251537	0.148703	0.411	361.374	397.097	406.76	312.999	320.305	345.46
VC_RS02255	VC0447	djlA	co-chaperone DjlA	CDS	-0.0225462	0.889298	0.954794	50.1728	36.0997	41.0369	46.3632	35.5618	43.6781
VC_RS02285	VC0449		methyl-accepting chemotaxis protein	CDS	-0.0545923	0.721461	0.882831	54.8079	57.9825	44.4776	51.3195	43.7828	56.167
VC_RS02310	VC0450	mltC	membrane-bound lytic murein transglycosylase MltC	CDS	-0.143469	0.1996	0.480039	103.517	120.704	131.754	108.85	108.056	105.33
VC_RS02315	VC0451		oxidative damage protection protein	CDS	-0.471593	0.0261858	0.19442	82.2118	59.7945	49.4288	49.3746	46.2739	42.4887
VC_RS02320	VC0452	mutY	A/G-specific adenine glycosylase	CDS	-0.332549	0.244831	0.528436	65.7044	52.8254	56.0585	55.9621	39.8591	42.9513
VC_RS02325	VC0453	trmB	tRNA (guanosine(46)-N7)-methyltransferase TrmB	CDS	-0.318253	0.083464	0.309913	96.3611	76.3808	72.7586	72.0857	59.0413	65.8806
VC_RS02330	VC0454	glsB	glutaminase B	CDS	-0.111305	0.289521	0.569645	57.3287	53.383	54.464	50.7549	52.3151	49.8896
VC_RS02335	VC0455	hemW	radical SAM family heme chaperone HemW	CDS	0.313619	0.0116206	0.137781	92.0512	80.2835	81.2345	99.9413	100.956	114.383
VC_RS02340	VC0456		XTP/dITP diphosphatase	CDS	0.165267	0.0961574	0.330465	63.7528	63.5578	66.8842	74.0306	70.6254	73.1493
VC_RS02345	VC0457		DUF4426 domain-containing protein	CDS	-0.0475471	0.671481	0.864211	78.3086	85.0225	96.1723	82.1237	84.0778	84.9114
VC_RS02350	VC0458		YggU family protein	CDS	0.189839	0.147781	0.410925	42.529	33.4515	44.3937	48.2453	45.9003	43.4799
VC_RS02355	VC0459		YggT family protein	CDS	0.0525263	0.615193	0.826403	122.301	119.31	146.86	143.293	131.784	127.929
VC_RS02360	VC0460		pyrroline-5-carboxylate reductase	CDS	0.123846	0.2764	0.561482	134.255	116.383	131.503	148.751	136.704	131.1
VC_RS02365	VC0461		YggS family pyridoxal phosphate-dependent enzyme	CDS	0.0657565	0.520477	0.764383	97.0929	107.602	115.558	108.975	115.903	110.286
VC_RS02370	VC0462		type IV pilus twitching motility protein PilT	CDS	0.132317	0.347719	0.619658	97.7435	116.104	120.761	105.65	134.338	126.673
VC_RS02375	VC0463		PilT/PilU family type 4a pilus ATPase	CDS	0.298871	0.0262907	0.19442	76.4383	78.6109	90.7175	95.6751	106.312	100.44
VC_RS02380	VC0464		helix-turn-helix transcriptional regulator	CDS	0.341736	0.0674425	0.283167	39.7642	29.27	27.6097	44.2929	37.3679	41.035
VC_RS02385	VC0465	tyrS	tyrosine--tRNA ligase	CDS	0.0260182	0.829244	0.93048	14.8811	19.9315	19.0498	18.0057	18.6217	18.0395
VC_RS02390	VC0466	ruvX	Holliday junction resolvase RuvX	CDS	0.176501	0.165855	0.436028	45.1311	42.2325	38.0157	47.1161	46.3362	48.2376
VC_RS02395	VC0467		YqgE/AlgH family protein	CDS	0.117899	0.188173	0.462995	134.743	131.715	138.971	153.582	137.016	149.404
VC_RS02400	VC0468	gshB	glutathione synthase	CDS	0.184327	0.0967148	0.33067	211.506	179.941	206.275	240.599	212.437	226.32
VC_RS02405	VC0469	rsmE	16S rRNA (uracil(1498)-N(3))-methyltransferase	CDS	0.163838	0.251713	0.536134	104.086	89.9008	86.9411	118.386	94.8523	101.563
VC_RS02410	VC0470	xds	extracellular deoxyribonuclease Dns	CDS	0.1281	0.434611	0.696984	22.1183	22.5797	22.4905	22.7111	27.9637	22.7311
VC_RS02415	VC0471		SprT family zinc-dependent metalloprotease	CDS	-0.130158	0.579457	0.802162	11.4657	8.36287	7.04928	8.15591	8.09638	8.39202
VC_RS02420	VC0472	metK	methionine adenosyltransferase	CDS	-0.368462	0.10284	0.339019	401.382	389.152	361.443	393.052	231.37	267.884
VC_RS02425	VC0473	tkt	transketolase	CDS	0.278641	0.108579	0.350046	939.541	761.3	808.737	1171.94	860.21	1012.26
VC_RS02430	VC0474		LysR family transcriptional regulator	CDS	0.366206	0.060328	0.272046	89.1238	117.498	126.551	124.158	170.335	134.801
VC_RS02435	VC0475		ligand-gated channel protein	CDS	0.0680089	0.759524	0.899642	1290.99	1213.87	1432.01	1645.42	1222.12	1259.46
VC_RS02440	VC0476	epd	erythrose-4-phosphate dehydrogenase	CDS	0.165333	0.247571	0.53134	441.797	463.582	464.749	560.876	504.778	470.812
VC_RS02445	VC0477		phosphoglycerate kinase	CDS	0.569487	0.0411741	0.231387	4921.57	3844.97	4229.48	7315.73	5394	6576.57
VC_RS02450	VC0478	fbaA	class II fructose-bisphosphate aldolase	CDS	0.528178	0.0198762	0.172549	5316.85	4071.18	4209.51	6825.81	5791.47	6992.07
VC_RS02455	VC0480	mscS	small-conductance mechanosensitive channel MscS	CDS	0.125772	0.221713	0.502634	475.788	450.758	534.15	550.21	524.21	519.446
VC_RS02460	VC0481		amino acid transporter	CDS	-0.138749	0.418482	0.69044	13.2547	16.1682	13.4272	9.91257	13.3279	15.5285
VC_RS02465	VC0482		LysR family transcriptional regulator ArgP	CDS	-0.0588695	0.656518	0.855084	23.4194	26.0643	26.6026	23.7776	26.2821	22.9294
VC_RS02470	VC0483		oxidative stress defense protein	CDS	0.163553	0.11809	0.364879	81.3987	78.4716	84.4235	92.9774	88.0015	92.7087
VC_RS02475	VC0485	pykF	pyruvate kinase PykF	CDS	0.739528	0.0156551	0.159536	3139.01	2126.12	2225.14	5075.8	3132.99	4297.57
VC_RS02480	VC0486		DeoR/GlpR transcriptional regulator	CDS	0.938592	0.0325112	0.206823	155.479	66.9029	69.9892	233.447	132.968	195.131
VC_RS02485	VC0487	glmS	glutamine--fructose-6-phosphate transaminase (isomerizing)	CDS	0.487702	0.161987	0.429671	777.882	368.384	363.457	727.946	602.807	786.801
VC_RS02490	VC0488		TRAP transporter substrate-binding protein	CDS	0.263142	0.210929	0.491338	51.9618	46.2745	44.7293	43.54	68.5701	59.5371
VC_RS02495	VC0489		GNAT family N-acetyltransferase	CDS	-0.0818959	0.694406	0.872865	10.7339	13.6593	12.2523	9.72435	13.6393	11.1013
VC_RS02500	VC0490		DUF3732 domain-containing protein	CDS	-0.25822	0.260384	0.546554	803.985	1060.27	1180.33	684.469	1007.63	853.475
VC_RS02505	VC0491		hypothetical protein	CDS	-0.319563	0.168121	0.439669	142.387	165.864	213.912	132.188	150.281	135.99
VC_RS02510	VC0492		hypothetical protein	CDS	-0.373362	0.0905402	0.32131	626.306	781.649	794.806	513.383	614.516	572.507
VC_RS02515	VC0493		MarR family transcriptional regulator	CDS	-0.0273183	0.854186	0.940683	87.4162	96.4517	82.4094	78.2967	92.2365	90.5941
VC_RS02520	VC0494		inovirus Gp2 family protein	CDS	0.0745429	0.778892	0.910558	8.53832	12.9624	11.497	8.9715	13.7016	11.8281
VC_RS02525	VC0495		inovirus Gp2 family protein	CDS	0.0782023	0.719767	0.882527	4.39114	7.24782	7.21712	5.96009	7.28675	6.47573
VC_RS02530	VC0496		inovirus Gp2 family protein	CDS	-0.211653	0.244988	0.528455	5.6109	5.1571	6.88144	4.57986	5.60519	5.15415
VC_RS02535	VC0497		AlpA family transcriptional regulator	CDS	-0.0717942	0.798255	0.91728	2.84611	2.09072	2.26584	1.63118	2.98943	2.31276
VC_RS02540	VC0498		ribonuclease HI	CDS	-0.21325	0.508792	0.754073	2.11425	1.53319	1.2588	1.56844	1.37016	1.32158
VC_RS02545	VC0499		IS3 family transposase	CDS	-0.0746732	0.744876	0.895203	17.0766	21.7435	20.5604	16.3118	21.4866	18.436
VC_RS02550	VC0501		IS5 family transposase	CDS	0.0646792	0.798302	0.91728	15.0437	20.2103	19.3855	14.3669	24.2892	18.3038
VC_RS02555	VC0502		type II secretion system protein	CDS	-0.11107	0.608702	0.823252	96.1171	122.795	109.348	83.0021	125.619	95.0875
VC_RS02565	VC0503		peptidoglycan DD-metalloendopeptidase family protein	CDS	0.0930242	0.613082	0.824785	59.0364	78.3322	71.7516	66.502	84.327	71.9599
VC_RS02570	VC0504		hypothetical protein	CDS	0.122235	0.317717	0.591118	33.0962	32.7546	32.9805	36.0742	38.9872	32.5108
VC_RS02575	VC0505		hypothetical protein	CDS	0.339041	0.0459567	0.24513	24.2326	19.9315	22.7423	26.6008	28.6487	29.6033
VC_RS02580	VC0506		WYL domain-containing protein	CDS	-0.04	0.902178	0.96108	63.1023	116.523	111.53	70.5172	127.238	85.0435
VC_RS02585	VC0508		DUF2787 domain-containing protein	CDS	0.293504	0.365453	0.639676	11.8723	16.8651	18.3785	12.8612	27.154	17.577
VC_RS02590	VC0509		DUF2787 domain-containing protein	CDS	0.383434	0.274801	0.559243	3.57796	3.34515	4.27992	3.26236	7.22447	4.22905
VC_RS02595	VC0510	radC	DNA repair protein RadC	CDS	-0.0967321	0.710721	0.878802	3.98455	3.90267	4.27992	2.57225	4.60871	4.22905
VC_RS02605	VC0513		helix-turn-helix transcriptional regulator	CDS	-0.0101846	0.99753	0.998737	0.406587	0.696905	0.50352	0.313689	0.560519	0.660789
VC_RS02610	VC0514		methyl-accepting chemotaxis protein	CDS	-0.426494	0.249845	0.534716	0.894491	1.39381	0.839199	0.752853	0.809638	0.660789
VC_RS02615	VC0515		EAL domain-containing protein	CDS	-0.710532	0.280602	0.564249	0.650539	0.836287	0.75528	0.439164	0.435959	0.462552
VC_RS02620	VC0516		tyrosine-type recombinase/integrase	CDS	-0.196934	0.134046	0.389863	109.778	105.651	98.3542	91.9108	93.7312	88.0831
VC_RS02630	VC0517	rpoD	RNA polymerase sigma factor RpoD	CDS	0.0581566	0.784341	0.912794	1280.75	934.829	938.98	1226.27	950.08	1108.14
VC_RS02635	VC0518	dnaG	DNA primase	CDS	-0.436559	0.026874	0.196689	237.284	239.457	223.814	147.308	178.806	191.497
VC_RS02640	VC0519		GatB/YqeY domain-containing protein	CDS	-0.370096	0.175415	0.447278	1887.05	1546.99	1241.26	1537.45	913.957	1166.03
VC_RS02645	VC0520	rpsU	30S ribosomal protein S21	CDS	-0.415127	0.123025	0.372741	309.738	276.95	217.185	262.871	155.264	184.69
VC_RS02650	VC0521	tsaD	tRNA (adenosine(37)-N6)-threonylcarbamoyltransferase complex transferase subunit TsaD	CDS	-0.283914	0.0473237	0.246667	118.479	144.538	141.489	107.47	117.211	107.444
VC_RS02655	VC0522		alpha/beta fold hydrolase	CDS	-0.0755023	0.702897	0.875663	207.034	136.175	124.537	170.772	122.691	150.66
VC_RS02660	VC0523	plsY	glycerol-3-phosphate 1-O-acyltransferase PlsY	CDS	-0.0437834	0.688344	0.870857	71.478	72.1994	80.3953	70.8937	76.3551	70.1758
VC_RS02665	VC0524	folB	bifunctional dihydroneopterin aldolase/7,8-dihydroneopterin epimerase	CDS	-0.312796	0.0486483	0.248175	50.0102	41.1174	33.7358	37.0153	32.0741	31.4535
VC_RS02670	VC0525	folK	2-amino-4-hydroxy-6-hydroxymethyldihydropteridine diphosphokinase	CDS	0.316638	0.0281633	0.197978	70.0142	58.6794	61.3455	85.5743	75.2964	75.9907
VC_RS02675	VC0526		undecaprenyl-diphosphate phosphatase	CDS	0.0455191	0.731154	0.886989	126.123	110.39	106.83	128.55	106.935	118.942
VC_RS02680	VC0527	ftsB	cell division protein FtsB	CDS	-0.146196	0.358878	0.631945	45.0498	41.8143	43.0509	40.4031	35.6864	41.3654
VC_RS02685	VC0528	ispD	2-C-methyl-D-erythritol 4-phosphate cytidylyltransferase	CDS	0.114019	0.523556	0.766059	76.6009	67.1817	58.8279	84.8842	64.8956	69.515
VC_RS02690	VC0529	ispF	2-C-methyl-D-erythritol 2,4-cyclodiphosphate synthase	CDS	0.0385963	0.715383	0.880796	59.443	60.0733	59.4153	61.734	57.4843	64.5591
VC_RS02695	VC0530	truD	tRNA pseudouridine(13) synthase TruD	CDS	-0.126725	0.346076	0.617969	162.309	139.939	147.699	143.983	127.425	140.814
VC_RS02700	VC0531	surE	5'/3'-nucleotidase SurE	CDS	-0.120355	0.344502	0.616085	97.4995	91.7128	96.0883	88.9621	86.0085	87.5545
VC_RS02705	VC0532		protein-L-isoaspartate(D-aspartate) O-methyltransferase	CDS	-0.0213922	0.858942	0.940886	86.6843	102.584	93.5707	98.4983	88.6243	91.3871
VC_RS02710	VC0533	nlpD	murein hydrolase activator NlpD	CDS	-0.333305	0.302039	0.582075	351.86	645.195	624.952	303.023	592.157	391.98
VC_RS02715	VC0534	rpoS	RNA polymerase sigma factor RpoS	CDS	0.0612357	0.860891	0.940886	373.409	745.828	765.35	507.235	906.795	551.957
VC_RS02720	VC0535	mutS	DNA mismatch repair protein MutS	CDS	-0.0512595	0.659027	0.856784	123.114	104.815	114.215	107.658	105.004	117.686
VC_RS02725	VC0537	cysM	cysteine synthase CysM	CDS	0.106402	0.55205	0.786702	102.053	63.6972	76.7028	91.5971	82.8945	86.9598
VC_RS02730	VC0538	cysP	sulfate ABC transporter substrate-binding protein	CDS	-0.487026	0.148529	0.411	194.918	67.0423	92.5637	66.4393	93.7312	93.3695
VC_RS02735	VC0539	cysT	sulfate/thiosulfate ABC transporter permease CysT	CDS	-0.0966727	0.726584	0.884483	54.4013	23.416	27.4418	27.4791	34.2539	37.2685
VC_RS02740	VC0540	cysW	sulfate ABC transporter permease subunit CysW	CDS	-0.151939	0.442454	0.704165	27.7292	22.301	22.3227	23.3384	21.798	20.088
VC_RS02745	VC0541		sulfate/molybdate ABC transporter ATP-binding protein	CDS	-0.0740702	0.724969	0.883854	44.6432	37.0754	44.8133	45.2339	37.4925	37.665
VC_RS02750	VC0542	pncC	nicotinamide-nucleotide amidase	CDS	0.294278	0.0587862	0.269115	18.459	17.1439	16.3644	25.0951	18.3726	20.2862
VC_RS02755	VC0543	recA	recombinase RecA	CDS	-0.166433	0.225051	0.506951	290.222	247.262	242.864	253.021	219.287	223.082
VC_RS02760	VC0544	recX	recombination regulator RecX	CDS	0.178444	0.315854	0.590396	10.5713	9.05977	7.46888	10.4145	10.0893	10.1761
VC_RS02765	VC0545	alaS	alanine--tRNA ligase	CDS	0.0936429	0.585371	0.806728	778.207	637.669	683.864	862.331	637.684	740.678
VC_RS02770	VC0547		aspartate kinase	CDS	0.102597	0.544096	0.779121	673.47	787.085	801.016	844.764	806.4	777.022
VC_RS02775	VC0548	csrA	carbon storage regulator CsrA	CDS	-0.209058	0.388166	0.662316	361.7	271.514	263.593	290.35	249.431	236.166
VC_RS02820	VC0549		oxaloacetate decarboxylase subunit gamma	CDS	-0.168375	0.339956	0.612576	52.9376	52.8254	52.6178	44.7948	47.7687	48.3697
VC_RS02825	VC0550	oadA	sodium-extruding oxaloacetate decarboxylase subunit alpha	CDS	0.372985	0.0462592	0.24513	350.071	354.864	392.494	448.826	487.091	485.349
VC_RS02830	VC0551		sodium ion-translocating decarboxylase subunit beta	CDS	0.401225	0.0314191	0.204305	157.105	117.777	140.986	171.211	192.818	185.549
VC_RS02835	VC0552		NADP-dependent oxidoreductase	CDS	0.142427	0.181728	0.455538	237.203	225.658	225.745	244.301	263.631	252.157
VC_RS02840	VC0553		DedA family protein	CDS	0.0657196	0.482354	0.736998	37.406	38.1904	38.5193	36.9525	42.1012	40.3742
VC_RS02845	VC0554		insulinase family protein	CDS	-0.00287101	0.985599	0.9945	199.065	207.678	262.753	224.538	224.208	219.514
VC_RS02850	VC0556		glutamate--cysteine ligase	CDS	0.33165	0.0602485	0.272046	386.339	271.514	332.743	478.25	364.96	403.742
VC_RS02855	VC0557	luxS	S-ribosylhomocysteine lyase	CDS	0.223821	0.152475	0.416555	372.433	287.125	347.596	454.849	359.729	361.848
VC_RS02860	VC0558		HlyC/CorC family transporter	CDS	0.107721	0.383783	0.660258	187.599	159.173	153.154	174.725	171.768	192.29
VC_RS02865	VC0559		inner membrane protein YpjD	CDS	0.374063	0.0160356	0.159978	81.8053	69.133	63.6952	92.35	89.1848	96.7395
VC_RS02870	VC0560	ffh	signal recognition particle protein	CDS	0.0988679	0.384258	0.660611	331.368	304.966	315.287	363.628	316.444	339.117
VC_RS02875	VC0561	rpsP	30S ribosomal protein S16	CDS	-0.638711	0.00412471	0.0878933	633.706	636.693	615.301	476.305	374.364	360.46
VC_RS02880	VC0562	rimM	ribosome maturation factor RimM	CDS	-0.432542	0.0358681	0.216978	2467.98	3020.53	3267.42	2577.46	1876.93	2033.31
VC_RS02885	VC0563	trmD	tRNA (guanosine(37)-N1)-methyltransferase TrmD	CDS	-0.401115	0.0504197	0.251181	2734.54	3175.66	3436.77	2918	2014.19	2145.98
VC_RS02890	VC0564	rplS	50S ribosomal protein L19	CDS	-0.450004	0.0250985	0.191088	2009.84	2201.39	2416.47	2067.59	1350.17	1433.98
VC_RS02895	VC0565	degS	outer membrane-stress sensor serine endopeptidase DegS	CDS	-0.0916729	0.468205	0.725667	230.453	255.346	242.277	203.96	247.936	231.276
VC_RS02900	VC0566		DegQ family serine endoprotease	CDS	-0.178587	0.413949	0.688688	153.039	194.576	258.725	181.626	201.226	152.907
VC_RS02905	VC0567		DUF1043 family protein	CDS	-0.279509	0.0320173	0.206468	292.986	306.638	326.113	253.586	270.419	238.677
VC_RS02910	VC0568		cell division protein ZapE	CDS	-0.234633	0.0689235	0.28741	142.631	155.967	151.895	117.696	142.995	122.114
VC_RS02915	VC0570	rplM	50S ribosomal protein L13	CDS	-0.72835	0.0015218	0.0611668	2094	2277.21	2305.36	1559.16	1200.44	1270.3
VC_RS02920	VC0571	rpsI	30S ribosomal protein S9	CDS	-0.569848	0.020613	0.175488	2200.85	2111.07	2378.54	1923.85	1250.52	1332.94
VC_RS02925	VC0573	petA	ubiquinol-cytochrome c reductase iron-sulfur subunit	CDS	-0.213547	0.234324	0.515888	313.56	243.638	223.143	259.985	196.742	216.342
VC_RS02930	VC0574		cytochrome bc complex cytochrome b subunit	CDS	-0.302279	0.106713	0.346662	668.51	510.971	533.647	562.946	392.861	433.61
VC_RS02935	VC0575		cytochrome c1	CDS	-0.42407	0.0111295	0.135216	329.904	292.561	287.678	267.263	191.012	220.109
VC_RS02940	VC0576	sspA	stringent starvation protein A	CDS	0.0295174	0.895571	0.957771	333.076	230.397	221.8	284.767	239.217	277.73
VC_RS02945	VC0577	sspB	ClpXP protease specificity-enhancing factor	CDS	0.0208381	0.900413	0.959775	265.582	217.156	205.688	242.105	218.353	238.082
VC_RS02950	VC0578		BON domain-containing protein	CDS	0.129164	0.24743	0.53134	102.135	93.8035	113.208	112.677	111.481	114.118
VC_RS02955	VC0579		phosphoheptose isomerase	CDS	0.131958	0.261532	0.546942	101.484	88.9251	95.5009	105.086	105.066	103.281
VC_RS02960	VC0580		YraN family protein	CDS	0.125714	0.239237	0.520787	49.5223	48.9228	47.4987	51.3822	56.3633	51.4754
VC_RS02965	VC0581		penicillin-binding protein activator	CDS	-0.029989	0.76513	0.900287	319.577	355.979	356.492	322.472	345.342	342.949
VC_RS02970	VC0582	rsmI	16S rRNA (cytidine(1402)-2'-O)-methyltransferase	CDS	0.123706	0.28677	0.567952	130.596	118.056	121.096	137.647	129.106	136.189
VC_RS02975	VC0583		TetR/AcrR family transcriptional regulator	CDS	-0.197455	0.33065	0.604143	314.292	269.006	359.177	278.242	288.854	254.998
VC_RS02980	VC0585	hpt	hypoxanthine phosphoribosyltransferase	CDS	-0.111242	0.57075	0.797079	62.777	47.1108	37.0926	50.5666	39.7968	45.7927
VC_RS02985	VC0586	can	carbonate dehydratase	CDS	0.0184716	0.921389	0.967577	222.647	156.804	160.791	228.24	146.856	172.334
VC_RS02990	VC0587		SulP family inorganic anion transporter	CDS	0.0629472	0.594335	0.812471	54.8892	51.0135	58.8279	63.6161	56.0519	52.5327
VC_RS02995	VC0589		ABC transporter ATP-binding protein	CDS	0.445548	0.436931	0.6985	80.5855	50.1772	53.8766	116.63	57.5466	77.7088
VC_RS03000	VC0590		ABC transporter permease	CDS	0.18517	0.466166	0.725667	74.8933	42.0931	44.4776	78.1713	46.3362	59.5371
VC_RS03005	VC0591	panC	pantoate--beta-alanine ligase	CDS	-0.328382	0.0554492	0.263013	209.636	212.417	235.228	190.284	161.616	171.607
VC_RS03010	VC0592	panB	3-methyl-2-oxobutanoate hydroxymethyltransferase	CDS	-0.429014	0.0134739	0.14838	140.923	135.2	150.217	109.101	101.703	105.924
VC_RS03015	VC0593	folK	2-amino-4-hydroxy-6-hydroxymethyldihydropteridine diphosphokinase	CDS	-0.343611	0.0202192	0.173703	66.2736	81.5379	67.8912	52.7625	58.4808	58.5459
VC_RS03020	VC0594	pcnB	polynucleotide adenylyltransferase PcnB	CDS	0.142122	0.191782	0.469011	189.876	174.366	169.267	199.067	181.048	208.677
VC_RS03025	VC0595		tRNA glutamyl-Q(34) synthetase GluQRS	CDS	-0.163357	0.265528	0.549597	63.5089	57.5644	54.9676	50.6294	50.5713	56.0349
VC_RS03030	VC0596	dksA	RNA polymerase-binding protein DksA	CDS	-0.359728	0.0471696	0.246667	377.069	335.49	345.247	313.187	246.379	264.844
VC_RS03035	VC0597	sfsA	DNA/RNA nuclease SfsA	CDS	-0.0980463	0.536813	0.773681	46.4322	52.6861	44.6454	47.367	45.2775	41.4975
VC_RS03040	VC0600		alpha/beta fold hydrolase	CDS	-0.0482321	0.759127	0.899642	10.3273	9.89606	12.4202	9.15971	11.0235	11.4977
VC_RS03045	VC0601	hrpB	ATP-dependent helicase HrpB	CDS	0.0507639	0.676627	0.865741	91.5633	80.9804	82.9129	96.6789	82.5831	85.44
VC_RS03050	VC0602	mrcB	penicillin-binding protein 1B	CDS	-0.0942793	0.338705	0.61187	130.758	125.164	142.412	131.122	123.812	118.281
VC_RS03055	VC0603		hypothetical protein	CDS	0.0577141	0.650672	0.850272	250.051	301.481	337.442	291.731	340.36	293.126
VC_RS03060	VC0604	acnB	bifunctional aconitate hydratase 2/2-methylisocitrate dehydratase	CDS	-0.0227966	0.84793	0.938714	1382.07	1340.15	1498.47	1507.09	1307.82	1339.68
VC_RS03065	VC0605		hypothetical protein	CDS	-0.555986	0.000665387	0.0435274	22.5249	24.8098	20.1408	17.2529	14.4489	14.0748
VC_RS03070	VC0606	glnK	P-II family nitrogen regulator	CDS	-0.454726	0.113271	0.357852	3.90323	4.4602	3.3568	2.94867	2.92715	2.57708
VC_RS03075	VC0607		ammonium transporter	CDS	-0.16325	0.465846	0.725667	12.7668	9.89606	7.72064	9.28519	7.78498	10.1101
VC_RS03080	VC0608		Fe(3+) ABC transporter substrate-binding protein	CDS	0.208322	0.450703	0.712038	893.108	651.188	678.073	1103.43	666.146	798.233
VC_RS03085	VC0609		iron ABC transporter permease	CDS	0.0141425	0.941896	0.976847	211.994	154.155	162.469	208.854	150.281	174.911
VC_RS03090	VC0610		ABC transporter ATP-binding protein	CDS	-0.237057	0.139505	0.398042	111.323	112.341	115.222	103.643	91.0532	92.8408
VC_RS03095	VC0611		phosphoglucomutase/phosphomannomutase family protein	CDS	-0.0398838	0.704382	0.875663	38.3818	38.3298	40.0298	34.3803	41.6652	37.5328
VC_RS03100	VC0612		N,N'-diacetylchitobiose phosphorylase	CDS	0.0742536	0.598143	0.814505	56.2716	56.5887	67.6395	56.464	71.5596	62.1141
VC_RS03105	VC0613		beta-N-acetylhexosaminidase	CDS	0.217555	0.284864	0.566719	16.6701	16.8651	17.6232	19.0095	20.7392	19.7576
VC_RS03110	VC0614		glucosamine kinase GspK	CDS	0.0953328	0.706398	0.876407	4.87904	6.82967	7.21712	6.52473	7.09991	6.47573
VC_RS03115	VC0615		hypothetical protein	CDS	0.0914801	0.515843	0.760365	15.2877	16.447	14.4342	14.0533	19.369	15.6607
VC_RS03120	VC0616		ABC transporter ATP-binding protein	CDS	0.203515	0.264861	0.549402	5.20431	5.01772	5.62264	5.1445	6.16571	7.00436
VC_RS03125	VC0617		ABC transporter ATP-binding protein	CDS	0.0341709	0.84468	0.937743	6.18012	6.41153	6.54576	5.77187	7.53586	6.27749
VC_RS03130	VC0618		ABC transporter permease	CDS	0.0525795	0.802787	0.919058	3.41533	3.34515	4.44776	3.13689	4.67099	3.89865
VC_RS03135	VC0619		ABC transporter permease	CDS	0.00605513	0.971511	0.990656	5.20431	6.82967	6.46184	5.89735	6.47711	6.07926
VC_RS03140	VC0620		ABC transporter substrate-binding protein	CDS	0.308809	0.0175062	0.166052	49.5223	49.7591	52.1982	55.5857	70.5631	61.5194
VC_RS03145	VC0622		response regulator	CDS	0.026692	0.836647	0.933963	179.63	193.879	178.917	178.175	185.781	198.699
VC_RS03150	VC0623	rsmC	16S rRNA (guanine(1207)-N(2))-methyltransferase RsmC	CDS	0.0123514	0.920385	0.967577	73.6735	59.6551	69.4018	70.8937	67.3245	66.4753
VC_RS03155	VC0624		AI-2E family transporter	CDS	0.255478	0.129197	0.383923	121.488	89.4827	77.1224	120.645	107.806	115.638
VC_RS03160	VC0625		hypothetical protein	CDS	0.272014	0.310546	0.58583	6.18012	7.94472	7.80456	8.15591	10.5253	7.66515
VC_RS03165	VC0626	hemL	glutamate-1-semialdehyde 2,1-aminomutase	CDS	-0.247358	0.0739132	0.296551	274.039	262.315	241.438	232.443	194.749	228.038
VC_RS03170	VC0627	erpA	iron-sulfur cluster insertion protein ErpA	CDS	-0.0149355	0.925079	0.969118	62.2078	53.9405	58.4083	62.7378	54.1835	55.9688
VC_RS03175	VC0628	vexE	multidrug efflux RND transporter periplasmic adaptor subunit VexE	CDS	0.014747	0.931083	0.971221	85.8711	73.7326	73.5139	84.0686	72.0578	79.4929
VC_RS03180	VC0629	vexF	multidrug efflux RND transporter permease subunit VexF	CDS	-0.0531365	0.731573	0.886989	141.492	126.279	144.258	145.238	123.501	128.523
VC_RS03185	VC0630		peptidoglycan DD-metalloendopeptidase family protein	CDS	-0.276478	0.0765264	0.301111	55.1332	53.1042	50.268	42.6617	41.4161	46.7838
VC_RS03190	VC0631		tyrosine--tRNA ligase	CDS	0.00368726	0.983495	0.993368	427.729	327.964	333.582	395.436	324.229	372.553
VC_RS03195	VC0632	dacB	serine-type D-Ala-D-Ala carboxypeptidase	CDS	0.00363418	0.974781	0.990656	89.6117	82.9318	80.8988	77.042	86.7559	90.3298
VC_RS03200	VC0633	ompU	porin OmpU	CDS	0.0882769	0.467338	0.725667	30901.3	32182	33618.1	32515.4	34767.4	35520.4
VC_RS03205	VC0634	greA	transcription elongation factor GreA	CDS	-0.487468	0.00102062	0.0526137	150.6	148.441	137.797	105.274	104.319	101.96
VC_RS03210	VC0635	yhbY	ribosome assembly RNA-binding protein YhbY	CDS	-0.303649	0.054933	0.262633	130.677	125.861	99.7808	95.5496	101.329	91.7175
VC_RS03215	VC0636	rlmE	23S rRNA (uridine(2552)-2'-O)-methyltransferase RlmE	CDS	-0.104151	0.438846	0.700894	233.381	216.598	295.482	257.789	212.374	223.545
VC_RS03220	VC0637	ftsH	ATP-dependent zinc metalloprotease FtsH	CDS	0.046421	0.687803	0.870857	1826.14	2123.89	2320.47	2312.7	2135.58	2027.23
VC_RS03225	VC0638	folP	dihydropteroate synthase	CDS	-0.209268	0.118451	0.364879	96.9303	102.445	97.515	83.8804	89.9944	82.8629
VC_RS03230	VC0639	glmM	phosphoglucosamine mutase	CDS	-0.260062	0.0502687	0.250869	392.031	419.258	410.201	342.172	335.439	342.355
VC_RS03235	VC0640	secG	preprotein translocase subunit SecG	CDS	0.00742872	0.973014	0.990656	699.492	514.316	496.554	699.714	458.754	560.878
VC_RS03250	VC0641	rimP	ribosome maturation factor RimP	CDS	-0.565069	0.0118154	0.138168	175.076	155.549	151.14	102.325	114.906	108.435
VC_RS03255	VC0642	nusA	transcription termination/antitermination protein NusA	CDS	-0.742376	0.001304	0.0579791	938.24	982.915	947.876	594.629	556.658	563.653
VC_RS03260	VC0643	infB	translation initiation factor IF-2	CDS	-0.799495	0.000821347	0.047894	2545.72	3353.37	3385.67	2003.59	1696.88	1634
VC_RS03265	VC0644	rbfA	30S ribosome-binding factor RbfA	CDS	-0.776834	0.000256621	0.0259728	164.18	180.22	166.078	112.175	90.9286	94.7571
VC_RS03270	VC0645	truB	tRNA pseudouridine(55) synthase TruB	CDS	-0.597216	0.00725683	0.11231	248.099	294.652	300.601	220.9	166.225	170.285
VC_RS03275	VC0646	rpsO	30S ribosomal protein S15	CDS	-0.860712	0.000725894	0.0461072	852.206	782.904	773.742	597.452	362.843	366.209
VC_RS03280	VC0647	pnp	polyribonucleotide nucleotidyltransferase	CDS	-0.14037	0.307734	0.583811	3147.31	3379.02	3555.69	3268.2	2934.32	2944.74
VC_RS03285	VC0648	nlpI	lipoprotein NlpI	CDS	-0.110487	0.412323	0.686947	208.986	171.857	173.714	179.555	163.547	170.682
VC_RS03290	VC0649		MarR family transcriptional regulator	CDS	-0.367723	0.172057	0.444448	12.7668	12.8231	7.04928	9.34793	7.84726	7.92947
VC_RS03295	VC0650	vcrM	sodium-coupled multidrug efflux MATE transporter VcrM	CDS	0.289795	0.133232	0.388447	57.9793	57.425	51.6947	71.3328	63.8992	68.9863
VC_RS03300	VC0651		U32 family peptidase	CDS	0.506483	0.0933894	0.325266	278.105	313.468	385.696	520.912	431.662	435.79
VC_RS03305	VC0652		U32 family peptidase	CDS	0.516035	0.0587707	0.269115	339.744	377.165	392.578	605.043	492.322	489.182
VC_RS03310	VC0653		bifunctional diguanylate cyclase/phosphodiesterase	CDS	-0.379208	0.149935	0.412787	366.741	990.303	428.915	429.628	481.673	461.098
VC_RS03315	VC0654		SCP2 domain-containing protein	CDS	0.120692	0.542133	0.777567	209.88	317.51	303.119	282.383	326.222	294.117
VC_RS03320	VC0655		N-acetyltransferase	CDS	0.31542	0.158041	0.421836	192.478	190.952	216.178	306.16	206.209	233.853
VC_RS03325	VC0656		DNA polymerase III subunit psi	CDS	0.664579	0.00532848	0.0976979	102.216	100.354	117.572	189.907	151.402	166.321
VC_RS03330	VC0657	rimI	ribosomal protein S18-alanine N-acetyltransferase	CDS	0.311342	0.0556626	0.263013	51.3926	54.6374	63.1917	75.4108	65.5184	69.1185
VC_RS03335	VC0658		EAL domain-containing protein	CDS	0.233367	0.303497	0.582904	51.7178	73.0357	69.8214	65.7492	87.5032	75.1978
VC_RS03340	VC0659	prfC	peptide chain release factor 3	CDS	-0.483708	0.0143322	0.154953	200.773	196.945	164.315	142.917	123.688	135.263
VC_RS03345	VC0660	srmB	ATP-dependent RNA helicase SrmB	CDS	-0.202779	0.192513	0.470308	98.5566	90.8765	98.2703	77.983	86.5067	85.5721
VC_RS03350	VC0661		tRNA1(Val) (adenine(37)-N6)-methyltransferase	CDS	0.0468385	0.724527	0.883854	12.9295	14.635	13.595	13.6768	12.7674	15.9911
VC_RS03355	VC0662	brnQ	branched-chain amino acid transport system II carrier protein	CDS	0.000315131	0.999186	0.999467	336.329	150.671	170.945	234.639	197.863	226.122
VC_RS03360	VC0663	prfB	peptide chain release factor 2	CDS	0.0333746	0.824396	0.929438	348.364	304.269	306.224	300.702	317.316	363.368
VC_RS03365	VC0664	lysS	lysine--tRNA ligase	CDS	0.383241	0.0303421	0.203778	654.035	540.659	568.054	710.693	731.602	856.977
VC_RS03370	VC0665		sigma-54-dependent Fis family transcriptional regulator	CDS	0.697283	0.0103478	0.130986	394.877	310.123	301.105	685.473	421.946	524.138
VC_RS03375	VC0666		hypothetical protein	CDS	0.0242787	0.890993	0.95546	59.9309	54.2192	44.058	46.4887	65.4561	48.8984
VC_RS03380	VC0667		NADP(H)-dependent aldo-keto reductase	CDS	0.417297	0.0290711	0.201092	498.313	410.199	422.285	609.372	605.236	562.728
VC_RS03385	VC0668	mutH	DNA mismatch repair endonuclease MutH	CDS	-0.16631	0.318331	0.591118	26.3468	26.343	22.0709	23.6521	21.6111	21.2774
VC_RS03390	VC0671	rppH	RNA pyrophosphohydrolase	CDS	-0.00968103	0.932687	0.971754	152.795	176.456	196.289	174.411	178.494	169.096
VC_RS03395	VC0672	ptsP	phosphoenolpyruvate--protein phosphotransferase	CDS	0.135046	0.241685	0.523916	349.665	387.34	405.837	410.932	427.925	416.099
VC_RS03400	VC0673		sulfite exporter TauE/SafE family protein	CDS	0.0736186	0.563269	0.792857	61.7199	72.8963	68.6465	69.0743	76.4797	68.1934
VC_RS03405	VC0674	lgt	prolipoprotein diacylglyceryl transferase	CDS	0.0237063	0.819652	0.927859	128.969	136.872	137.293	122.464	145.05	142.268
VC_RS03410	VC0675		thymidylate synthase	CDS	-0.0495913	0.674458	0.864575	190.12	167.397	171.113	148.5	184.535	177.818
VC_RS03415	VC0676		Na/Pi cotransporter family protein	CDS	0.0675911	0.752702	0.897179	11.0592	15.3319	9.56687	11.1673	13.5147	12.6211
VC_RS03420	VC0677	nhaR	transcriptional activator NhaR	CDS	-0.0806803	0.657525	0.855768	92.1326	110.947	75.1084	105.462	78.3481	78.8982
VC_RS03425	VC0678		winged helix-turn-helix transcriptional regulator	CDS	-0.0165802	0.884567	0.953456	163.692	179.105	161.378	164.938	175.629	157.73
VC_RS03430	VC0679	rpsT	30S ribosomal protein S20	CDS	-0.618538	0.00240659	0.0722035	1336.61	1261.26	1189.9	940.188	729.92	796.977
VC_RS03435	VC0680	murJ	murein biosynthesis integral membrane protein MurJ	CDS	0.108072	0.227981	0.509377	81.3174	78.0534	80.2275	82.6884	87.3164	88.2814
VC_RS03440	VC0681	ribF	bifunctional riboflavin kinase/FAD synthetase	CDS	0.200512	0.142267	0.40194	265.095	217.713	236.486	298.945	252.42	275.351
VC_RS03445	VC0682	ileS	isoleucine--tRNA ligase	CDS	0.0790016	0.621236	0.829319	1308.07	1070.03	1188.47	1388.95	1144.77	1233.76
VC_RS03450	VC0683	lspA	lipoprotein signal peptidase	CDS	-0.150821	0.369584	0.643413	213.133	175.341	170.19	191.727	150.406	161.166
VC_RS03455	VC0684	fkpB	FKBP-type peptidyl-prolyl cis-trans isomerase	CDS	-0.0808213	0.5885	0.80906	62.1265	50.7347	51.7786	56.5895	48.2669	50.9468
VC_RS03460	VC0685	ispH	4-hydroxy-3-methylbut-2-enyl diphosphate reductase	CDS	-0.199002	0.299123	0.579388	119.699	102.863	100.452	106.278	83.1436	92.0479
VC_RS03465	VC0687		carbon starvation protein A	CDS	0.360052	0.301451	0.581802	301.281	366.851	440.244	295.244	471.334	656.031
VC_RS03470	VC0688		DUF2799 domain-containing protein	CDS	-0.435676	0.0839039	0.309913	42.7729	46.1351	38.2675	27.7301	36.3714	29.8016
VC_RS03475	VC0689		sodium:proton antiporter	CDS	0.0971732	0.439427	0.701196	138.809	161.961	166.497	170.647	169.713	159.382
VC_RS03480	VC0690	murQ	N-acetylmuramic acid 6-phosphate etherase	CDS	0.310409	0.0417961	0.233275	59.6056	66.7635	68.8144	81.3081	82.9568	77.7088
VC_RS03485	VC0691		anhydro-N-acetylmuramic acid kinase	CDS	0.0237788	0.84339	0.937481	95.06	112.202	105.991	102.827	110.484	104.999
VC_RS03490	VC0692	nagZ	beta-N-acetylhexosaminidase	CDS	0.231233	0.221127	0.501945	118.805	87.1132	86.8571	133.13	97.468	113.325
VC_RS03495	VC0693	yehT	two-component system response regulator BtsR	CDS	0.122906	0.33764	0.61077	37.8939	35.124	37.764	42.4735	35.375	42.8852
VC_RS03500	VC0694		sensor histidine kinase	CDS	-0.0941295	0.616352	0.826403	55.2145	79.4472	60.758	64.3062	52.1283	66.2771
VC_RS03505	VC0695		3-deoxy-7-phosphoheptulonate synthase	CDS	0.668822	0.0255828	0.192793	1398.41	822.767	862.361	1946.63	1244.23	1711.77
VC_RS03510	VC0696	tyrA	bifunctional chorismate mutase/prephenate dehydrogenase	CDS	0.609455	0.0160604	0.159978	1523.72	1085.08	1082.06	2139.61	1482.39	2009.39
VC_RS03515	VC0697		PilZ domain-containing protein	CDS	0.477407	0.00757251	0.112974	99.3698	80.841	76.1993	125.413	108.242	123.501
VC_RS03520	VC0698	ettA	energy-dependent translational throttle protein EttA	CDS	-0.00930888	0.943494	0.977289	527.262	467.763	457.448	526.119	437.267	479.799
VC_RS03525	VC0700	sltY	murein transglycosylase	CDS	0.361975	0.00537116	0.0979755	108.071	91.9915	90.2979	126.103	127.985	119.206
VC_RS03530	VC0701	trpR	trp operon repressor	CDS	0.186173	0.100506	0.335995	47.8959	47.2502	50.6876	61.8594	52.4397	51.6737
VC_RS03535	VC0702	yjjX	non-canonical purine NTP phosphatase	CDS	-0.137397	0.17847	0.451506	122.22	149.138	130.076	125.036	115.716	124.03
VC_RS03540	VC0703		GGDEF and EAL domain-containing protein	CDS	-0.199337	0.18929	0.464989	139.134	200.291	186.134	130.934	170.771	155.814
VC_RS03545	VC0704		extracellular solute-binding protein	CDS	-0.169756	0.316618	0.590877	101.403	144.399	107.334	87.7074	112.602	113.259
VC_RS03550	VC0705	pheA	prephenate dehydratase	CDS	0.15055	0.315832	0.590396	210.856	218.689	225.493	238.717	241.895	246.474
VC_RS03555	VC0706	raiA	ribosome-associated translation inhibitor RaiA	CDS	-0.696733	0.1324	0.38761	2992.97	5530.5	4193.56	2025.3	3595.73	2224.68
VC_RS03560	VC0708		outer membrane protein assembly factor BamD	CDS	0.100685	0.421159	0.69044	196.137	182.032	153.322	189.531	187.525	192.818
VC_RS03565	VC0709	rluD	23S rRNA pseudouridine(1911/1915/1917) synthase RluD	CDS	-0.00697924	0.945701	0.977865	260.947	262.873	264.516	254.841	269.734	259.954
VC_RS03570	VC0710	pgeF	peptidoglycan editing factor PgeF	CDS	0.0449262	0.711425	0.87927	149.543	172.554	178.33	167.196	178.245	170.748
VC_RS03575	VC0711	clpB	ATP-dependent chaperone ClpB	CDS	0.297771	0.116927	0.363066	373.084	314.026	332.575	542.368	330.332	380.879
VC_RS03605	VC0714		DUF1904 domain-containing protein	CDS	-0.308095	0.10032	0.335689	72.6977	84.1862	71.6676	48.7472	76.542	59.1406
VC_RS03610	VC0715	nfsA	oxygen-insensitive NADPH nitroreductase	CDS	0.0501082	0.744671	0.895203	163.285	178.965	195.533	175.415	210.88	170.484
VC_RS03615	VC0716		YfhL family 4Fe-4S dicluster ferredoxin	CDS	0.0925949	0.57146	0.797443	25.6963	23.8342	26.183	28.1693	27.2786	25.3743
VC_RS03620	VC0717		tRNA 5-hydroxyuridine modification protein YegQ	CDS	-0.309797	0.0877408	0.315565	146.94	125.722	118.747	95.0477	109.177	111.607
VC_RS03625	VC0718	rdgC	recombination-associated protein RdgC	CDS	-0.0948626	0.64651	0.847011	105.55	91.9915	78.2134	86.8291	81.5244	89.8673
VC_RS03630	VC0719	phoB	phosphate regulon transcriptional regulatory protein PhoB	CDS	0.0854209	0.638708	0.841128	52.4497	35.5422	37.8479	46.1123	42.1012	45.5944
VC_RS03635	VC0720	phoR	phosphate regulon sensor histidine kinase PhoR	CDS	0.171691	0.226471	0.508195	42.529	34.2877	38.3514	46.3005	40.4196	43.2156
VC_RS03640	VC0721		phosphate ABC transporter substrate-binding protein	CDS	0.301736	0.0177802	0.166587	28.2171	23.5554	26.5187	34.694	29.8943	32.1143
VC_RS03645	VC0722	ppx	exopolyphosphatase	CDS	0.319162	0.00944291	0.125115	109.778	127.534	134.104	147.873	162.924	152.51
VC_RS03650	VC0723	ppk1	polyphosphate kinase 1	CDS	0.164626	0.174278	0.446297	134.336	140.078	137.461	148.5	156.385	156.739
VC_RS03655	VC0724		ABC transporter permease subunit	CDS	-0.0349807	0.798044	0.91728	56.9221	68.8543	70.8284	55.5857	72.3069	63.8983
VC_RS03660	VC0725	pstA	phosphate ABC transporter permease PstA	CDS	0.100019	0.460716	0.720614	44.318	45.717	52.6178	47.4297	55.2422	50.286
VC_RS03665	VC0726	pstB	phosphate ABC transporter ATP-binding protein	CDS	0.148698	0.223629	0.505046	48.1399	58.4007	66.5485	58.6598	68.757	64.4269
VC_RS03670	VC0727	phoU	phosphate signaling complex protein PhoU	CDS	0.461977	0.000801554	0.047894	48.5465	47.9471	48.8414	72.6503	59.9132	67.6648
VC_RS03675	VC0728	ppk2	polyphosphate kinase 2	CDS	0.319463	0.0200502	0.173103	65.0539	72.1994	77.9616	78.6104	98.2154	91.7175
VC_RS03680	VC0730		copper homeostasis protein CutC	CDS	0.153271	0.306833	0.583331	22.7689	25.7855	29.0363	25.7852	29.5829	30.9249
VC_RS03685	VC0731		peroxiredoxin C	CDS	-0.277413	0.0564859	0.264717	1193.98	1071.28	1035.4	911.015	894.526	917.77
VC_RS03690	VC0732		hydrogen peroxide-inducible genes activator	CDS	-0.111244	0.32403	0.597132	85.7898	91.9915	97.6828	83.7549	88.126	83.1272
VC_RS03695	VC0734		malate synthase A	CDS	0.107616	0.766086	0.900816	47.5707	36.936	45.7364	59.7264	41.2293	39.6473
VC_RS03700	VC0736	aceA	isocitrate lyase	CDS	0.336774	0.326653	0.599	74.6493	69.8299	75.9476	97.62	92.8593	88.0171
VC_RS03705	VC0737		CBS domain-containing protein	CDS	0.234091	0.379624	0.654544	50.3354	75.9627	78.7169	62.7378	99.9592	78.1713
VC_RS03710	VC0739	queA	tRNA preQ1(34) S-adenosylmethionine ribosyltransferase-isomerase QueA	CDS	-0.523182	0.0167669	0.162471	102.622	111.505	111.11	74.4697	72.3069	79.4929
VC_RS03715	VC0741	tgt	tRNA guanosine(34) transglycosylase Tgt	CDS	-0.503723	0.00139872	0.0588888	346.656	398.072	437.643	300.263	263.818	269.8
VC_RS03720	VC0742	yajC	preprotein translocase subunit YajC	CDS	-0.331765	0.0101652	0.130063	255.255	215.065	199.058	191.978	160.993	178.942
VC_RS03725	VC0743	secD	protein translocase subunit SecD	CDS	0.0325743	0.886431	0.953772	767.798	571.881	547.074	778.199	498.862	652.925
VC_RS03730	VC0744	secF	protein translocase subunit SecF	CDS	-0.122073	0.481986	0.736754	416.182	385.249	346.422	383.955	301.123	369.645
VC_RS03735	VC0745	suhB	inositol-1-monophosphatase	CDS	-0.634984	0.0146367	0.155877	157.593	164.052	114.383	90.907	90.7418	98.9862
VC_RS03740	VC0746	trmJ	tRNA (cytosine(32)/uridine(32)-2'-O)-methyltransferase TrmJ	CDS	-0.28453	0.134444	0.390279	71.9659	69.6905	87.1928	65.7492	57.1106	65.1538
VC_RS03745	VC0747	iscR	Fe-S cluster assembly transcriptional regulator IscR	CDS	-0.58177	0.0367963	0.219714	161.74	114.711	103.054	93.1028	82.3963	78.1713
VC_RS03750	VC0748		IscS subfamily cysteine desulfurase	CDS	-0.445613	0.109939	0.351405	411.872	280.156	307.986	282.759	225.702	225.99
VC_RS03755	VC0749	iscU	Fe-S cluster assembly scaffold IscU	CDS	-0.639752	0.0202027	0.173703	165.562	147.326	160.287	121.711	91.1777	90.8585
VC_RS03760	VC0750	iscA	iron-sulfur cluster assembly protein IscA	CDS	-0.528043	0.075888	0.299926	125.473	108.857	123.614	97.8082	77.1648	73.3476
VC_RS03765	VC0751	hscB	co-chaperone HscB	CDS	-0.510583	0.064942	0.278647	80.2602	69.5512	72.8425	58.6598	49.2634	48.4358
VC_RS03770	VC0752	hscA	Fe-S protein assembly chaperone HscA	CDS	-0.440002	0.132157	0.387538	224.192	222.313	240.85	205.278	147.977	153.435
VC_RS03775	VC0753	fdx	ISC system 2Fe-2S type ferredoxin	CDS	-0.724537	0.0320611	0.206468	43.2608	48.644	53.0374	34.694	26.033	26.9602
VC_RS03780	VC0754	iscX	Fe-S cluster assembly protein IscX	CDS	-0.456782	0.161731	0.429311	22.1996	24.2523	26.183	22.1464	14.6981	16.0572
VC_RS03785	VC0755	pepB	aminopeptidase PepB	CDS	0.0157906	0.922536	0.967577	623.298	502.19	549.256	657.429	478.06	557.838
VC_RS03790	VC0756	ndk	nucleoside-diphosphate kinase	CDS	-0.0885643	0.501136	0.747396	250.376	286.846	282.391	221.276	277.083	272.377
VC_RS03795	VC0757	trmG/rlmN	bifunctional tRNA (adenosine(37)-C2)-methyltransferase TrmG/ribosomal RNA large subunit methyltransferase RlmN	CDS	-0.19097	0.284982	0.566719	89.937	82.653	93.4868	69.5762	79.9051	83.7219
VC_RS03800	VC0758	rodZ	cytoskeleton protein RodZ	CDS	0.0595575	0.643968	0.844171	229.478	190.116	179.673	220.837	194.375	209.404
VC_RS03805	VC0759	ispG	flavodoxin-dependent (E)-4-hydroxy-3-methylbut-2-enyl-diphosphate synthase	CDS	0.00829611	0.942144	0.976847	302.826	272.769	296.489	303.902	279.388	293.919
VC_RS03810	VC0760	hisS	histidine--tRNA ligase	CDS	-0.133928	0.350628	0.623208	348.201	329.636	352.38	317.014	296.95	324.976
VC_RS03815	VC0761		YfgM family protein	CDS	-0.287939	0.101185	0.336057	296.564	343.853	329.302	258.229	274.281	261.672
VC_RS03820	VC0762	bamB	outer membrane protein assembly factor BamB	CDS	-0.157775	0.379079	0.653921	398.618	358.209	393.081	373.29	321.302	336.275
VC_RS03825	VC0763	der	ribosome biogenesis GTPase Der	CDS	-0.279737	0.0753491	0.298792	366.416	342.599	372.017	305.847	289.788	294.91
VC_RS03830	VC0764		alanyl-tRNA editing protein	CDS	-0.0777664	0.602031	0.817831	122.871	120.983	131.922	135.576	115.654	104.867
VC_RS03835	VC0765		hypothetical protein	CDS	0.049584	0.834009	0.933177	57.4914	70.1087	63.6952	67.8823	70.6877	59.2067
VC_RS03840	VC0766	xseA	exodeoxyribonuclease VII large subunit	CDS	0.16734	0.225185	0.506951	138.402	157.082	156.007	164.373	170.958	171.607
VC_RS03845	VC0767	guaB	IMP dehydrogenase	CDS	-0.386596	0.0756622	0.299367	455.865	456.752	382.423	312.371	330.146	348.037
VC_RS03850	VC0768	guaA	glutamine-hydrolyzing GMP synthase	CDS	-0.465194	0.0471822	0.246667	773.979	750.01	591.216	530.26	464.919	536.957
VC_RS03855	VC0769		carbohydrate-binding protein	CDS	0.497383	0.00346073	0.083619	20.8172	20.9072	20.5604	29.424	27.7768	30.7267
VC_RS03860	VC0770		hypothetical protein	CDS	-0.418092	0.0469373	0.246611	158.406	166.142	126.551	96.8044	112.353	128.325
VC_RS03865	VC0771	vibB	vibriobactin biosynthesis bifunctional isochorismatase/aryl carrier protein VibB	CDS	0.749098	0.001827	0.0680636	1076.64	809.386	872.767	1554.64	1601.46	1481.03
VC_RS03870	VC0772		(2,3-dihydroxybenzoyl)adenylate synthase	CDS	0.728571	0.00185611	0.0680636	473.674	450.34	567.802	738.047	945.595	788.519
VC_RS03875	VC0773		isochorismate synthase MenF	CDS	0.795395	0.00213655	0.0703678	403.985	403.23	477.001	681.144	840.654	707.176
VC_RS03880	VC0774		2,3-dihydro-2,3-dihydroxybenzoate dehydrogenase	CDS	0.673989	0.00636568	0.104704	413.905	367.548	449.979	680.83	689.625	594.512
VC_RS03885	VC0775	vibH	norspermidine-2,3-dihydroxybenzoate synthase VibH	CDS	0.268385	0.256173	0.542684	477.17	706.941	450.314	634.718	703.638	629.732
VC_RS03890	VC0776	fepB	Fe2+-enterobactin ABC transporter substrate-binding protein	CDS	0.798014	0.00038482	0.0323323	115.877	98.9606	112.704	167.259	213.495	189.052
VC_RS03895	VC0777		iron ABC transporter permease	CDS	0.542217	0.0117682	0.138168	91.8886	73.7326	90.13	110.858	141.811	120.131
VC_RS03900	VC0778		Fe(3+)-siderophore ABC transporter permease	CDS	0.498325	0.0215829	0.177561	79.691	53.9405	70.6606	77.042	108.429	103.678
VC_RS03905	VC0779		ABC transporter ATP-binding protein	CDS	0.515794	0.0178076	0.166587	64.9726	58.9582	61.6812	63.9298	106.249	95.3518
VC_RS03910	VC0780		4'-phosphopantetheinyl transferase superfamily protein	CDS	0.407504	0.102817	0.339019	40.8213	36.2391	36.2534	28.3575	69.3175	52.7309
VC_RS03915	VC0781		LysR family transcriptional regulator	CDS	0.0224025	0.849967	0.939798	91.726	95.1973	85.0109	81.5591	98.4645	96.0787
VC_RS03920	VC0783		alkyl/aryl-sulfatase	CDS	-0.294049	0.0775716	0.301554	13.9866	17.8408	16.4483	11.2301	15.3831	12.6211
VC_RS03925	VC0784		alanine:cation symporter family protein	CDS	-0.139944	0.531461	0.772342	105.713	61.4671	56.8977	77.4184	64.2106	62.0481
VC_RS03930	VC0786		D-amino acid dehydrogenase	CDS	0.546561	0.0311178	0.203778	21.7117	13.7987	14.2664	14.5552	32.5101	26.0351
VC_RS03935	VC0787		LysR family transcriptional regulator	CDS	-0.287848	0.114342	0.359171	20.492	16.8651	18.3785	16.8765	15.134	13.7444
VC_RS03940	VC0788		DOPA 4,5-dioxygenase	CDS	-0.0784326	0.587573	0.80851	20.9799	24.5311	23.6654	23.4012	23.1681	18.8325
VC_RS03945	VC0789		hypothetical protein	CDS	0.0693193	0.704125	0.875663	11.3031	9.33853	13.3433	13.9905	11.6463	10.2422
VC_RS03950	VC0790		response regulator	CDS	0.537838	0.0462868	0.24513	40.9026	30.2457	42.0439	65.4355	42.9731	56.4314
VC_RS03955	VC0791		sensor histidine kinase	CDS	0.587709	0.0371896	0.220208	28.6237	27.3187	35.1625	58.4089	33.6311	45.1319
VC_RS03960	VC0792		sodium ion-translocating decarboxylase subunit beta	CDS	0.255236	0.362475	0.636304	2.3582	3.34515	4.27992	2.88594	4.98239	4.03081
VC_RS03965	VC0793m	oadA	sodium-extruding oxaloacetate decarboxylase subunit alpha	CDS	0.0948806	0.667349	0.862245	4.55377	3.62391	4.36384	3.45058	4.79555	5.28631
VC_RS03970	VC0794		OadG family protein	CDS	0.139917	0.675477	0.864892	1.05713	1.81195	1.00704	1.44297	1.05876	1.58589
VC_RS03975	VC0795		citrate:sodium symporter	CDS	0.151094	0.331359	0.604433	19.1909	19.2346	19.8051	23.2757	19.9918	21.4096
VC_RS03980	VC0796	citC	[citrate (pro-3S)-lyase] ligase	CDS	0.887586	0.0417649	0.233275	0.487904	0.418143	1.09096	0.752853	1.80612	1.32158
VC_RS03990	VC0798	citE	citrate (pro-3S)-lyase subunit beta	CDS	0.692623	0.0350808	0.215842	1.05713	1.95134	1.51056	1.63118	2.55347	2.90747
VC_RS03995	VC0799	citF	citrate lyase subunit alpha	CDS	0.419505	0.111165	0.353276	3.09006	3.06638	4.11208	3.76427	4.60871	5.48455
VC_RS04000	VC0800	citX	citrate lyase holo-[acyl-carrier protein] synthase	CDS	0.409506	0.150222	0.412897	1.38239	1.67257	2.01408	1.88213	2.74031	2.11452
VC_RS04005	VC0801	citG	triphosphoribosyl-dephospho-CoA synthase CitG	CDS	0.273866	0.302083	0.582075	2.43952	3.34515	2.76936	3.38784	3.17627	3.63434
VC_RS04010	VC0802		ACT domain-containing protein	CDS	-0.0452655	0.805858	0.920184	6.26144	5.71462	6.21008	5.39545	6.66395	5.6167
VC_RS04015	VC0803		RNA methyltransferase	CDS	-0.220261	0.214369	0.495137	21.4678	22.301	25.0921	18.4449	19.5559	21.1452
VC_RS04020	VC0804		ferredoxin family protein	CDS	-0.387247	0.216187	0.497338	3.7406	4.04205	2.5176	2.3213	2.80259	2.64316
VC_RS04025	VC0806		NAD(P)/FAD-dependent oxidoreductase	CDS	-0.538988	0.00474579	0.0932639	67.0868	66.7635	58.2404	40.1522	45.1529	46.8499
VC_RS04030	VC0807		MFS transporter	CDS	0.0772215	0.685987	0.870516	29.1116	20.489	20.3086	26.0362	21.1129	26.828
VC_RS04035	VC0809		SWIM zinc finger domain-containing protein	CDS	0.0621928	0.674427	0.864575	49.9289	40.8387	45.8203	46.9906	46.6476	49.1627
VC_RS04040	VC0810		hypothetical protein	CDS	-0.268089	0.30734	0.583668	3.98455	7.10844	5.8744	4.14069	5.35607	4.36121
VC_RS04045	VC0811		NERD domain-containing protein	CDS	-0.711172	0.101148	0.336057	51.3926	78.7503	77.7938	28.9848	52.0037	45.8587
VC_RS04050	VC0812		DEAD/DEAH box helicase family protein	CDS	-0.199873	0.154338	0.418728	181.175	200.291	207.366	148.939	176.813	186.871
VC_RS04055	VC0813		class I SAM-dependent methyltransferase	CDS	0.0998388	0.419642	0.69044	48.3838	46.4139	38.6871	44.732	45.4643	52.797
VC_RS04060	VC0814		helix-turn-helix domain-containing protein	CDS	-0.106733	0.672018	0.86451	33.0962	54.2192	57.653	43.4145	49.9485	41.035
VC_RS04065	VC0815		type II toxin-antitoxin system HipA family toxin	CDS	-0.214188	0.377924	0.652678	85.4645	153.04	145.937	104.521	124.062	102.488
VC_RS04070	VC0817		IS481-like element ISVch1 family transposase	CDS	0.178268	0.287978	0.568297	25.2084	28.7125	26.183	26.4126	34.8145	29.2729
VC_RS04075	VC0818		IS5 family transposase	CDS	-0.339123	0.094289	0.327393	7.31856	7.94472	7.21712	4.83081	6.47711	6.40965
VC_RS04080	VC0819		aldehyde dehydrogenase	CDS	-0.376021	0.092336	0.323681	6.91197	8.22348	5.8744	4.64259	5.97887	5.41847
VC_RS04085	VC0820		peptidase M66	CDS	-0.498313	0.0581483	0.268541	44.2366	50.1772	58.9957	34.443	38.6135	35.5504
VC_RS04095	VC0823		hypothetical protein	CDS	-0.378055	0.0462009	0.24513	131.084	148.023	144.51	89.2758	125.992	110.616
VC_RS04100	VC0824	tpx	thiol peroxidase	CDS	-0.203221	0.0727691	0.295341	165.969	166.839	179.169	145.112	153.52	146.1
VC_RS04105	VC0825	tcpI	toxin-coregulated pilus methyl-accepting chemotaxis protein TcpI	CDS	-0.140623	0.536707	0.773681	21.7931	30.6638	22.9941	15.9981	28.2128	23.9206
VC_RS04110	VC0826	tcpP	toxin-coregulated pilus transcriptional regulator TcpP	CDS	0.890526	0.000541942	0.0393406	283.472	301.76	276.684	469.09	551.675	577.001
VC_RS04115	VC0827	tcpH	toxin-coregulated pilus protein TcpH	CDS	0.908285	0.000232923	0.0259728	134.011	142.726	139.559	236.459	260.268	284.536
VC_RS04120	VC0828	tcpA	toxin-coregulated pilus major pilin TcpA	CDS	-0.0336486	0.842137	0.936983	18.6217	18.1195	16.8679	16.0609	18.0612	18.2378
VC_RS04125	VC0829	tcpB	toxin-coregulated pilus minor pilin TcpB	CDS	0.0176207	0.922694	0.967577	7.9691	8.36287	8.47591	6.46199	9.65338	8.98673
VC_RS04130	VC0830	tcpQ	toxin-coregulated pilus protein TcpQ	CDS	-0.00959531	0.972483	0.990656	4.87904	6.13277	5.8744	3.95248	6.91307	5.81494
VC_RS04135	VC0831	tcpC	toxin-coregulated pilus secretin TcpC	CDS	-0.198053	0.418496	0.69044	14.7184	17.4226	17.791	11.9829	17.0024	14.4713
VC_RS04140	VC0832	tcpR	toxin-coregulated pilus protein TcpR	CDS	-0.291815	0.519928	0.764208	1.70766	3.34515	3.44072	1.31749	2.98943	2.511
VC_RS04145	VC0833	tcpD	toxin-coregulated pilus protein TcpD	CDS	-0.316079	0.306835	0.583331	11.4657	11.708	12.8398	6.21104	13.0165	9.71359
VC_RS04150	VC0834	tcpS	toxin-coregulated pilus protein TcpS	CDS	-0.171005	0.575729	0.801201	4.87904	4.87834	6.37792	3.01141	5.97887	5.41847
VC_RS04155	VC0835	tcpT	toxin-coregulated pilus assembly ATPase TcpT	CDS	-0.154306	0.601306	0.817289	18.703	18.5377	20.3086	14.2415	18.684	18.8325
VC_RS04160	VC0836	tcpE	toxin-coregulated pilus assembly protein TcpE	CDS	-0.345081	0.202073	0.483103	13.58	18.3983	16.8679	9.9753	14.3867	13.9426
VC_RS04165	VC0837	tcpF	colonization factor TcpF	CDS	-0.328116	0.147078	0.41064	77.7394	99.7969	91.8923	56.9032	84.3892	73.1493
VC_RS04170	VC0838	toxT	pilus/toxin transcriptional regulator ToxT	CDS	-0.364006	0.400597	0.67596	6.26144	6.96905	5.70656	3.51331	6.41483	4.6916
VC_RS04175	VC0839	tcpJ	toxin-coregulated pilus pre-pilin peptidase TcpJ	CDS	-0.377384	0.208655	0.489241	8.61964	7.10844	6.96536	5.1445	7.53586	4.82376
VC_RS04180	VC0840	acfB	methyl-accepting chemotaxis protein AcfB	CDS	-0.445413	0.138017	0.395909	49.8475	60.2126	52.1982	30.3023	47.2704	41.4315
VC_RS04185	VC0841	acfC	accessory colonization factor AcfC	CDS	-0.351616	0.179578	0.453021	26.6721	39.863	40.1137	25.0951	29.8943	28.4139
VC_RS04190	VC0842		RDD family protein	CDS	-0.284908	0.318575	0.591118	5.69221	7.66596	6.79752	4.64259	5.04467	6.74005
VC_RS04195	VC0843		M23 family metallopeptidase	CDS	-0.401465	0.0983711	0.333244	10.1647	11.4292	8.81159	5.89735	9.52882	7.46691
VC_RS04200	VC0844	acfA	accessory colonization factor AcfA	CDS	-0.681911	0.0542085	0.261273	7.39988	13.2412	11.0774	4.51712	7.90954	7.13652
VC_RS04205	VC0845	acfD	accessory colonization factor AcfD	CDS	-0.211982	0.230479	0.512867	170.197	206.981	210.471	151.386	192.32	163.545
VC_RS04220	VC0847		tyrosine-type recombinase/integrase	CDS	-0.338691	0.0157323	0.159536	86.4403	105.511	107.418	84.3196	73.6771	78.6339
VC_RS04230	VC0848	smpB	SsrA-binding protein SmpB	CDS	0.112334	0.301111	0.581729	165.887	154.295	159.616	188.464	157.194	173.061
VC_RS04235	VC0849		type II toxin-antitoxin system RatA family toxin	CDS	-0.0822385	0.597297	0.814505	33.2588	29.4094	27.1901	30.4278	27.6523	26.828
VC_RS04240	VC0850		RnfH family protein	CDS	0.362803	0.0244988	0.190831	16.2635	15.4713	14.4342	21.8955	18.248	19.229
VC_RS04245	VC0851	bamE	outer membrane protein assembly factor BamE	CDS	0.184908	0.180614	0.454666	68.8758	73.5932	67.2199	88.3348	72.8052	77.114
VC_RS04250	VC0852	recN	DNA repair protein RecN	CDS	-0.30778	0.00931305	0.125006	54.8079	68.7149	64.7862	48.81	53.8721	49.2948
VC_RS04255	VC0853	nadK	NAD(+) kinase	CDS	0.0749989	0.449671	0.712038	108.315	117.916	117.068	108.536	132.096	120.924
VC_RS04260	VC0854	grpE	nucleotide exchange factor GrpE	CDS	0.0135875	0.945577	0.977865	275.097	193.6	190.498	276.046	171.456	218.126
VC_RS04265	VC0855	dnaK	molecular chaperone DnaK	CDS	0.213333	0.298035	0.57847	1874.04	1473.26	1533.3	2471.3	1422.35	1764.9
VC_RS04270	VC0856	dnaJ	molecular chaperone DnaJ	CDS	0.143436	0.514949	0.760215	205.082	136.315	137.797	202.078	151.776	175.704
VC_RS04275	VC0857		type IV pilin protein	CDS	-0.189091	0.253826	0.539987	14.7998	17.9802	16.4483	14.5552	14.8849	13.6122
VC_RS04280	VC0858		prepilin-type N-terminal cleavage/methylation domain-containing protein	CDS	0.305859	0.304237	0.583177	2.52084	1.95134	1.84624	2.00761	3.54995	2.31276
VC_RS04285	VC0859		pilus assembly protein PilW	CDS	0.241897	0.380484	0.655709	3.00874	3.06638	2.43368	2.00761	4.23503	3.7665
VC_RS04290	VC0860		hypothetical protein	CDS	-0.0296737	0.906481	0.963356	4.87904	7.52658	5.53872	5.20723	6.22799	5.88102
VC_RS04295	VC0861		prepilin-type N-terminal cleavage/methylation domain-containing protein	CDS	0.0585092	0.86214	0.941262	1.78898	1.25443	1.6784	1.63118	1.8684	1.51981
VC_RS04300	VC0863		AbgT family transporter	CDS	0.212849	0.331229	0.604433	298.435	212.696	226.5	318.143	235.978	301.055
VC_RS04305	VC0864	tadA	tRNA adenosine(34) deaminase TadA	CDS	0.247342	0.129723	0.385161	23.826	23.416	23.078	27.1655	26.7181	29.6033
VC_RS04310	VC0866	mltF	membrane-bound lytic murein transglycosylase MltF	CDS	0.0802587	0.673241	0.864575	83.025	61.3277	64.7023	84.3196	60.0378	76.9158
VC_RS04315	VC0868		hypothetical protein	CDS	-0.126179	0.656836	0.855185	1.54503	1.95134	1.59448	1.31749	1.49472	1.78413
VC_RS04320	VC0869	purL	phosphoribosylformylglycinamidine synthase	CDS	-0.55256	0.0378445	0.222031	1615.53	1563.86	1273.07	1114.66	891.038	1029.97
VC_RS04325	VC0870		IS200/IS605-like element IS1004 family transposase	CDS	1.10391	0.00113336	0.0536836	3.82192	3.06638	2.34976	8.34412	5.23151	6.34357
VC_RS04330	VC0871		DUF4250 domain-containing protein	CDS	0.810389	0.00257156	0.0728739	284.204	202.799	245.046	503.91	345.342	434.997
VC_RS04335	VC0872		YaeP family protein	CDS	0.604503	0.00733017	0.11231	62.3704	50.3166	58.2404	101.949	78.6595	79.559
VC_RS04340	VC0873		DUF533 domain-containing protein	CDS	0.00172691	0.992615	0.998228	54.7266	65.091	65.4576	52.8879	69.6912	62.841
VC_RS04345	VC0875		proline--tRNA ligase	CDS	-0.0279791	0.887124	0.953772	426.753	313.329	306.811	346.25	314.825	365.879
VC_RS04350	VC0876	tsaA	tRNA (N6-threonylcarbamoyladenosine(37)-N6)-methyltransferase TrmO	CDS	0.271215	0.0238689	0.187421	44.2366	41.2568	43.4705	49.6256	51.1318	54.9776
VC_RS04355	VC0878		type B 50S ribosomal protein L31	CDS	0.029323	0.855867	0.940683	26.7534	22.1616	24.3368	22.3346	29.8321	22.7311
VC_RS04360	VC0879	rpmJ	50S ribosomal protein L36	CDS	0.295865	0.155164	0.418728	17.3206	11.1505	13.679	15.8099	19.0576	17.2466
VC_RS04365	VC0880		AbgT family transporter	CDS	0.0686587	0.887067	0.953772	144.989	97.0092	87.2767	215.065	54.744	75.7264
VC_RS04370	VC0881		YaiI/YqxD family protein	CDS	0.213032	0.274044	0.559073	46.6762	40.8387	45.6525	64.8081	40.4196	49.2948
VC_RS04375	VC0882		hypothetical protein	CDS	-0.666828	0.0276748	0.197347	20.492	29.4094	21.987	14.4924	15.8191	14.7356
VC_RS04380	VC0884		GNAT family N-acetyltransferase	CDS	0.0181463	0.903262	0.961473	30.738	26.6218	23.4137	26.5381	29.7075	25.5725
VC_RS04385	VC0885		DUF3301 domain-containing protein	CDS	0.0802267	0.675452	0.864892	9.8394	7.24782	9.31511	10.289	8.40778	9.44928
VC_RS04390	VC0886		DUF3549 family protein	CDS	0.321138	0.168229	0.439669	62.533	47.8077	46.2399	77.042	48.952	69.8454
VC_RS04395	VC0887		hypothetical protein	CDS	-0.102342	0.629231	0.834549	12.4416	10.593	8.81159	9.72435	9.77794	10.1761
VC_RS04400	VC0888	truC	tRNA pseudouridine(65) synthase TruC	CDS	0.079622	0.649313	0.849532	26.1842	23.416	20.4765	25.7225	23.2304	25.11
VC_RS04405	VC0889	dxs	1-deoxy-D-xylulose-5-phosphate synthase	CDS	-0.134025	0.369562	0.643413	254.523	250.328	275.174	235.016	227.01	248.853
VC_RS04410	VC0890	ispA	(2E,6E)-farnesyl diphosphate synthase	CDS	-0.0440325	0.799374	0.91728	105.55	89.622	88.032	95.2987	81.8358	97.6646
VC_RS04415	VC0891	xseB	exodeoxyribonuclease VII small subunit	CDS	-0.220064	0.269373	0.55441	25.8589	25.5067	22.9941	22.3974	18.7462	22.6651
VC_RS04420	VC0892	pomA	flagellar motor protein PomA	CDS	-0.0764135	0.649509	0.849532	71.3966	102.445	107.25	81.9983	97.8417	86.5633
VC_RS04425	VC0893		flagellar motor protein MotB	CDS	0.0228051	0.920069	0.967577	79.6097	120.425	154.664	97.1808	147.728	115.374
VC_RS04430	VC0894	thiI	tRNA 4-thiouridine(8) synthase ThiI	CDS	-0.491577	0.0396025	0.22695	110.592	93.6641	87.9481	70.8937	68.1965	68.7881
VC_RS04435	VC0896		transcriptional regulator GcvA	CDS	0.0865599	0.570556	0.797079	47.8146	40.8387	40.2816	47.2415	40.4819	49.2948
VC_RS04440	VC0897		DUF423 domain-containing protein	CDS	-0.111189	0.482861	0.737141	24.3139	17.0045	19.5533	20.2016	16.5664	19.8237
VC_RS04445	VC0898	xni	flap endonuclease Xni	CDS	-0.031682	0.779747	0.910558	61.0693	53.2436	57.2334	52.0723	58.979	56.8939
VC_RS04450	VC0899		LOG family protein	CDS	0.141264	0.423929	0.69102	1121.61	1259.59	1300.51	1365.49	1422.1	1272.81
VC_RS04455	VC0900		GGDEF domain-containing protein	CDS	0.331822	0.00413031	0.0878933	221.834	211.999	202.079	260.174	265.312	274.888
VC_RS04460	VC0901		tetratricopeptide repeat protein	CDS	-0.196341	0.110454	0.352678	64.566	62.164	65.5415	51.8214	56.301	59.7353
VC_RS04465	VC0902	queF	NADPH-dependent 7-cyano-7-deazaguanine reductase QueF	CDS	-0.0383556	0.794372	0.91728	38.1378	30.6638	32.477	35.1959	30.0812	33.502
VC_RS04470	VC0903	syd	SecY-interacting protein	CDS	0.00064475	0.996806	0.998737	25.2897	19.374	18.4624	22.5856	19.5559	21.1452
VC_RS04475	VC0904		Zn-ribbon-containing protein	CDS	0.0429235	0.784332	0.912794	34.7225	28.7125	28.6167	35.7605	27.3409	31.85
VC_RS04480	VC0905	metQ	MetQ/NlpA family lipoprotein	CDS	-0.363934	0.0871875	0.314849	342.753	323.922	311.93	363.377	180.363	216.673
VC_RS04485	VC0906		ABC transporter permease	CDS	-0.439801	0.0129371	0.145624	51.7992	47.3896	44.1419	40.5286	31.5759	33.5681
VC_RS04490	VC0907	metN	methionine ABC transporter ATP-binding protein MetN	CDS	-0.465144	0.0660902	0.280611	81.3987	57.8432	44.4776	53.9545	38.2398	40.9689
VC_RS04495	VC0908	gmhB	D-glycero-beta-D-manno-heptose 1,7-bisphosphate 7-phosphatase	CDS	-0.188556	0.108649	0.350046	101.891	93.9429	86.6893	85.888	77.9121	84.1184
VC_RS04500	VC0909	treR	HTH-type transcriptional regulator TreR	CDS	0.0239422	0.865366	0.942181	105.55	88.9251	87.6963	104.27	85.0743	97.6646
VC_RS04505	VC0910	treB	PTS trehalose transporter subunit IIBC	CDS	0.315463	0.0572041	0.265934	12.6042	12.4049	11.4131	12.2966	16.7533	16.2554
VC_RS04510	VC0911	treC	alpha,alpha-phosphotrehalase	CDS	0.245955	0.101628	0.337211	16.3448	17.9802	19.889	17.8175	25.6593	20.8148
VC_RS04540	VC0913	vexG	vibriobactin export RND transporter periplasmic adaptor subunit VexG	CDS	0.434453	0.0034538	0.083619	42.2037	37.2148	44.6454	52.0723	51.8791	63.9644
VC_RS04545	VC0914	vexH	vibriobactin export RND transporter permease subunit VexH	CDS	0.332552	0.00820378	0.115064	90.4249	94.7791	107.166	104.145	128.234	135.858
VC_RS04550	VC0916		low molecular weight phosphotyrosine protein phosphatase	CDS	1.81816	3.29e-05	0.0146362	78.146	67.7392	50.1002	281.128	186.03	223.875
VC_RS04555	VC0917	wecB	UDP-N-acetylglucosamine 2-epimerase (non-hydrolyzing)	CDS	2.05352	9.81e-05	0.0212178	139.215	109.414	84.8431	637.729	305.421	441.407
VC_RS04560	VC0918	wecC	UDP-N-acetyl-D-mannosamine dehydrogenase	CDS	2.03143	0.000230269	0.0259728	172.149	126.419	110.355	812.768	337.557	521.957
VC_RS04565	VC0919		serine acetyltransferase	CDS	1.83887	0.00039573	0.0323323	61.1506	45.0201	34.7429	251.516	106.063	146.893
VC_RS04570	VC0920		glycosyltransferase family 4 protein	CDS	1.70313	0.000101406	0.0212178	64.1594	52.6861	46.8273	239.407	125.432	168.369
VC_RS04575	VC0921		lipopolysaccharide biosynthesis protein	CDS	1.4059	0.000175941	0.0259728	50.742	42.5112	36.1695	151.198	82.2094	109.691
VC_RS04580	VC0922		hypothetical protein	CDS	0.854085	0.0023292	0.0722035	56.5156	56.1706	49.7645	117.069	80.1542	96.343
VC_RS04585	VC0923		serine acetyltransferase	CDS	1.11598	0.00013476	0.0239671	48.0586	48.9228	52.366	137.898	81.0261	104.867
VC_RS04590	VC0924		phenylacetate--CoA ligase family protein	CDS	1.05935	0.00020064	0.0259728	139.947	139.799	132.174	360.115	221.965	276.342
VC_RS04595	VC0925		glycosyltransferase family 4 protein	CDS	1.03986	0.000189214	0.0259728	97.9061	96.0336	89.123	249.947	146.731	185.285
VC_RS04600	VC0926		hypothetical protein	CDS	1.16486	7.88e-05	0.0202007	142.631	133.388	129.488	355.096	240.712	313.478
VC_RS04605	VC0927		WecB/TagA/CpsF family glycosyltransferase	CDS	1.11495	0.00144315	0.0596893	152.551	118.613	96.0883	349.449	188.77	257.377
VC_RS04610	VC0928		hypothetical protein	CDS	1.30731	0.000450956	0.0356455	1036.31	733.005	602.965	2465.53	1405.1	2000.6
VC_RS04615	VC0929		hypothetical protein	CDS	0.479013	0.0829964	0.309913	47.2454	54.0799	43.3866	56.4013	71.871	73.1493
VC_RS04620	VC0930		hemolysin	CDS	0.977906	0.0160684	0.159978	668.022	514.316	506.96	1643.73	647.026	1036.78
VC_RS04625	VC0931		O-antigen ligase family protein	CDS	1.70644	0.00024889	0.0259728	10.1647	8.22348	6.54576	43.54	14.1998	23.7884
VC_RS04630	VC0932		hypothetical protein	CDS	2.44355	4.06e-05	0.0160445	28.3798	21.1859	18.9659	196.244	68.2587	109.03
VC_RS04635	VC0934	vpsL	undecaprenyl-phosphate glucose phosphotransferase	CDS	3.03593	0.000232824	0.0259728	24.0699	12.2655	7.46888	211.614	53.1247	96.6734
VC_RS04640	VC0935	vpsM	outer membrane beta-barrel protein	CDS	2.56864	0.0002965	0.0270423	33.0962	23.2766	16.784	257.037	63.3386	114.25
VC_RS04645	VC0936	vpsN	polysaccharide export protein	CDS	2.44306	0.00016859	0.0259728	10.3273	8.0841	7.1332	83.5667	22.1094	33.7663
VC_RS04650	VC0937	vpsO	polysaccharide biosynthesis tyrosine autokinase	CDS	1.64789	0.000261911	0.0259728	51.2299	45.4382	37.0087	220.272	83.3305	115.308
VC_RS04655	VC0938		hypothetical protein	CDS	2.01156	0.00011915	0.0235454	10.4899	7.24782	7.5528	53.8917	21.9225	27.0263
VC_RS04660	VC0939		VanZ family protein	CDS	0.432178	0.0324572	0.206823	26.0216	24.5311	23.2458	39.7757	26.7181	33.1055
VC_RS04665	VC0940		YitT family protein	CDS	0.0840296	0.685368	0.870516	12.6042	9.47791	8.14023	12.5476	10.6499	8.92065
VC_RS04670	VC0941		serine hydroxymethyltransferase	CDS	-0.28843	0.176932	0.449855	1820.7	1567.06	1489.41	1614.12	1053.84	1325.48
VC_RS04675	VC0942		hypothetical protein	CDS	-0.121168	0.452881	0.713418	77.0075	60.6308	51.1912	57.4678	57.4843	58.7441
VC_RS04680	VC0943	lipA	lipoyl synthase	CDS	-0.128144	0.417283	0.69044	237.935	183.704	180.092	203.647	166.35	180.726
VC_RS04685	VC0944	lipB	lipoyl(octanoyl) transferase LipB	CDS	-0.0610557	0.715304	0.880796	147.022	116.523	112.704	130.62	111.294	118.876
VC_RS04690	VC0945		YbeD family protein	CDS	-0.205204	0.36469	0.639016	19.5162	14.0775	19.1337	14.1787	15.8814	15.925
VC_RS04695	VC0947		serine hydrolase	CDS	-0.191865	0.342558	0.614655	420.736	367.687	381.5	353.904	325.475	344.932
VC_RS04700	VC0948		septal ring lytic transglycosylase RlpA family protein	CDS	-0.315413	0.090693	0.32131	90.4249	118.892	111.362	72.8385	89.7453	94.9553
VC_RS04705	VC0949	mrdB	peptidoglycan glycosyltransferase MrdB	CDS	-0.333715	0.0717611	0.293452	59.2803	61.4671	60.4224	43.7282	50.5713	49.427
VC_RS04710	VC0950	mrdA	penicillin-binding protein 2	CDS	-0.373531	0.0608573	0.27239	117.26	117.08	118.243	83.1275	89.0602	99.9773
VC_RS04715	VC0951	rlmH	23S rRNA (pseudouridine(1915)-N(3))-methyltransferase RlmH	CDS	-0.0580477	0.71448	0.880541	57.2474	57.425	58.66	59.099	51.5055	55.9027
VC_RS04720	VC0952	rsfS	ribosome silencing factor	CDS	-0.0717383	0.698018	0.874594	59.0364	44.1838	47.8344	46.8651	47.5195	49.5592
VC_RS04725	VC0953	holA	DNA polymerase III subunit delta	CDS	0.0805983	0.565399	0.793914	90.2623	83.0711	75.444	83.9431	87.7523	91.3871
VC_RS04730	VC0954		luciferase	CDS	0.0232007	0.894328	0.957215	90.8315	76.1021	63.6952	76.1636	76.0437	82.2021
VC_RS04735	VC0956	leuS	leucine--tRNA ligase	CDS	0.0550604	0.797488	0.91728	991.015	744.295	756.287	1011.83	710.364	866.492
VC_RS04740	VC0957		zinc ribbon-containing protein	CDS	0.115949	0.758288	0.899642	79.5284	169.766	169.434	111.924	197.863	143.523
VC_RS04745	VC0958	lnt	apolipoprotein N-acyltransferase	CDS	-0.115068	0.558459	0.789523	138.727	108.996	123.446	104.835	116.899	121.189
VC_RS04750	VC0959	corC	CNNM family magnesium/cobalt transport protein CorC	CDS	-0.178697	0.349515	0.622546	480.748	458.982	513.926	411.309	415.469	457.596
VC_RS04755	VC0960	ybeY	rRNA maturation RNase YbeY	CDS	-0.44283	0.0349202	0.215644	93.515	107.184	116.565	71.9602	83.7042	77.7088
VC_RS04760	VC0961		PhoH family protein	CDS	-0.448157	0.0127132	0.14446	187.843	212.696	244.962	155.464	159.81	157.862
VC_RS04765	VC0962	miaB	tRNA (N6-isopentenyl adenosine(37)-C2)-methylthiotransferase MiaB	CDS	-0.541663	0.0273813	0.197347	213.214	188.304	210.387	137.647	135.646	147.158
VC_RS04770	VC0963		2-octaprenyl-3-methyl-6-methoxy-1,4-benzoquinol hydroxylase	CDS	-0.0299627	0.811404	0.923184	71.8845	62.164	69.6536	75.9754	57.4843	66.211
VC_RS04775	VC0964	crr	PTS glucose transporter subunit IIA	CDS	0.364528	0.0329275	0.208034	960.521	771.474	872.767	1310.15	955.996	1087.59
VC_RS04780	VC0965	ptsI	phosphoenolpyruvate-protein phosphotransferase PtsI	CDS	0.633579	0.00210327	0.0703678	2961.82	2757.65	3005.17	4817.19	3957.33	4761.12
VC_RS04785	VC0966		HPr family phosphocarrier protein	CDS	0.485396	0.0169117	0.162525	1061.11	1082.85	1056.38	1552.13	1366.67	1561.58
VC_RS04790	VC0968	cysK	cysteine synthase A	CDS	-0.471995	0.0584245	0.268541	854.564	440.305	513.087	348.006	476.628	479.138
VC_RS04795	VC0969	cysZ	sulfate transporter CysZ	CDS	0.372568	0.00898277	0.122999	84.9766	67.1817	76.8707	108.913	92.6102	95.2857
VC_RS04800	VC0970	zipA	cell division protein ZipA	CDS	0.107408	0.395604	0.669759	225.33	176.596	177.407	224.538	193.566	206.166
VC_RS04805	VC0971	ligA	NAD-dependent DNA ligase LigA	CDS	0.00503262	0.968838	0.990656	97.2556	77.6353	87.4446	85.7625	82.9568	94.7571
VC_RS04810	VC0972	chiP	chitoporin	CDS	-0.0307701	0.917433	0.967503	127.912	231.373	258.977	156.593	236.29	212.113
VC_RS04815	VC0973		hypothetical protein	CDS	0.1946	0.467053	0.725667	84.0821	120.983	118.075	85.1979	147.292	137.048
VC_RS04820	VC0974	cueR	Cu(I)-responsive transcriptional regulator	CDS	0.135027	0.166709	0.437627	56.0277	53.1042	56.8138	57.7815	63.3386	61.189
VC_RS04825	VC0975		NfeD family protein	CDS	0.151307	0.233505	0.515888	342.834	296.185	344.407	381.195	363.029	348.104
VC_RS04830	VC0976		SPFH/Band 7/PHB domain protein	CDS	0.244641	0.0750468	0.298345	737.467	643.104	720.285	810.07	841.152	838.012
VC_RS04835	VC0977		co-chaperone YbbN	CDS	0.194908	0.432896	0.696432	167.432	116.244	103.222	198.377	111.792	132.885
VC_RS04840	VC0979		SDR family oxidoreductase	CDS	0.258912	0.0510912	0.252535	40.0895	41.2568	42.8831	45.4221	52.6888	50.5503
VC_RS04845	VC0980		TIGR01777 family protein	CDS	0.0827945	0.528193	0.769363	57.7353	72.8963	65.2897	65.3728	73.428	68.4577
VC_RS04850	VC0981	yfcE	phosphodiesterase	CDS	-0.0474993	0.751946	0.897179	66.8429	90.5977	80.1435	70.7055	82.2094	76.7176
VC_RS04855	VC0982		SelT/SelW/SelH family protein	CDS	-0.213133	0.200916	0.481984	55.7024	72.06	65.3736	48.0571	60.4738	57.8851
VC_RS04860	VC0983	toxS	transmembrane regulator ToxS	CDS	0.0213059	0.823569	0.929184	118.561	114.292	123.95	124.284	118.955	118.942
VC_RS04865	VC0984		transcriptional regulator	CDS	-0.0380502	0.703259	0.875663	151.982	153.737	151.979	139.78	147.541	158.457
VC_RS04870	VC0985	htpG	molecular chaperone HtpG	CDS	-0.059915	0.752945	0.897179	394.714	294.373	332.323	386.151	276.46	317.443
VC_RS04875	VC0986	adk	adenylate kinase	CDS	-0.401315	0.0307883	0.203778	566.945	533.551	403.907	402.651	337.121	399.249
VC_RS04880	VC0987	hemH	ferrochelatase	CDS	-0.0316041	0.800197	0.917569	97.4182	83.768	81.2345	81.6218	81.7735	93.4355
VC_RS04885	VC0988	dtpA	dipeptide/tripeptide permease DtpA	CDS	-0.0351176	0.856787	0.940683	143.119	87.6707	86.8571	111.234	89.7453	109.361
VC_RS04890	VC0990	rfaH	transcription/translation regulatory transformer protein RfaH	CDS	-0.0791223	0.4915	0.744295	45.2124	41.1174	39.5263	40.6541	39.7968	38.7222
VC_RS04895	VC0991	asnB	asparagine synthase B	CDS	0.467572	0.145383	0.407829	2023.26	1516.05	1289.68	2824.14	1759.72	2093.71
VC_RS04900	VC0992		cation:proton antiporter	CDS	-0.0353783	0.83494	0.933338	140.191	107.881	99.6969	118.072	106.436	114.977
VC_RS04905	VC0993		ROK family protein	CDS	0.152879	0.216802	0.497525	207.685	256.461	250.165	249.445	263.88	280.703
VC_RS04910	VC0994	nagA	N-acetylglucosamine-6-phosphate deacetylase	CDS	-0.431216	0.232306	0.515157	81.8053	200.709	200.904	95.4869	161.243	101.431
VC_RS04915	VC0995		PTS transporter subunit EIIC	CDS	0.243431	0.285031	0.566719	393.739	617.598	702.41	569.094	786.346	673.146
VC_RS04920	VC0997	glnS	glutamine--tRNA ligase	CDS	0.153647	0.421793	0.69044	652.816	461.909	488.162	644.819	527.137	611.296
VC_RS04925	VC0998		hypothetical protein	CDS	-0.119921	0.409068	0.683445	514.007	666.66	663.639	522.229	603.928	570.921
VC_RS04930	VC0999	truA	tRNA pseudouridine(38-40) synthase TruA	CDS	-0.0384513	0.759825	0.899699	47.9772	51.7104	50.1841	47.5552	50.073	48.2376
VC_RS04935	VC1000		acetyl-CoA carboxylase carboxyltransferase subunit beta	CDS	0.0345152	0.875818	0.947471	342.265	228.027	224.822	289.974	236.726	287.906
VC_RS04940	VC1001	folC	bifunctional tetrahydrofolate synthase/dihydrofolate synthase	CDS	0.0716528	0.622271	0.829927	242.814	199.315	217.269	257.037	205.088	231.012
VC_RS04945	VC1002		SPOR domain-containing protein	CDS	-0.0288789	0.795799	0.91728	115.145	108.299	117.991	123.593	97.904	113.259
VC_RS04950	VC1003		bacteriocin production protein	CDS	-0.428189	0.0430256	0.238013	177.353	171.996	139.139	127.483	108.554	126.938
VC_RS04955	VC1004	purF	amidophosphoribosyltransferase	CDS	-0.229774	0.27827	0.562605	473.267	397.654	352.296	351.959	319.247	371.958
VC_RS04960	VC1005		Na+/H+ antiporter family protein	CDS	0.0807106	0.643794	0.844171	160.927	127.255	134.859	155.213	140.317	152.047
VC_RS04965	VC1006	rnt	ribonuclease T	CDS	0.0767864	0.647415	0.847573	67.0055	53.1042	50.7716	62.926	54.8686	62.5767
VC_RS04970	VC1008		OmpA family protein	CDS	0.439028	0.00378592	0.0863239	155.804	130.182	156.427	174.85	232.179	193.016
VC_RS04975	VC1009		DUF2753 domain-containing protein	CDS	0.515097	0.0111115	0.135216	267.941	240.154	290.279	412.375	386.82	341.958
VC_RS04980	VC1010	gloA	lactoylglutathione lyase	CDS	-0.133869	0.254422	0.540234	132.791	129.764	123.362	113.43	117.024	121.255
VC_RS04985	VC1011	nth	endonuclease III	CDS	-0.0764663	0.563764	0.793171	58.8738	74.2901	75.1084	66.6275	67.4491	63.3036
VC_RS04990	VC1012		electron transport complex subunit E	CDS	-0.195299	0.145703	0.408083	75.1372	88.507	98.7738	73.9051	80.7147	74.537
VC_RS04995	VC1013	rsxG	electron transport complex subunit RsxG	CDS	-0.229709	0.123736	0.37422	34.2346	42.3719	40.7851	34.0666	31.8873	34.0306
VC_RS05000	VC1014	rsxD	electron transport complex subunit RsxD	CDS	0.025781	0.846918	0.938469	53.9947	46.2745	51.6108	49.2491	49.6993	55.8367
VC_RS05005	VC1015	rsxC	electron transport complex subunit RsxC	CDS	0.123432	0.260908	0.546554	126.936	114.292	132.51	135.2	130.414	141.673
VC_RS05010	VC1016	rsxB	electron transport complex subunit RsxB	CDS	0.196358	0.151528	0.415242	35.5357	30.5245	27.8614	36.137	32.6969	38.8544
VC_RS05015	VC1017	rsxA	electron transport complex subunit RsxA	CDS	0.283872	0.0499684	0.249983	35.7796	27.5975	28.1971	36.2624	34.939	40.5064
VC_RS05025	VC1018	uvrB	excinuclease ABC subunit UvrB	CDS	0.126437	0.206327	0.487475	204.513	192.625	218.528	228.177	220.969	223.016
VC_RS05030	VC1021		sigma-54-dependent Fis family transcriptional regulator	CDS	-0.0663224	0.540292	0.776492	225.249	253.534	257.802	221.903	246.753	234.778
VC_RS05035	VC1022		Hpt domain-containing protein	CDS	-0.0574511	0.630222	0.834587	39.7642	49.7591	54.9676	48.9355	47.0836	42.753
VC_RS05040	VC1023		YvcK family protein	CDS	0.21837	0.0223146	0.18111	81.7239	82.2348	84.927	91.3462	101.89	96.343
VC_RS05045	VC1024	moaA	GTP 3',8-cyclase MoaA	CDS	-0.2881	0.230414	0.512867	89.0425	74.1507	69.5696	79.8652	49.5125	61.3212
VC_RS05050	VC1025	moaB	molybdenum cofactor biosynthesis protein B	CDS	-0.361101	0.155517	0.418728	66.4363	55.4737	61.9329	66.1883	34.3162	42.753
VC_RS05055	VC1026	moaC	cyclic pyranopterin monophosphate synthase MoaC	CDS	-0.296164	0.239943	0.521686	44.7245	32.0577	34.4911	41.5951	23.1058	26.1012
VC_RS05060	VC1027	moaD	molybdopterin synthase sulfur carrier subunit	CDS	-0.354907	0.0728224	0.295341	14.6371	11.5686	10.8257	11.6065	8.09638	9.31712
VC_RS05065	VC1028	moaE	molybdopterin synthase catalytic subunit MoaE	CDS	-0.320678	0.120863	0.368745	32.5269	24.9492	23.078	27.4791	16.6287	20.4845
VC_RS05070	VC1029		GGDEF domain-containing protein	CDS	0.124679	0.522318	0.765506	30.6566	29.6882	23.4976	34.6312	30.8285	25.8368
VC_RS05075	VC1031		CBS domain-containing protein	CDS	0.891536	0.00219269	0.0712063	9.43281	11.4292	9.39903	16.3118	22.5453	16.9823
VC_RS05080	VC1033		zinc/cadmium/mercury/lead-transporting ATPase	CDS	-0.37059	0.14293	0.402536	309.331	358.349	335.764	246.622	289.477	239.932
VC_RS05085	VC1034	udp	uridine phosphorylase	CDS	-0.180014	0.606836	0.821665	247.286	418.84	473.98	253.649	433.592	318.963
VC_RS05090	VC1035		hypothetical protein	CDS	0.0758336	0.806616	0.920184	8.53832	12.8231	13.2594	8.03043	14.8849	13.414
VC_RS05095	VC1036	metG	methionine--tRNA ligase	CDS	0.0761908	0.703014	0.875663	447.896	345.247	356.156	430.569	357.86	423.367
VC_RS05100	VC1037	apbC	iron-sulfur cluster carrier protein ApbC	CDS	0.243305	0.162673	0.431168	105.143	85.3012	110.187	147.434	109.675	99.0522
VC_RS05105	VC1038	udk	uridine kinase	CDS	0.0469524	0.763428	0.900273	104.411	73.5932	81.2345	97.62	78.8463	91.6514
VC_RS05110	VC1039		AsmA family protein	CDS	0.179307	0.278606	0.562749	229.315	186.631	209.716	283.449	201.787	223.413
VC_RS05115	VC1040	cobO	cob(I)yrinic acid a,c-diamide adenosyltransferase	CDS	-0.000695134	0.998141	0.998737	78.9591	48.644	79.0526	99.6903	51.7546	55.6384
VC_RS05120	VC1041		low molecular weight phosphotyrosine protein phosphatase	CDS	0.127524	0.484185	0.738527	15.6129	13.1018	12.1684	17.4411	11.8332	15.4625
VC_RS05125	VC1042		outer membrane protein transport protein	CDS	0.208579	0.202097	0.483103	23.9073	18.8164	15.9448	25.2833	22.1716	20.4184
VC_RS05130	VC1043		outer membrane protein transport protein	CDS	-0.22825	0.198774	0.479024	324.05	361.415	339.708	257.601	293.899	323.588
VC_RS05135	VC1044		DUF3379 domain-containing protein	CDS	-0.452828	0.0582873	0.268541	39.195	43.2081	38.0157	22.3974	35.8732	29.6033
VC_RS05140	VC1045		sigma-70 family RNA polymerase sigma factor	CDS	-0.552215	0.0527395	0.256627	33.5027	34.4271	33.3162	17.7548	27.3409	23.9206
VC_RS05145	VC1046	fadI	acetyl-CoA C-acyltransferase FadI	CDS	-0.652264	0.00251392	0.0728655	67.9813	120.147	68.143	56.7777	53.1247	52.6649
VC_RS05150	VC1047	fadJ	fatty acid oxidation complex subunit alpha FadJ	CDS	-0.413989	0.00298217	0.0792343	103.192	107.045	113.208	89.4641	73.8017	79.4929
VC_RS05155	VC1048		NAD(P)H nitroreductase	CDS	-0.0953952	0.609431	0.823611	206.221	256.043	280.377	227.989	253.168	213.897
VC_RS05160	VC1049		LysR family transcriptional regulator	CDS	0.437933	0.0278663	0.197347	340.801	311.238	337.274	520.786	394.169	425.35
VC_RS05165	VC1050		response regulator	CDS	0.550726	0.00304837	0.0792343	43.0982	50.1772	43.2188	57.4678	74.3622	67.863
VC_RS05170	VC1052		YbaN family protein	CDS	-0.343076	0.0870609	0.314711	70.5021	62.8609	51.6108	53.3271	45.0284	47.4446
VC_RS05175	VC1053	apt	adenine phosphoribosyltransferase	CDS	-0.0791098	0.555569	0.789173	126.53	111.505	106.243	111.548	101.952	112.466
VC_RS05180	VC1054	dnaX	DNA polymerase III subunit gamma/tau	CDS	0.104593	0.440717	0.702343	399.106	356.397	380.913	448.889	369.133	403.94
VC_RS05185	VC1055		YbaB/EbfC family nucleoid-associated protein	CDS	0.00650886	0.974103	0.990656	131.734	100.354	99.5291	126.291	92.3611	114.647
VC_RS05190	VC1056	recR	recombination protein RecR	CDS	0.0956512	0.616375	0.826403	239.561	186.213	173.127	236.521	183.85	219.712
VC_RS05195	VC1057		YkgJ family cysteine cluster protein	CDS	-0.0582715	0.761419	0.900039	6.0988	7.94472	6.12616	5.39545	6.78851	7.00436
VC_RS05200	VC1058		YcgN family cysteine cluster protein	CDS	-0.517284	0.0717467	0.293452	19.5162	12.2655	10.7418	10.1008	10.0271	9.71359
VC_RS05205	VC1059		YciK family oxidoreductase	CDS	0.0467425	0.69062	0.871112	228.339	214.368	188.82	230.749	193.254	228.303
VC_RS05210	VC1060	sohB	protease SohB	CDS	-0.297771	0.00580174	0.100179	121.244	116.523	112.201	98.0591	97.032	89.603
VC_RS05215	VC1061		PLP-dependent cysteine synthase family protein	CDS	0.964036	0.0309078	0.203778	78.7152	97.4274	131.67	131.749	348.892	119.933
VC_RS05220	VC1062		Lrp/AsnC family transcriptional regulator	CDS	0.30206	0.0783109	0.302283	26.5908	21.6041	21.6513	32.059	24.4137	29.8016
VC_RS05225	VC1063	tesB	acyl-CoA thioesterase II	CDS	0.458128	0.0309533	0.203778	107.745	89.3433	101.04	153.268	126.366	130.175
VC_RS05230	VC1064		hypothetical protein	CDS	0.210115	0.238572	0.52048	71.7219	75.6839	82.3255	79.8652	102.637	83.2594
VC_RS05235	VC1065		MGMT family protein	CDS	0.0461915	0.739454	0.891909	19.8414	16.5864	17.6232	17.2529	21.362	17.3127
VC_RS05240	VC1066		hypothetical protein	CDS	0.101841	0.63657	0.839436	55.1332	73.7326	78.7169	66.753	84.8252	71.0348
VC_RS05245	VC1067		GGDEF domain-containing protein	CDS	-0.300663	0.0819399	0.307772	68.7945	79.8654	78.9687	50.3157	70.4385	63.9644
VC_RS05255	VC1068		metalloregulator ArsR/SmtB family transcription factor	CDS	-0.144162	0.38654	0.662316	6.50539	7.24782	7.5528	7.77948	5.97887	5.48455
VC_RS05260	VC1069		ArsJ-associated glyceraldehyde-3-phosphate dehydrogenase	CDS	-0.108739	0.309611	0.585791	60.2562	60.2126	59.8349	61.483	53.187	52.5327
VC_RS05265	VC1070		phosphatase	CDS	-0.118495	0.357399	0.630589	21.2238	20.7678	21.7353	22.3974	18.7462	17.577
VC_RS05270	VC1071	arsJ	organoarsenical effux MFS transporter ArsJ	CDS	0.0319361	0.857657	0.940683	20.6546	17.1439	18.6302	23.6521	17.2515	16.9162
VC_RS05275	VC1073		chitinase	CDS	0.167547	0.191232	0.468143	15.8569	19.2346	20.3086	20.7035	22.7322	18.7003
VC_RS05280	VC1074		CPBP family intramembrane metalloprotease	CDS	-0.320003	0.395162	0.669568	79.3657	50.8741	41.5404	56.7777	34.6899	46.3213
VC_RS05285	VC1075		YbhB/YbcL family Raf kinase inhibitor-like protein	CDS	0.298927	0.07246	0.294897	12.1163	10.593	14.1825	14.5552	16.3173	14.7356
VC_RS05290	VC1076		helix-turn-helix transcriptional regulator	CDS	0.0644681	0.641428	0.842215	14.3119	11.1505	14.5182	15.6217	13.3279	13.0836
VC_RS05295	VC1077		hypothetical protein	CDS	0.368342	0.0738566	0.296551	433.015	346.641	308.406	559.621	386.509	458.521
VC_RS05300	VC1079		threonylcarbamoyl-AMP synthase	CDS	-0.28887	0.168	0.439669	87.6601	80.9804	85.3466	66.8157	64.7711	76.3872
VC_RS05305	VC1080		Hpt domain-containing protein	CDS	0.196348	0.604903	0.82061	11.5471	26.0643	32.8127	17.8803	36.8697	25.7047
VC_RS05310	VC1081		HDOD domain-containing protein	CDS	-0.0169351	0.963196	0.988707	64.9726	152.344	156.762	85.1351	164.917	119.206
VC_RS05315	VC1082		response regulator	CDS	0.264176	0.488771	0.742814	17.158	30.9426	37.6801	22.8993	48.2046	31.7179
VC_RS05320	VC1083		chemotaxis protein CheC	CDS	0.417204	0.279035	0.563251	34.3972	67.4605	74.3531	49.9393	108.056	76.9158
VC_RS05325	VC1084		PAS domain-containing protein	CDS	0.397194	0.337752	0.61077	40.8213	84.8831	90.4657	56.5895	132.469	95.1536
VC_RS05330	VC1085		two-component sensor histidine kinase	CDS	0.664787	0.0845389	0.311289	22.1996	40.1418	43.4705	32.6236	74.7359	59.9996
VC_RS05335	VC1086		EAL domain-containing protein	CDS	0.613606	0.0855064	0.312265	50.4168	62.5821	66.8003	46.7396	126.553	101.695
VC_RS05340	VC1087		two-component system response regulator	CDS	0.537573	0.0126475	0.14446	79.6097	79.8654	93.6547	86.8918	146.482	134.206
VC_RS05345	VC1088		HAMP domain-containing protein	CDS	0.410898	0.0332166	0.208109	20.6546	24.6705	24.9242	23.0248	39.8591	30.3963
VC_RS05350	VC1089		phosphate/phosphite/phosphonate ABC transporter substrate-binding protein	CDS	0.440231	0.056323	0.264428	10.246	11.708	13.9307	12.924	19.805	15.9911
VC_RS05355	VC1091		peptide ABC transporter substrate-binding protein	CDS	-0.149626	0.34996	0.622962	2860.42	2258.11	2420.17	2559.89	2060.34	2175.91
VC_RS05360	VC1092	oppB	oligopeptide ABC transporter permease OppB	CDS	-0.0318297	0.897924	0.959134	510.348	319.461	346.505	465.577	315.51	369.843
VC_RS05365	VC1093	oppC	oligopeptide ABC transporter permease OppC	CDS	-0.217831	0.391075	0.665895	372.84	234.857	257.97	309.234	196.368	239.007
VC_RS05370	VC1094		ABC transporter ATP-binding protein	CDS	-0.343018	0.135667	0.392011	294.206	249.353	266.614	256.158	172.142	210.527
VC_RS05375	VC1095	oppF	ABC transporter ATP-binding protein	CDS	-0.281918	0.195843	0.475828	282.74	235.833	264.18	269.521	166.661	207.752
VC_RS05380	VC1096		glutathione S-transferase family protein	CDS	-0.0883529	0.583264	0.805385	11.7097	13.3806	13.4272	12.4848	11.3972	12.2907
VC_RS05385	VC1097	pta	phosphate acetyltransferase	CDS	0.0882925	0.562055	0.792088	2321.94	2035.94	2172.02	2757.14	1985.86	2199.11
VC_RS05390	VC1098		acetate kinase	CDS	0.2713	0.141542	0.400528	1042.73	883.676	902.811	1327.91	981.282	1105.5
VC_RS05395	VC1099		DUF412 domain-containing protein	CDS	0.186141	0.310502	0.58583	63.8341	77.4959	86.8571	65.8747	109.363	84.3166
VC_RS05400	VC1100		DNA-binding protein VF530	CDS	-0.152094	0.326697	0.599	35.4544	45.0201	39.2745	29.424	40.5442	37.5989
VC_RS05405	VC1101		ABC transporter substrate-binding protein	CDS	0.101626	0.43398	0.696984	111.486	87.3919	88.6195	105.023	104.257	99.3826
VC_RS05410	VC1102		ABC transporter permease	CDS	0.23203	0.180995	0.454982	44.2366	30.1063	32.2253	44.8575	41.0424	39.5812
VC_RS05415	VC1103		ABC transporter ATP-binding protein	CDS	0.259006	0.0990035	0.334113	39.7642	29.6882	38.0997	47.5552	41.9144	39.5812
VC_RS05420	VC1104		sensor domain-containing diguanylate cyclase	CDS	-0.0154306	0.906302	0.963356	35.4544	36.0997	35.7499	30.1769	35.8732	40.1099
VC_RS05425	VC1105	dusC	tRNA dihydrouridine(16) synthase DusC	CDS	-0.0324652	0.829843	0.930713	29.5995	23.5554	22.9101	22.962	23.8532	27.687
VC_RS05430	VC1106		YecA family protein	CDS	-0.0909387	0.56797	0.795694	33.1775	27.1793	33.1484	30.9925	24.1023	32.9073
VC_RS05435	VC1107	lolA	outer membrane lipoprotein chaperone LolA	CDS	0.0144841	0.857881	0.940683	68.4692	71.6419	66.2968	69.9526	67.7605	70.7044
VC_RS05440	VC1108		replication-associated recombination protein A	CDS	0.291876	0.0229492	0.183116	94.2468	85.58	86.4375	109.666	104.194	112.202
VC_RS05445	VC1110	serS	serine--tRNA ligase	CDS	0.101182	0.420435	0.69044	540.191	451.455	477.84	550.398	492.26	533.719
VC_RS05450	VC1111	bioA	adenosylmethionine--8-amino-7-oxononanoate transaminase	CDS	-0.419264	0.161144	0.428737	23.9073	18.5377	21.987	18.1312	15.1963	14.9999
VC_RS05455	VC1112	bioB	biotin synthase BioB	CDS	-0.696787	0.0859267	0.313157	88.7985	76.2415	80.731	70.8937	37.1811	43.6121
VC_RS05460	VC1113	bioF	8-amino-7-oxononanoate synthase	CDS	-0.62773	0.140007	0.398085	75.5438	58.4007	67.9752	61.2948	31.2022	38.3257
VC_RS05465	VC1114	bioC	malonyl-ACP O-methyltransferase BioC	CDS	0.234409	0.135872	0.392285	116.934	166.839	154.161	167.635	166.287	180.99
VC_RS05470	VC1115	bioD	dethiobiotin synthase	CDS	0.645842	0.00797647	0.113945	312.096	331.866	338.533	629.699	422.195	485.349
VC_RS05475	VC1117	htpX	protease HtpX	CDS	-0.0798473	0.504378	0.749568	70.4208	69.8299	76.7028	79.7397	61.2211	64.3608
VC_RS05480	VC1118		nuclear transport factor 2 family protein	CDS	-0.515427	0.0861666	0.313292	30.9819	55.7524	56.2264	25.2833	40.731	33.7663
VC_RS05485	VC1119		SDR family oxidoreductase	CDS	-0.0544978	0.79301	0.91687	53.4255	76.3808	104.648	66.8785	82.7077	76.1889
VC_RS05490	VC1120		NAD(P)/FAD-dependent oxidoreductase	CDS	-0.183302	0.404589	0.678095	121.325	179.105	223.647	126.918	173.138	161.431
VC_RS05495	VC1121		DUF1365 domain-containing protein	CDS	-0.223666	0.402684	0.677481	55.7024	87.5313	107.25	63.1142	79.5937	71.6956
VC_RS05500	VC1122		class I SAM-dependent methyltransferase	CDS	-0.101498	0.71733	0.882276	192.559	286.707	304.378	192.542	286.674	251.034
VC_RS05505	VC1123		DUF2878 domain-containing protein	CDS	-0.118505	0.632526	0.836331	52.3684	72.8963	79.7239	48.3081	74.1753	66.211
VC_RS05510	VC1124		hypothetical protein	CDS	-0.0108216	0.965083	0.98985	23.3381	26.343	29.9594	20.9544	31.2645	26.828
VC_RS05515	VC1125		DUF3833 domain-containing protein	CDS	-0.368306	0.214993	0.495612	32.2017	50.456	45.065	22.5856	41.5407	34.5593
VC_RS05520	VC1126	purB	adenylosuccinate lyase	CDS	-0.234872	0.365786	0.639676	413.58	307.057	241.606	293.048	248.684	276.011
VC_RS05525	VC1127	hflD	high frequency lysogenization protein HflD	CDS	0.0226869	0.898923	0.959611	112.055	103.281	81.2345	97.9964	93.8558	109.361
VC_RS05530	VC1128	mnmA	tRNA 2-thiouridine(34) synthase MnmA	CDS	-0.154647	0.359894	0.632795	235.495	192.625	188.232	180.936	182.293	190.571
VC_RS05535	VC1129		inosine/guanosine kinase	CDS	-0.170936	0.278376	0.562605	44.4806	39.1661	35.4981	31.6198	36.1846	38.0614
VC_RS05540	VC1130		H-NS histone family protein	CDS	-0.165866	0.238888	0.52048	563.041	563.378	513.926	452.841	507.643	501.671
VC_RS05545	VC1131		Na+/H+ antiporter NhaC family protein	CDS	0.334753	0.203817	0.48591	52.3684	37.2148	29.5398	60.2283	41.4784	48.7001
VC_RS05550	VC1132	hisG	ATP phosphoribosyltransferase	CDS	-0.0299664	0.824834	0.929598	98.7193	77.4959	93.8225	101.071	80.341	83.3255
VC_RS05555	VC1133	hisD	histidinol dehydrogenase	CDS	0.275352	0.114544	0.359287	132.629	111.087	125.796	164.687	134.4	148.347
VC_RS05560	VC1134		histidinol-phosphate transaminase	CDS	0.346446	0.0438323	0.240604	111.486	84.3256	103.222	140.407	117.709	122.444
VC_RS05565	VC1135	hisB	bifunctional histidinol-phosphatase/imidazoleglycerol-phosphate dehydratase HisB	CDS	0.153364	0.202451	0.483301	127.343	106.627	118.159	135.702	126.926	129.184
VC_RS05570	VC1136	hisH	imidazole glycerol phosphate synthase subunit HisH	CDS	0.0231882	0.821638	0.928572	92.5391	86.4163	97.2632	97.2435	89.9321	93.6338
VC_RS05575	VC1137	hisA	1-(5-phosphoribosyl)-5-[(5-phosphoribosylamino)methylideneamino]imidazole-4-carboxamide isomerase	CDS	0.142721	0.224481	0.506259	85.7898	72.7569	79.8918	88.8367	82.2717	92.3122
VC_RS05580	VC1138	hisF	imidazole glycerol phosphate synthase subunit HisF	CDS	0.219161	0.0455954	0.244989	81.9679	70.8056	69.4857	90.7188	79.9674	88.1492
VC_RS05585	VC1139		bifunctional phosphoribosyl-AMP cyclohydrolase/phosphoribosyl-ATP diphosphatase HisIE	CDS	0.0460171	0.688723	0.870857	107.42	88.7858	82.0737	96.4279	95.3505	95.6161
VC_RS05590	VC1140	rluE	23S rRNA pseudouridine(2457) synthase RluE	CDS	-0.00923376	0.93599	0.973769	48.1399	51.9891	40.9529	47.5552	46.5231	45.9248
VC_RS05595	VC1141		NADP-dependent isocitrate dehydrogenase	CDS	0.194737	0.130837	0.386048	1664.48	1497.37	1575.26	1875.42	1810.48	1735.89
VC_RS05600	VC1142	cspD	cold shock domain-containing protein CspD	CDS	-0.592832	0.0768128	0.301141	22.037	19.5134	10.1543	8.72055	14.0753	11.3656
VC_RS05605	VC1143	clpS	ATP-dependent Clp protease adapter ClpS	CDS	-0.305319	0.0538003	0.260601	162.797	183.704	165.406	135.263	153.333	125.55
VC_RS05610	VC1144	clpA	ATP-dependent Clp protease ATP-binding subunit ClpA	CDS	0.345947	0.0557584	0.263013	667.453	764.505	881.495	1009.45	1052.53	878.387
VC_RS05615	VC1145		aspartate:alanine antiporter	CDS	-0.14187	0.395303	0.669568	122.301	93.1066	90.5496	91.7853	86.6936	98.9862
VC_RS05620	VC1146		GrxA family glutaredoxin	CDS	-0.600996	0.00561053	0.100179	145.07	163.494	144.678	88.2093	100.956	109.559
VC_RS05625	VC1147		iron-containing alcohol dehydrogenase	CDS	0.449562	0.154625	0.418728	126.042	195.97	186.89	206.846	249.555	238.214
VC_RS05630	VC1148		MurR/RpiR family transcriptional regulator	CDS	0.151765	0.412775	0.687057	283.96	429.433	405.921	383.892	443.557	415.768
VC_RS05635	VC1149	panP	putative pyridoxal-dependent aspartate 1-decarboxylase	CDS	-0.0374419	0.79519	0.91728	222.566	189.001	190.75	199.443	177.684	209.867
VC_RS05640	VC1150		hypothetical protein	CDS	-0.341751	0.00373017	0.0861572	122.952	121.262	114.131	96.0515	90.7418	95.9465
VC_RS05645	VC1151		lysine exporter LysO family protein	CDS	0.0575623	0.817336	0.926766	93.1897	64.6728	58.5761	88.4602	62.2799	74.7352
VC_RS05650	VC1152		HDOD domain-containing protein	CDS	-0.0355736	0.759242	0.899642	156.292	135.757	140.398	147.81	134.649	139.559
VC_RS05655	VC1153		TfoX/Sxy family DNA transformation protein	CDS	0.229601	0.292214	0.571415	55.2145	84.0468	70.9124	61.1066	90.7418	94.1624
VC_RS05660	VC1154		hypothetical protein	CDS	0.563261	0.0127874	0.14446	430.657	301.481	318.308	516.583	492.136	543.763
VC_RS05665	VC1155		response regulator	CDS	0.433423	0.0806315	0.304789	34.3159	40.8387	35.2464	44.0419	56.301	48.5019
VC_RS05670	VC1156		cyclic nucleotide-binding domain-containing protein	CDS	0.301012	0.214322	0.495137	111.161	160.149	161.714	151.637	191.76	189.845
VC_RS05675	VC1158		YdgA family protein	CDS	0.18926	0.127908	0.382648	552.714	567.978	590.88	610.438	681.404	659.665
VC_RS05680	VC1159	serC	3-phosphoserine/phosphohydroxythreonine transaminase	CDS	0.247823	0.11609	0.362221	605.977	473.338	457.364	673.804	530.936	620.084
VC_RS05685	VC1160		alpha-L-glutamate ligase-like protein	CDS	0.179466	0.109301	0.350568	66.7615	69.8299	71.7516	79.3005	77.6007	79.0303
VC_RS05690	VC1161		inactive transglutaminase family protein	CDS	0.166112	0.1577	0.421442	90.3436	83.0711	83.2486	98.1846	92.8593	97.0038
VC_RS05695	VC1162		ATP-dependent Zn protease	CDS	0.240393	0.0608043	0.27239	41.0653	40.0024	38.6871	45.3594	45.9003	50.2199
VC_RS05700	VC1163	cmoB	tRNA 5-methoxyuridine(34)/uridine 5-oxyacetic acid(34) synthase CmoB	CDS	-0.191123	0.134628	0.390279	41.1466	42.6506	36.0856	34.3803	37.6793	32.8412
VC_RS05705	VC1164	cmoA	carboxy-S-adenosyl-L-methionine synthase CmoA	CDS	-0.308537	0.0645514	0.277755	27.7292	27.5975	28.0293	18.194	24.476	24.6474
VC_RS05710	VC1165		DUF72 domain-containing protein	CDS	0.32223	0.0618511	0.274175	28.5424	20.489	20.8121	30.3651	27.2163	29.9998
VC_RS05715	VC1166	aspS	aspartate--tRNA ligase	CDS	0.23972	0.197862	0.477417	891.97	696.766	697.459	1010.58	793.072	895.963
VC_RS05720	VC1167		thymidine kinase	CDS	-0.122178	0.609098	0.823475	52.775	41.1174	34.8268	44.983	33.2575	40.1099
VC_RS05725	VC1168		dicarboxylate/amino acid:cation symporter	CDS	-0.15117	0.694361	0.872865	196.381	123.631	91.8923	178.301	85.8839	106.916
VC_RS05730	VC1169	trpA	tryptophan synthase subunit alpha	CDS	0.19802	0.137198	0.39439	904.33	877.125	879.985	908.694	1165.63	978.694
VC_RS05735	VC1170	trpB	tryptophan synthase subunit beta	CDS	0.199609	0.154	0.418423	1605.94	1663.79	1665.14	1742.04	2107.05	1818.03
VC_RS05740	VC1171	trpCF	bifunctional indole-3-glycerol-phosphate synthase TrpC/phosphoribosylanthranilate isomerase TrpF	CDS	0.355917	0.0555354	0.263013	1202.28	922.145	963.149	1393.22	1304.08	1254.38
VC_RS05745	VC1172	trpD	anthranilate phosphoribosyltransferase	CDS	0.451806	0.050918	0.252535	1014.92	693.839	704.088	1212.22	1054.71	1033.54
VC_RS05750	VC1173		aminodeoxychorismate/anthranilate synthase component II	CDS	0.58485	0.0366796	0.219645	624.029	387.061	376.465	843.948	629.027	608.586
VC_RS05755	VC1174		anthranilate synthase component 1	CDS	0.568356	0.0397331	0.22695	1687.42	1108.64	938.812	2126.31	1790.36	1621.77
VC_RS05760	VC1176		hypothetical protein	CDS	-0.0739017	0.745921	0.895203	152.063	165.724	104.564	106.278	170.647	124.03
VC_RS05765	VC1177		PHP domain-containing protein	CDS	-0.414815	0.00383832	0.0869612	61.3946	68.1574	55.7228	48.9355	42.7863	47.1142
VC_RS05770	VC1178		threonylcarbamoyl-AMP synthase	CDS	-0.148753	0.236443	0.518193	131.734	140.217	144.426	147.308	112.477	115.77
VC_RS05775	VC1179	rluB	23S rRNA pseudouridine(2605) synthase RluB	CDS	-0.328935	0.0366794	0.219645	230.616	239.735	247.816	218.516	176.127	177.091
VC_RS05780	VC1180	cydC	cysteine/glutathione ABC transporter ATP-binding protein/permease CydC	CDS	0.119536	0.247569	0.53134	131.002	142.587	148.37	145.05	160.558	152.774
VC_RS05785	VC1181	cydD	cysteine/glutathione ABC transporter permease/ATP-binding protein CydD	CDS	0.120621	0.226157	0.507854	108.965	118.892	109.683	122.715	119.266	124.889
VC_RS05790	VC1182	trxB	thioredoxin-disulfide reductase	CDS	0.214159	0.188656	0.463751	206.546	156.107	177.575	229.683	174.321	222.95
VC_RS05795	VC1183		2OG-Fe dioxygenase family protein	CDS	-0.399137	0.0673859	0.283167	18.2151	25.3674	29.1202	17.7548	21.362	15.925
VC_RS05800	VC1184		cysteine desulfurase-like protein	CDS	0.189486	0.273223	0.558484	28.6237	38.4692	45.2329	45.8613	44.2187	37.9293
VC_RS05805	VC1185		GGDEF domain-containing protein	CDS	-0.398644	0.00418156	0.0878933	28.5424	31.7789	33.7358	23.6521	25.7216	21.9382
VC_RS05810	VC1186		vancomycin high temperature exclusion protein	CDS	0.0373067	0.751216	0.897179	38.2192	42.6506	43.3866	40.1522	40.7933	46.5195
VC_RS05815	VC1187		DUF3392 domain-containing protein	CDS	0.324351	0.0986196	0.333316	17.7272	12.4049	14.7699	19.8251	17.812	18.8986
VC_RS05820	VC1188		NAD-dependent malic enzyme	CDS	0.31881	0.0301629	0.203778	429.6	365.457	386.2	507.799	447.543	518.191
VC_RS05825	VC1189		hypothetical protein	CDS	0.250357	0.0991204	0.334191	124.416	145.374	154.497	152.265	184.784	167.576
VC_RS05830	VC1190	purC	phosphoribosylaminoimidazolesuccinocarboxamide synthase	CDS	-0.459999	0.0333907	0.208736	499.695	465.672	384.186	355.284	300.874	324.91
VC_RS05835	VC1191		hypothetical protein	CDS	0.00353803	0.98268	0.993368	13.9053	13.6593	12.588	12.4221	15.57	12.2246
VC_RS05840	VC1193		hypothetical protein	CDS	-0.512281	0.0421077	0.234027	9.67676	11.5686	9.48295	6.52473	8.28322	6.60789
VC_RS05845	VC1194		J domain-containing protein	CDS	-0.350807	0.0216337	0.177561	29.8435	34.4271	26.0991	19.0723	28.2751	23.3258
VC_RS05850	VC1195		OmpA family protein	CDS	-0.179731	0.391814	0.666196	60.2562	56.0312	51.1072	53.3271	42.724	51.7398
VC_RS05855	VC1196		DUF2786 domain-containing protein	CDS	-0.382257	0.0513353	0.253041	42.0411	36.3785	32.8966	27.2282	28.2751	29.9337
VC_RS05860	VC1197		DUF3334 family protein	CDS	0.268393	0.136972	0.39439	188.982	208.235	196.121	185.704	274.779	254.073
VC_RS05865	VC1198		FAD-binding oxidoreductase	CDS	0.0333727	0.861002	0.940886	432.364	320.716	377.136	483.206	313.953	359.733
VC_RS05870	VC1199		isoprenylcysteine carboxylmethyltransferase family protein	CDS	-0.0218414	0.874444	0.947425	46.5135	48.2259	48.7575	57.7815	39.8591	43.6781
VC_RS05875	VC1200	vesB	GlyGly-anchored extracellular serine protease VesB	CDS	0.202797	0.0661098	0.280611	146.615	135.06	133.684	163.181	153.894	161.034
VC_RS05880	VC1201		DUF3581 domain-containing protein	CDS	0.0544142	0.731237	0.886989	159.301	129.764	121.852	147.747	133.964	145.109
VC_RS05885	VC1202	hutH	histidine ammonia-lyase	CDS	0.495948	0.0103161	0.130986	28.8677	27.0399	37.0926	44.7948	42.9108	43.7442
VC_RS05890	VC1203		urocanate hydratase	CDS	0.352286	0.0473467	0.246667	35.617	36.2391	43.8062	49.3746	53.0002	45.3962
VC_RS05895	VC1204		formimidoylglutamase	CDS	0.139714	0.446437	0.708313	12.9295	15.7501	16.6161	17.2529	17.5006	15.066
VC_RS05900	VC1205		imidazolonepropionase	CDS	0.10746	0.430029	0.69475	13.7426	13.2412	14.7699	13.9278	15.0095	16.1232
VC_RS05905	VC1206	hutC	histidine utilization repressor	CDS	0.127232	0.584368	0.806282	9.92072	12.1262	13.8468	10.7909	15.7568	12.6211
VC_RS05910	VC1207		DUF3187 family protein	CDS	-0.16005	0.592136	0.8104	31.5511	58.4007	57.8208	31.1179	60.0378	40.7707
VC_RS05915	VC1208		YciU family protein	CDS	-0.253707	0.261642	0.546942	129.62	111.644	107.25	114.936	75.4209	102.026
VC_RS05920	VC1209	yeiP	elongation factor P-like protein YeiP	CDS	-0.030697	0.887137	0.953772	219.394	167.257	170.022	214.375	142.496	188.259
VC_RS05925	VC1210		nucleotidyltransferase	CDS	0.0573329	0.658727	0.856707	47.2454	47.1108	48.5057	49.3119	50.1976	49.1627
VC_RS05930	VC1211		PTS sugar transporter subunit IIC/EAL domain-containing protein	CDS	0.257974	0.0293593	0.20176	24.1513	28.8519	29.4559	33.1883	33.1329	32.1804
VC_RS05935	VC1212		DNA polymerase II	CDS	0.0769514	0.387426	0.662316	41.7158	39.3055	42.7153	43.1636	43.0354	44.405
VC_RS05940	VC1213	uvrY	UvrY/SirA/GacA family response regulator transcription factor	CDS	0.365161	0.0271581	0.197347	298.841	260.364	236.486	356.79	302.992	365.152
VC_RS05945	VC1214	uvrC	excinuclease ABC subunit UvrC	CDS	0.0440455	0.724415	0.883854	141.248	127.812	138.048	140.658	124.435	154.757
VC_RS05950	VC1215	pgsA	CDP-diacylglycerol--glycerol-3-phosphate 3-phosphatidyltransferase	CDS	0.0901267	0.521803	0.765506	78.146	65.6485	71.1641	81.3709	68.1965	79.4268
VC_RS05975	VC1216		GGDEF domain-containing protein	CDS	0.410445	0.0986736	0.333316	134.987	214.368	208.289	235.643	271.478	233.721
VC_RS05980	VC1217		GNAT family N-acetyltransferase	CDS	0.115727	0.383867	0.660258	29.3556	30.1063	25.6795	35.7605	27.8391	28.5461
VC_RS05985	VC1219	pheS	phenylalanine--tRNA ligase subunit alpha	CDS	0.0888595	0.697482	0.874495	273.226	181.056	187.141	262.683	187.712	232.069
VC_RS05990	VC1220	pheT	phenylalanine--tRNA ligase subunit beta	CDS	0.0236225	0.917796	0.967503	585.241	438.354	464.497	604.165	403.636	505.041
VC_RS05995	VC1222	ihfA	integration host factor subunit alpha	CDS	0.321482	0.137216	0.39439	181.256	141.89	171.365	197.561	231.619	189.052
VC_RS06000	VC1224		phosphoribosylglycinamide formyltransferase	CDS	0.017005	0.927019	0.969118	80.3415	109.693	105.991	101.259	105.44	92.6426
VC_RS06005	VC1226		thiopurine S-methyltransferase	CDS	-0.0452696	0.85328	0.940683	47.8146	32.8939	37.0926	46.8651	30.704	36.872
VC_RS06010	VC1228	purT	phosphoribosylglycinamide formyltransferase 2	CDS	-0.0825791	0.780687	0.911357	384.55	280.853	243.955	343.427	226.699	288.765
VC_RS06015	VC1229		AEC family transporter	CDS	0.18093	0.221037	0.501945	8.78227	10.0354	9.23119	11.1673	8.78146	11.762
VC_RS06020	VC1231	cdd	cytidine deaminase	CDS	-0.0688996	0.860978	0.940886	57.9793	125.443	127.307	71.8347	129.667	94.3606
VC_RS06025	VC1232		LrgB family protein	CDS	0.223896	0.0468145	0.24633	22.037	22.301	23.3297	28.1693	24.912	25.969
VC_RS06030	VC1233		CidA/LrgA family protein	CDS	0.0514917	0.660531	0.856964	14.4745	14.0775	12.7558	14.6806	13.7639	14.3391
VC_RS06035	VC1234	sbcB	exodeoxyribonuclease I	CDS	0.0566401	0.578906	0.802162	93.8402	82.7924	85.8501	91.5344	90.1813	91.3871
VC_RS06040	VC1235		L-cystine transporter	CDS	-0.301241	0.351805	0.623814	398.374	154.852	232.71	185.704	212.997	239.668
VC_RS06045	VC1236	msrB	peptide-methionine (R)-S-oxide reductase MsrB	CDS	0.401944	0.112588	0.356931	9.75808	13.1018	10.9935	11.9829	19.2445	13.2158
VC_RS06050	VC1237	cobT	nicotinate-nucleotide--dimethylbenzimidazole phosphoribosyltransferase	CDS	-0.0556244	0.772801	0.90615	26.6721	23.6948	26.183	20.9544	22.1716	30.6606
VC_RS06055	VC1238		adenosylcobinamide-GDP ribazoletransferase	CDS	-0.330792	0.0772113	0.301141	20.6546	22.1616	21.3157	14.9943	17.1892	18.7664
VC_RS06060	VC1239	cobU	bifunctional adenosylcobinamide kinase/adenosylcobinamide-phosphate guanylyltransferase	CDS	-0.543182	0.0196355	0.172028	9.92072	15.3319	12.5041	7.90496	9.46654	8.32594
VC_RS06065	VC1240		alpha-ribazole-5'-phosphate phosphatase	CDS	-0.29099	0.0853998	0.312265	19.1096	26.7612	22.6584	17.5666	18.9954	19.229
VC_RS06070	VC1242		succinylglutamate desuccinylase	CDS	0.0107145	0.914814	0.967299	106.932	114.292	113.963	114.434	110.609	112.598
VC_RS06075	VC1244	btuC	vitamin B12 ABC transporter permease BtuC	CDS	0.0671752	0.714142	0.880541	39.5202	25.228	28.1971	38.7092	28.3373	30.6606
VC_RS06080	VC1245	btuD	vitamin B12 ABC transporter ATP-binding protein BtuD	CDS	0.129784	0.216798	0.497525	30.3314	30.2457	35.4981	37.2662	33.2575	34.6914
VC_RS06085	VC1246		nucleoside triphosphate pyrophosphohydrolase family protein	CDS	-0.025509	0.914465	0.967299	102.785	75.9627	68.4787	95.4241	68.0719	79.559
VC_RS06090	VC1247		DUF2750 domain-containing protein	CDS	-0.273191	0.0824159	0.308763	177.678	231.791	188.988	159.479	169.65	165.858
VC_RS06095	VC1248		methyl-accepting chemotaxis protein	CDS	0.443486	0.266186	0.550158	23.2568	41.3962	42.967	29.8004	65.8921	50.286
VC_RS06100	VC1249		glycine cleavage system protein R	CDS	0.174724	0.625135	0.831876	219.15	437.099	449.895	356.539	501.291	390.394
VC_RS06105	VC1250		DUF3943 domain-containing protein	CDS	0.053334	0.649721	0.849532	168.083	133.527	136.454	143.168	157.132	154.426
VC_RS06110	VC1252		CinA family nicotinamide mononucleotide deamidase-related protein	CDS	0.294291	0.0188623	0.169	99.0445	100.773	117.068	122.778	142.932	122.973
VC_RS06120	VC1254		2Fe-2S iron-sulfur cluster binding domain-containing protein	CDS	-0.114831	0.529888	0.77057	51.0673	36.0997	38.0157	42.6617	35.4995	37.665
VC_RS06125	VC1255	nrdB	ribonucleotide-diphosphate reductase subunit beta	CDS	-0.122928	0.450275	0.712038	352.348	314.304	342.309	324.731	293.587	308.324
VC_RS06130	VC1256	nrdA	ribonucleoside-diphosphate reductase subunit alpha	CDS	-0.045714	0.810734	0.92281	746.005	625.821	645.932	687.794	603.305	663.828
VC_RS06135	VC1257		bifunctional 3-demethylubiquinone 3-O-methyltransferase/2-octaprenyl-6-hydroxy phenol methylase	CDS	0.0294658	0.834504	0.933338	87.0096	71.0844	72.5068	84.0686	68.2587	83.1933
VC_RS06140	VC1258	gyrA	DNA topoisomerase (ATP-hydrolyzing) subunit A	CDS	0.0977624	0.50153	0.74767	2310.23	2082.07	2123.01	2531.34	2054.86	2385.98
VC_RS06145	VC1259		rhodanese-related sulfurtransferase	CDS	-0.580653	0.0276236	0.197347	41.0653	33.1727	37.764	25.6597	25.1611	24.1849
VC_RS06150	VC1260		AraC family transcriptional regulator	CDS	-0.18447	0.274065	0.559073	18.6217	19.0952	24.8403	16.1236	19.9296	19.0968
VC_RS06155	VC1261		MFS transporter	CDS	-0.0383451	0.807845	0.9207	9.92072	8.92039	11.497	10.8536	10.0271	8.78849
VC_RS06160	VC1263		GTP cyclohydrolase II	CDS	-0.070117	0.553926	0.788126	164.912	135.757	144.51	139.341	138.635	146.233
VC_RS06165	VC1264		peptidase	CDS	-0.646057	0.00413843	0.0878933	652.653	652.861	627.386	500.145	346.588	388.412
VC_RS06170	VC1265		c-type cytochrome	CDS	-0.45064	0.0184641	0.167624	199.309	194.018	199.478	163.871	132.594	137.312
VC_RS06175	VC1266		iron-regulated protein A	CDS	-0.479664	0.0168546	0.162471	153.608	162.658	169.35	131.373	108.492	108.369
VC_RS06180	VC1267		DUF1513 domain-containing protein	CDS	-0.370787	0.0277075	0.197347	159.301	167.397	184.708	150.194	118.643	126.673
VC_RS06185	VC1268		murein L,D-transpeptidase	CDS	0.199085	0.0409256	0.231387	58.9551	68.018	70.9124	73.6541	76.7911	76.6515
VC_RS06190	VC1269		DUF882 domain-containing protein	CDS	0.27301	0.173257	0.445929	27.6479	26.6218	26.6026	26.8518	39.1118	31.7839
VC_RS06195	VC1270		MBL fold metallo-hydrolase	CDS	0.179368	0.28323	0.566719	89.937	60.352	76.1154	94.6085	76.1683	86.0347
VC_RS06200	VC1271		DUF2982 domain-containing protein	CDS	0.167611	0.401216	0.676043	15.369	8.92039	9.90255	12.1711	12.8297	13.7444
VC_RS06205	VC1272		hypothetical protein	CDS	-0.267629	0.24809	0.5316	12.6042	14.0775	13.8468	14.8689	9.21742	9.51536
VC_RS06210	VC1273		TRAP transporter substrate-binding protein	CDS	0.297638	0.14757	0.410925	3.82192	4.32081	4.36384	4.89355	5.41835	5.02199
VC_RS06215	VC1274		TRAP transporter small permease subunit	CDS	0.214429	0.268849	0.554054	21.6304	11.9868	14.0146	19.386	17.9989	18.3038
VC_RS06220	VC1275		TRAP transporter large permease subunit	CDS	0.314673	0.0670698	0.282328	38.7884	24.6705	35.4142	46.3005	37.5548	39.6473
VC_RS06225	VC1276		sensor histidine kinase	CDS	0.0347964	0.763628	0.900273	31.2259	30.3851	29.9594	30.0514	31.3891	32.3786
VC_RS06230	VC1277		response regulator transcription factor	CDS	0.113262	0.418548	0.69044	22.7689	23.6948	20.7282	25.6597	22.483	24.4492
VC_RS06235	VC1278		MarR family transcriptional regulator	CDS	0.0739485	0.729584	0.886989	28.8677	25.0886	28.9524	34.694	22.6076	30.132
VC_RS06240	VC1279		BCCT family transporter	CDS	-0.428382	0.0117164	0.138168	54.4826	66.6242	62.4364	54.3309	40.3574	41.5636
VC_RS06245	VC1280	cod	chitin oligosaccharide deacetylase	CDS	0.0752658	0.747882	0.895394	38.951	45.717	51.359	36.1997	58.979	48.1054
VC_RS06250	VC1281		PTS sugar transporter subunit IIB	CDS	-0.225147	0.421845	0.69044	15.0437	19.7921	18.5463	9.91257	20.8015	14.8017
VC_RS06255	VC1282		PTS sugar transporter subunit IIC	CDS	0.406584	0.0645777	0.277755	30.494	33.5908	35.5821	31.808	53.4361	46.8499
VC_RS06260	VC1283		PTS lactose/cellobiose transporter subunit IIA	CDS	0.173775	0.496013	0.74517	6.83066	9.75668	10.49	6.77568	11.8332	11.8281
VC_RS06265	VC1284		6-phospho-beta-glucosidase	CDS	0.352829	0.116255	0.362227	35.7796	44.3232	47.2469	39.7757	67.5114	55.2419
VC_RS06270	VC1285	chbG	chitin disaccharide deacetylase	CDS	0.26727	0.173915	0.445993	34.3972	38.3298	38.6871	36.5134	53.4984	44.0085
VC_RS06275	VC1286		LacI family DNA-binding transcriptional regulator	CDS	0.293248	0.0404116	0.229257	65.6231	70.6662	74.1852	85.888	85.448	86.5633
VC_RS06280	VC1287	mdoH	glucans biosynthesis glucosyltransferase MdoH	CDS	-0.0478167	0.698064	0.874594	189.957	192.903	185.883	168.2	187.774	194.206
VC_RS06285	VC1288		glucan biosynthesis protein	CDS	0.0911793	0.433324	0.696491	332.751	366.851	379.822	330.189	410.798	408.83
VC_RS06290	VC1289		methyl-accepting chemotaxis protein	CDS	-0.273215	0.195562	0.475472	334.458	294.652	262.502	263.373	210.381	264.051
VC_RS06295	VC1290		3'-5' exonuclease	CDS	0.177538	0.177108	0.44998	27.6479	25.7855	24.6725	28.5457	31.2645	28.5461
VC_RS06300	VC1291		cyclic nucleotide-binding/CBS domain-containing protein	CDS	0.239903	0.105448	0.344208	176.865	163.076	174.721	217.951	196.306	193.611
VC_RS06305	VC1293		aspartate/tyrosine/aromatic aminotransferase	CDS	0.294349	0.29036	0.569878	1002.16	592.927	651.387	1197.98	690.435	866.889
VC_RS06310	VC1295		HD domain-containing protein	CDS	-0.29889	0.0317777	0.205515	34.4786	32.4758	35.0785	25.4715	29.7698	27.7531
VC_RS06315	VC1296	thiD	bifunctional hydroxymethylpyrimidine kinase/phosphomethylpyrimidine kinase	CDS	0.12067	0.345675	0.617562	85.5459	89.7614	94.9135	99.3766	100.52	93.8981
VC_RS06320	VC1297	asnS	asparagine--tRNA ligase	CDS	0.223289	0.28547	0.566719	654.686	489.506	471.546	677.066	557.903	651.406
VC_RS06325	VC1298		methyl-accepting chemotaxis protein	CDS	-0.317389	0.181329	0.455499	48.3025	74.0114	76.535	41.7206	68.6947	48.9644
VC_RS06330	VC1299	queD	6-carboxytetrahydropterin synthase QueD	CDS	-0.524124	0.0108061	0.135216	24.8018	20.2103	16.5322	13.865	15.134	13.8105
VC_RS06335	VC1300		L-serine ammonia-lyase	CDS	0.170073	0.426718	0.691812	133.198	118.613	126.971	183.759	101.329	141.211
VC_RS06340	VC1301		serine transporter	CDS	0.95368	0.0470847	0.246667	268.266	176.735	185.043	642.811	208.077	369.91
VC_RS06345	VC1302		CoA pyrophosphatase	CDS	-0.0955833	0.504489	0.749568	17.158	24.3917	23.9172	19.6997	21.2997	20.088
VC_RS06350	VC1303	pabB	aminodeoxychorismate synthase component 1	CDS	-0.0527337	0.618641	0.828071	103.436	95.6154	102.047	89.4013	101.329	99.6469
VC_RS06355	VC1304		fumarate hydratase	CDS	-0.0964621	0.73535	0.889976	399.024	673.489	650.547	445.313	638.68	527.376
VC_RS06360	VC1305		hypothetical protein	CDS	0.127156	0.458593	0.718624	55.2145	49.7591	64.1148	62.1731	62.6536	60.0657
VC_RS06365	VC1306		YcjX family protein	CDS	0.260392	0.0464929	0.245364	92.1326	102.306	110.355	113.681	131.784	119.603
VC_RS06370	VC1307		TIGR01620 family protein	CDS	0.0261836	0.873814	0.947333	48.3838	59.6551	65.038	54.6446	66.8263	54.7133
VC_RS06375	VC1308	tyrR	transcriptional regulator TyrR	CDS	0.0807852	0.474675	0.731398	126.448	143.702	151.811	157.535	145.361	143.325
VC_RS06380	VC1309	rimJ	ribosomal protein S5-alanine N-acetyltransferase	CDS	0.0424099	0.748806	0.896199	42.8542	39.5842	51.1912	48.9982	45.5266	43.2817
VC_RS06385	VC1310		DUF2947 domain-containing protein	CDS	-0.0962889	0.507196	0.75202	58.6298	58.8188	62.3525	59.4127	54.6195	54.1847
VC_RS06390	VC1311		DMT family transporter	CDS	0.251804	0.153937	0.418423	26.1029	18.6771	20.8961	28.7966	22.7322	26.9602
VC_RS06395	VC1312	alr	alanine racemase	CDS	0.136003	0.60324	0.818667	86.8469	65.5091	48.5057	95.2359	59.6018	65.9467
VC_RS06400	VC1313		methyl-accepting chemotaxis protein	CDS	0.272212	0.0195116	0.171591	37.162	37.6329	34.4911	45.0457	44.7792	42.0922
VC_RS06405	VC1314		SLC13 family permease	CDS	0.534109	0.0902519	0.32131	341.37	286.986	330.561	607.49	356.677	424.623
VC_RS06410	VC1315		cyclic nucleotide-binding domain-containing protein	CDS	0.56987	0.103897	0.340967	299.41	336.327	397.697	544.125	490.454	499.49
VC_RS06415	VC1316		response regulator	CDS	0.684922	0.0582883	0.268541	121.082	104.815	123.95	174.097	194.562	194.074
VC_RS06420	VC1317		VirK/YbjX family protein	CDS	0.45303	0.0166764	0.162471	204.432	189.28	192.345	237.462	278.765	286.122
VC_RS06425	VC1318		MipA/OmpV family protein	CDS	-0.295576	0.0875278	0.315118	695.182	714.467	693.85	637.416	547.938	528.433
VC_RS06430	VC1319		HAMP domain-containing protein	CDS	-0.150577	0.354821	0.627837	65.2978	55.4737	52.7017	51.2568	50.3221	54.7794
VC_RS06435	VC1320		response regulator	CDS	0.0469224	0.749954	0.896819	44.8059	38.3298	35.1625	43.6655	39.5477	39.0526
VC_RS06440	VC1321		penicillin-binding protein	CDS	-0.240761	0.106912	0.346662	296.076	263.709	292.293	226.358	237.473	257.377
VC_RS06445	VC1322	nqrM	(Na+)-NQR maturation NqrM	CDS	-0.012127	0.9519	0.981983	8.94491	11.4292	9.14727	8.34412	9.84022	10.903
VC_RS06450	VC1323		hypothetical protein	CDS	0.299307	0.347208	0.619057	4.47245	7.52658	8.30807	5.01902	11.0858	8.72241
VC_RS06455	VC1325	mglB	galactose/glucose ABC transporter substrate-binding protein MglB	CDS	0.833127	0.00212219	0.0703678	11.2218	14.635	14.2664	17.0647	27.8391	26.3655
VC_RS06460	VC1327	mglA	galactose/methyl galactoside ABC transporter ATP-binding protein MglA	CDS	0.386676	0.0389768	0.225431	24.8018	31.2214	26.7705	30.867	40.1705	36.9381
VC_RS06465	VC1328	mglC	galactose/methyl galactoside ABC transporter permease MglC	CDS	0.475003	0.0266277	0.195288	8.29437	7.3872	6.21008	8.65781	11.3349	10.4405
VC_RS06470	VC1329		outer membrane beta-barrel protein	CDS	-0.512315	0.415134	0.689371	59.7683	31.3607	18.7141	46.0495	11.7086	19.4272
VC_RS06475	VC1330		DUF1460 domain-containing protein	CDS	-0.254005	0.1694	0.441109	13.2547	14.4956	11.7488	8.84602	13.4525	10.7048
VC_RS06480	VC1332		tripartite tricarboxylate transporter permease	CDS	0.202579	0.202324	0.483301	11.3844	13.2412	14.5182	13.6768	14.6981	16.6519
VC_RS06485	VC1333		tripartite tricarboxylate transporter TctB family protein	CDS	0.0504488	0.883667	0.952775	2.84611	2.36948	4.02816	3.26236	3.11399	3.37002
VC_RS06490	VC1334		tripartite tricarboxylate transporter substrate binding protein	CDS	0.580644	0.0229603	0.183116	6.99329	4.18143	5.4548	8.65781	8.47006	8.1277
VC_RS06495	VC1335		GntR family transcriptional regulator	CDS	-0.0031191	0.97751	0.991729	14.1492	13.1018	15.1056	13.4259	14.1375	14.8017
VC_RS06500	VC1336	prpB	methylisocitrate lyase	CDS	0.109361	0.475918	0.732495	22.037	20.9072	20.6443	24.5932	22.483	21.5417
VC_RS06505	VC1337	prpC	2-methylcitrate synthase	CDS	0.250968	0.134472	0.390279	17.4832	15.0532	19.6373	23.1502	18.684	20.4845
VC_RS06510	VC1338	acnD	Fe/S-dependent 2-methylisocitrate dehydratase AcnD	CDS	0.222836	0.152142	0.415964	21.0612	16.1682	25.9313	26.7263	24.912	22.4668
VC_RS06515	VC1339	prpF	2-methylaconitate cis-trans isomerase PrpF	CDS	0.116805	0.386745	0.662316	11.0592	11.5686	13.0076	13.8023	12.6428	12.2246
VC_RS06520	VC1340		propionyl-CoA synthetase	CDS	-0.0123944	0.93045	0.97113	20.9799	18.3983	23.3297	20.4525	20.5524	21.3435
VC_RS06525	VC1341		GNAT family N-acetyltransferase	CDS	-0.5966	0.0187901	0.168779	39.5202	41.5356	42.1278	26.0989	29.9566	25.3743
VC_RS06530	VC1342		NUDIX domain-containing protein	CDS	-0.406855	0.0180605	0.166587	68.5505	71.3631	69.4857	50.7549	53.5607	53.59
VC_RS06535	VC1343		M20/M25/M40 family metallo-hydrolase	CDS	0.93569	0.0157525	0.159536	1044.36	761.718	782.889	1884.77	1447.26	1620.52
VC_RS06540	VC1344	hppD	4-hydroxyphenylpyruvate dioxygenase	CDS	0.418994	0.00408361	0.0878933	12.3602	12.5443	14.0986	17.0019	18.6217	16.5858
VC_RS06545	VC1345		homogentisate 1,2-dioxygenase	CDS	0.390725	0.0574902	0.265993	13.58	17.4226	16.2805	20.8917	21.798	19.0968
VC_RS06550	VC1346		fumarylacetoacetate hydrolase family protein	CDS	0.542292	0.00356485	0.0841503	22.6062	18.5377	21.3157	31.4316	29.4584	30.3302
VC_RS06555	VC1347	maiA	maleylacetoacetate isomerase	CDS	0.733998	0.00324083	0.0823401	23.9073	20.9072	17.1197	34.8195	33.4443	34.7575
VC_RS06560	VC1348		two-component system response regulator	CDS	0.453141	0.0305142	0.203778	17.8898	21.4647	17.6232	21.8327	30.1435	25.7708
VC_RS06565	VC1349		response regulator	CDS	1.1058	9.43e-08	0.000335521	109.86	122.934	123.194	259.985	257.216	248.853
VC_RS06570	VC1350		peroxiredoxin	CDS	-0.18602	0.318158	0.591118	296.646	243.917	295.482	283.888	233.176	217.994
VC_RS06575	VC1353		diguanylate cyclase	CDS	0.115951	0.459102	0.718761	115.471	143.981	137.629	130.055	152.399	147.686
VC_RS06580	VC1354		methyltransferase domain-containing protein	CDS	-0.351478	0.0381676	0.222561	87.0909	79.3078	69.0661	56.3385	62.5913	65.6163
VC_RS06585	VC1355	yccX	acylphosphatase	CDS	0.0442686	0.841475	0.936815	10.246	8.0841	10.6578	8.34412	11.5841	10.1761
VC_RS06590	VC1356		TusE/DsrC/DsvC family sulfur relay protein	CDS	-0.0605217	0.723652	0.883854	12.5229	14.635	11.9166	13.6141	12.5805	11.1013
VC_RS06595	VC1358		Bax inhibitor-1/YccA family protein	CDS	0.175393	0.403213	0.677481	400.732	308.172	339.372	514.826	324.354	344.8
VC_RS06600	VC1359		amino acid ABC transporter ATP-binding protein	CDS	0.970727	0.0011997	0.0547096	15.2877	11.1505	15.693	18.0057	36.4337	28.7443
VC_RS06605	VC1360		amino acid ABC transporter permease	CDS	0.849645	0.000525383	0.0393406	11.791	13.1018	14.9378	17.0019	28.5242	26.2994
VC_RS06610	VC1361		amino acid ABC transporter permease	CDS	0.874663	0.00775287	0.113387	27.2413	25.5067	26.6026	31.8708	62.2176	51.5415
VC_RS06615	VC1362		amino acid ABC transporter substrate-binding protein	CDS	0.989254	0.0122596	0.142508	58.9551	65.2304	66.8842	69.8899	182.729	126.607
VC_RS06620	VC1363		siroheme synthase	CDS	0.00916952	0.932584	0.971754	56.8408	62.7215	55.4711	55.5229	56.7992	63.7
VC_RS06625	VC1364		Cof-type HAD-IIB family hydrolase	CDS	-0.00188384	0.986112	0.9945	103.924	104.954	95.5009	101.823	99.1496	102.951
VC_RS06630	VC1365	queE	7-carboxy-7-deazaguanine synthase QueE	CDS	-0.455521	0.0191437	0.17109	39.5202	39.1661	35.8338	27.2909	27.8391	28.3478
VC_RS06635	VC1366	queC	7-cyano-7-deazaguanine synthase QueC	CDS	-0.550366	0.0101558	0.130063	46.8388	43.6263	45.3168	29.8632	31.7005	31.1892
VC_RS06640	VC1367		GGDEF domain-containing protein	CDS	-0.285025	0.0358248	0.216978	183.045	229.282	217.353	167.824	176.626	172.202
VC_RS06645	VC1368		hypothetical protein	CDS	-0.526536	0.208928	0.489241	26.5095	55.8918	44.9811	20.4525	40.6688	26.8941
VC_RS06650	VC1369		ABC transporter substrate-binding protein	CDS	-0.271028	0.428191	0.693796	6.58671	11.0111	9.73471	5.89735	9.71566	6.80612
VC_RS06655	VC1370		diguanylate cyclase	CDS	-0.122692	0.673897	0.864575	8.78227	15.4713	12.7558	9.15971	14.3244	10.1761
VC_RS06660	VC1371		hypothetical protein	CDS	-0.174312	0.289558	0.569645	28.949	34.8453	31.0504	21.0172	32.8838	29.9998
VC_RS06665	VC1372		GGDEF domain-containing protein	CDS	-0.00242071	0.984542	0.993762	41.6345	52.8254	50.9394	44.6066	55.3045	45.0658
VC_RS06670	VC1373		hsp70 family protein	CDS	-0.44852	0.0294101	0.20176	126.53	136.733	154.916	117.508	93.9803	94.9553
VC_RS06675	VC1374		Hsp70 family protein	CDS	-0.331071	0.0805844	0.304789	136.938	117.916	118.327	106.027	85.3857	105.33
VC_RS06680	VC1375		DUF2760 domain-containing protein	CDS	-0.306002	0.168643	0.440428	41.1466	32.0577	35.9177	35.3214	24.1646	28.9425
VC_RS06685	VC1376		diguanylate cyclase	CDS	-0.0201517	0.892965	0.956442	59.9309	74.5689	68.2269	64.3062	71.3105	64.0965
VC_RS06690	VC1377		exonuclease domain-containing protein	CDS	-0.145475	0.291984	0.571279	23.9073	25.228	21.6513	24.3423	18.8085	20.7488
VC_RS06695	VC1379		hypothetical protein	CDS	0.169446	0.196223	0.476326	23.2568	23.2766	29.8755	30.867	27.59	27.621
VC_RS06700	VC1380		hypothetical protein	CDS	-0.372767	0.0626502	0.275751	16.8327	21.8828	21.7353	11.6692	19.3068	15.5946
VC_RS06705	VC1382	hrpA	ATP-dependent RNA helicase HrpA	CDS	-0.182381	0.244144	0.527594	274.771	275.556	308.322	284.139	222.215	250.373
VC_RS06710	VC1384		porin family protein	CDS	-0.194169	0.246846	0.53134	321.041	370.057	365.555	265.13	357.86	300.527
VC_RS06715	VC1386	yegD	molecular chaperone	CDS	-0.296023	0.0818846	0.307772	23.1754	23.1373	24.4207	18.4449	20.6769	18.5021
VC_RS06720	VC1388		lipoate--protein ligase A	CDS	-0.264467	0.178372	0.451506	43.0982	35.6816	30.5469	31.4316	28.9601	30.6606
VC_RS06725	VC1389		DUF2256 domain-containing protein	CDS	0.29234	0.440588	0.702343	1.38239	1.67257	0.75528	1.25476	1.93068	1.32158
VC_RS06730	VC1390		LysR family transcriptional regulator	CDS	0.181579	0.325514	0.598064	7.80647	5.1571	6.12616	7.46579	7.34903	7.07044
VC_RS06735	VC1391		MFS transporter	CDS	-0.11639	0.596168	0.814038	20.0041	14.0775	16.8679	18.3822	13.3279	15.5285
VC_RS06740	VC1392		deoxyribodipyrimidine photo-lyase	CDS	0.140429	0.363286	0.63687	26.4281	23.416	27.9453	27.981	26.033	31.9161
VC_RS06745	VC1393		multidrug efflux SMR transporter	CDS	0.440255	0.0656315	0.280253	14.4745	7.94472	9.65079	15.9981	13.4525	14.5374
VC_RS06750	VC1394		methyl-accepting chemotaxis protein	CDS	0.358433	0.0611098	0.272644	22.9315	25.5067	24.085	26.2244	36.2469	30.3963
VC_RS06755	VC1395		response regulator	CDS	0.502914	0.118294	0.364879	3.49665	3.62391	4.86736	4.14069	7.53586	5.41847
VC_RS06760	VC1396		hypothetical protein	CDS	0.029772	0.928791	0.969683	3.17138	2.64824	3.52464	2.3213	4.60871	2.70923
VC_RS06765	VC1397		chemotaxis protein CheA	CDS	0.197456	0.38518	0.661778	21.6304	26.2036	25.2599	20.5152	33.6934	29.4712
VC_RS06770	VC1398		response regulator	CDS	0.0210161	0.952699	0.982246	1.62635	3.48453	4.02816	2.50951	4.04819	2.57708
VC_RS06775	VC1399		protein-glutamate O-methyltransferase CheR	CDS	0.167047	0.57189	0.797491	6.01748	6.13277	8.14023	5.20723	10.3385	7.33476
VC_RS06780	VC1400		hypothetical protein	CDS	0.305799	0.284788	0.566719	8.29437	11.9868	11.0774	10.4145	15.8814	12.2246
VC_RS06785	VC1401		chemotaxis protein CheB	CDS	0.363065	0.204116	0.486297	14.3932	19.374	22.7423	17.3156	31.7005	23.5902
VC_RS06790	VC1402		chemotaxis protein W	CDS	0.264005	0.403637	0.677554	20.0041	25.9249	27.9453	20.4525	36.4337	31.7179
VC_RS06795	VC1403		methyl-accepting chemotaxis protein	CDS	0.0192718	0.955297	0.984639	20.3293	31.082	32.7288	18.3822	38.7381	27.9514
VC_RS06800	VC1405		methyl-accepting chemotaxis protein	CDS	-0.128426	0.521982	0.765506	24.8831	35.6816	29.5398	23.4012	33.818	24.9117
VC_RS06805	VC1406		PAS domain S-box protein	CDS	0.0282906	0.877724	0.948936	43.0169	54.6374	52.9535	38.8974	59.2904	55.2419
VC_RS06810	VC1407		DEAD/DEAH box helicase	CDS	-0.0543948	0.704962	0.875663	104.33	94.0822	80.0596	81.9983	91.8005	94.3606
VC_RS06815	VC1408	vceR	TetR family multidrug efflux transcriptional regulator VceR	CDS	-0.0805899	0.698379	0.874594	13.6613	12.2655	8.97943	10.1008	9.5911	13.2819
VC_RS06820	VC1409	vceC	multidrug efflux MFS transporter outer membrane subunit VceC	CDS	0.0184799	0.927489	0.969118	11.2218	6.96905	8.81159	11.0418	8.84374	7.73123
VC_RS06825	VC1410	vceA	multidrug efflux MFS transporter adaptor subunit VceA	CDS	0.0178314	0.903707	0.961473	10.1647	8.50225	9.23119	9.72435	9.96478	8.65633
VC_RS06830	VC1411	vceB	multidrug efflux MFS transporter permease subunit VceB	CDS	0.188578	0.179078	0.452081	20.7359	21.0465	24.5885	25.4088	26.7803	23.5241
VC_RS06835	VC1413		methyl-accepting chemotaxis protein	CDS	-0.561681	0.0114752	0.136513	58.2232	44.602	40.4494	29.9259	34.3162	32.9073
VC_RS06840	VC1414		carboxypeptidase M32	CDS	-0.128941	0.306632	0.583331	520.838	494.664	541.787	481.073	463.861	479.27
VC_RS06845	VC1415		Hcp family type VI secretion system effector	CDS	-0.0682676	0.669583	0.863563	46.9201	47.9471	60.1706	47.5552	51.1318	49.2948
VC_RS06850	VC1416	tssI	type VI secretion system tip protein VgrG	CDS	-0.0916539	0.598155	0.814505	45.1311	49.7591	58.0726	41.9716	51.2563	50.3521
VC_RS06855	VC1417		DUF4123 domain-containing protein	CDS	-0.0933163	0.612929	0.824785	26.9974	29.8276	38.8549	24.9696	32.7592	32.0483
VC_RS06860	VC1418		lipase	CDS	-0.102527	0.652857	0.851251	66.4363	93.8035	106.243	68.6351	93.4198	86.0347
VC_RS06865	VC1419		hypothetical protein	CDS	-0.133285	0.670828	0.864211	12.9295	17.8408	19.1337	11.5437	18.1857	15.6607
VC_RS06870	VC1420		DUF2931 family protein	CDS	0.0165347	0.930813	0.971221	7.9691	11.4292	9.65079	8.03043	11.2104	9.91183
VC_RS06875	VC1421		LysE family translocator	CDS	0.323844	0.232185	0.515157	71.6406	42.9294	43.3027	87.08	51.6923	59.2728
VC_RS06880	VC1422		sodium:alanine symporter family protein	CDS	0.600277	0.0118371	0.138168	100.508	57.0069	62.1008	118.198	90.8041	124.625
VC_RS06885	VC1423		chromosome segregation ATPase	CDS	-0.293366	0.055301	0.262976	93.1084	105.511	96.8436	76.9165	85.7594	78.3035
VC_RS06890	VC1424		extracellular solute-binding protein	CDS	0.0345774	0.847537	0.938714	233.543	189.14	157.686	221.151	173.2	200.153
VC_RS06895	VC1425		extracellular solute-binding protein	CDS	-0.364712	0.0913776	0.32182	380.321	347.756	325.274	310.05	233.923	274.095
VC_RS06900	VC1426	potC	spermidine/putrescine ABC transporter permease PotC	CDS	-0.27788	0.131431	0.38663	111.974	89.622	81.4023	74.7207	78.099	80.6823
VC_RS06905	VC1427	potB	spermidine/putrescine ABC transporter permease PotB	CDS	-0.193837	0.211794	0.49271	111.323	93.5247	93.9903	75.5363	88.3751	97.4663
VC_RS06910	VC1428	potA	spermidine/putrescine ABC transporter ATP-binding protein PotA	CDS	-0.0069441	0.966008	0.990513	253.141	200.848	190.582	195.679	212.125	233.787
VC_RS06915	VC1429		hypothetical protein	CDS	0.0955581	0.462356	0.721749	46.5135	42.79	40.6173	49.8138	44.0319	44.9997
VC_RS06920	VC1430		glucosaminidase	CDS	-0.0394169	0.687235	0.870857	56.0277	51.8498	51.2751	52.2606	51.63	51.0129
VC_RS06925	VC1431		DUF2987 domain-containing protein	CDS	-0.267704	0.0502867	0.250869	40.74	34.8453	32.8966	27.5419	31.7627	30.8588
VC_RS06930	VC1432	ttcA	tRNA 2-thiocytidine(32) synthetase TtcA	CDS	-0.419516	0.0151934	0.158713	59.3617	80.9804	72.8425	42.9126	65.5807	50.6825
VC_RS06935	VC1433	uspE	universal stress protein UspE	CDS	0.100792	0.773635	0.90615	671.193	1336.8	1387.36	1049.85	1548.9	1042
VC_RS06940	VC1434		FNR family transcription factor	CDS	-0.342626	0.110917	0.353207	216.548	169.766	151.559	125.789	148.662	149.801
VC_RS06945	VC1435		sulfite exporter TauE/SafE family protein	CDS	-0.0204181	0.82391	0.929184	61.3946	70.8056	70.5767	67.1294	68.0096	64.6912
VC_RS06950	VC1436	ccoS	cbb3-type cytochrome oxidase assembly protein CcoS	CDS	-0.40066	0.0378362	0.222031	22.6875	34.1484	37.8479	22.021	25.6593	23.9206
VC_RS06955	VC1437	cadA	cadmium-translocating P-type ATPase	CDS	-0.385817	0.00438414	0.0897502	177.191	231.373	237.074	159.228	167.221	167.576
VC_RS06960	VC1438		hypothetical protein	CDS	-0.241137	0.120646	0.368745	50.0915	59.0976	65.2897	47.1161	53.8098	46.6517
VC_RS06965	VC1439	ccoP	cytochrome-c oxidase, cbb3-type subunit III	CDS	-0.277408	0.059835	0.271818	876.276	846.461	964.66	841	659.793	716.559
VC_RS06970	VC1440		CcoQ/FixQ family Cbb3-type cytochrome c oxidase assembly chaperone	CDS	-0.556752	0.00239985	0.0722035	124.985	129.903	144.007	95.2987	85.6348	90.2637
VC_RS06975	VC1441	ccoO	cytochrome-c oxidase, cbb3-type subunit II	CDS	-0.25757	0.0926038	0.324204	514.658	527.418	569.649	508.866	400.584	438.764
VC_RS06980	VC1442	ccoN	cytochrome-c oxidase, cbb3-type subunit I	CDS	-0.066311	0.724708	0.883854	1296.12	1070.17	1177.23	1352.75	951.512	1080.19
VC_RS06985	VC1443		hypothetical protein	CDS	-0.186657	0.281373	0.564811	47.8146	39.1661	38.4353	39.8385	38.9872	31.4535
VC_RS06990	VC1444		histidine kinase	CDS	-0.0576716	0.656113	0.854869	109.047	107.463	116.984	99.0629	110.671	110.748
VC_RS06995	VC1445		response regulator	CDS	-0.298245	0.122841	0.372503	114.739	139.939	144.762	96.4907	113.225	115.043
VC_RS07000	VC1446		type I secretion system permease/ATPase	CDS	0.0998055	0.590392	0.80957	18.459	22.4404	27.1061	21.8955	26.4689	24.5153
VC_RS07005	VC1447		HlyD family type I secretion periplasmic adaptor subunit	CDS	-0.0073812	0.970838	0.990656	5.93617	10.0354	6.96536	6.46199	8.59462	7.40083
VC_RS07010	VC1448	rtxB	RTX toxin T1SS ABC transporter subunit RtxB	CDS	-0.13034	0.56001	0.791086	14.6371	19.9315	18.1267	11.8574	20.3655	15.7268
VC_RS07015	VC1449		hypothetical protein	CDS	-0.325004	0.107081	0.346891	10.0834	11.2899	11.3292	7.77948	10.2762	7.99554
VC_RS07020	VC1450	rtxC	RTX toxin-activating lysine-acyltransferase RtxC	CDS	-0.255388	0.228636	0.5102	12.3602	10.3142	10.7418	11.3555	7.53586	9.18496
VC_RS07025	VC1451	rtxA	MARTX multifunctional-autoprocessing repeats-in-toxin holotoxin RtxA	CDS	-0.298441	0.0584343	0.268541	290.953	330.891	373.612	283.7	275.215	250.505
VC_RS07030	VC1452		RstC protein	CDS	-0.446043	0.259792	0.546225	2.68347	4.73896	3.52464	1.69392	3.05171	3.10571
VC_RS07035	VC1453		hypothetical protein	CDS	-0.259436	0.308687	0.585288	4.30982	4.59958	4.11208	3.51331	3.48767	3.83257
VC_RS07040	VC1454		hypothetical protein	CDS	0.106494	0.875262	0.947471	0.406587	0.557524	0.16784	0.250951	0.747359	0.132158
VC_RS07045	VC1455		helix-turn-helix transcriptional regulator	CDS	0.073757	0.867488	0.943048	1.05713	1.11505	1.2588	0.878329	1.80612	0.925104
VC_RS07050	VC1456	ctxB	cholera enterotoxin binding subunit CtxB	CDS	-0.396003	0.258781	0.545319	3.82192	4.32081	4.6156	2.38404	3.98591	3.30394
VC_RS07055	VC1457	ctxA	cholera enterotoxin catalytic subunit CtxA	CDS	-0.443716	0.0809323	0.305277	14.3119	17.1439	16.5322	9.78709	13.5147	11.8942
VC_RS07060	VC1458	zot	zonula occludens toxin ZOT	CDS	0.176386	0.283772	0.566719	5.20431	4.73896	6.96536	6.6502	6.35255	6.27749
VC_RS07065	VC1459	ace	accessory cholera enterotoxin	CDS	-0.342715	0.269587	0.55441	1.46371	1.53319	1.09096	1.19202	1.2456	0.726868
VC_RS07070	VC1460		minor coat protein pIII	CDS	0.109002	0.641939	0.842574	4.30982	3.20577	4.44776	4.95628	4.48415	3.63434
VC_RS07075	VC1461		colonization factor	CDS	-0.146536	0.524545	0.76656	9.51413	11.9868	9.73471	6.77568	10.899	10.3744
VC_RS07080	VC1462		hypothetical protein	CDS	-0.201272	0.312697	0.587877	3.90323	4.59958	4.27992	3.70153	4.29731	3.03963
VC_RS07095	VC1465		DNA-binding protein	CDS	0.164718	0.284445	0.566719	16.914	20.6284	20.8961	18.7586	25.0988	21.5417
VC_RS07125	VC1472		hypothetical protein	CDS	0.656241	0.130217	0.385193	0.325269	0.696905	0.75528	0.690115	0.809638	1.2555
VC_RS07150	VC1478		IS3-like element ISVch4 family transposase	CDS	0.1785	0.571159	0.797337	4.87904	4.87834	5.79048	4.26617	6.72623	6.67397
VC_RS07155	VC1479		hypothetical protein	CDS	-0.0370406	0.896004	0.957946	50.0915	77.3565	71.4159	47.6807	83.7042	62.1141
VC_RS07160	VC1480		DUF3634 family protein	CDS	-0.220713	0.42108	0.69044	68.5505	127.812	105.571	71.2074	104.506	82.929
VC_RS07165	VC1481	matP	macrodomain Ter protein MatP	CDS	-0.234186	0.29427	0.573859	95.7105	125.443	112.537	89.6523	101.641	92.18
VC_RS07170	VC1482		AAA family ATPase	CDS	-0.226195	0.145243	0.407829	189.551	176.317	179.253	152.453	156.073	157.532
VC_RS07175	VC1483	fabA	bifunctional 3-hydroxydecanoyl-ACP dehydratase/trans-2-decenoyl-ACP isomerase	CDS	-0.46504	0.0192873	0.171512	245.172	200.569	180.764	158.287	136.455	159.184
VC_RS07180	VC1484	rmf	ribosome modulation factor	CDS	0.186904	0.496333	0.74517	71.5593	98.9606	93.6547	60.5419	141.313	98.5897
VC_RS07185	VC1485		DUF3466 family protein	CDS	-0.35467	0.0903548	0.32131	425.696	505.396	534.906	385.335	387.879	373.213
VC_RS07190	VC1486		ABC transporter ATP-binding protein	CDS	-0.325217	0.0251226	0.191088	237.447	243.638	245.718	197.875	182.542	199.69
VC_RS07195	VC1487		glutaredoxin family protein	CDS	-0.314977	0.14012	0.398089	31.1445	26.6218	25.176	19.6997	20.6769	26.3655
VC_RS07200	VC1488	rlmKL	bifunctional 23S rRNA (guanine(2069)-N(7))-methyltransferase RlmK/23S rRNA (guanine(2445)-N(2))-methyltransferase RlmL	CDS	-0.0903064	0.480257	0.736008	259.89	229.003	221.045	236.019	204.839	226.056
VC_RS07205	VC1490		cell division protein ZapC	CDS	0.222966	0.0685194	0.286733	93.5963	93.1066	90.0461	95.8006	115.716	111.475
VC_RS07210	VC1491	pyrD	quinone-dependent dihydroorotate dehydrogenase	CDS	-0.101195	0.490588	0.743512	162.96	150.392	147.531	149.881	128.11	151.717
VC_RS07215	VC1492		NAD-glutamate dehydrogenase	CDS	-0.502271	0.000961274	0.0513511	604.838	722.97	789.015	510.434	503.595	480.393
VC_RS07220	VC1493		DUF2835 domain-containing protein	CDS	0.208841	0.216441	0.497338	22.4436	23.416	26.8544	23.4012	31.8873	28.8104
VC_RS07225	VC1494	pepN	aminopeptidase N	CDS	0.0214274	0.871173	0.946187	844.887	806.598	793.631	909.509	774.637	797.572
VC_RS07230	VC1495		hypothetical protein	CDS	-0.16018	0.522039	0.765506	3.00874	3.06638	2.68544	2.19582	3.61223	1.98237
VC_RS07235	VC1496	prc	carboxy terminal-processing peptidase	CDS	0.0190211	0.84931	0.939631	942.468	911.274	942.169	1007.32	903.93	921.8
VC_RS07240	VC1497	proQ	RNA chaperone ProQ	CDS	-0.072603	0.553587	0.787959	628.908	579.965	542.794	574.866	525.144	565.701
VC_RS07245	VC1498		GAF domain-containing protein	CDS	0.137053	0.341228	0.613476	124.903	100.912	118.243	145.363	113.287	119.933
VC_RS07250	VC1499		ABC transporter ATP-binding protein	CDS	-0.118346	0.418605	0.69044	120.431	110.39	97.515	102.388	95.3505	104.735
VC_RS07255	VC1500		paraquat-inducible protein A	CDS	0.00937859	0.932102	0.971713	40.2521	39.5842	32.8127	39.8385	36.06	37.4006
VC_RS07260	VC1501		PqiB family protein	CDS	0.102257	0.298972	0.579388	108.884	107.602	117.74	130.683	108.492	119.669
VC_RS07265	VC1502	rsmF	16S rRNA (cytosine(1407)-C(5))-methyltransferase RsmF	CDS	-0.255956	0.197618	0.477417	58.0606	49.7591	43.9741	44.0419	39.2986	43.8103
VC_RS07270	VC1503		S1 RNA-binding domain-containing protein	CDS	-0.230863	0.0906401	0.32131	84.1635	101.748	95.417	90.5933	68.5079	80.4841
VC_RS07275	VC1505		hypothetical protein	CDS	0.0731852	0.702953	0.875663	87.9041	71.5025	75.1084	96.3652	68.1965	82.3343
VC_RS07280	VC1506		DUF4442 domain-containing protein	CDS	0.0788417	0.7214	0.882831	8.78227	6.27215	6.12616	7.59127	6.53939	8.39202
VC_RS07285	VC1507		3-deoxy-7-phosphoheptulonate synthase	CDS	0.257329	0.312637	0.587877	284.448	194.297	184.372	333.953	198.486	260.417
VC_RS07290	VC1508		YajQ family cyclic di-GMP-binding protein	CDS	0.261122	0.321514	0.59409	107.908	75.5446	71.1641	133.694	75.1718	96.5412
VC_RS07295	VC1509	cobB	NAD-dependent protein deacylase	CDS	0.0422438	0.797097	0.91728	19.5975	24.6705	21.6513	20.2643	21.9225	25.5064
VC_RS07300	VC1510		hypothetical protein	CDS	-0.109242	0.804818	0.92016	29.8435	68.5755	45.4007	27.1655	44.1564	61.3212
VC_RS07305	VC1511		formate dehydrogenase subunit gamma	CDS	-0.0790916	0.863886	0.942181	51.3926	130.182	87.1928	47.8062	87.1918	118.678
VC_RS07310	VC1512		4Fe-4S dicluster domain-containing protein	CDS	-0.187931	0.681363	0.868989	27.8919	69.8299	50.268	26.9772	45.4643	56.8278
VC_RS07315	VC1513		formate dehydrogenase subunit alpha	CDS	-0.338747	0.497417	0.74517	191.096	544.562	354.478	179.618	326.035	355.769
VC_RS07320	VC1514		twin-arginine translocation signal domain-containing protein	CDS	-0.703312	0.243123	0.526028	12.6042	32.8939	18.0428	7.21484	15.6945	15.5946
VC_RS07325	VC1515		molecular chaperone	CDS	-0.476927	0.326613	0.599	32.7709	85.8588	63.947	30.6788	53.7475	46.1891
VC_RS07330	VC1516		4Fe-4S binding protein	CDS	-0.346483	0.482686	0.737141	73.3483	182.171	145.601	64.0553	128.546	122.378
VC_RS07335	VC1517		DUF3306 domain-containing protein	CDS	0.124181	0.764612	0.900273	28.8677	59.5157	54.548	35.1959	64.8334	55.2419
VC_RS07340	VC1518		DUF3305 domain-containing protein	CDS	0.199914	0.615467	0.826403	18.0525	28.7125	27.274	19.386	34.6899	30.6606
VC_RS07345	VC1519	fdhD	formate dehydrogenase accessory sulfurtransferase FdhD	CDS	-0.161554	0.467906	0.725667	24.6392	31.2214	27.9453	20.6407	24.7874	29.339
VC_RS07350	VC1520		ABC-F family ATPase	CDS	-0.438457	0.0826538	0.309148	241.513	202.939	183.785	160.609	143.244	159.779
VC_RS07355	VC1521		HAMP domain-containing protein	CDS	-0.00210988	0.98726	0.995278	57.4101	68.9936	73.346	63.6788	68.6324	67.0701
VC_RS07360	VC1522		sigma-54-dependent Fis family transcriptional regulator	CDS	0.183755	0.182687	0.45643	64.6473	60.4914	60.5902	72.5876	63.9614	74.4709
VC_RS07365	VC1523		solute-binding protein	CDS	0.263358	0.250763	0.535714	108.559	143.005	134.272	125.664	161.18	176.034
VC_RS07370	VC1524		ABC transporter permease subunit	CDS	0.439695	0.0557413	0.263013	39.4389	45.9958	43.6384	51.5704	54.3703	68.9863
VC_RS07375	VC1525		energy-coupling factor ABC transporter ATP-binding protein	CDS	0.325582	0.233646	0.515888	24.5578	32.4758	30.7986	30.5533	35.4995	43.8103
VC_RS07380	VC1526	mobA	molybdenum cofactor guanylyltransferase MobA	CDS	0.215642	0.185648	0.460777	26.4281	36.0997	30.2112	28.4829	36.7451	42.1583
VC_RS07385	VC1527		bifunctional molybdopterin-guanine dinucleotide biosynthesis adaptor protein MobB/molybdopterin molybdotransferase MoeA	CDS	0.0954682	0.495031	0.74517	71.3966	86.4163	87.6124	73.8423	91.9874	96.2769
VC_RS07390	VC1528		transporter substrate-binding domain-containing protein	CDS	-0.0247994	0.899939	0.959666	16.3448	19.2346	16.2805	14.4297	19.9918	16.3876
VC_RS07395	VC1529		hypothetical protein	CDS	0.157133	0.454584	0.714487	9.27018	11.8474	12.5041	10.6027	15.8814	10.903
VC_RS07400	VC1531		DUF2960 domain-containing protein	CDS	-0.283479	0.123828	0.37422	19.1909	17.0045	19.2177	13.7396	15.6945	16.1893
VC_RS07405	VC1532	nagK	N-acetylglucosamine kinase	CDS	0.250073	0.0838912	0.309913	227.038	213.95	208.457	222.343	251.922	298.148
VC_RS07410	VC1533		DTW domain-containing protein	CDS	-0.366681	0.031548	0.204401	11.3031	10.1748	13.4272	7.71675	10.1516	9.31712
VC_RS07415	VC1534		sterol desaturase family protein	CDS	0.277469	0.129939	0.385161	15.9382	18.2589	13.1754	19.135	20.1787	17.8413
VC_RS07420	VC1535		methyl-accepting chemotaxis protein	CDS	-0.135385	0.561308	0.792088	5.77353	7.80534	8.55983	6.77568	7.28675	6.01318
VC_RS07430	VC1537		lipoprotein NlpC	CDS	0.0310966	0.836747	0.933963	97.5808	97.8455	96.5079	91.4717	110.796	96.0126
VC_RS07435	VC1538		DUF3802 family protein	CDS	0.0288262	0.828937	0.930428	103.11	117.498	125.125	102.137	135.085	115.44
VC_RS07440	VC1539		fructosamine kinase family protein	CDS	0.0139193	0.950749	0.981114	99.939	165.724	160.203	110.732	170.46	148.479
VC_RS07445	VC1539a		CPXCG motif-containing cysteine-rich protein	CDS	-0.158016	0.445709	0.707762	32.039	40.978	41.7921	30.7415	38.8626	33.1716
VC_RS07450	VC1540	vcmA	sodium-coupled multidrug efflux MATE transporter VcmA	CDS	-0.440282	0.0640193	0.277119	80.6668	55.1949	50.6876	47.9944	42.5372	47.1142
VC_RS07455	VC1541		DUF3080 domain-containing protein	CDS	0.0746062	0.576051	0.801335	12.2789	13.2412	10.7418	12.9867	13.7639	11.2995
VC_RS07460	VC1542		DNA ligase	CDS	-0.211196	0.182678	0.45643	16.2635	19.5134	21.0639	13.1749	18.4348	17.4448
VC_RS07465	VC1543		hypothetical protein	CDS	-0.231212	0.205532	0.487475	246.798	292.84	332.575	254.966	245.819	242.245
VC_RS07470	VC1544		energy transducer TonB	CDS	-0.226935	0.205275	0.487475	152.795	149.556	157.602	134.196	129.854	128.986
VC_RS07475	VC1545		biopolymer transporter ExbD	CDS	-0.138078	0.493655	0.74517	73.2669	81.8167	86.9411	81.5591	70.9991	67.3344
VC_RS07480	VC1546		MotA/TolQ/ExbB proton channel family protein	CDS	-0.123997	0.476111	0.732495	137.182	144.678	145.349	139.466	126.117	126.409
VC_RS07485	VC1547		flagellar motor protein MotA	CDS	0.0917971	0.58907	0.80907	392.681	335.212	369.835	422.476	357.113	390.394
VC_RS07490	VC1548		DUF3450 domain-containing protein	CDS	0.066366	0.688937	0.870857	249.156	208.375	209.716	247.94	212.686	238.148
VC_RS07495	VC1549		extracellular solute-binding protein	CDS	0.394571	0.0786585	0.302692	4.06587	4.4602	4.86736	3.88974	6.66395	7.07044
VC_RS07500	VC1550		ABC transporter permease subunit	CDS	0.196552	0.462952	0.722245	3.57796	5.01772	4.11208	4.45438	5.35607	4.55944
VC_RS07505	VC1551	ugpE	sn-glycerol-3-phosphate ABC transporter permease UgpE	CDS	0.219002	0.357294	0.630589	3.49665	4.18143	3.7764	4.01522	4.73327	4.49336
VC_RS07510	VC1552		sn-glycerol-3-phosphate import ATP-binding protein UgpC	CDS	0.377828	0.0548366	0.262633	3.57796	5.01772	4.6156	4.89355	6.16571	5.9471
VC_RS07515	VC1553		DeoR/GlpR transcriptional regulator	CDS	-0.0916841	0.615764	0.826403	9.3515	6.82967	6.62968	7.34032	6.91307	7.26868
VC_RS07520	VC1554		glycerophosphoryl diester phosphodiesterase	CDS	0.23344	0.0640397	0.277119	131.165	118.474	119.922	156.593	137.016	140.946
VC_RS07525	VC1555		YhcH/YjgK/YiaL family protein	CDS	0.228265	0.0392939	0.226203	35.2917	30.2457	30.6308	35.9487	38.2398	38.5901
VC_RS07530	VC1556		RidA family protein	CDS	0.124795	0.305335	0.583177	21.3051	19.2346	18.9659	20.9544	20.8638	23.1276
VC_RS07535	VC1557		LacI family DNA-binding transcriptional regulator	CDS	0.0929546	0.527333	0.769054	63.8341	80.4229	75.6958	68.1959	88.7488	77.4444
VC_RS07540	VC1558		6-phospho-beta-glucosidase	CDS	0.181566	0.310452	0.58583	199.634	234.997	234.221	224.225	278.702	255.527
VC_RS07545	VC1560	katG	catalase/peroxidase HPI	CDS	0.683271	0.0169516	0.162525	104.33	117.638	120.006	139.529	222.651	186.871
VC_RS07550	VC1561		LysR family transcriptional regulator	CDS	0.0714302	0.565583	0.793914	40.496	46.9714	45.4007	45.8613	47.6441	45.9909
VC_RS07555	VC1562	varG	VarG family subclass B1-like metallo-beta-lactamase	CDS	-0.141728	0.497363	0.74517	8.70096	9.6173	12.9237	8.28138	10.463	9.64752
VC_RS07560	VC1563		efflux RND transporter periplasmic adaptor subunit	CDS	-0.593	0.054635	0.262617	14.6371	19.6527	24.1689	10.4772	17.0647	11.1673
VC_RS07565	VC1565		TolC family protein	CDS	-0.581793	0.0700892	0.291136	14.3932	17.562	20.8961	9.66162	15.5077	10.1101
VC_RS07570	VC1566		ABC transporter permease	CDS	-0.385648	0.078354	0.302283	8.53832	11.9868	15.3574	8.65781	10.7744	7.99554
VC_RS07575	VC1567		ABC transporter permease	CDS	-0.24146	0.325307	0.597994	12.1976	14.7744	17.5393	11.0418	14.6981	11.8942
VC_RS07580	VC1568		ABC transporter ATP-binding protein	CDS	-0.137178	0.61811	0.827793	6.91197	11.0111	9.98647	9.28519	7.41131	8.4581
VC_RS07585	VC1570		cytochrome d ubiquinol oxidase subunit II	CDS	-0.0193735	0.945282	0.977865	7.56251	5.1571	6.294	7.84222	5.23151	5.88102
VC_RS07590	VC1571		cytochrome ubiquinol oxidase subunit I	CDS	0.103943	0.691836	0.871633	10.6526	6.41153	8.30807	9.78709	9.5911	8.19378
VC_RS07595	VC1572		hypothetical protein	CDS	0.663316	0.00343826	0.083619	132.71	108.16	106.159	181.877	196.057	171.871
VC_RS07600	VC1573		class II fumarate hydratase	CDS	0.974719	0.00021256	0.0259728	428.217	370.196	448.133	765.15	922.676	762.286
VC_RS07605	VC1574		DMT family protein	CDS	-0.113761	0.498236	0.74517	26.1842	25.0886	21.8192	23.0875	22.483	21.9382
VC_RS07610	VC1575		DUF2127 domain-containing protein	CDS	-0.343254	0.108916	0.350283	22.5249	22.1616	19.3016	19.8251	15.8191	14.7356
VC_RS07615	VC1576		ASCH domain-containing protein	CDS	-0.454196	0.0958772	0.329821	25.6963	26.4824	21.4835	19.6997	16.0682	17.9074
VC_RS07620	VC1577	almG	glycine--lipid A transferase AlmG	CDS	-0.618025	0.0663788	0.280748	81.1547	69.8299	64.7862	62.6123	37.5548	40.4403
VC_RS07625	VC1578	almF	lipid A modification system glycine carrier protein AlmF	CDS	-0.884632	0.0238087	0.187421	25.1271	25.5067	21.5674	16.8137	10.463	11.762
VC_RS07630	VC1579	almE	lipid A modification system glycine--protein ligase AlmE	CDS	-0.516965	0.102123	0.337908	156.78	118.474	104.984	103.58	74.6736	87.5545
VC_RS07635	VC1580		LysR family transcriptional regulator	CDS	-0.159481	0.320231	0.593261	14.9624	19.6527	16.1126	17.8175	13.7016	13.6783
VC_RS07640	VC1581		NADH-quinone oxidoreductase subunit L	CDS	-0.245963	0.454765	0.714487	26.3468	15.7501	18.0428	12.8612	18.1234	20.0219
VC_RS07645	VC1582		YbcC family protein	CDS	0.231369	0.2276	0.509113	26.4281	21.7435	24.5885	21.3936	31.2022	33.0394
VC_RS07650	VC1583		superoxide dismutase family protein	CDS	-0.0182158	0.92499	0.969118	7.4812	7.24782	6.294	5.83461	8.40778	6.47573
VC_RS07655	VC1584		ankyrin repeat domain-containing protein	CDS	0.22874	0.338247	0.611354	5.85485	5.99339	5.70656	5.83461	8.0341	6.67397
VC_RS07660	VC1585		catalase	CDS	0.134944	0.309024	0.585503	28.6237	28.2944	28.0293	30.4906	29.9566	32.8412
VC_RS07665	VC1587		YkgB family protein	CDS	0.518324	0.156992	0.420813	1.78898	2.36948	1.59448	1.94487	3.98591	2.11452
VC_RS07670	VC1588		LysR family transcriptional regulator	CDS	-0.164774	0.481512	0.736696	81.236	102.584	112.033	55.0838	113.474	95.2857
VC_RS07675	VC1589	budA	acetolactate decarboxylase	CDS	-0.411632	0.710152	0.878802	45.2938	572.438	575.775	28.8594	702.206	165.594
VC_RS07680	VC1590	alsS	acetolactate synthase AlsS	CDS	0.326732	0.778986	0.910558	72.2098	908.625	885.272	67.1921	1842.86	429.447
VC_RS07685	VC1591		SDR family oxidoreductase	CDS	0.948333	0.406767	0.68088	24.6392	186.353	209.045	28.7339	612.273	168.435
VC_RS07690	VC1592		EAL domain-containing protein	CDS	0.371257	0.66614	0.860996	5.28563	18.3983	14.7699	3.88974	33.5689	11.4316
VC_RS07695	VC1593		GGDEF domain-containing protein	CDS	0.346381	0.360457	0.633471	6.58671	13.1018	10.4061	8.4696	16.255	13.0175
VC_RS07700	VC1594	galM	galactose-1-epimerase	CDS	0.70456	0.00894458	0.122999	25.1271	34.5665	32.7288	37.6427	60.4115	52.2684
VC_RS07705	VC1595	galK	galactokinase	CDS	0.385083	0.207489	0.487475	29.7622	38.1904	40.2816	39.4621	57.7957	43.9425
VC_RS07710	VC1596		UDP-glucose--hexose-1-phosphate uridylyltransferase	CDS	0.38015	0.132851	0.388293	32.7709	44.3232	41.4565	45.5476	61.408	47.0482
VC_RS07715	VC1597		MFS transporter	CDS	0.202576	0.143729	0.404466	32.5269	27.5975	32.2253	33.5647	37.5548	35.3522
VC_RS07720	VC1598		transporter substrate-binding domain-containing protein	CDS	0.017828	0.899977	0.959666	25.615	29.9669	23.8333	25.5343	29.147	25.5064
VC_RS07735	VC1599		sensor domain-containing diguanylate cyclase	CDS	0.0554105	0.695427	0.873458	88.2293	74.1507	66.9681	78.5477	73.3657	86.4972
VC_RS07740	VC1600		DUF2726 domain-containing protein	CDS	-0.0178511	0.883147	0.952503	37.406	40.0024	34.7429	32.4982	39.1118	39.0526
VC_RS07750	VC1601		hypothetical protein	CDS	0.402603	0.0149891	0.157397	34.3972	41.1174	41.96	45.4221	56.3633	53.3917
VC_RS07755	VC1602		chemotaxis protein CheV	CDS	0.315949	0.00785523	0.113583	131.897	126.976	139.307	157.284	167.408	171.078
VC_RS07760	VC1603		transporter substrate-binding domain-containing protein	CDS	0.129384	0.262717	0.547443	75.8691	79.5866	78.8847	80.2416	88.562	87.4884
VC_RS07765	VC1604		response regulator	CDS	-0.113242	0.32445	0.597132	30.0061	30.2457	32.6449	31.0552	26.9049	27.9514
VC_RS07770	VC1605		sensor histidine kinase	CDS	-0.274328	0.0286183	0.199208	46.3509	46.832	44.8133	40.6541	34.5653	38.8544
VC_RS07775	VC1605a		hypothetical protein	CDS	0.0955964	0.731635	0.886989	43.0169	71.3631	76.1993	50.5039	86.3822	66.4753
VC_RS07780	VC1606		TolC family protein	CDS	0.215954	0.205755	0.487475	49.5223	62.5821	65.2058	52.1978	82.7077	70.9026
VC_RS07785	VC1607		HlyD family secretion protein	CDS	0.336481	0.0230543	0.183454	29.8435	32.0577	38.771	34.1921	48.0178	44.9997
VC_RS07790	VC1608		ABC transporter permease	CDS	0.247954	0.130275	0.385193	25.2897	28.155	28.8685	24.0913	37.8662	35.7487
VC_RS07795	VC1609		ABC transporter permease	CDS	0.0693777	0.580283	0.802336	26.4281	25.5067	26.0991	23.0248	30.0812	28.8104
VC_RS07800	VC1610		ATP-binding protein	CDS	0.149816	0.297049	0.577695	13.7426	11.9868	11.497	14.2415	12.456	14.6695
VC_RS07805	VC1611	metA	homoserine O-succinyltransferase	CDS	0.0122351	0.962825	0.988675	70.2582	63.4184	58.1565	95.2359	48.0801	50.1539
VC_RS07810	VC1612	pilW	type IV pilus biogenesis/stability protein PilW	CDS	0.0684413	0.721504	0.882831	12.1163	15.7501	16.0287	12.5476	17.4384	15.925
VC_RS07815	VC1613		hypothetical protein	CDS	0.0562433	0.816033	0.926006	11.6284	16.7257	15.3574	10.9791	19.1822	15.066
VC_RS07820	VC1614	rlmF	23S rRNA (adenine(1618)-N(6))-methyltransferase RlmF	CDS	0.19517	0.38817	0.662316	27.2413	40.978	42.8831	33.0628	50.6958	43.2156
VC_RS07825	VC1615		M48 family metallopeptidase	CDS	0.228264	0.270813	0.555526	16.8327	23.2766	22.4066	20.1388	27.8391	25.0439
VC_RS07830	VC1616		glutaredoxin family protein	CDS	0.169542	0.350538	0.623208	21.7931	28.4337	26.6865	27.4164	30.0812	28.8104
VC_RS07835	VC1617		LysR family transcriptional regulator	CDS	0.0819081	0.668622	0.863102	52.2871	67.0423	58.8279	66.502	63.5255	58.2816
VC_RS07840	VC1618		MFS transporter	CDS	0.0315251	0.882294	0.951872	14.2305	15.1925	14.8538	13.1122	16.4419	15.6607
VC_RS07845	VC1619		DUF1415 domain-containing protein	CDS	-0.181406	0.180574	0.454666	32.6083	28.2944	24.6725	26.3499	25.5347	23.5902
VC_RS07850	VC1620		type I secretion C-terminal target domain-containing protein	CDS	-0.512108	0.019889	0.172549	2064.32	2690.06	2816.27	1697.18	1924.39	1686.86
VC_RS07855	VC1621		TolC family outer membrane protein	CDS	0.359797	0.132537	0.387692	1085.59	952.391	924.21	1500	1084.92	1216.38
VC_RS07860	VC1622		OmpA family protein	CDS	0.173901	0.498299	0.74517	414.962	344.968	374.115	535.843	341.543	402.09
VC_RS07865	VC1623	nspC	carboxynorspermidine decarboxylase	CDS	-1.25773	2.58e-05	0.0131149	100.671	129.067	134.104	58.3461	49.3879	44.3389
VC_RS07870	VC1624		saccharopine dehydrogenase family protein	CDS	-1.51226	1.44e-05	0.00851299	318.195	366.433	403.655	164.812	106.374	110.286
VC_RS07875	VC1625		diaminobutyrate--2-oxoglutarate transaminase family protein	CDS	-1.59267	5.98e-06	0.0070921	668.51	747.501	779.952	280.877	219.599	227.576
VC_RS07880	VC1627	nhaA	Na+/H+ antiporter NhaA	CDS	-0.0257714	0.869687	0.944861	69.689	88.507	83.5003	68.6979	92.797	75.7264
VC_RS07885	VC1628		hydroxyneurosporene synthase	CDS	-0.756139	0.00502306	0.0954588	70.4208	82.653	81.4863	45.9868	47.0836	45.7266
VC_RS07890	VC1629		ABC transporter permease	CDS	-0.474275	0.00737624	0.11231	111.73	110.808	111.362	76.6655	83.3305	80.3519
VC_RS07895	VC1630		ABC transporter ATP-binding protein	CDS	-0.231163	0.109881	0.351405	91.9699	83.4893	91.8084	73.2777	74.2376	80.2858
VC_RS07900	VC1631		MATE family efflux transporter	CDS	0.024218	0.785278	0.912821	60.1748	51.0135	57.3173	55.8993	57.5466	58.0833
VC_RS07905	VC1632		DUF2867 domain-containing protein	CDS	0.228834	0.0274744	0.197347	39.5202	39.4448	42.7153	46.7396	47.0836	48.8323
VC_RS07910	VC1633		DUF2913 family protein	CDS	-0.367884	0.00729141	0.11231	65.3792	53.2436	47.2469	44.983	39.7346	43.8764
VC_RS07915	VC1634		Bcr/CflA family multidrug efflux MFS transporter	CDS	-0.15548	0.187312	0.462141	56.8408	47.6683	46.9952	43.0381	45.838	47.2464
VC_RS07920	VC1635	rsuA	16S rRNA pseudouridine(516) synthase RsuA	CDS	-0.193194	0.196315	0.476326	51.0673	41.2568	44.8972	41.9716	36.2469	41.9601
VC_RS07925	VC1636		DEAD/DEAH box helicase	CDS	0.103197	0.335632	0.609196	33.7467	28.9913	32.8966	33.3765	31.2022	38.3257
VC_RS07930	VC1637		PepSY domain-containing protein	CDS	0.11478	0.571942	0.797491	28.8677	33.7302	29.372	26.9145	38.3644	34.1628
VC_RS07935	VC1638		response regulator transcription factor	CDS	0.188879	0.180849	0.454937	22.7689	23.1373	20.8961	22.6483	28.3373	25.11
VC_RS07940	VC1639		sensor histidine kinase	CDS	0.0736165	0.595167	0.813296	35.0478	38.8873	43.0509	37.0153	44.5301	41.5636
VC_RS07945	VC1640	rplY	50S ribosomal protein L25	CDS	-0.823534	7.3e-05	0.0202007	994.593	1284.54	1274.58	802.228	624.293	581.428
VC_RS07950	VC1641		EAL domain-containing protein	CDS	0.118598	0.611619	0.824678	28.2171	31.5001	36.0856	26.2871	45.1529	32.5769
VC_RS07955	VC1642		hypothetical protein	CDS	-0.0846577	0.673471	0.864575	6.50539	6.55091	5.70656	5.08176	6.22799	6.34357
VC_RS07960	VC1643		methyl-accepting chemotaxis protein	CDS	0.595345	0.103831	0.340967	31.7138	48.2259	48.4218	35.5096	90.6795	67.4005
VC_RS07965	VC1644		DUF3103 domain-containing protein	CDS	0.722493	0.000342375	0.0304457	10.002	12.9624	12.588	18.9468	20.6146	18.8986
VC_RS07970	VC1645		HAD family phosphatase	CDS	0.423098	0.033917	0.210914	32.2017	28.9913	27.274	34.7567	39.9837	43.9425
VC_RS07975	VC1647		SgrR family transcriptional regulator	CDS	0.350251	0.0553007	0.262976	12.7668	15.3319	17.7071	17.0647	22.6076	18.7003
VC_RS07980	VC1649	vesC	GlyGly-anchored extracellular serine protease VesC	CDS	-0.0766763	0.718971	0.882527	91.3194	124.885	120.593	83.1903	130.04	105.924
VC_RS07985	VC1650		collagenase	CDS	0.0625862	0.770023	0.90425	14.0679	14.7744	19.0498	13.9278	18.7462	17.4448
VC_RS07990	VC1651		response regulator	CDS	-0.12573	0.677647	0.866189	22.6062	38.1904	40.5333	22.8993	38.4267	31.3214
VC_RS07995	VC1652		EAL domain-containing protein	CDS	-0.00974401	0.967012	0.990656	36.9181	56.8675	69.4857	47.5552	63.0272	51.4754
VC_RS08000	VC1653		transporter substrate-binding domain-containing protein	CDS	-0.266937	0.259829	0.546225	45.9443	61.7458	73.43	39.2111	64.3974	46.8499
VC_RS08005	VC1655	mgtE	magnesium transporter	CDS	-0.130877	0.566704	0.795173	27.3226	34.8453	35.4981	29.6122	29.3961	30.0659
VC_RS08010	VC1656		DMT family transporter	CDS	0.0853316	0.455388	0.71515	21.0612	20.489	21.5674	23.2757	20.7392	22.9954
VC_RS08015	VC1658		serine transporter	CDS	-0.210145	0.404722	0.678095	46.2696	28.4337	28.1132	34.2548	26.4689	28.4139
VC_RS08020	VC1659		HlyD family efflux transporter periplasmic adaptor subunit	CDS	-0.281264	0.231899	0.514897	21.7931	37.0754	35.4142	23.4012	28.1505	25.7708
VC_RS08025	VC1660a		ABC transporter ATP-binding protein	CDS	-0.178024	0.369913	0.643413	18.5404	29.27	26.6865	20.7662	24.7251	20.088
VC_RS08030	VC1660		ABC transporter permease	CDS	0.0733668	0.678497	0.866887	21.2238	24.1129	25.4277	19.5114	29.3961	25.5064
VC_RS08035	VC1661		hypothetical protein	CDS	-0.160146	0.773275	0.90615	13.0108	34.8453	30.5469	13.1749	36.3092	20.1541
VC_RS08040	VC1662		DUF1289 domain-containing protein	CDS	-0.0772547	0.844016	0.937743	10.246	19.7921	15.5252	9.91257	19.4313	13.414
VC_RS08045	VC1663		META domain-containing protein	CDS	-0.0576231	0.703703	0.875663	227.851	281.968	264.516	223.158	272.724	247.994
VC_RS08050	VC1664		ABC transporter substrate-binding protein	CDS	0.0351514	0.843188	0.937481	93.5963	113.456	113.04	100.443	121.446	105.991
VC_RS08055	VC1665		ABC transporter permease	CDS	0.283222	0.0801141	0.304596	42.6916	45.717	44.8972	54.08	54.3081	53.7882
VC_RS08060	VC1666		ATP-binding cassette domain-containing protein	CDS	0.27278	0.101037	0.336057	11.4657	11.8474	11.2453	12.4221	13.577	15.7268
VC_RS08065	VC1667		CDP-alcohol phosphatidyltransferase family protein	CDS	0.0386779	0.754706	0.898423	19.6788	21.8828	20.4765	20.2016	23.6664	19.7576
VC_RS08070	VC1668		TIGR01621 family pseudouridine synthase	CDS	-0.3158	0.0483861	0.247893	18.5404	17.0045	18.7141	12.2339	15.57	15.8589
VC_RS08075	VC1669		sodium-dependent transporter	CDS	-0.326485	0.235037	0.517024	43.5861	26.6218	21.0639	24.8442	22.3585	25.7708
VC_RS08080	VC1670	cls	cardiolipin synthase	CDS	0.0615623	0.498095	0.74517	155.154	160.009	169.938	172.905	170.273	163.083
VC_RS08085	VC1671		cystathionine beta-lyase	CDS	0.177495	0.262415	0.547133	546.29	432.36	443.937	605.357	473.016	530.613
VC_RS08090	VC1672		DNA-3-methyladenine glycosylase I	CDS	0.51934	0.00198456	0.0698025	24.9644	17.2833	19.2177	28.3575	29.3961	30.7267
VC_RS08095	VC1673	vexK	efflux RND transporter permease subunit VexK	CDS	0.345473	0.0180752	0.166587	83.3503	76.799	94.5778	102.263	109.737	111.872
VC_RS08100	VC1674		efflux RND transporter periplasmic adaptor subunit	CDS	0.188607	0.233582	0.515888	24.4765	22.1616	23.2458	26.2871	26.0953	27.3567
VC_RS08105	VC1675		efflux RND transporter periplasmic adaptor subunit	CDS	0.426352	0.00604472	0.102655	36.5115	33.5908	35.4142	45.9868	48.0178	47.9072
VC_RS08110	VC1676	pspC	envelope stress response membrane protein PspC	CDS	0.238791	0.172762	0.445929	18.2964	18.5377	21.7353	21.5818	26.5935	21.0131
VC_RS08115	VC1677	pspB	envelope stress response membrane protein PspB	CDS	0.342582	0.0736795	0.296468	12.5229	12.2655	16.7001	15.308	21.4243	16.0572
VC_RS08120	VC1678	pspA	phage shock protein PspA	CDS	0.32881	0.116397	0.362227	38.6257	51.2922	55.9746	54.3309	73.0543	55.7045
VC_RS08125	VC1679	pspF	phage shock protein operon transcriptional activator	CDS	0.236039	0.110853	0.353207	27.0787	30.1063	28.6167	36.2624	33.6934	30.991
VC_RS08130	VC1680		ABC transporter substrate-binding protein	CDS	0.139642	0.208239	0.488915	109.047	99.9362	99.613	111.799	106.187	122.048
VC_RS08135	VC1681		ABC transporter permease subunit	CDS	0.102475	0.387551	0.662316	37.8126	36.5178	40.1137	39.5248	41.7275	41.6958
VC_RS08140	VC1682	sapC	peptide ABC transporter permease SapC	CDS	-0.0353317	0.799812	0.917423	38.3818	43.7657	38.8549	40.0267	39.0495	38.8544
VC_RS08145	VC1683		ATP-binding cassette domain-containing protein	CDS	-0.0689045	0.626574	0.832545	101.077	107.045	112.788	101.259	102.388	102.29
VC_RS08150	VC1684		ATP-binding cassette domain-containing protein	CDS	-0.116898	0.481731	0.736696	46.2696	52.2679	55.6389	46.175	48.4537	47.5107
VC_RS08155	VC1685		DUF2927 domain-containing protein	CDS	-0.0176523	0.888289	0.954219	48.6278	51.8498	52.2821	46.9906	50.8204	53.0613
VC_RS08160	VC1686		DUF2750 domain-containing protein	CDS	0.139336	0.318271	0.591118	58.8738	50.3166	45.9881	64.1807	50.6335	56.167
VC_RS08165	VC1687		manganese-dependent inorganic pyrophosphatase	CDS	0.232108	0.435362	0.697245	99.5324	73.872	83.4164	135.137	65.207	101.629
VC_RS08170	VC1688		hypothetical protein	CDS	0.540103	0.00504533	0.0954588	365.196	399.327	420.859	550.649	648.956	524.005
VC_RS08175	VC1689		hypothetical protein	CDS	0.446566	0.0627939	0.275751	22.4436	26.6218	37.5122	36.8898	44.9661	36.2773
VC_RS08180	VC1690		alpha-galactosidase	CDS	-0.107311	0.764923	0.900287	32.283	67.0423	64.2827	36.2624	70.0026	45.198
VC_RS08185	VC1692	torA	trimethylamine-N-oxide reductase TorA	CDS	0.404713	0.0294387	0.20176	22.281	22.9979	19.8051	25.848	31.3268	28.8765
VC_RS08190	VC1693	torC	pentaheme c-type cytochrome TorC	CDS	0.182797	0.4745	0.731398	7.07461	7.94472	9.48295	8.40686	10.8367	8.59025
VC_RS08195	VC1694	torE	trimethylamine N-oxide reductase system protein TorE	CDS	-0.117276	0.819865	0.927859	0.731856	0.557524	0.67136	0.56464	0.996478	0.264316
VC_RS08205	VC1695	focA	formate transporter FocA	CDS	-0.221989	0.241705	0.523916	29.1116	26.343	25.2599	18.5704	25.0988	25.5725
VC_RS08210	VC1696		TIGR02647 family protein	CDS	0.0638862	0.6745	0.864575	84.2448	68.5755	55.8907	71.772	69.1307	77.3123
VC_RS08215	VC1697		NAD(P)H-binding protein	CDS	0.227072	0.113172	0.357852	230.453	233.881	210.555	274.352	237.722	277.796
VC_RS08220	VC1698		YdcF family protein	CDS	0.427231	0.0211183	0.176263	100.752	80.9804	91.7245	133.192	107.744	127.07
VC_RS08225	VC1699		hypothetical protein	CDS	-0.0430016	0.791134	0.915739	47.3267	31.2214	40.1977	37.9563	41.0424	36.6077
VC_RS08230	VC1700		septation protein A	CDS	-0.0564134	0.625126	0.831876	35.4544	32.0577	36.5052	33.3765	34.1917	32.5769
VC_RS08235	VC1701	yciA	acyl-CoA thioester hydrolase YciA	CDS	-0.112209	0.614732	0.826381	18.703	15.3319	13.679	14.5552	14.4489	15.1981
VC_RS08240	VC1702		YciI family protein	CDS	0.265603	0.134889	0.390716	49.7662	41.3962	39.1067	55.2092	46.2739	55.2419
VC_RS08245	VC1703	gspS2	GspS/AspS pilotin family protein	CDS	0.312655	0.0332027	0.208109	85.8711	81.2592	80.3953	108.474	90.3058	108.7
VC_RS08250	VC1704	metE	5-methyltetrahydropteroyltriglutamate--homocysteine S-methyltransferase	CDS	-0.432056	0.00807442	0.114883	169.384	238.063	260.488	194.111	151.714	149.14
VC_RS08255	VC1706	metR	HTH-type transcriptional regulator MetR	CDS	0.125893	0.478532	0.734947	20.248	23.2766	15.9448	26.4126	19.4936	18.7003
VC_RS08260	VC1707		DUF4250 domain-containing protein	CDS	-0.16163	0.386921	0.662316	11.6284	16.3076	15.6091	12.2339	14.7603	11.762
VC_RS08265	VC1708		hypothetical protein	CDS	-0.214096	0.318551	0.591118	17.7272	13.1018	10.9935	14.116	11.8955	10.1101
VC_RS08270	VC1709		insulinase family protein	CDS	-0.224984	0.197252	0.477417	292.905	253.534	272.824	279.434	206.333	215.285
VC_RS08275	VC1710		EAL domain-containing protein	CDS	-0.182228	0.493245	0.74517	115.796	180.777	213.576	107.595	190.639	151.255
VC_RS08280	VC1711		YgiQ family radical SAM protein	CDS	-0.584368	0.00876821	0.121356	118.723	108.16	108.676	65.1218	78.0367	80.6823
VC_RS08285	VC1712		LysE family translocator	CDS	-0.304631	0.269702	0.55441	7.07461	5.43586	6.7136	5.89735	5.41835	4.36121
VC_RS08290	VC1713		Lrp/AsnC family transcriptional regulator	CDS	0.0346925	0.857214	0.940683	15.7756	11.9868	11.9166	15.3708	12.3937	13.0175
VC_RS08295	VC1714	mukB	chromosome partition protein MukB	CDS	-0.191557	0.222503	0.503462	397.804	395.842	459.546	409.238	336.187	352.002
VC_RS08300	VC1715	mukE	chromosome partition protein MukE	CDS	0.0142047	0.918271	0.967503	62.2891	52.6861	67.6395	68.0705	56.8615	59.7353
VC_RS08305	VC1716	mukF	chromosome partition protein MukF	CDS	0.0244839	0.86418	0.942181	91.1568	72.6176	86.6893	94.2321	75.8569	84.9114
VC_RS08310	VC1717	cmoM	tRNA uridine 5-oxyacetic acid(34) methyltransferase CmoM	CDS	-0.101248	0.310384	0.58583	78.0647	75.5446	72.6747	69.0743	70.3763	71.4973
VC_RS08315	VC1718	elyC	envelope biogenesis factor ElyC	CDS	0.309707	0.015333	0.159473	88.7172	80.841	81.2345	102.639	101.516	106.783
VC_RS08320	VC1719	torR	two-component system response regulator TorR	CDS	0.338219	0.164475	0.434649	82.3745	94.6398	97.7667	148.751	100.146	98.3914
VC_RS08325	VC1720	torD	molecular chaperone TorD	CDS	0.206263	0.34052	0.613016	6.34275	8.0841	7.97239	9.72435	7.34903	8.65633
VC_RS08330	VC1721	purR	HTH-type transcriptional repressor PurR	CDS	-0.250197	0.0630357	0.276307	204.676	218.828	235.983	191.225	181.67	181.585
VC_RS08335	VC1722		TfoX/Sxy family DNA transformation protein	CDS	0.0190015	0.869274	0.944702	506.526	461.77	418.593	504.098	450.657	450.526
VC_RS08340	VC1723		TVP38/TMEM64 family protein	CDS	0.438697	0.116582	0.362486	15.125	13.6593	15.3574	14.4297	26.9672	18.5682
VC_RS08345	VC1724		DUF2007 domain-containing protein	CDS	0.313867	0.0621364	0.274899	8.86359	8.64163	8.30807	8.84602	12.1446	11.1013
VC_RS08350	VC1725		alpha/beta hydrolase	CDS	0.34126	0.0638237	0.277119	54.4826	33.5908	34.3233	52.8252	45.838	56.8278
VC_RS08355	VC1726	glgA	glycogen synthase GlgA	CDS	0.456998	0.00774873	0.113387	509.535	537.593	621.847	662.762	826.018	802.264
VC_RS08360	VC1727	glgC	glucose-1-phosphate adenylyltransferase	CDS	0.454083	0.0266254	0.195288	561.252	610.907	700.815	659.311	1013.36	893.188
VC_RS08365	VC1730	topA	type I DNA topoisomerase	CDS	0.237174	0.0660877	0.280611	1163.73	1131.77	1272.31	1555.52	1268.77	1381.11
VC_RS08370	VC1731		YciN family protein	CDS	0.0864101	0.763906	0.900273	99.5324	95.0579	83.0807	110.983	88.562	95.2197
VC_RS08375	VC1732	aroA	3-phosphoshikimate 1-carboxyvinyltransferase	CDS	0.0695037	0.607978	0.822586	337.467	308.59	322.085	386.841	305.234	323.919
VC_RS08380	VC1735	aat	leucyl/phenylalanyl-tRNA--protein transferase	CDS	0.019845	0.941682	0.976847	10.5713	7.80534	6.62968	8.53234	7.53586	9.3832
VC_RS08385	VC1736		arginyltransferase	CDS	0.152011	0.489852	0.742835	10.6526	14.9138	12.2523	10.9164	17.9366	12.8854
VC_RS08390	VC1737	infA	translation initiation factor IF-1	CDS	-0.229792	0.403024	0.677481	144.094	131.018	80.8149	82.6884	99.6478	121.057
VC_RS08395	VC1738		trans-2-enoyl-CoA reductase family protein	CDS	-0.245964	0.244581	0.528218	883.594	697.184	715.166	763.142	517.857	655.172
VC_RS08400	VC1740		acyl-CoA dehydrogenase	CDS	-0.221931	0.101745	0.337285	20.7359	23.416	24.5046	18.3822	20.4901	19.9558
VC_RS08405	VC1741		TetR/AcrR family transcriptional regulator	CDS	-0.21234	0.303368	0.582904	6.50539	4.18143	4.6156	3.95248	5.04467	4.36121
VC_RS08415	VC1743		1-aminocyclopropane-1-carboxylate deaminase/D-cysteine desulfhydrase	CDS	-0.143321	0.507108	0.75202	29.0303	36.0997	47.8344	28.6712	41.7275	31.9161
VC_RS08420	VC1744		YnjH family protein	CDS	-0.153166	0.391752	0.666196	15.125	17.7014	16.1965	12.2966	18.1857	13.4801
VC_RS08425	VC1745		NAD-dependent succinate-semialdehyde dehydrogenase	CDS	0.172522	0.187053	0.462141	88.392	105.233	108.341	116.567	116.339	107.312
VC_RS08430	VC1746		TetR/AcrR family transcriptional regulator	CDS	0.0108281	0.927398	0.969118	17.8085	18.2589	20.5604	19.9506	19.4313	17.7091
VC_RS08435	VC1748		hypothetical protein	CDS	0.187322	0.15513	0.418728	7.39988	6.96905	6.7136	7.65401	7.78498	8.59025
VC_RS08440	VC1749		BamA/TamA family outer membrane protein	CDS	0.0221069	0.89784	0.959134	9.43281	10.3142	10.3222	9.15971	10.9613	10.3744
VC_RS08445	VC1750		DUF4056 domain-containing protein	CDS	-0.0165976	0.906915	0.96353	36.9181	40.5599	40.3655	34.0039	42.7863	39.6473
VC_RS08450	VC1751		mechanosensitive ion channel	CDS	-0.129408	0.197764	0.477417	160.358	167.257	170.441	152.955	146.545	155.814
VC_RS08455	VC1753		paraquat-inducible protein A	CDS	-0.0157514	0.91231	0.966663	99.0445	113.456	104.984	92.7892	114.595	106.519
VC_RS08460	VC1754	pqiB	intermembrane transport protein PqiB	CDS	0.0408455	0.703496	0.875663	210.368	236.808	246.641	234.639	240.712	238.347
VC_RS08465	VC1755		membrane integrity-associated transporter subunit PqiC	CDS	-0.13462	0.331899	0.605108	63.9154	83.6287	82.5772	68.5096	72.6806	68.2595
VC_RS08470	VC1756	vexC	multidrug efflux RND transporter periplasmic adaptor subunit VexC	CDS	0.0966008	0.51337	0.75896	110.917	126.558	132.677	135.137	136.953	123.634
VC_RS08475	VC1757	vexD	efflux RND transporter permease subunit VexD	CDS	0.141822	0.305194	0.583177	217.605	234.997	272.992	275.356	270.295	254.932
VC_RS08485	VC1758		tyrosine-type recombinase/integrase	CDS	-0.381716	0.00469318	0.0927424	83.5129	98.6818	80.6471	68.9488	67.5737	65.0216
VC_RS08490	VC1759		tyrosine-type recombinase/integrase	CDS	-0.317165	0.0730268	0.295341	37.0807	45.8564	42.7992	31.2434	36.496	33.0394
VC_RS08495	VC1760		DEAD/DEAH box helicase family protein	CDS	0.000468147	0.998176	0.998737	379.02	409.92	447.461	315.445	468.594	452.772
VC_RS08500	VC1761		hypothetical protein	CDS	0.241624	0.219328	0.500244	75.7065	68.018	77.1224	67.4431	97.904	95.9465
VC_RS08505	VC1762		transcriptional regulator	CDS	0.139464	0.527811	0.769345	177.109	174.505	175.812	134.949	230.685	215.351
VC_RS08510	VC1763		flagellar motor protein MotB	CDS	-0.0356447	0.887294	0.953772	67.3308	69.5512	70.6606	44.0419	86.0708	72.3564
VC_RS08515	VC1764	zorA	anti-phage defense ZorAB system ZorA	CDS	0.323962	0.13354	0.388708	172.881	171.857	183.617	170.835	261.7	228.897
VC_RS08520	VC1765		type I restriction endonuclease subunit R	CDS	0.145899	0.467657	0.725667	527.018	747.64	840.542	727.068	854.667	758.453
VC_RS08525	VC1766		DUF262 domain-containing protein	CDS	-0.168834	0.433127	0.696489	154.91	208.793	231.199	147.12	200.666	181.32
VC_RS08530	VC1767		DUF262 domain-containing protein	CDS	-0.0431114	0.778267	0.910558	114.414	123.074	139.895	103.266	136.891	126.145
VC_RS08535	VC1768		restriction endonuclease subunit S	CDS	-0.273398	0.31062	0.58583	204.025	291.446	292.797	160.86	269.672	221.496
VC_RS08540	VC1769		SAM-dependent DNA methyltransferase	CDS	-0.0847035	0.567531	0.795393	230.535	252.837	275.341	206.219	265.063	244.161
VC_RS08545	VC1770		hypothetical protein	CDS	0.180009	0.400386	0.675925	153.608	206.145	219.283	189.343	255.97	210.527
VC_RS08550	VC1771		hypothetical protein	CDS	-0.0342239	0.875742	0.947471	160.033	218.968	224.402	161.55	233.736	193.809
VC_RS08555	VC1772		YafY family transcriptional regulator	CDS	0.104554	0.479447	0.735344	21.6304	22.8585	23.8333	20.5152	28.0882	24.8457
VC_RS08560	VC1773		YjhT family mutarotase	CDS	-0.309104	0.12771	0.382379	38.6257	43.4869	39.0228	26.2871	35.4372	35.9469
VC_RS08565	VC1774		N-acetylneuraminate epimerase	CDS	-0.513657	0.00202127	0.0698025	36.0236	43.4869	38.771	24.3423	31.0154	27.3567
VC_RS08570	VC1775		MurR/RpiR family transcriptional regulator	CDS	-0.0219273	0.826249	0.930053	124.334	128.649	122.187	126.04	124.871	118.546
VC_RS08575	VC1776		N-acetylneuraminate lyase	CDS	-0.324103	0.0944668	0.327503	22.281	32.6152	20.6443	16.5628	22.8567	20.5505
VC_RS08580	VC1777		TRAP transporter large permease	CDS	-0.0843409	0.504735	0.74962	18.3777	24.6705	20.8961	19.4487	20.6769	19.9558
VC_RS08585	VC1778		TRAP transporter small permease	CDS	-0.203595	0.417073	0.69044	13.8239	17.7014	17.4553	11.481	18.4348	12.4889
VC_RS08590	VC1779		DctP family TRAP transporter solute-binding subunit	CDS	0.0123845	0.922002	0.967577	26.5908	26.4824	27.4418	25.2206	28.5865	27.4227
VC_RS08595	VC1781		N-acetylmannosamine-6-phosphate 2-epimerase	CDS	-0.301385	0.208794	0.489241	3.25269	4.59958	3.18896	3.57605	2.30436	2.90747
VC_RS08600	VC1782		N-acetylmannosamine kinase	CDS	0.091154	0.536674	0.773681	9.3515	11.8474	12.9237	11.2928	12.8297	12.1585
VC_RS08605	VC1783	nagA	N-acetylglucosamine-6-phosphate deacetylase	CDS	0.131664	0.368819	0.643398	24.0699	31.082	30.9665	28.2947	33.2575	32.643
VC_RS08610	VC1784		sialidase	CDS	0.0627928	0.755946	0.898697	26.5908	41.8143	37.1765	31.4944	42.2258	36.2112
VC_RS08615	VC1785		AlpA family transcriptional regulator	CDS	-0.218313	0.629255	0.834549	0.325269	0.836287	0.839199	0.501902	0.747359	0.396473
VC_RS08620	VC1786	radC	DNA repair protein RadC	CDS	0.283822	0.416464	0.69044	1.38239	2.78762	1.34272	1.31749	2.86487	2.1806
VC_RS08625	VC1787		hypothetical protein	CDS	-0.10137	0.797835	0.91728	1.62635	2.2301	2.60152	1.50571	2.24208	2.24668
VC_RS08635	VC1789		IS3-like element ISVch4 family transposase	CDS	0.168824	0.579641	0.802162	2.68347	1.39381	2.60152	1.63118	3.30083	2.84139
VC_RS08640	VC1791		tape measure protein	CDS	-0.244545	0.0784633	0.302377	23.582	21.1859	27.7775	20.5152	19.9918	20.8809
VC_RS08645	VC1792		hypothetical protein	CDS	-0.0664927	0.632715	0.836331	6.99329	6.69029	7.88847	6.83842	7.34903	6.47573
VC_RS08650	VC1793		hypothetical protein	CDS	-0.388918	0.0457595	0.24513	8.53832	8.0841	8.14023	5.52092	6.60167	6.80612
VC_RS08655	VC1794		hypothetical protein	CDS	0.0073233	0.972497	0.990656	7.80647	7.3872	9.56687	6.96389	9.84022	8.19378
VC_RS08660	VC1795		transcriptional regulator	CDS	0.0772841	0.807094	0.920434	4.30982	2.50886	4.196	3.38784	4.67099	3.83257
VC_RS08665	VC1796		middle operon regulator	CDS	0.179079	0.374388	0.648976	4.63509	5.57524	5.20304	5.70914	6.29027	5.35239
VC_RS08675	VC1797		hypothetical protein	CDS	0.25998	0.171765	0.444341	6.42407	6.69029	9.06335	8.59507	10.3385	7.73123
VC_RS08680	VC1798		AAA family ATPase	CDS	-0.148458	0.408895	0.683445	14.3119	17.7014	16.7001	11.9202	17.5629	14.3391
VC_RS08685	VC1799		DDE-type integrase/transposase/recombinase	CDS	0.0757476	0.557546	0.789173	14.7998	19.9315	20.2247	19.6997	19.369	18.7003
VC_RS08690	VC1800		hypothetical protein	CDS	0.177017	0.343347	0.614948	6.42407	7.24782	9.48295	8.15591	10.1516	7.92947
VC_RS08700	VC1801		hypothetical protein	CDS	-0.257466	0.542036	0.777567	1.62635	1.81195	1.34272	1.19202	1.80612	0.925104
VC_RS08705	VC1802		hypothetical protein	CDS	0.105797	0.831517	0.931515	1.38239	1.67257	1.00704	1.19202	1.74384	1.32158
VC_RS08715	VC1804		DUF2787 family protein	CDS	0.179039	0.300705	0.581308	5.20431	5.85401	6.37792	7.77948	5.60519	6.34357
VC_RS08720	VC1805		DUF2787 domain-containing protein	CDS	-0.0620115	0.722656	0.883632	11.4657	13.52	15.5252	11.9829	15.6945	11.1013
VC_RS08725	VC1806		GTPase family protein	CDS	0.01082	0.942519	0.976847	43.5861	51.4316	47.9183	41.7834	54.3703	47.7089
VC_RS08730	VC1807		inovirus Gp2 family protein	CDS	0.0943951	0.738789	0.891888	2.43952	2.927	2.60152	1.8194	2.86487	3.7665
VC_RS08735	VC1808		hypothetical protein	CDS	-0.406398	0.258541	0.545319	22.9315	24.9492	23.7493	12.9867	21.0506	19.9558
VC_RS08740	VC1809		AlpA family transcriptional regulator	CDS	0.155034	0.543258	0.778554	2.19557	3.48453	4.02816	3.3251	4.42187	2.97355
VC_RS08745	VC1810		DUF2986 domain-containing protein	CDS	0.0387854	0.746882	0.895203	25.9402	30.1063	22.9101	25.848	27.2163	27.8192
VC_RS08750	VC1811		NYN domain-containing protein	CDS	-0.0195441	0.887459	0.953772	20.7359	22.8585	17.1197	19.5742	21.2997	18.8325
VC_RS08755	VC1812		thiol-disulfide oxidoreductase DCC family protein	CDS	0.519193	0.00564139	0.100179	4.30982	4.04205	4.53168	4.83081	6.78851	6.93828
VC_RS08760	VC1814		DASH family cryptochrome	CDS	0.520243	0.00909821	0.12352	15.4503	10.0354	12.0006	17.6293	17.4384	19.0968
VC_RS08765	VC1815		SDR family oxidoreductase	CDS	0.0214429	0.9089	0.965061	12.035	9.75668	9.65079	8.40686	11.5841	12.0264
VC_RS08770	VC1816		DNA-binding protein VF530	CDS	-0.442901	0.012793	0.14446	6.58671	6.55091	5.8744	4.45438	4.48415	5.02199
VC_RS08775	VC1817		sigma-54-dependent Fis family transcriptional regulator	CDS	0.143812	0.414565	0.689069	14.9624	16.0288	14.0146	15.1198	18.3103	16.1893
VC_RS08780	VC1819		aldehyde dehydrogenase	CDS	0.100761	0.492915	0.74517	6.91197	6.96905	6.294	7.21484	6.78851	7.59907
VC_RS08790	VC1821		PTS fructose transporter subunit IIC	CDS	0.507989	0.0402003	0.228788	15.369	17.4226	18.0428	17.3784	28.9601	25.9029
VC_RS08795	VC1822		PTS transporter subunit EIIA	CDS	0.274392	0.264172	0.549402	50.9047	62.164	64.1148	50.8803	81.7735	81.5413
VC_RS08800	VC1823		PTS fructose transporter subunit IIB	CDS	-0.0801304	0.619524	0.828439	13.8239	10.7323	12.3362	10.4145	11.8955	12.7532
VC_RS08805	VC1824		PTS transporter subunit EIIA	CDS	0.297213	0.0640599	0.277119	20.7359	25.9249	23.3297	23.213	31.2022	31.3875
VC_RS08810	VC1825		helix-turn-helix transcriptional regulator	CDS	-0.32708	0.322405	0.595428	16.5074	44.7413	35.4142	23.7149	29.2093	23.5902
VC_RS08815	VC1826		PTS transporter subunit EIIA	CDS	0.324887	0.158085	0.421836	6.91197	5.57524	5.28696	5.45819	8.90602	7.99554
VC_RS08820	VC1827	manA	mannose-6-phosphate isomerase, class I	CDS	0.174795	0.283096	0.566719	29.1929	31.6395	32.7288	26.8518	43.9696	34.7575
VC_RS08825	VC1828		L-alanine exporter AlaE	CDS	-0.00278611	0.982155	0.993368	79.5284	73.0357	75.1923	61.7967	85.5103	80.0876
VC_RS08830	VC1831		hybrid sensor histidine kinase/response regulator	CDS	-0.138212	0.443731	0.705386	38.7071	43.6263	46.5756	33.0001	45.9003	38.1936
VC_RS08835	VC1832		YecA family protein	CDS	-0.130606	0.251277	0.535883	89.4491	97.1486	89.2069	84.9469	78.3481	88.5457
VC_RS08840	VC1833	nadA	quinolinate synthase NadA	CDS	-0.130142	0.259251	0.545655	96.7676	93.246	100.284	88.523	82.77	94.0302
VC_RS08845	VC1834	ybgF	tol-pal system protein YbgF	CDS	0.0796482	0.568352	0.795916	403.659	402.254	397.445	411.685	413.352	446.627
VC_RS08850	VC1835	pal	peptidoglycan-associated lipoprotein Pal	CDS	-0.149893	0.265202	0.549402	1644.64	1439.25	1378.8	1437.26	1190.17	1394.93
VC_RS08855	VC1836	tolB	Tol-Pal system protein TolB	CDS	-0.327798	0.0379287	0.222031	948.648	1002.57	950.561	771.988	758.382	781.581
VC_RS08860	VC1837	tolA	cell envelope integrity protein TolA	CDS	-0.309014	0.0331467	0.208109	138.077	156.525	143.167	108.348	125.307	119.603
VC_RS08865	VC1838		ExbD/TolR family protein	CDS	-0.10667	0.422214	0.69044	62.2078	58.5401	65.7932	59.5381	56.0519	57.7529
VC_RS08870	VC1839	tolQ	protein TolQ	CDS	-0.0119642	0.920692	0.967577	112.625	93.8035	100.872	105.776	95.6619	103.48
VC_RS08875	VC1840	ybgC	tol-pal system-associated acyl-CoA thioesterase	CDS	-0.109332	0.459812	0.719556	41.2279	42.9294	37.2605	35.0077	38.8004	38.6561
VC_RS08880	VC1841	ybgE	cyd operon protein YbgE	CDS	0.0344758	0.846518	0.938469	198.902	172.136	182.106	255.28	150.842	160.506
VC_RS08885	VC1842	cydX	cytochrome bd-I oxidase subunit CydX	CDS	-0.0987785	0.574972	0.800768	9.92072	11.9868	12.0006	12.3593	9.96478	9.25104
VC_RS08890	VC1843	cydB	cytochrome d ubiquinol oxidase subunit II	CDS	0.0719107	0.598291	0.814505	656.312	737.884	716.173	859.758	673.744	684.643
VC_RS08895	VC1844	cydA	cytochrome ubiquinol oxidase subunit I	CDS	0.127208	0.421557	0.69044	986.217	939.429	935.372	1197.35	942.045	985.368
VC_RS08900	VC1845	ruvB	Holliday junction branch migration DNA helicase RuvB	CDS	-0.0313237	0.773967	0.906189	119.293	120.425	125.796	126.542	113.848	117.29
VC_RS08905	VC1846	ruvA	Holliday junction branch migration protein RuvA	CDS	-0.207	0.120577	0.368745	83.3503	83.4893	92.3119	80.4926	70.1894	73.8762
VC_RS08910	VC1847	ruvC	crossover junction endodeoxyribonuclease RuvC	CDS	0.148321	0.236983	0.518418	33.5027	30.3851	32.3931	33.5647	34.0048	39.2509
VC_RS08915	VC1848	cysS	cysteine--tRNA ligase	CDS	0.000330772	0.997804	0.998737	347.062	294.373	298.168	325.107	294.459	320.35
VC_RS08920	VC1849		peptidyl-prolyl cis-trans isomerase	CDS	-0.0474479	0.652087	0.850871	415.613	390.685	394.676	406.603	359.542	396.011
VC_RS08925	VC1850	lpxH	UDP-2,3-diacylglucosamine diphosphatase	CDS	0.013884	0.900041	0.959666	44.8059	45.0201	42.1278	42.4735	43.3468	47.3786
VC_RS08930	VC1851		EAL domain-containing protein	CDS	0.229838	0.33065	0.604143	50.986	70.6662	59.2475	47.6807	88.4374	75.6603
VC_RS08935	VC1852		YchJ family protein	CDS	-0.131498	0.309458	0.585791	66.8429	80.0047	70.241	60.04	72.992	64.9555
VC_RS08940	VC1853		DUF2057 family protein	CDS	-0.550565	0.024336	0.190373	131.815	151.089	123.53	78.9241	103.198	95.2197
VC_RS08945	VC1854	ompT	porin OmpT	CDS	-0.598369	0.00276448	0.0750629	1715.47	1134.14	1191.5	995.397	762.679	911.228
VC_RS08950	VC1855	dinG	ATP-dependent DNA helicase DinG	CDS	-0.290236	0.0210969	0.176263	162.147	138.684	167.085	142.54	118.207	122.048
VC_RS08955	VC1856		TSUP family transporter	CDS	0.0329269	0.761761	0.900039	61.3133	51.571	51.6947	58.6598	51.6923	58.1494
VC_RS08960	VC1857		prepilin peptidase	CDS	-0.116429	0.289707	0.569645	44.6432	41.2568	43.0509	38.521	39.8591	40.6385
VC_RS08965	VC1858	rsmS	pleiotropic regulatory protein RsmS	CDS	-0.174756	0.214304	0.495137	12.8481	14.9138	12.8398	11.9202	10.5876	13.3479
VC_RS08970	VC1859		methyl-accepting chemotaxis protein	CDS	-0.038994	0.801162	0.918084	125.391	90.7371	101.291	111.61	102.637	94.9553
VC_RS08975	VC1860	xthA	exodeoxyribonuclease III	CDS	-0.221563	0.133486	0.388708	178.004	154.992	131.754	147.246	112.851	138.501
VC_RS08980	VC1861		ABC transporter permease	CDS	-0.161609	0.341424	0.613476	13.0108	14.3563	11.2453	13.1749	11.0235	10.1761
VC_RS08985	VC1862		ABC transporter permease	CDS	0.0614236	0.760203	0.899783	20.3293	14.0775	14.3503	20.8917	15.3208	14.8677
VC_RS08990	VC1863		ABC transporter substrate-binding protein	CDS	-0.130557	0.499714	0.746048	47.3267	32.197	37.0926	41.8461	31.5136	33.4359
VC_RS08995	VC1864		ABC transporter ATP-binding protein	CDS	-0.250242	0.385942	0.662316	69.1197	35.9603	37.3444	45.7986	36.1223	38.1936
VC_RS09000	VC1865		DUF3360 domain-containing protein	CDS	0.724844	0.0295729	0.20229	2007.4	1660.59	1933.85	4392.15	2277.82	2588.57
VC_RS09005	VC1866	pflB	formate C-acetyltransferase	CDS	0.600207	0.0305018	0.203778	15462.9	16179.2	17047.5	23695.3	25998.7	24116.3
VC_RS09010	VC1867		lipid A deacylase LpxR family protein	CDS	0.140357	0.284951	0.566719	212.564	180.917	188.904	215.818	200.354	225.858
VC_RS09015	VC1868		methyl-accepting chemotaxis protein	CDS	0.470141	0.00390396	0.0873357	28.3798	26.2036	27.6936	33.502	40.5442	40.0438
VC_RS09020	VC1869	pflA	pyruvate formate lyase 1-activating protein	CDS	0.155032	0.367088	0.640884	102.053	80.1441	81.0667	109.477	86.3822	97.4663
VC_RS09025	VC1870		membrane protein	CDS	0.335954	0.104006	0.340967	7.31856	9.19915	6.88144	8.78329	10.5253	9.97791
VC_RS09030	VC1871		YfbU family protein	CDS	0.523465	0.0731506	0.295341	1212.04	1283.98	1284.56	2062.94	1661.32	1709.92
VC_RS09035	VC1872		PrkA family serine protein kinase	CDS	0.950213	0.0485966	0.248175	237.284	340.229	385.864	362.311	911.528	587.375
VC_RS09040	VC1873		YeaH/YhbH family protein	CDS	0.966422	0.0803317	0.304631	74.3241	100.912	112.704	102.388	283.809	176.232
VC_RS09045	VC1874		SpoVR family protein	CDS	1.05907	0.0546015	0.262617	66.9242	81.6773	108.844	80.0534	277.581	178.942
VC_RS09050	VC1875	kdsB	3-deoxy-manno-octulosonate cytidylyltransferase	CDS	0.0878145	0.671543	0.864211	109.616	90.4583	85.6823	115.814	83.3928	104.603
VC_RS09055	VC1876		Trm112 family protein	CDS	-0.257126	0.218641	0.500132	31.1445	28.5731	22.7423	22.7111	21.798	24.4492
VC_RS09060	VC1877	lpxK	tetraacyldisaccharide 4'-kinase	CDS	-0.176547	0.238428	0.52048	63.6715	59.7945	54.2123	56.0876	46.2739	54.8455
VC_RS09065	VC1878	msbA	lipid A ABC transporter ATP-binding protein/permease MsbA	CDS	-0.0680085	0.688678	0.870857	122.22	98.2637	113.292	116.63	91.24	110.748
VC_RS09070	VC1879		DNA internalization-related competence protein ComEC/Rec2	CDS	-0.236423	0.106872	0.346662	24.8831	32.6152	23.9172	21.2054	24.04	23.5902
VC_RS09075	VC1880		DUF2062 domain-containing protein	CDS	0.181542	0.286436	0.567952	53.9947	63.9759	53.0374	76.6655	55.3045	61.7177
VC_RS09080	VC1882	lolE	lipoprotein-releasing ABC transporter permease subunit LolE	CDS	-0.029562	0.797266	0.91728	61.3133	61.3277	56.562	65.1218	53.3739	57.0261
VC_RS09085	VC1883	lolD	lipoprotein-releasing ABC transporter ATP-binding protein LolD	CDS	-0.0853934	0.491733	0.744295	32.5269	37.9117	30.7986	35.1959	28.7733	31.2553
VC_RS09090	VC1884	lolC	lipoprotein-releasing ABC transporter permease subunit LolC	CDS	0.01598	0.915859	0.967503	56.5969	43.3475	48.7575	58.9735	42.8486	48.7662
VC_RS09095	VC1885		PilZ domain-containing protein	CDS	0.101171	0.496979	0.74517	44.6432	42.5112	38.6871	45.1712	42.2258	47.5768
VC_RS09100	VC1886	mfd	transcription-repair coupling factor	CDS	-0.0177232	0.864878	0.942181	255.906	247.82	261.578	264.001	227.758	264.249
VC_RS09105	VC1887		hypothetical protein	CDS	0.0885189	0.398021	0.67353	216.548	190.813	193.771	220.084	206.333	212.84
VC_RS09110	VC1888		hemolysin	CDS	1.04668	0.00704443	0.110872	874.487	681.574	735.642	2204.1	1006.07	1524.31
VC_RS09115	VC1889		GNAT family N-acetyltransferase	CDS	-0.182403	0.165125	0.435707	20.248	22.4404	16.4483	17.5038	17.3138	17.1144
VC_RS09120	VC1890		NAD(P)/FAD-dependent oxidoreductase	CDS	-0.431648	0.0385456	0.22403	192.885	203.636	161.462	159.103	119.079	135.396
VC_RS09125	VC1892		alpha/beta hydrolase	CDS	0.235741	0.229971	0.512857	133.686	138.963	120.257	135.576	166.723	160.241
VC_RS09130	VC1893		phosphotransferase	CDS	0.230215	0.0325162	0.206823	145.721	137.848	151.895	175.352	161.305	174.25
VC_RS09135	VC1894	lpoB	penicillin-binding protein activator LpoB	CDS	0.0596166	0.561854	0.792088	225.9	234.718	255.284	253.461	235.293	257.377
VC_RS09140	VC1895		YcfL family protein	CDS	-0.0798965	0.515074	0.760215	75.5438	74.5689	76.1154	68.5096	75.1718	70.374
VC_RS09145	VC1896		hypothetical protein	CDS	0.243827	0.0187733	0.168779	201.748	190.534	186.554	234.326	223.087	228.038
VC_RS09150	VC1897	hinT	purine nucleoside phosphoramidase	CDS	0.176287	0.125563	0.377539	74.4054	68.4361	62.5204	73.6541	82.0226	76.3872
VC_RS09155	VC1898		methyl-accepting chemotaxis protein	CDS	0.194077	0.318563	0.591118	191.502	242.802	229.773	234.012	264.627	260.879
VC_RS09160	VC1899		DUF1887 family protein	CDS	0.369919	0.18147	0.455532	218.174	149.138	151.14	296.185	167.782	206.298
VC_RS09165	VC1900	fadR	fatty acid metabolism transcriptional regulator FadR	CDS	0.176596	0.170037	0.441799	172.149	142.447	129.488	169.016	157.879	175.109
VC_RS09170	VC1901	nhaB	Na(+)/H(+) antiporter NhaB	CDS	0.255492	0.0807609	0.304954	720.634	598.084	594.657	712.576	726.682	844.951
VC_RS09175	VC1902	dsbB	disulfide bond formation protein DsbB	CDS	0.219135	0.213135	0.49389	52.8563	41.6749	39.4424	51.6332	50.8204	53.656
VC_RS09180	VC1903		DNA translocase FtsK	CDS	0.00327348	0.978801	0.992756	360.073	313.468	332.994	355.786	315.012	338.126
VC_RS09185	VC1904	lrp	leucine-responsive transcriptional regulator Lrp	CDS	0.0190376	0.952167	0.981983	481.48	237.087	194.107	376.176	254.413	294.58
VC_RS09190	VC1905	ald	alanine dehydrogenase	CDS	-0.207813	0.0963932	0.33067	1128.85	1370.53	1340.54	1114.22	1110.33	1100.15
VC_RS09195	VC1906		methyltransferase	CDS	0.0877298	0.343281	0.614948	64.8099	68.2967	67.5556	70.2663	72.4938	70.4401
VC_RS09200	VC1907	cysB	HTH-type transcriptional regulator CysB	CDS	0.186359	0.174882	0.446568	296.32	320.158	343.904	417.583	336.498	338.72
VC_RS09205	VC1909		hypothetical protein	CDS	0.0779446	0.474886	0.731398	134.255	119.868	116.565	125.915	134.711	130.704
VC_RS09210	VC1910		tRNA isopentenyl-2-thiomethyl-A-37 hydroxylase MiaE	CDS	-0.00986021	0.934077	0.972348	81.48	76.2415	73.7656	71.7093	73.9885	84.2506
VC_RS09215	VC1911	pyrF	orotidine-5'-phosphate decarboxylase	CDS	0.0839201	0.489933	0.742835	132.059	120.983	129.488	134.635	129.106	141.805
VC_RS09220	VC1912	lapB	lipopolysaccharide assembly protein LapB	CDS	-0.0328619	0.790418	0.915505	164.261	187.049	175.561	153.77	178.556	182.576
VC_RS09225	VC1913		LapA family protein	CDS	0.210125	0.290814	0.569878	34.6412	31.3607	26.6865	29.1731	42.3503	35.6826
VC_RS09230	VC1914	ihfB	integration host factor subunit beta	CDS	-0.413948	0.0508994	0.252535	157.268	174.366	136.957	101.447	133.341	116.761
VC_RS09235	VC1915	rpsA	30S ribosomal protein S1	CDS	-0.411471	0.0179534	0.166587	9233.1	11451	11629.2	8669.67	8012.06	7613.15
VC_RS09240	VC1916	cmk	(d)CMP kinase	CDS	-0.139263	0.42417	0.69102	102.948	85.9981	87.6124	74.407	85.5103	91.321
VC_RS09245	VC1917		ComEA family DNA-binding protein	CDS	-0.660023	0.0192708	0.171512	3.41533	3.20577	2.9372	1.8194	2.4912	1.71805
VC_RS09250	VC1918	ppiD	peptidylprolyl isomerase	CDS	-0.0647599	0.737153	0.890946	708.681	609.374	635.526	680.705	564.816	622.397
VC_RS09255	VC1919		HU family DNA-binding protein	CDS	0.54408	0.00204389	0.0699051	769.018	670.423	697.878	977.643	1071.4	1067.5
VC_RS09260	VC1920	lon	endopeptidase La	CDS	-0.0552391	0.735972	0.890426	747.388	625.96	659.779	738.11	568.864	649.886
VC_RS09265	VC1921	clpX	ATP-dependent protease ATP-binding subunit ClpX	CDS	-0.0591349	0.621581	0.829319	1239.2	1251.08	1317.96	1277.53	1222.99	1154.79
VC_RS09270	VC1922	clpP	ATP-dependent Clp endopeptidase proteolytic subunit ClpP	CDS	-0.0415273	0.678924	0.867047	626.875	647.286	634.099	609.497	627.283	617.309
VC_RS09275	VC1923	tig	trigger factor	CDS	-0.22443	0.359802	0.632795	1906.73	1546.29	1375.53	1589.46	1113.5	1430.01
VC_RS09285	VC1925		sensor histidine kinase	CDS	0.419428	0.0207198	0.175488	44.318	35.9603	38.6871	56.7149	47.5818	55.0437
VC_RS09290	VC1926		sigma-54-dependent Fis family transcriptional regulator	CDS	0.237406	0.0603105	0.272046	29.7622	29.8276	30.2112	34.0666	33.7557	38.0614
VC_RS09295	VC1927		TRAP transporter large permease	CDS	0.172267	0.351685	0.623814	7.4812	6.69029	5.4548	8.09317	7.78498	6.21141
VC_RS09300	VC1928		TRAP transporter small permease	CDS	-0.046767	0.850866	0.940234	2.52084	2.50886	2.098	2.00761	2.74031	2.11452
VC_RS09305	VC1929		DctP family TRAP transporter solute-binding subunit	CDS	0.282973	0.184855	0.459854	5.52958	4.59958	4.78344	5.26997	5.97887	7.00436
VC_RS09310	VC1931		YdiU family protein	CDS	-0.502418	0.187142	0.462141	61.5572	30.5245	32.5609	38.3955	23.355	26.5637
VC_RS09315	VC1933		oxidoreductase	CDS	0.210295	0.388229	0.662316	7.88778	8.36287	9.14727	7.46579	12.02	9.91183
VC_RS09320	VC1934		bifunctional diguanylate cyclase/phosphodiesterase	CDS	0.0939729	0.612337	0.824718	28.1358	37.9117	31.5539	28.5457	40.1082	35.22
VC_RS09325	VC1935		CDP-alcohol phosphatidyltransferase family protein	CDS	0.829487	0.00389114	0.0873357	31.3885	21.1859	16.784	46.3632	37.6793	39.5152
VC_RS09330	VC1936		phosphatidate cytidylyltransferase	CDS	0.815517	0.0063876	0.104704	38.1378	29.1306	25.9313	64.5572	41.0424	58.678
VC_RS09335	VC1937		1-acyl-sn-glycerol-3-phosphate acyltransferase	CDS	0.608593	0.00961543	0.125743	20.492	17.8408	17.6232	33.4392	24.912	27.0923
VC_RS09340	VC1938		acyl-CoA thioesterase	CDS	0.403276	0.0167468	0.162471	15.6129	16.0288	16.9518	23.1502	21.1129	20.0219
VC_RS09345	VC1939		LysE family translocator	CDS	-0.0584167	0.692683	0.872168	82.5371	63.8365	64.2827	68.7606	71.1236	62.5767
VC_RS09350	VC1940		HAD-IB family hydrolase	CDS	0.202578	0.326474	0.599	32.6896	29.27	28.1132	35.6351	35.6241	32.4447
VC_RS09355	VC1941	opgC	succinyl transferase OpgC	CDS	-0.264432	0.128972	0.383923	73.2669	69.6905	57.5691	51.8214	53.6853	61.3873
VC_RS09365	VC1942	folD	bifunctional methylenetetrahydrofolate dehydrogenase/methenyltetrahydrofolate cyclohydrolase FolD	CDS	-0.160463	0.585169	0.806728	196.219	152.762	131.503	180.998	103.821	145.175
VC_RS09370	VC1944		TauD/TfdA family dioxygenase	CDS	0.0340324	0.795989	0.91728	16.8327	22.301	19.5533	18.6331	23.1058	18.1056
VC_RS09375	VC1945		FAD-binding protein	CDS	0.180303	0.219933	0.500833	24.5578	28.8519	28.1132	28.9848	34.2539	29.0086
VC_RS09380	VC1947		LysR family transcriptional regulator	CDS	0.123453	0.644104	0.844171	23.9073	32.6152	35.2464	27.5419	43.7205	28.5461
VC_RS09385	VC1949		L-tyrosine/L-tryptophan isonitrile synthase family protein	CDS	0.448184	0.039301	0.226203	14.3932	12.5443	12.3362	15.1198	18.7462	19.8237
VC_RS09390	VC1950		molybdopterin guanine dinucleotide-containing S/N-oxide reductase	CDS	0.658433	0.02491	0.191088	1157.47	918.661	1060.58	1801.33	1536.13	1613.71
VC_RS09395	VC1951		cytochrome c	CDS	0.538881	0.0303917	0.203778	595.162	504.699	563.606	1015.03	632.701	769.224
VC_RS09400	VC1952		chitinase	CDS	0.679387	0.0158452	0.159536	19.4348	25.6461	25.176	27.2282	47.7064	37.3346
VC_RS09405	VC1953		NupC/NupG family nucleoside CNT transporter	CDS	0.0995538	0.572801	0.798375	5.85485	5.85401	6.54576	6.08556	7.03763	6.47573
VC_RS09410	VC1955		LysR family transcriptional regulator	CDS	0.199909	0.105997	0.345563	18.0525	20.489	21.6513	22.5229	22.8567	23.7223
VC_RS09415	VC1956		lytic murein transglycosylase	CDS	-0.157646	0.174863	0.446568	180.118	182.589	211.562	175.415	175.256	164.206
VC_RS09420	VC1957		hypothetical protein	CDS	-0.567781	0.0253165	0.191598	36.5928	41.5356	35.7499	19.8879	30.3926	26.4316
VC_RS09425	VC1959	minC	septum site-determining protein MinC	CDS	0.11946	0.557194	0.789173	83.5129	70.2481	61.3455	84.696	65.3939	83.6559
VC_RS09430	VC1960	minD	septum site-determining protein MinD	CDS	0.0439776	0.795445	0.91728	150.112	137.569	126.383	149.692	122.193	155.021
VC_RS09435	VC1961	minE	cell division topological specificity factor MinE	CDS	-0.0405249	0.836914	0.933963	49.441	42.79	39.1906	46.175	38.1776	43.4799
VC_RS09440	VC1962		hypothetical protein	CDS	0.390365	0.0262396	0.19442	25.1271	21.6041	18.882	29.9887	27.7145	28.3478
VC_RS09445	VC1963		DUF1244 domain-containing protein	CDS	-0.442368	0.00222207	0.0712063	33.5841	34.1484	29.7077	23.9031	23.2927	24.4492
VC_RS09450	VC1964		Tim44 domain-containing protein	CDS	-0.0753716	0.497682	0.74517	185.404	200.569	203.59	196.181	193.504	169.823
VC_RS09455	VC1965		TetR/AcrR family transcriptional regulator	CDS	0.161053	0.197365	0.477417	38.8697	33.0333	33.568	40.4659	37.7416	39.8456
VC_RS09460	VC1966		MFS transporter	CDS	0.0571797	0.492952	0.74517	73.7548	71.6419	69.4018	74.4697	75.7323	73.2815
VC_RS09470	VC1967		methyl-accepting chemotaxis protein	CDS	0.325395	0.0747427	0.298345	46.1069	53.5223	51.5268	60.9184	68.0719	60.2639
VC_RS09475	VC1968		helix-turn-helix domain-containing protein	CDS	0.269117	0.118701	0.365067	65.7044	62.164	65.5415	70.5172	85.2611	77.3784
VC_RS09480	VC1970		benzoate/H(+) symporter BenE family transporter	CDS	0.210392	0.351207	0.623375	98.2314	107.602	111.865	115.375	127.611	124.559
VC_RS09485	VC1971	menE	o-succinylbenzoate--CoA ligase	CDS	0.8956	0.0260573	0.193904	276.072	229.979	312.014	665.522	380.405	476.429
VC_RS09490	VC1972	menC	o-succinylbenzoate synthase	CDS	0.836211	0.0354069	0.216768	365.115	318.068	446.454	943.2	471.895	602.111
VC_RS09495	VC1973	menB	1,4-dihydroxy-2-naphthoyl-CoA synthase	CDS	0.636679	0.054898	0.262633	648.181	718.928	923.875	1664.5	907.854	989.663
VC_RS09500	VC1974	menH	2-succinyl-6-hydroxy-2,4-cyclohexadiene-1-carboxylate synthase	CDS	-0.0272845	0.891749	0.955983	117.341	204.054	193.855	173.031	176.813	155.418
VC_RS09505	VC1975		2-succinyl-5-enolpyruvyl-6-hydroxy-3-cyclohexene-1-carboxylic-acid synthase	CDS	-0.119904	0.376355	0.650748	160.52	154.016	160.119	154.46	130.539	151.849
VC_RS09510	VC1976		isochorismate synthase MenF	CDS	0.0533475	0.651253	0.850406	125.473	120.007	131.586	135.765	118.02	137.576
VC_RS09515	VC1977		pyridoxal phosphate-dependent aminotransferase	CDS	0.364961	0.00637021	0.104704	121.569	97.1486	103.557	139.78	135.147	140.352
VC_RS09520	VC1978	yfbR	5'-deoxynucleotidase	CDS	0.302304	0.09377	0.326041	32.039	38.051	35.3303	36.137	51.1941	42.4887
VC_RS09525	VC1979		deoxyguanosinetriphosphate triphosphohydrolase family protein	CDS	0.306914	0.0395955	0.22695	161.74	176.456	183.113	208.729	240.463	195.66
VC_RS09530	VC1980		DTW domain-containing protein	CDS	0.357336	0.0569808	0.265537	16.1008	24.2523	24.6725	26.4753	30.1435	26.4316
VC_RS09535	VC1981	rrtA	rhombosortase	CDS	0.28849	0.0928366	0.324381	19.1909	12.9624	18.5463	21.9582	19.3068	21.0792
VC_RS09540	VC1983		M3 family oligoendopeptidase	CDS	0.19296	0.0899623	0.321281	331.287	296.324	305.217	382.136	337.557	346.716
VC_RS09545	VC1984	rnd	ribonuclease D	CDS	0.0571346	0.611784	0.824678	89.8557	91.7128	92.228	93.4165	90.8663	100.572
VC_RS09550	VC1985	fadD	long-chain-fatty-acid--CoA ligase FadD	CDS	0.197	0.169128	0.440725	243.058	197.503	212.317	267.953	231.183	249.448
VC_RS09555	VC1986		alpha/beta hydrolase	CDS	0.234415	0.0970419	0.33067	42.2037	39.5842	40.1137	53.3898	40.8556	49.2288
VC_RS09560	VC1987		Slp family lipoprotein	CDS	0.00266069	0.985918	0.9945	53.1815	57.7038	63.6952	53.6408	62.5913	58.678
VC_RS09565	VC1988		hypothetical protein	CDS	-0.155638	0.302573	0.582254	22.8502	23.6948	21.4835	21.1426	20.3032	19.5593
VC_RS09570	VC1989	tsaB	tRNA (adenosine(37)-N6)-threonylcarbamoyltransferase complex dimerization subunit type 1 TsaB	CDS	-0.166231	0.157643	0.421442	57.4101	58.2613	54.1284	52.386	48.2046	50.6825
VC_RS09575	VC1990		ATP-dependent DNA helicase	CDS	0.0354823	0.7249	0.883854	95.7918	97.7061	94.8295	93.4793	98.589	103.413
VC_RS09585	VC1992	purU	formyltetrahydrofolate deformylase	CDS	0.475208	0.0390708	0.225609	228.583	151.507	146.524	252.269	218.602	261.54
VC_RS09590	VC1993		NADPH-dependent 2,4-dienoyl-CoA reductase	CDS	-0.314838	0.0377493	0.222031	29.1116	32.6152	33.0645	23.4639	28.9601	23.7223
VC_RS09595	VC1994	sppA	signal peptide peptidase SppA	CDS	0.116869	0.454496	0.714487	304.29	224.404	252.179	307.541	250.303	289.161
VC_RS09600	VC1995	ansA	asparaginase	CDS	0.121911	0.309848	0.58583	101.565	100.354	88.2838	101.447	101.952	112.334
VC_RS09605	VC1996		YeaC family protein	CDS	-0.560312	0.00744992	0.11231	13.9053	11.8474	9.06335	7.59127	8.59462	7.40083
VC_RS09610	VC1997		DUF2989 domain-containing protein	CDS	0.0609999	0.557324	0.789173	54.6453	57.7038	62.94	54.7701	61.9062	66.211
VC_RS09615	VC1998	msrB	peptide-methionine (R)-S-oxide reductase MsrB	CDS	-0.119968	0.443816	0.705386	23.7447	22.8585	24.085	19.8879	22.6699	22.5329
VC_RS09620	VC2000	gap	type I glyceraldehyde-3-phosphate dehydrogenase	CDS	0.543091	0.00334326	0.0829449	10570.8	10508.4	11276.2	15567.4	15134.1	16443.2
VC_RS09625	VC2001		D-hexose-6-phosphate mutarotase	CDS	0.383865	0.0535125	0.260033	440.09	456.752	468.022	484.712	622.674	673.542
VC_RS09630	VC2002		DUF2860 domain-containing protein	CDS	0.114813	0.468798	0.726068	99.2885	63.6972	73.43	91.0325	77.1648	88.2153
VC_RS09635	VC2003	rlmA	23S rRNA (guanine(745)-N(1))-methyltransferase	CDS	-0.0843256	0.544557	0.779121	58.7924	45.1595	51.6947	47.6807	47.0213	52.3345
VC_RS09640	VC2004		ChaN family lipoprotein	CDS	-0.10002	0.631784	0.836033	95.7918	75.8233	76.9546	74.8462	76.3551	80.8805
VC_RS09645	VC2005		hypothetical protein	CDS	0.105518	0.564379	0.793476	43.0982	39.7236	37.1765	31.8708	52.1905	45.0658
VC_RS09650	VC2006		chemotaxis protein CheV	CDS	0.139006	0.30457	0.583177	178.979	183.983	174.47	169.392	214.803	207.554
VC_RS09655	VC2007		ROK family protein	CDS	0.222828	0.0770617	0.301141	194.592	205.03	188.065	229.056	214.99	241.717
VC_RS09660	VC2008	pyk	pyruvate kinase	CDS	0.565043	0.00416237	0.0878933	118.967	123.492	134.775	158.287	202.223	197.642
VC_RS09665	VC2009		patatin family protein	CDS	-0.212747	0.432716	0.696432	164.424	279.459	308.154	167.886	263.195	217.664
VC_RS09670	VC2010	ynhF	YnhF family membrane protein	CDS	-0.919348	0.00512465	0.0957913	9.10754	11.1505	9.06335	4.45438	7.28675	3.63434
VC_RS09675	VC2011		porin family protein	CDS	0.16429	0.257654	0.544703	30.5753	36.0997	34.0715	32.1845	40.731	39.8456
VC_RS09680	VC2012		sodium-dependent transporter	CDS	0.196957	0.486877	0.741045	45.0498	19.0952	22.2388	29.9887	35.9978	33.7002
VC_RS09690	VC2013	ptsG	PTS glucose transporter subunit IIBC	CDS	0.641482	0.00785532	0.113583	3975.44	3498.6	4201.87	5602.86	6233.53	6377.47
VC_RS09695	VC2014		YchF/TatD family DNA exonuclease	CDS	-0.0381297	0.865286	0.942181	25.7776	20.3496	21.3996	23.8404	19.7427	22.3347
VC_RS09700	VC2015		DNA polymerase III subunit delta'	CDS	0.156743	0.307744	0.583811	46.5948	40.0024	38.6032	45.4849	44.0319	50.1539
VC_RS09705	VC2016		dTMP kinase	CDS	-0.0691976	0.55023	0.785381	36.5115	34.5665	37.2605	31.9335	35.1258	36.2773
VC_RS09710	VC2017	mltG	endolytic transglycosylase MltG	CDS	-0.0354284	0.721036	0.882831	53.5068	51.7104	52.7856	49.3119	52.6888	52.2023
VC_RS09715	VC2018	pabC	aminodeoxychorismate lyase	CDS	-0.192812	0.0659975	0.280611	59.3617	55.4737	56.4781	50.0647	50.6958	49.1627
VC_RS09720	VC2019	fabF	beta-ketoacyl-ACP synthase II	CDS	0.119162	0.506339	0.751375	1133.56	893.572	889.635	1186.87	863.261	1117.92
VC_RS09725	VC2020	acpP	acyl carrier protein	CDS	-0.28854	0.08623	0.313292	1412.16	1064.87	991.346	1021.12	859.836	958.805
VC_RS09730	VC2021	fabG	3-oxoacyl-ACP reductase FabG	CDS	-0.199824	0.22772	0.509113	673.389	658.018	684.367	702.161	500.419	552.485
VC_RS09735	VC2022	fabD	ACP S-malonyltransferase	CDS	-0.154445	0.342665	0.614655	612.32	587.77	610.434	670.353	442.561	513.829
VC_RS09740	VC2023		ketoacyl-ACP synthase III	CDS	-0.317391	0.121053	0.368745	463.102	414.519	409.865	398.51	290.162	344.601
VC_RS09745	VC2024	plsX	phosphate acyltransferase PlsX	CDS	-0.45189	0.0225283	0.182121	198.984	217.435	220.709	163.432	148.226	154.096
VC_RS09750	VC2025	rpmF	50S ribosomal protein L32	CDS	-0.459056	0.0611667	0.272644	167.351	170.881	190.498	178.175	102.326	104.14
VC_RS09755	VC2026	yceD	23S rRNA accumulation protein YceD	CDS	-0.512615	0.0221272	0.180106	1338	1403.01	1498.98	1320.32	811.694	839.995
VC_RS09760	VC2027		septum formation inhibitor Maf	CDS	-0.146596	0.319056	0.5917	54.1574	43.4869	42.7992	44.1674	41.8521	40.9689
VC_RS09765	VC2028	rluC	23S rRNA pseudouridine(955/2504/2580) synthase RluC	CDS	-0.00875451	0.950773	0.981114	80.5855	71.2237	81.5702	84.3823	73.9262	73.8101
VC_RS09770	VC2030	rne	ribonuclease E	CDS	0.0338961	0.819506	0.927859	1917.38	1623.23	1689.22	1765.06	1677.88	1911.33
VC_RS09775	VC2031		SulP family inorganic anion transporter	CDS	-0.525859	0.0730968	0.295341	54.4013	40.2811	32.5609	27.3537	29.7075	31.3875
VC_RS09780	VC2032		DMT family transporter	CDS	0.00873601	0.969694	0.990656	42.0411	25.3674	26.7705	31.4316	30.9531	32.709
VC_RS09785	VC2033	adhE	bifunctional acetaldehyde-CoA/alcohol dehydrogenase	CDS	0.719159	0.0306549	0.203778	21802.9	23949.4	27313.3	36382.7	42702.3	41197.4
VC_RS09790	VC2035		YchE family NAAT transporter	CDS	-0.0783023	0.532559	0.772736	24.4765	27.3187	29.9594	27.7928	23.7286	25.9029
VC_RS09795	VC2036	asd	aspartate-semialdehyde dehydrogenase	CDS	0.293488	0.219313	0.500244	1270.91	813.149	861.606	1411.98	1000.28	1198.27
VC_RS09800	VC2037	nhaC	Na+/H+ antiporter NhaC	CDS	0.503344	0.0930757	0.324855	861.476	535.223	566.376	1163.28	678.415	941.36
VC_RS09805	VC2038		Hpt domain-containing protein	CDS	0.111342	0.366526	0.640341	12.035	13.1018	11.8327	12.7985	12.456	14.6034
VC_RS09810	VC2039	yejK	nucleoid-associated protein YejK	CDS	-0.0862151	0.53625	0.773681	100.183	78.8897	82.4933	82.2492	80.4656	83.8541
VC_RS09815	VC2040		YejL family protein	CDS	-0.492192	0.0397984	0.22695	44.7245	60.4914	41.0369	28.8594	37.617	37.2024
VC_RS09820	VC2041		DUF3413 domain-containing protein	CDS	-0.126426	0.35705	0.630589	228.176	202.939	207.534	187.398	193.69	204.052
VC_RS09835	VC2042		histone deacetylase	CDS	-0.0407293	0.734925	0.889765	24.2326	23.5554	24.5046	24.8442	22.6699	22.7972
VC_RS09840	VC2043		DNA topoisomerase III	CDS	-0.101565	0.574072	0.799833	62.1265	54.3586	52.45	57.5933	46.3362	53.59
VC_RS09845	VC2044		Grx4 family monothiol glutaredoxin	CDS	-0.0920795	0.731331	0.886989	109.453	83.0711	88.032	123.217	62.3422	77.8409
VC_RS09850	VC2045	sodB	superoxide dismutase [Fe]	CDS	-0.372387	0.121108	0.368745	729.661	606.168	497.142	557.551	373.555	484.887
VC_RS09855	VC2046		hypothetical protein	CDS	0.422515	0.0302857	0.203778	19.0283	24.1129	20.2247	22.7738	34.3785	27.4888
VC_RS09860	VC2047		SDR family oxidoreductase	CDS	0.284708	0.13676	0.394226	45.619	57.2856	52.1143	49.4374	73.6771	65.5502
VC_RS09865	VC2048		VacJ family lipoprotein	CDS	0.060521	0.664144	0.858934	100.752	87.9495	80.4792	88.7739	97.1566	94.8232
VC_RS09870	VC2049	ccmI	c-type cytochrome biogenesis protein CcmI	CDS	-0.111035	0.640981	0.842215	208.66	154.434	172.791	203.333	129.916	163.149
VC_RS09875	VC2050		cytochrome c-type biogenesis protein CcmH	CDS	-0.126899	0.588655	0.80906	110.348	98.6818	101.627	114.434	78.1612	91.9818
VC_RS09880	VC2051		DsbE family thiol:disulfide interchange protein	CDS	0.00420326	0.987916	0.995472	101.159	79.8654	84.5074	117.696	68.5701	80.2198
VC_RS09885	VC2052		heme lyase CcmF/NrfE family subunit	CDS	0.360281	0.284432	0.566719	343.647	267.89	289.692	545.944	264.44	346.716
VC_RS09890	VC2053	ccmE	cytochrome c maturation protein CcmE	CDS	0.0545355	0.847807	0.938714	97.2556	84.4649	93.319	131.185	69.878	84.7131
VC_RS09895	VC2054	ccmD	heme exporter protein CcmD	CDS	0.300965	0.370749	0.644221	31.7138	31.5001	32.2253	55.6484	27.6523	34.2949
VC_RS09900	VC2055		heme ABC transporter permease	CDS	0.348034	0.255838	0.542645	124.66	106.348	115.222	196.118	117.335	127.4
VC_RS09905	VC2056	ccmB	heme exporter protein CcmB	CDS	-0.0581779	0.696117	0.873465	45.4564	41.1174	36.4213	41.7206	36.3092	40.1099
VC_RS09910	VC2057	ccmA	cytochrome c biogenesis heme-transporting ATPase CcmA	CDS	-0.084926	0.509806	0.754959	56.1903	44.3232	44.6454	42.5362	48.0178	46.4535
VC_RS09915	VC2058		DUF2802 domain-containing protein	CDS	0.263519	0.0769518	0.301141	160.52	172.833	195.03	178.175	246.13	209.999
VC_RS09920	VC2059		chemotaxis protein CheW	CDS	0.00768675	0.969517	0.990656	278.349	327.685	332.155	245.932	392.363	304.822
VC_RS09925	VC2060		chemotaxis protein CheW	CDS	-0.0359738	0.81763	0.926804	257.939	286.289	305.469	224.476	330.768	273.5
VC_RS09930	VC2061		ParA family protein	CDS	0.107991	0.410115	0.684873	202.805	201.266	236.486	189.217	259.645	241.584
VC_RS09935	VC2062		chemotaxis response regulator protein-glutamate methylesterase	CDS	0.14916	0.299223	0.579388	391.218	427.064	470.539	388.472	542.769	497.97
VC_RS09940	VC2063		chemotaxis protein CheA	CDS	0.0598082	0.698933	0.874594	846.839	872.944	963.905	792.252	1039.45	965.611
VC_RS09945	VC2064		protein phosphatase CheZ	CDS	0.0781445	0.622972	0.830041	455.946	476.126	482.036	421.096	544.202	527.508
VC_RS09950	VC2065	cheY	chemotaxis protein CheY	CDS	0.0790639	0.640958	0.842215	312.584	333.121	327.456	287.841	366.891	373.213
VC_RS09955	VC2066		RNA polymerase sigma factor FliA	CDS	0.110629	0.451244	0.712101	299.167	265.103	282.139	268.831	319.309	325.835
VC_RS09960	VC2067		MinD/ParA family protein	CDS	0.137357	0.435195	0.697245	255.987	213.811	251.76	232.004	280.135	281.694
VC_RS09965	VC2068	flhF	flagellar biosynthesis protein FlhF	CDS	0.19528	0.318084	0.591118	293.637	240.014	283.565	286.712	325.848	323.324
VC_RS09970	VC2069	flhA	flagellar biosynthesis protein FlhA	CDS	0.0483585	0.795367	0.91728	225.086	201.127	228.01	212.744	233.363	230.549
VC_RS09975	VC2070	sixA	phosphohistidine phosphatase SixA	CDS	0.158028	0.370775	0.644221	49.197	64.3941	69.15	61.3575	72.3692	70.0436
VC_RS09980	VC2072		insulinase family protein	CDS	0.2778	0.0687593	0.287246	109.534	109.972	104.564	138.023	127.3	127.532
VC_RS09985	VC2073		VOC family protein	CDS	-0.0267429	0.856872	0.940683	21.3865	21.1859	23.3297	22.0837	19.8673	22.7972
VC_RS09990	VC2074	argS	arginine--tRNA ligase	CDS	0.00250916	0.988586	0.995866	302.419	242.941	235.144	273.913	235.293	272.774
VC_RS09995	VC2075		HIT domain-containing protein	CDS	0.380419	0.00819813	0.115064	45.2938	46.5533	51.5268	64.5572	60.2869	61.8498
VC_RS10000	VC2076		iron transporter FeoC	CDS	0.298287	0.280935	0.564249	87.5788	125.025	159.7	146.995	160.122	150.66
VC_RS10005	VC2077	feoB	Fe(2+) transporter permease subunit FeoB	CDS	0.275265	0.178316	0.451506	651.108	871.55	978.003	974.255	1046.68	1005.32
VC_RS10010	VC2078		ferrous iron transport protein A	CDS	0.0552048	0.798997	0.91728	52.3684	85.58	73.43	64.3689	83.455	71.3652
VC_RS10015	VC2080		AraC family transcriptional regulator	CDS	-0.0986556	0.422343	0.69044	117.26	139.381	139.475	113.367	129.729	126.739
VC_RS10020	VC2081	znuA	zinc ABC transporter substrate-binding protein ZnuA	CDS	-0.372988	0.00666916	0.10734	60.5001	55.6131	50.8555	41.5951	43.6582	43.6781
VC_RS10025	VC2082	znuC	zinc ABC transporter ATP-binding protein ZnuC	CDS	-0.0196884	0.877362	0.948853	70.6648	73.872	65.8772	59.1617	75.3586	72.9511
VC_RS10030	VC2083	znuB	zinc ABC transporter permease subunit ZnuB	CDS	-0.0468602	0.723829	0.883854	39.0323	32.3364	40.0298	36.7643	33.7557	37.5328
VC_RS10035	VC2084	sucD	succinate--CoA ligase subunit alpha	CDS	-0.184763	0.156975	0.420813	658.02	668.332	820.653	662.762	611.962	614.269
VC_RS10040	VC2085	sucC	ADP-forming succinate--CoA ligase subunit beta	CDS	-0.246336	0.115676	0.361961	663.224	710.844	895.09	671.169	622.114	619.754
VC_RS10045	VC2086	odhB	2-oxoglutarate dehydrogenase complex dihydrolipoyllysine-residue succinyltransferase	CDS	-0.105598	0.447753	0.710056	683.798	806.32	1030.54	820.673	788.961	733.145
VC_RS10050	VC2087	sucA	2-oxoglutarate dehydrogenase E1 component	CDS	-0.119767	0.34249	0.614655	1681.32	1877.88	2317.79	1866.32	1795.59	1746.93
VC_RS10055	VC2088		succinate dehydrogenase iron-sulfur subunit	CDS	-0.288518	0.0633193	0.276352	202.236	202.66	243.955	198.377	176.19	156.739
VC_RS10060	VC2089	sdhA	succinate dehydrogenase flavoprotein subunit	CDS	-0.210404	0.0972851	0.33067	658.915	697.742	808.569	640.302	632.577	598.542
VC_RS10065	VC2090	sdhD	succinate dehydrogenase, hydrophobic membrane anchor protein	CDS	-0.436868	0.00306355	0.0792343	158.569	153.459	159.28	123.029	116.526	108.634
VC_RS10070	VC2091	sdhC	succinate dehydrogenase cytochrome b556 subunit	CDS	-0.474698	0.00123814	0.0557474	160.846	154.713	149.21	101.384	123.439	109.625
VC_RS10075	VC2092		citrate synthase	CDS	-0.085538	0.538471	0.774814	1020.53	873.501	1020.47	1003.68	838.225	904.95
VC_RS10080	VC2093		Nif3-like dinuclear metal center hexameric protein	CDS	-0.197021	0.212823	0.49389	60.0122	50.7347	52.1982	52.386	43.4091	46.4535
VC_RS10085	VC2094		DUF1853 family protein	CDS	0.346177	0.0851389	0.312265	77.4141	61.1883	54.8836	84.1313	81.0261	80.9466
VC_RS10090	VC2095	pgm	phosphoglucomutase (alpha-D-glucose-1,6-bisphosphate-dependent)	CDS	0.344442	0.0144101	0.155323	570.279	528.672	563.858	694.821	674.678	741.801
VC_RS10095	VC2096	seqA	replication initiation negative regulator SeqA	CDS	0.0977656	0.551796	0.786669	155.316	114.85	112.872	152.516	122.193	135.396
VC_RS10100	VC2097		alpha/beta fold hydrolase	CDS	0.06941	0.46116	0.720715	63.2649	64.2547	67.3038	65.8119	68.1965	70.4401
VC_RS10105	VC2098		DUF2788 domain-containing protein	CDS	-0.0355983	0.844363	0.937743	126.774	85.0225	81.1506	104.333	86.5067	95.2197
VC_RS10110	VC2099	fldA	flavodoxin FldA	CDS	0.0318344	0.874093	0.947333	222.972	148.162	141.489	203.27	145.797	175.241
VC_RS10115	VC2100		LrgB family protein	CDS	0.475877	0.428677	0.693796	12.035	16.7257	14.9378	12.8612	31.2645	16.3215
VC_RS10120	VC2101		CidA/LrgA family protein	CDS	0.3385	0.637188	0.839436	3.41533	6.55091	7.21712	3.827	12.7674	4.88984
VC_RS10125	VC2103		LysR family transcriptional regulator	CDS	0.112374	0.450142	0.712038	17.0766	14.4956	15.3574	17.1274	18.1857	15.5285
VC_RS10130	VC2105		DUF4442 domain-containing protein	CDS	-0.255059	0.212949	0.49389	10.8152	11.1505	9.90255	8.28138	9.84022	8.52418
VC_RS10135	VC2106	fur	ferric iron uptake transcriptional regulator	CDS	0.135151	0.228497	0.5102	492.783	421.488	390.06	478.25	469.154	485.085
VC_RS10140	VC2107		aspartate-semialdehyde dehydrogenase	CDS	-0.325382	0.134541	0.390279	186.542	150.253	162.889	157.158	111.855	129.911
VC_RS10145	VC2108		4-phosphoerythronate dehydrogenase	CDS	-0.146474	0.485735	0.739939	160.927	121.68	116.817	129.428	107.557	124.03
VC_RS10150	VC2109	fabB	beta-ketoacyl-ACP synthase I	CDS	0.168349	0.451004	0.712038	854.645	633.626	636.785	954.994	650.762	782.506
VC_RS10155	VC2110	mnmC	bifunctional tRNA (5-methylaminomethyl-2-thiouridine)(34)-methyltransferase MnmD/FAD-dependent 5-carboxymethylaminomethyl-2-thiouridine(34) oxidoreductase MnmC	CDS	0.245012	0.10792	0.348656	51.7992	42.0931	44.058	57.4051	50.5713	55.7045
VC_RS10160	VC2111		NAD(P)H-dependent oxidoreductase	CDS	0.270741	0.0490505	0.248183	80.0163	64.6728	76.1154	89.4641	88.126	89.0743
VC_RS10165	VC2112		YfcL family protein	CDS	-0.57706	0.00949709	0.125115	22.9315	17.562	13.5111	11.1046	11.5218	13.6122
VC_RS10170	VC2113		elongation factor P hydroxylase	CDS	-0.462079	0.0144727	0.155527	24.8018	26.9006	22.8262	18.2567	17.3138	18.436
VC_RS10175	VC2115		trimeric intracellular cation channel family protein	CDS	0.123584	0.354574	0.627785	27.2413	31.5001	31.8057	35.0704	32.7592	30.7267
VC_RS10180	VC2116	aroC	chorismate synthase	CDS	0.0285002	0.885487	0.953772	510.754	396.26	425.726	552.845	373.306	433.345
VC_RS10185	VC2118	prmB	50S ribosomal protein L3 N(5)-glutamine methyltransferase	CDS	0.308416	0.19185	0.469011	259.321	176.735	169.518	292.985	207.953	249.25
VC_RS10190	VC2119	smrB	endonuclease SmrB	CDS	-0.0375693	0.783105	0.912357	66.6802	73.0357	66.9681	58.9735	74.4245	67.863
VC_RS10195	VC2120	flhB	flagellar biosynthesis protein FlhB	CDS	0.247861	0.135519	0.391904	42.9356	55.3343	63.2756	57.2168	70.4385	64.0965
VC_RS10200	VC2121	fliR	flagellar type III secretion system protein FliR	CDS	0.00384556	0.982474	0.993368	23.9886	27.7368	38.0157	25.1578	32.9461	31.9822
VC_RS10205	VC2122	fliQ	flagellar biosynthesis protein FliQ	CDS	0.0883666	0.555214	0.78915	25.1271	29.5488	31.0504	27.3537	34.3785	29.339
VC_RS10210	VC2123	fliP	flagellar type III secretion system pore protein FliP	CDS	-0.0130245	0.90415	0.961473	76.2757	79.8654	87.1089	73.3404	90.4927	77.2462
VC_RS10215	VC2124	fliO	flagellar biosynthetic protein FliO	CDS	0.242345	0.0646823	0.277868	31.2259	28.4337	36.0856	36.4506	41.7898	35.22
VC_RS10220	VC2125	fliN	flagellar motor switch protein FliN	CDS	-0.0276504	0.838642	0.93454	56.8408	56.4493	63.6113	52.637	64.2106	56.7618
VC_RS10225	VC2126	fliM	flagellar motor switch protein FliM	CDS	0.292173	0.0257299	0.193083	140.11	133.806	166.078	165.439	205.461	168.039
VC_RS10230	VC2127	fliL	flagellar basal body-associated protein FliL	CDS	0.234604	0.0558265	0.263013	113.682	127.812	135.447	134.886	168.218	140.352
VC_RS10235	VC2128		flagellar hook-length control protein FliK	CDS	-0.0315675	0.910894	0.965738	190.852	219.386	221.716	133.945	281.256	202.994
VC_RS10245	VC2129	fliJ	flagella biosynthesis chaperone FliJ	CDS	0.0886192	0.746377	0.895203	24.2326	20.0709	22.3227	14.0533	31.4513	25.5064
VC_RS10250	VC2130	fliI	flagellar protein export ATPase FliI	CDS	0.346232	0.146076	0.408805	156.536	125.861	157.014	156.154	202.472	200.285
VC_RS10255	VC2131	fliH	flagellar assembly protein FliH	CDS	0.0633125	0.739186	0.891888	137.101	138.405	146.524	118.072	162.488	160.44
VC_RS10260	VC2132	fliG	flagellar motor switch protein FliG	CDS	-0.00574354	0.974081	0.990656	222.566	188.861	210.891	186.08	218.166	215.748
VC_RS10265	VC2133	fliF	flagellar basal body M-ring protein FliF	CDS	0.1214	0.484777	0.738798	274.853	239.178	288.013	272.784	301.435	298.412
VC_RS10270	VC2134	fliE	flagellar hook-basal body complex protein FliE	CDS	0.253211	0.221868	0.502665	102.135	85.4406	109.18	112.552	122.691	118.744
VC_RS10275	VC2135		sigma-54-dependent Fis family transcriptional regulator	CDS	0.172072	0.360636	0.633472	208.579	176.735	203.422	207.16	229.626	226.717
VC_RS10280	VC2136		PAS domain-containing protein	CDS	0.195229	0.223435	0.504929	132.791	110.947	117.236	143.356	130.539	139.559
VC_RS10285	VC2137		sigma-54-dependent Fis family transcriptional regulator	CDS	0.200928	0.126952	0.380429	397.317	373.681	414.145	503.094	398.218	461.032
VC_RS10290	VC2138	fliS	flagellar export chaperone FliS	CDS	0.350544	0.0133183	0.14838	100.834	120.983	138.216	133.443	172.017	153.567
VC_RS10295	VC2139		flagellar protein FliT	CDS	-0.00965887	0.942307	0.976847	43.5048	54.6374	56.4781	44.6693	57.9203	50.8807
VC_RS10300	VC2140	fliD	flagellar filament capping protein FliD	CDS	0.151804	0.221322	0.502069	399.837	429.991	482.708	445.752	526.763	485.68
VC_RS10305	VC2141	flaG	flagellar protein FlaG	CDS	-0.0329089	0.779699	0.910558	323.236	370.057	414.648	335.71	381.091	366.143
VC_RS10310	VC2142		flagellin	CDS	-0.015737	0.898439	0.959396	590.12	691.33	745.88	638.169	697.285	669.842
VC_RS10315	VC2143		flagellin	CDS	0.321927	0.119956	0.368176	746.9	1092.33	1234.38	1109.02	1472.67	1260.19
VC_RS10320	VC2144		flagellin	CDS	0.37379	0.0274775	0.197347	48.6278	69.2724	75.6119	69.2625	96.9075	84.3827
VC_RS10325	VC2145		Dyp-type peroxidase	CDS	0.571909	0.0278242	0.197347	588.738	577.456	604.559	880.399	822.406	929.465
VC_RS10330	VC2146		DUF2919 domain-containing protein	CDS	0.421948	0.0343093	0.21224	138.727	119.868	119.838	193.107	146.981	167.047
VC_RS10335	VC2147		DUF2956 domain-containing protein	CDS	0.498762	0.047662	0.247134	96.3611	101.051	107.669	173.407	119.391	138.303
VC_RS10340	VC2149		helix-turn-helix domain-containing protein	CDS	0.482538	0.0779309	0.301633	222.81	180.638	208.961	348.696	242.642	264.58
VC_RS10345	VC2150		ArsC family reductase	CDS	-0.00579671	0.971139	0.990656	78.4712	60.4914	57.1495	74.3443	59.4773	61.6516
VC_RS10350	VC2152	dapE	succinyl-diaminopimelate desuccinylase	CDS	0.250878	0.202039	0.483103	266.233	198.061	225.493	325.86	234.92	260.285
VC_RS10355	VC2153		M15 family metallopeptidase	CDS	0.154824	0.324513	0.597132	153.69	131.715	142.496	183.884	138.946	153.699
VC_RS10360	VC2154		DUF2897 family protein	CDS	-0.082465	0.442318	0.704165	126.53	141.193	143.419	132.69	127.425	128.127
VC_RS10365	VC2156	bamC	outer membrane protein assembly factor BamC	CDS	0.201776	0.207401	0.487475	469.852	385.807	458.455	582.332	434.651	494.6
VC_RS10370	VC2157	dapA	4-hydroxy-tetrahydrodipicolinate synthase	CDS	0.15832	0.279496	0.563267	501.484	408.805	422.285	566.334	438.762	482.178
VC_RS10375	VC2159		glycine cleavage system protein R	CDS	0.0025902	0.980555	0.993368	108.396	113.735	125.544	107.846	120.948	119.537
VC_RS10380	VC2160	bcp	thioredoxin-dependent thiol peroxidase	CDS	-0.178686	0.140771	0.399532	114.82	99.2393	103.893	100.694	88.9357	91.3871
VC_RS10385	VC2161	mlp24	methyl-accepting chemotaxis protein Mlp24	CDS	0.475522	0.00106866	0.0531096	147.998	166.142	180.596	205.09	258.773	224.007
VC_RS10390	VC2162		AI-2E family transporter	CDS	0.166887	0.27933	0.563251	150.762	128.37	143.084	179.995	137.763	156.409
VC_RS10395	VC2163		sulfurtransferase TusA family protein	CDS	-0.0729049	0.577536	0.801748	33.9907	38.8873	29.6237	32.3727	33.0083	31.85
VC_RS10400	VC2164		M48 family metallopeptidase	CDS	0.0377102	0.706986	0.876525	228.664	259.528	246.557	246.873	256.469	250.769
VC_RS10405	VC2165	arsC	arsenate reductase (glutaredoxin)	CDS	0.0454943	0.730455	0.886989	52.6123	45.5776	52.2821	57.7815	48.5783	49.0966
VC_RS10410	VC2166	wrbA	NAD(P)H:quinone oxidoreductase	CDS	0.208764	0.115926	0.362028	108.965	95.6154	98.4381	127.797	112.166	110.352
VC_RS10415	VC2167		DUF2069 domain-containing protein	CDS	0.222938	0.172041	0.444448	65.7044	46.4139	49.3449	71.5211	57.2975	59.9335
VC_RS10420	VC2168		DUF2066 domain-containing protein	CDS	0.175071	0.304949	0.583177	109.453	76.6596	90.3818	117.131	91.9251	103.48
VC_RS10425	VC2171		uracil-xanthine permease	CDS	-0.119254	0.634631	0.838241	273.47	218.828	213.492	288.845	158.066	202.994
VC_RS10430	VC2172	ybaK	Cys-tRNA(Pro) deacylase	CDS	0.0536049	0.742121	0.893427	46.4322	35.8209	35.4981	45.6104	34.8767	41.894
VC_RS10435	VC2174		bifunctional UDP-sugar hydrolase/5'-nucleotidase	CDS	-0.0727424	0.62089	0.829319	594.511	551.113	659.946	601.153	536.105	579.644
VC_RS10440	VC2175	kdsA	3-deoxy-8-phosphooctulonate synthase	CDS	0.0150828	0.913501	0.967081	241.106	200.291	217.101	221.653	213.433	230.483
VC_RS10445	VC2176		tetratricopeptide repeat protein	CDS	-0.0775907	0.599778	0.815836	136.288	126.279	114.467	101.008	123.937	132.356
VC_RS10450	VC2177		SirB2 family protein	CDS	-0.000857879	0.9971	0.998737	42.2037	30.8032	30.7986	31.1807	33.2575	39.5152
VC_RS10455	VC2178	prmC	peptide chain release factor N(5)-glutamine methyltransferase	CDS	-0.0444914	0.784484	0.912794	108.965	98.4031	87.9481	95.2359	89.4339	101.695
VC_RS10460	VC2179	prfA	peptide chain release factor 1	CDS	-0.237231	0.0722428	0.29435	185.241	161.543	157.602	142.352	134.96	150.66
VC_RS10465	VC2180	hemA	glutamyl-tRNA reductase	CDS	-0.109254	0.398688	0.674339	199.065	178.547	172.204	171.023	155.575	183.171
VC_RS10470	VC2181	lolB	lipoprotein localization protein LolB	CDS	-0.135732	0.270594	0.555396	61.8012	64.2547	50.6037	51.5704	51.0072	58.0833
VC_RS10475	VC2182	ispE	4-(cytidine 5'-diphospho)-2-C-methyl-D-erythritol kinase	CDS	-0.316062	0.0446593	0.242482	163.854	211.302	152.986	124.66	148.973	150.329
VC_RS10480	VC2183		ribose-phosphate pyrophosphokinase	CDS	-0.254881	0.254087	0.540219	663.387	558.639	438.985	458.989	427.863	505.173
VC_RS10485	VC2184	pth	aminoacyl-tRNA hydrolase	CDS	-0.271772	0.194554	0.473668	117.666	110.111	99.613	85.1351	89.4962	96.5412
VC_RS10490	VC2185	ychF	redox-regulated ATPase YchF	CDS	-0.388543	0.0428707	0.237525	313.072	309.565	261.578	225.04	217.294	233.06
VC_RS10575	VC2187		flagellin	CDS	0.395485	0.0928215	0.324381	947.103	1355.34	1345.49	1127.77	1961.26	1709.2
VC_RS10580	VC2188		flagellin	CDS	0.0955364	0.749361	0.896562	698.435	662.339	775.169	511.501	1045.55	725.216
VC_RS10585	VC2190	flgL	flagellar hook-associated protein FlgL	CDS	-0.176316	0.635178	0.838652	132.873	165.864	176.903	81.9983	199.732	139.096
VC_RS10590	VC2191	flgK	flagellar hook-associated protein FlgK	CDS	-0.0687314	0.809101	0.921836	202.074	232.906	266.362	139.027	308.97	220.703
VC_RS10595	VC2192	flgJ	flagellar assembly peptidoglycan hydrolase FlgJ	CDS	0.163837	0.541984	0.777567	106.119	105.093	128.733	87.0173	172.889	121.057
VC_RS10600	VC2193		flagellar basal body P-ring protein FlgI	CDS	-0.0520942	0.859639	0.940886	119.862	127.534	162.973	83.6922	180.923	131.299
VC_RS10605	VC2194	flgH	flagellar basal body L-ring protein FlgH	CDS	-0.0767124	0.803614	0.919708	73.1856	81.5379	82.4933	45.3594	101.143	78.3695
VC_RS10610	VC2195	flgG	flagellar basal-body rod protein FlgG	CDS	0.0464436	0.85909	0.940886	131.165	132.691	146.272	93.1028	189.082	141.409
VC_RS10615	VC2196	flgF	flagellar basal-body rod protein FlgF	CDS	-0.0327366	0.897368	0.959116	146.29	164.888	174.218	105.65	210.88	157.929
VC_RS10620	VC2197	flgE	flagellar hook protein FlgE	CDS	0.0868224	0.764011	0.900273	578.085	676.277	704.004	462.064	950.578	667.132
VC_RS10625	VC2198	flgD	flagellar hook assembly protein FlgD	CDS	-0.0996588	0.718877	0.882527	307.136	323.504	388.717	219.331	424.375	307.663
VC_RS10630	VC2199	flgC	flagellar basal body rod protein FlgC	CDS	0.0193937	0.942874	0.976931	186.623	188.722	211.227	127.358	264.939	202.267
VC_RS10635	VC2200	flgB	flagellar basal body rod protein FlgB	CDS	-0.305455	0.341491	0.613476	187.843	221.198	237.326	108.097	239.902	174.977
VC_RS10640	VC2201		protein-glutamate O-methyltransferase	CDS	0.226953	0.176685	0.449855	236.877	280.295	312.434	282.571	370.628	317.707
VC_RS10645	VC2202		chemotaxis protein CheV	CDS	0.281477	0.116973	0.363066	315.593	391.103	385.109	380.065	499.796	447.024
VC_RS10650	VC2203	flgA	flagellar basal body P-ring formation protein FlgA	CDS	0.166587	0.356885	0.630589	128.481	172.275	170.357	161.173	195.87	171.541
VC_RS10655	VC2204	flgM	flagellar biosynthesis anti-sigma factor FlgM	CDS	0.191636	0.254549	0.540234	128.237	179.383	185.463	160.671	215.862	186.409
VC_RS10660	VC2205		molecular chaperone	CDS	0.00113349	0.996647	0.998737	97.4995	176.735	177.323	111.109	192.32	148.149
VC_RS10665	VC2206	flgP	flagellar assembly lipoprotein FlgP	CDS	0.132574	0.600927	0.817087	102.053	105.233	115.642	82.061	151.527	120.462
VC_RS10670	VC2207		membrane protein	CDS	-0.0555447	0.855443	0.940683	130.921	117.916	132.761	85.1979	164.357	117.753
VC_RS10675	VC2208		hypothetical protein	CDS	-0.0143907	0.939958	0.975702	61.4759	67.0423	75.9476	53.3271	81.4621	67.6648
VC_RS10680	VC2209		amino acid adenylation domain-containing protein	CDS	0.867932	0.00153046	0.0611668	1636.35	1360.64	1749.56	2887.19	3053.4	2722.45
[truncated: 1,465 more rows]
