# Supplementary material for: Quantitative input–output dynamics of a c-di-GMP signal transduction cascade in Vibrio cholerae
Source: PLoS Biol. 2022 Mar 18;20(3):e3001585. doi: 10.1371/journal.pbio.3001585 (PMC8967002; doi:10.1371/journal.pbio.3001585)
Supplement: S3 Data — (XLSX) [file pbio.3001585.s013.xlsx]

## Sheet: Supplementary Data 2
Locustag	VC_ID	Gene	Description	FeatureType	log2FoldChange	pvalue	FDR	Ctrl-1	Ctrl-2	Ctrl-3	100 µM Spd-1	100 µM Spd-2	100 µM Spd-3
VC_RS00005	VC0002	mioC	FMN-binding protein MioC	CDS	-0.0113279	0.921069	0.999979	160.195	144.399	147.28	151.092	144.143	153.179
VC_RS00010	VC0003	mnmE	tRNA uridine-5-carboxymethylaminomethyl(34) synthesis GTPase MnmE	CDS	0.127808	0.389047	0.999979	181.419	170.324	185.799	199.464	204.758	183.168
VC_RS00015	VC0004	yidC	membrane protein insertase YidC	CDS	0.0182517	0.91203	0.999979	749.502	707.498	623.441	863.998	630.938	611.792
VC_RS00020	VC0005	yidD	membrane protein insertion efficiency factor YidD	CDS	0.0519588	0.792902	0.999979	62.2891	73.3145	52.9535	64.3895	64.4686	66.3236
VC_RS00025	VC0006	rnpA	ribonuclease P protein component	CDS	-0.150017	0.490222	0.999979	185.891	167.815	136.454	181.454	133.624	126.419
VC_RS00030	VC0007	rpmH	50S ribosomal protein L34	CDS	0.184165	0.652725	0.999979	225.818	360.858	271.061	284.493	333.591	356.071
VC_RS00035	VC0008		amino acid ABC transporter ATP-binding protein	CDS	0.100006	0.58043	0.999979	23.9073	15.6107	16.1126	20.9585	20.3092	18.5706
VC_RS00040	VC0009		amino acid ABC transporter permease	CDS	-0.0434882	0.858835	0.999979	27.2413	15.8894	15.0217	21.5163	15.7266	19.378
VC_RS00045	VC0010		amino acid ABC transporter substrate-binding protein	CDS	-0.253121	0.518463	0.999979	127.912	42.2325	45.1489	88.3762	40.6183	51.9054
VC_RS00050	VC0012	dnaA	chromosomal replication initiator protein DnaA	CDS	-0.204243	0.289763	0.999979	448.14	321.413	330.477	360.836	303.596	290.44
VC_RS00055	VC0013	dnaN	DNA polymerase III subunit beta	CDS	-0.148238	0.319984	0.999979	310.551	248.656	247.983	251.661	247.355	229.422
VC_RS00060	VC0014	recF	DNA replication/repair protein RecF	CDS	-0.11527	0.385487	0.999979	196.625	194.715	146.44	163.205	153.829	179.362
VC_RS00065	VC0015	gyrB	DNA topoisomerase (ATP-hydrolyzing) subunit B	CDS	-0.108557	0.460787	0.999979	994.836	830.711	839.116	905.676	788.308	777.543
VC_RS00070	VC0015a		hypothetical protein	CDS	0.184043	0.426473	0.999979	86.4403	119.728	111.194	123.838	132.999	103.349
VC_RS00075	VC0018		Hsp20 family protein	CDS	-0.252233	0.283862	0.999979	135.068	110.669	91.8084	86.1448	98.7338	98.6203
VC_RS00080	VC0019		valine--pyruvate transaminase	CDS	-0.0401742	0.810758	0.999979	338.118	246.426	254.781	310.153	249.438	256.759
VC_RS00085	VC0020	glyS	glycine--tRNA ligase subunit beta	CDS	-0.0227559	0.895104	0.999979	743.485	640.874	687.472	769.327	645.831	624.249
VC_RS00090	VC0021	glyQ	glycine--tRNA ligase subunit alpha	CDS	-0.00427993	0.980223	0.999979	408.864	329.776	341.302	398.848	341.819	336.116
VC_RS00095	VC0022		TMEM165/GDT1 family protein	CDS	0.26159	0.347415	0.999979	78.6339	123.213	112.621	109.414	140.394	126.88
VC_RS00100	VC0023		hypothetical protein	CDS	-0.190466	0.320492	0.999979	33.2588	32.6152	27.6936	22.9507	25.8291	33.3348
VC_RS00105	VC0024	tusA	sulfurtransferase TusA	CDS	-0.129262	0.355209	0.999979	23.2568	22.0222	25.7634	19.1256	21.2465	24.7993
VC_RS00110	VC0025		hypothetical protein	CDS	-0.204276	0.164896	0.999979	51.8805	41.1174	37.4283	38.1715	36.1399	38.9867
VC_RS00115	VC0026		oxidoreductase	CDS	-0.330905	0.18308	0.999979	266.64	183.286	215.087	132.763	175.18	221.232
VC_RS00120	VC0027	ilvA	threonine ammonia-lyase, biosynthetic	CDS	-0.205902	0.266933	0.999979	264.037	254.231	280.46	211.099	248.397	233.113
VC_RS00125	VC0028	ilvD	dihydroxy-acid dehydratase	CDS	-0.260866	0.19624	0.999979	416.02	322.249	453.084	324.099	354.942	315.47
VC_RS00130	VC0029	ilvE	branched-chain-amino-acid transaminase	CDS	-0.199994	0.309677	0.999979	287.294	247.959	273.999	218.032	251.313	235.305
VC_RS00135	VC0030	ilvM	acetolactate synthase 2 small subunit	CDS	-0.15635	0.464053	0.999979	37.4873	26.0643	36.3373	30.0431	28.4328	31.4893
VC_RS00140	VC0031		acetolactate synthase 2 catalytic subunit	CDS	-0.101691	0.572603	0.999979	265.501	235.554	259.397	224.965	250.167	233.69
VC_RS00145	VC0032		YifB family Mg chelatase-like AAA ATPase	CDS	-0.116673	0.629503	0.999979	7.15593	8.78101	7.21712	5.25954	7.70707	8.42021
VC_RS00150	VC0033		acyltransferase	CDS	-0.0165054	0.929397	0.999979	26.4281	19.0952	19.8051	24.0664	21.4548	19.1473
VC_RS00155	VC0034		thiol:disulfide interchange protein DsbA/DsbL	CDS	-0.108592	0.465048	0.999979	216.873	257.298	252.767	214.605	239.127	220.425
VC_RS00160	VC0035		serine/threonine protein kinase	CDS	-0.0253816	0.788753	0.999979	106.688	110.669	101.711	97.142	106.441	109.924
VC_RS00165	VC0036	ccoG	cytochrome c oxidase accessory protein CcoG	CDS	0.0119656	0.925046	0.999979	139.378	157.361	135.279	127.902	141.018	166.674
VC_RS00170	VC0037		YihD family protein	CDS	0.232096	0.513386	0.999979	69.8516	126.419	107.501	98.0983	134.77	123.535
VC_RS00175	VC0039		sporulation protein	CDS	-0.232069	0.0869029	0.999979	87.7414	85.0225	79.7239	65.3458	71.9673	77.7428
VC_RS00180	VC0040		hemolysin III family protein	CDS	-0.0654972	0.678716	0.999979	68.3066	77.6353	88.4516	75.0679	75.0918	73.821
VC_RS00185	VC0041		DUF3157 family protein	CDS	0.00405186	0.973256	0.999979	73.7548	80.1441	83.4164	71.4022	88.423	78.2042
VC_RS00190	VC0042		TrkH family potassium uptake protein	CDS	0.044648	0.682707	0.999979	111.08	123.91	131.922	120.093	131.02	127.341
VC_RS00195	VC0043	trkA	Trk system potassium transporter TrkA	CDS	-0.14923	0.211552	0.999979	184.184	168.93	164.987	156.75	158.203	152.256
VC_RS00200	VC0044	rsmB	16S rRNA (cytosine(967)-C(5))-methyltransferase RsmB	CDS	-0.0813498	0.456395	0.999979	212.726	187.328	210.639	200.181	193.822	183.284
VC_RS00205	VC0045	fmt	methionyl-tRNA formyltransferase	CDS	0.0478242	0.670224	0.999979	168.408	154.155	183.785	187.51	172.992	162.983
VC_RS00210	VC0046	def	peptide deformylase	CDS	0.079378	0.523193	0.999979	208.742	247.82	233.717	232.057	258.395	238.765
VC_RS00215	VC0047		LysM peptidoglycan-binding domain-containing protein	CDS	0.119212	0.473661	0.999979	21.9557	28.0156	19.889	20.9585	23.7461	31.0279
VC_RS00220	VC0048	dprA	DNA-protecting protein DprA	CDS	0.135293	0.629009	0.999979	40.74	70.8056	53.7927	52.0375	50.2001	79.0116
VC_RS00225	VC0049		DUF494 domain-containing protein	CDS	0.177693	0.443128	0.999979	245.253	361.555	384.353	321.23	418.785	380.986
VC_RS00230	VC0050		DNA topoisomerase	CDS	0.0352572	0.851612	0.999979	114.983	134.642	134.02	118.818	146.018	128.264
VC_RS00235	VC0051		5-(carboxyamino)imidazole ribonucleotide synthase	CDS	0.00777552	0.975826	0.999979	297.703	269.702	204.009	367.928	209.861	197.356
VC_RS00240	VC0052	purE	5-(carboxyamino)imidazole ribonucleotide mutase	CDS	0.112456	0.708052	0.999979	143.688	129.624	97.5989	189.662	106.545	104.272
VC_RS00245	VC0054		threonylcarbamoyl-AMP synthase	CDS	0.0278416	0.855088	0.999979	43.9114	43.2081	38.1836	36.7371	43.1179	47.9837
VC_RS00250	VC0055	hemF	oxygen-dependent coproporphyrinogen oxidase	CDS	-0.0216837	0.857512	0.999979	74.6493	62.3033	63.0239	68.613	66.9682	61.4791
VC_RS00255	VC0056	aroE	shikimate dehydrogenase	CDS	-0.0626248	0.651805	0.999979	128.237	112.202	93.319	119.136	96.7549	103.58
VC_RS00260	VC0057		DUF1488 domain-containing protein	CDS	-0.208221	0.23047	0.999979	24.3952	23.1373	23.2458	22.1538	19.6843	19.378
VC_RS00265	VC0058		gamma carbonic anhydrase family protein	CDS	-0.0669956	0.627114	0.999979	69.6077	80.4229	69.234	64.3895	71.2383	73.5903
VC_RS00300	VC0060	crcB	fluoride efflux transporter CrcB	CDS	-0.119291	0.677994	0.999979	61.5572	68.5755	46.2399	40.6419	55.3034	66.4389
VC_RS00305	VC0061	thiC	phosphomethylpyrimidine synthase ThiC	CDS	0.274612	0.21275	0.999979	629.966	685.616	837.437	1064.5	831.947	707.875
VC_RS00310	VC0062		thiamine phosphate synthase	CDS	0.253463	0.374985	0.999979	361.049	420.373	543.13	654.175	486.795	437.851
VC_RS00315	VC0063	thiF	thiazole biosynthesis adenylyltransferase ThiF	CDS	0.264031	0.390669	0.999979	139.785	185.237	224.318	265.846	212.465	181.092
VC_RS00320	VC0064	thiS	sulfur carrier protein ThiS	CDS	0.288713	0.371835	0.999979	45.4564	69.2724	83.4164	94.9107	76.3416	70.476
VC_RS00325	VC0065		thiazole synthase	CDS	0.241646	0.411399	0.999979	161.984	182.032	252.851	277.799	226.942	200.932
VC_RS00330	VC0066	thiH	2-iminoacetate synthase ThiH	CDS	0.34574	0.272245	0.999979	167.27	213.671	281.384	340.356	260.686	240.495
VC_RS00335	VC0067		aminopeptidase P family protein	CDS	-0.22881	0.231201	0.999979	609.799	463.303	487.239	457.261	424.514	449.847
VC_RS00340	VC0068		LysR family transcriptional regulator	CDS	-0.316868	0.111488	0.999979	76.8449	69.5512	64.7023	49.3281	54.5744	65.7469
VC_RS00345	VC0069		multidrug effflux MFS transporter	CDS	0.0366959	0.768842	0.999979	27.8919	26.0643	24.3368	27.8915	26.6623	25.722
VC_RS00350	VC0070		hypothetical protein	CDS	-0.135177	0.418123	0.999979	87.8227	69.2724	64.8701	83.6744	62.698	55.5965
VC_RS00355	VC0071	asnC	transcriptional regulator AsnC	CDS	-0.0695508	0.526118	0.999979	81.8866	74.4295	63.3596	77.3789	67.8014	64.0167
VC_RS00360	VC0072		EAL domain-containing protein	CDS	0.0256031	0.827162	0.999979	75.2186	68.2967	71.4159	78.0962	69.8843	70.8221
VC_RS00365	VC0073		class I SAM-dependent methyltransferase	CDS	0.0175728	0.884528	0.999979	52.3684	53.5223	53.2892	58.5721	52.3872	50.0599
VC_RS00370	VC0074		hypothetical protein	CDS	-0.11554	0.530442	0.999979	38.1378	31.5001	36.5052	41.3591	29.9951	26.5294
VC_RS00375	VC0075		DMT family transporter	CDS	0.135956	0.589075	0.999979	196.056	309.844	356.576	225.283	371.501	350.996
VC_RS00380	VC0076	uspA	universal stress protein UspA	CDS	0.186333	0.659947	0.999979	252.328	571.044	631.33	281.784	636.041	737.518
VC_RS00385	VC0078	ftnA	non-heme ferritin	CDS	-0.00442829	0.981182	0.999979	373.735	432.36	451.993	365.458	441.282	447.54
VC_RS00390	VC0079	uspB	universal stress protein UspB	CDS	0.000394178	0.998121	0.999979	135.393	150.671	158.944	127.424	161.848	155.947
VC_RS00395	VC0080		NAD(P)/FAD-dependent oxidoreductase	CDS	0.394799	0.0324747	0.999979	38.2192	43.3475	41.7082	43.0326	44.4719	74.7438
VC_RS00400	VC0081		DMT family transporter	CDS	-0.234928	0.164289	0.999979	58.9551	48.0865	45.065	48.2921	38.9519	41.9857
VC_RS00405	VC0082	rmuC	DNA recombination protein RmuC	CDS	0.245053	0.0954875	0.999979	54.4013	72.06	75.6958	72.1991	85.2985	82.0106
VC_RS00410	VC0083	ubiE	bifunctional demethylmenaquinone methyltransferase/2-methoxy-6-polyprenyl-1,4-benzoquinol methylase UbiE	CDS	-0.0457078	0.713619	0.999979	190.201	165.585	172.707	179.701	165.806	166.559
VC_RS00415	VC0084		SCP2 domain-containing protein	CDS	-0.140829	0.342933	0.999979	95.7105	79.5866	78.633	87.4199	73.5296	69.3226
VC_RS00420	VC0085	ubiB	ubiquinone biosynthesis regulatory protein kinase UbiB	CDS	0.0047622	0.964278	0.999979	218.256	197.224	229.185	221.857	214.652	210.39
VC_RS00425	VC0086	tatA	twin-arginine translocase subunit TatA	CDS	0.0677238	0.666949	0.999979	93.5963	130.043	112.537	108.378	113.627	130.11
VC_RS00430	VC0087	tatB	Sec-independent protein translocase subunit TatB	CDS	0.100415	0.517455	0.999979	186.298	210.047	238.5	217.713	251.938	210.967
VC_RS00435	VC0088	tatC	twin-arginine translocase subunit TatC	CDS	-0.0618179	0.592402	0.999979	82.6997	72.06	74.1852	75.8648	79.2578	64.2474
VC_RS00440	VC0089		cytochrome-c peroxidase	CDS	0.0686259	0.732155	0.999979	20.4107	25.228	28.7006	18.3287	27.8079	32.066
VC_RS00445	VC0090	dinF	MATE family efflux transporter DinF	CDS	-0.232906	0.0739022	0.999979	58.0606	56.7281	58.9957	45.1842	54.6785	48.099
VC_RS00450	VC0091		class I SAM-dependent methyltransferase	CDS	-0.229894	0.179681	0.999979	561.252	487.694	581.397	407.694	560.845	421.818
VC_RS00455	VC0092	lexA	repressor LexA	CDS	0.146424	0.452723	0.999979	131.978	160.567	152.65	169.182	174.45	148.911
VC_RS00460	VC0093	plsB	glycerol-3-phosphate 1-O-acyltransferase PlsB	CDS	-0.0404055	0.771321	0.999979	119.374	123.91	105.068	123.679	112.169	102.657
VC_RS00465	VC0094	ubiA	4-hydroxybenzoate octaprenyltransferase	CDS	0.0564191	0.574801	0.999979	70.6648	65.7879	69.4018	73.8726	73.3213	66.9003
VC_RS00470	VC0095		chorismate lyase	CDS	0.116591	0.705702	0.999979	47.2454	111.505	60.842	58.1737	81.3408	97.8129
VC_RS00475	VC0097	fliL	flagellar basal body-associated protein FliL	CDS	0.0308518	0.860575	0.999979	76.9262	100.494	82.0737	78.5743	94.047	92.2763
VC_RS00480	VC0098		methyl-accepting chemotaxis protein	CDS	0.0752164	0.691284	0.999979	47.408	51.2922	55.0515	35.8605	59.6777	66.785
VC_RS00485	VC0099	glpG	rhomboid family intramembrane serine protease GlpG	CDS	0.172071	0.306997	0.999979	91.1568	112.202	131.419	133.242	132.062	111.77
VC_RS00490	VC0100	glpE	thiosulfate sulfurtransferase GlpE	CDS	-0.0285232	0.884757	0.999979	26.8347	29.27	22.4066	30.4416	21.8714	24.3379
VC_RS00495	VC0103		TatD family hydrolase	CDS	0.0655553	0.735712	0.999979	66.2736	81.1198	81.5702	70.2068	88.6313	80.7418
VC_RS00500	VC0105	hemB	porphobilinogen synthase	CDS	-0.102325	0.419446	0.999979	230.128	196.388	218.024	189.025	209.236	202.316
VC_RS00505	VC0106		GNAT family N-acetyltransferase	CDS	0.141153	0.480532	0.999979	10.246	12.4049	12.9237	12.4316	12.7062	14.0721
VC_RS00510	VC0108	polA	DNA polymerase I	CDS	-0.052829	0.62628	0.999979	555.967	560.451	553.2	518.463	547.514	543.623
VC_RS00515	VC0111		YihA family ribosome biogenesis GTP-binding protein	CDS	-0.0756372	0.579902	0.999979	108.64	92.2703	81.1506	97.6202	89.5686	80.3957
VC_RS00520	VC0112		cytochrome c4	CDS	0.121378	0.424381	0.999979	415.532	323.643	325.358	462.122	342.548	353.303
VC_RS00525	VC0113		class I SAM-dependent methyltransferase	CDS	0.0478143	0.729958	0.999979	61.9638	60.6308	61.0937	72.1194	65.9267	51.6747
VC_RS00530	VC0114	yihI	Der GTPase-activating protein YihI	CDS	-0.0186191	0.910035	0.999979	69.445	71.3631	66.045	79.1321	65.1976	59.6336
VC_RS00535	VC0115		DUF2489 domain-containing protein	CDS	0.135818	0.414142	0.999979	62.2078	75.2658	77.4581	92.5997	73.0088	70.2453
VC_RS00540	VC0116	hemN	oxygen-independent coproporphyrinogen III oxidase	CDS	0.0618804	0.647328	0.999979	148.648	139.939	135.866	173.326	141.539	128.033
VC_RS00545	VC0117		heme biosynthesis protein HemY	CDS	-0.0892383	0.399671	0.999979	109.697	108.16	118.747	95.1498	108.732	112.692
VC_RS00550	VC0118		heme biosynthesis operon protein HemX	CDS	-0.0061191	0.964295	0.999979	141.899	142.587	140.23	118.579	140.602	163.906
VC_RS00555	VC0119		uroporphyrinogen-III synthase	CDS	-0.0710864	0.543663	0.999979	67.7374	57.425	55.7228	59.0503	54.1578	59.0568
VC_RS00560	VC0120	hemC	hydroxymethylbilane synthase	CDS	-0.0312675	0.865036	0.999979	154.015	131.576	118.075	157.308	123.938	113.615
VC_RS00565	VC0122		class I adenylate cyclase	CDS	0.045589	0.702532	0.999979	589.632	592.648	653.317	711.791	599.381	583.302
VC_RS00570	VC0123	cyaY	iron donor protein CyaY	CDS	0.0199289	0.881325	0.999979	38.7071	52.1285	46.0721	50.125	48.6378	39.6788
VC_RS00575	VC0124		lipoprotein	CDS	-0.107718	0.746467	0.999979	22.3623	26.4824	17.8749	18.5678	16.1432	27.1062
VC_RS00580	VC0125	lysA	diaminopimelate decarboxylase	CDS	0.00280926	0.977697	0.999979	637.853	646.171	649.037	589.307	668.432	679.154
VC_RS00585	VC0126	dapF	diaminopimelate epimerase	CDS	-0.0466746	0.913866	0.999979	301.606	273.744	303.287	273.496	284.432	292.862
VC_RS00590	VC0127		DUF484 family protein	CDS	-0.168265	0.161462	0.999979	120.431	101.191	113.46	92.9982	101.025	104.388
VC_RS00595	VC0128	xerC	tyrosine recombinase XerC	CDS	-0.113371	0.340946	0.999979	147.428	118.753	133.349	118.26	117.168	134.147
VC_RS00600	VC0129	yigB	5-amino-6-(5-phospho-D-ribitylamino)uracil phosphatase YigB	CDS	-0.208575	0.0555472	0.999979	67.7374	59.237	61.3455	51.0813	54.2619	57.788
VC_RS00605	VC0130		sensor domain-containing phosphodiesterase	CDS	0.069545	0.60222	0.999979	235.495	271.933	255.536	221.538	258.395	320.775
VC_RS00610	VC0131		DTW domain-containing protein	CDS	0.151811	0.225518	0.999979	36.8368	43.6263	43.0509	39.0481	49.0544	49.1371
VC_RS00615	VC0132		COG3650 family protein	CDS	-0.0249522	0.816065	0.999979	79.4471	88.3676	100.368	87.6589	93.2138	82.7026
VC_RS00620	VC0134		Cof-type HAD-IIB family hydrolase	CDS	0.150154	0.271633	0.999979	154.422	166.282	174.386	206.238	179.346	163.675
VC_RS00625	VC0135		alpha/beta fold hydrolase	CDS	0.0753965	0.599535	0.999979	91.726	120.425	96.2562	106.227	106.649	111.77
VC_RS00630	VC0136	rhtB	homoserine/homoserine lactone efflux protein	CDS	-0.0307116	0.892943	0.999979	52.0431	43.6263	40.4494	52.2766	37.0772	43.8312
VC_RS00635	VC0137		HDOD domain-containing protein	CDS	-0.0321322	0.836832	0.999979	110.998	103.281	98.6059	110.371	101.546	94.0065
VC_RS00640	VC0139		DNA starvation/stationary phase protection protein	CDS	0.0811543	0.79019	0.999979	33.6654	47.8077	48.4218	33.3901	48.8461	55.2504
VC_RS00645	VC0140		DUF2500 domain-containing protein	CDS	0.0804883	0.677506	0.999979	12.5229	20.2103	13.679	14.663	17.0805	16.9558
VC_RS00650	VC0142		DUF4145 domain-containing protein	CDS	-0.0937368	0.539447	0.999979	40.74	42.6506	43.4705	31.2385	42.3889	45.4461
VC_RS00655	VC0143		hypothetical protein	CDS	-0.342889	0.197569	0.999979	13.58	17.7014	13.3433	8.12837	13.1228	13.9568
VC_RS00660	VC0144		lysoplasmalogenase	CDS	0.0671965	0.615418	0.999979	74.2427	79.0291	61.4294	82.4791	72.4881	69.6686
VC_RS00665	VC0145		DUF1145 domain-containing protein	CDS	-0.0611324	0.765006	0.999979	32.7709	29.8276	28.3649	22.0741	34.9942	30.3358
VC_RS00670	VC0146	rsmD	16S rRNA (guanine(966)-N(2))-methyltransferase RsmD	CDS	0.0669547	0.702818	0.999979	63.0209	79.0291	68.4787	64.5489	66.864	89.0466
VC_RS00675	VC0147	ftsY	signal recognition particle-docking protein FtsY	CDS	-0.0794988	0.490257	0.999979	200.041	196.388	188.4	161.771	190.073	201.739
VC_RS00680	VC0148	ftsE	cell division ATP-binding protein FtsE	CDS	-0.0337548	0.753763	0.999979	82.4558	89.9008	85.6823	79.6103	78.1122	94.3525
VC_RS00685	VC0149	ftsX	cell division protein FtsX	CDS	-0.0679674	0.500197	0.999979	103.436	118.474	114.719	100.489	107.691	112.923
VC_RS00690	VC0150	rpoH	RNA polymerase sigma factor RpoH	CDS	-0.0339153	0.754324	0.999979	486.684	446.716	482.708	492.245	452.322	438.658
VC_RS00695	VC0151	sthA	Si-specific NAD(P)(+) transhydrogenase	CDS	0.12004	0.170761	0.999979	158.894	170.881	166.833	194.125	170.805	174.633
VC_RS00700	VC0152	fabR	HTH-type transcriptional repressor FabR	CDS	-0.00469885	0.976379	0.999979	73.1043	59.3763	58.9118	70.8444	59.0528	60.9024
VC_RS00705	VC0153		YijD family membrane protein	CDS	-0.0786814	0.62325	0.999979	37.4873	30.3851	30.9665	35.8605	28.4328	29.2977
VC_RS00710	VC0154	trmA	tRNA (uridine(54)-C5)-methyltransferase TrmA	CDS	0.0488366	0.742465	0.999979	47.0827	47.2502	46.156	60.2456	42.3889	42.4471
VC_RS00715	VC0156	btuB	TonB-dependent vitamin B12 receptor	CDS	0.199779	0.315792	0.999979	859.362	818.864	800.345	1174.95	843.403	828.18
VC_RS00720	VC0157		S8 family peptidase	CDS	-0.412228	0.0515233	0.999979	79.8536	121.262	99.1934	66.1427	80.7159	78.6655
VC_RS00725	VC0158		glutamate racemase	CDS	-0.00227475	0.986142	0.999979	74.6493	93.9429	83.5843	77.2993	86.4441	87.8932
VC_RS00730	VC0159		RNA-binding protein	CDS	-0.0221011	0.933711	0.999979	147.754	203.357	170.357	123.599	175.284	214.658
VC_RS00760	VC0161	ilvY	HTH-type transcriptional activator IlvY	CDS	0.0935799	0.503826	0.999979	38.951	50.3166	43.8062	47.8937	47.8046	46.0228
VC_RS00765	VC0162	ilvC	ketol-acid reductoisomerase	CDS	0.0169258	0.961089	0.999979	367.636	486.022	488.834	312.624	470.964	574.881
VC_RS00770	VC0163		accessory factor UbiK family protein	CDS	0.0559192	0.65004	0.999979	57.898	52.6861	53.1213	54.3485	56.6574	59.2875
VC_RS00775	VC0164	vexB	multidrug efflux RND transporter permease subunit VexB	CDS	-0.106727	0.450122	0.999979	1217.89	1092.05	1260.73	1019.47	1217.09	1079.63
VC_RS00780	VC0165	vexA	multidrug efflux RND transporter periplasmic adaptor subunit VexA	CDS	-0.0527534	0.62288	0.999979	672.332	612.859	669.094	590.582	646.456	647.203
VC_RS00785	VC0166		TetR/AcrR family transcriptional regulator	CDS	-0.0974887	0.307641	0.999979	161.334	148.72	163.56	154.758	144.351	143.605
VC_RS00790	VC0167	rep	DNA helicase Rep	CDS	-0.0789065	0.588901	0.999979	104.249	81.3986	93.2351	98.8952	85.2985	79.9343
VC_RS00795	VC0168		cytochrome c5 family protein	CDS	-0.031473	0.815047	0.999979	162.797	153.18	129.572	163.364	130.083	142.336
VC_RS00830	VC0170		ABC transporter ATP-binding protein	CDS	-0.00176939	0.995231	0.999979	174.1	85.0225	86.0179	164.958	88.8396	91.0075
VC_RS00835	VC0171		ABC transporter substrate-binding protein	CDS	-0.176028	0.343104	0.999979	288.026	210.047	239.088	230.702	201.529	220.425
VC_RS00840	VC0172		ABC transporter permease subunit	CDS	-0.214006	0.402581	0.999979	48.8717	29.4094	33.0645	36.8168	29.3702	29.9898
VC_RS00845	VC0173		ABC transporter permease	CDS	-0.189585	0.364343	0.999979	57.4101	34.1484	40.5333	45.503	37.3897	33.1041
VC_RS00850	VC0174		sporulation protein	CDS	-0.157935	0.337861	0.999979	76.1944	70.945	68.8983	54.6673	67.0723	72.0909
VC_RS00855	VC0175		deoxycytidylate deaminase	CDS	0.0548908	0.845273	0.999979	558	693.56	706.774	632.499	657.08	744.67
VC_RS00865	VC0176		helix-turn-helix transcriptional regulator	CDS	0.24849	0.425994	0.999979	16.1008	31.082	27.1061	28.6884	30.9324	28.1443
VC_RS00870	VC0177	vspR	transcriptional regulator VspR	CDS	-0.116414	0.65655	0.999979	14.9624	16.8651	14.1825	13.627	13.956	14.7642
VC_RS00880	VC0178	capV	cGAMP-activated phospholipase CapV	CDS	-0.180899	0.611322	0.999979	652.572	793.357	774.917	468.816	682.804	807.648
VC_RS00885	VC0179	dncV	cyclic AMP-GMP synthase	CDS	-0.081456	0.80016	0.999979	881.887	1143.2	1113.28	725.497	1033.48	1207.2
VC_RS00890	VC0180		hypothetical protein	CDS	-0.137539	0.570349	0.999979	663.306	735.932	760.231	528.344	681.451	753.436
VC_RS00895	VC0181		peptidase	CDS	-0.0474329	0.84343	0.999979	66.355	93.246	94.9974	71.0834	87.9022	87.3164
VC_RS00900	VC0182		hypothetical protein	CDS	0.0523731	0.824275	0.999979	47.2454	48.3652	42.6313	45.3436	50.0959	47.8683
VC_RS00905	VC0183		hypothetical protein	CDS	0.121392	0.468662	0.999979	42.4477	51.2922	48.7575	52.5157	52.5955	49.7139
VC_RS00910	VC0184		hypothetical protein	CDS	0.00948256	0.965268	0.999979	22.8502	33.3121	22.9101	26.218	25.4125	27.5675
VC_RS00915	VC0185		site-specific integrase	CDS	-0.132736	0.503779	0.999979	22.6062	26.343	25.4277	22.1538	24.4751	21.1082
VC_RS00920	VC0186	gorA	glutathione-disulfide reductase	CDS	0.0521435	0.696936	0.999979	768.205	874.059	971.961	857.304	951.614	901.539
VC_RS00925	VC0187		23S rRNA (adenine(2030)-N(6))-methyltransferase RlmJ	CDS	0.126687	0.382731	0.999979	121.895	154.992	176.232	160.097	169.972	164.598
VC_RS00930	VC0188	prlC	oligopeptidase A	CDS	-0.344076	0.195562	0.999979	619.476	426.227	466.175	403.63	394.623	392.982
VC_RS00935	VC0190	uvrD	DNA helicase II	CDS	-0.0683021	0.651818	0.999979	189.551	181.753	193.603	194.284	178.721	165.751
VC_RS00940	VC0191		LysE family translocator	CDS	-0.173652	0.200469	0.999979	11.4657	9.19915	11.0774	8.76589	10.1025	9.45832
VC_RS00945	VC0192		AraC family transcriptional regulator	CDS	0.00985235	0.946115	0.999979	28.0545	38.1904	40.4494	35.3823	33.6403	38.2947
VC_RS00950	VC0194	ggt	gamma-glutamyltransferase	CDS	-1.70519	6.62e-06	0.00183593	289.083	240.293	268.208	96.1858	74.3628	73.9364
VC_RS00955	VC0195	rarD	EamA family transporter RarD	CDS	-0.150117	0.477408	0.999979	32.6896	22.301	24.1689	27.5727	24.7876	19.032
VC_RS00960	VC0196	recQ	ATP-dependent DNA helicase RecQ	CDS	-0.00221146	0.990434	0.999979	125.147	105.93	110.523	137.465	111.232	92.2763
VC_RS00965	VC0197		DUF3630 family protein	CDS	0.125792	0.567687	0.999979	7.39988	5.71462	7.80456	9.16434	7.49877	6.22865
VC_RS00970	VC0198		hypothetical protein	CDS	-0.0514881	0.779269	0.999979	11.791	12.5443	12.1684	9.88155	12.3938	13.034
VC_RS00975	VC0199		ABC transporter ATP-binding protein	CDS	-0.104617	0.500711	0.999979	31.7138	30.5245	33.0645	30.2822	32.2864	26.0681
VC_RS00980	VC0200	fhuA	TonB-dependent siderophore receptor FhuA	CDS	-0.149049	0.699517	0.999979	210.449	145.096	145.265	145.115	163.931	142.798
VC_RS00985	VC0201		ABC transporter ATP-binding protein	CDS	-0.404261	0.200241	0.999979	16.1008	9.75668	9.81863	8.28775	9.68591	9.22763
VC_RS00990	VC0202		iron-siderophore ABC transporter substrate-binding protein	CDS	-0.112994	0.68398	0.999979	9.59545	7.10844	6.7136	7.88931	6.66557	7.15141
VC_RS00995	VC0203	fhuB	Fe(3+)-hydroxamate ABC transporter permease FhuB	CDS	-0.226355	0.261005	0.999979	26.5908	26.0643	22.4905	18.7271	22.4963	23.0691
VC_RS01000	VC0204		MurR/RpiR family transcriptional regulator	CDS	-0.0752061	0.723112	0.999979	23.3381	27.3187	22.3227	21.7554	23.8502	23.5305
VC_RS01005	VC0206	murQ	N-acetylmuramic acid 6-phosphate etherase	CDS	0.350075	0.158069	0.999979	4.96036	4.32081	5.11912	6.3752	5.41578	6.69003
VC_RS01010	VC0207	murP	PTS N-acetylmuramic acid transporter subunit IIBC	CDS	0.220831	0.274695	0.999979	34.072	50.3166	44.8133	44.3873	57.6989	48.2144
VC_RS01015	VC0208		TIGR00645 family protein	CDS	-0.232868	0.17008	0.999979	71.1527	56.8675	57.7369	60.6441	49.9918	47.4069
VC_RS01020	VC0209		YicC family protein	CDS	-0.0177853	0.915515	0.999979	234.763	194.855	202.835	229.427	203.717	191.589
VC_RS01025	VC0210	rph	ribonuclease PH	CDS	-0.045487	0.81009	0.999979	139.622	116.383	127.81	137.625	118.522	115.807
VC_RS01030	VC0211	pyrE	orotate phosphoribosyltransferase	CDS	-0.23915	0.143394	0.999979	72.8603	62.7215	58.3244	59.2096	52.908	52.1361
VC_RS01035	VC0212	lpxN	lipid A biosynthesis myristoyltransferase LpxN	CDS	0.0339214	0.794414	0.999979	58.9551	57.2856	56.8138	63.991	57.2823	55.8272
VC_RS01040	VC0213		LpxL/LpxP family Kdo(2)-lipid IV(A) lauroyl/palmitoleoyl acyltransferasee	CDS	-0.015439	0.872936	0.999979	69.0384	68.018	64.3666	67.7365	61.969	69.5533
VC_RS01045	VC0214	slmA	nucleoid occlusion factor SlmA	CDS	-0.0197762	0.881127	0.999979	31.3072	34.5665	32.0574	34.2667	29.8909	32.2967
VC_RS01055	VC0215	coaBC	bifunctional phosphopantothenoylcysteine decarboxylase/phosphopantothenate--cysteine ligase CoaBC	CDS	0.0366883	0.804112	0.999979	101.809	98.9606	115.222	114.754	101.129	108.309
VC_RS01060	VC0216		methyl-accepting chemotaxis protein	CDS	0.0034174	0.985753	0.999979	310.307	415.913	445.363	263.694	415.557	495.293
VC_RS01065	VC0217	radC	JAB domain-containing protein	CDS	0.00905324	0.962811	0.999979	21.9557	27.0399	27.8614	18.8068	25.7249	32.9888
VC_RS01070	VC0218	rpmB	50S ribosomal protein L28	CDS	0.15594	0.452842	0.999979	1238.06	1104.04	1126.29	1703.77	1176.79	983.55
VC_RS01075	VC0219	rpmG	50S ribosomal protein L33	CDS	0.203729	0.20134	0.999979	749.258	807.435	756.874	1107.37	815.387	741.44
VC_RS01080	VC0220		hypothetical protein	CDS	0.085844	0.535318	0.999979	41.7158	33.7302	33.7358	43.431	36.1399	36.3338
VC_RS01085	VC0221	mutM	bifunctional DNA-formamidopyrimidine glycosylase/DNA-(apurinic or apyrimidinic site) lyase	CDS	-0.0278096	0.804647	0.999979	68.5505	67.7392	71.6676	66.7005	71.2383	66.0929
VC_RS01090	VC0222	coaD	pantetheine-phosphate adenylyltransferase	CDS	-0.0719567	0.643669	0.999979	53.9134	49.7591	52.0304	53.2329	48.742	46.1381
VC_RS01095	VC0223		glycosyltransferase family 9 protein	CDS	-0.119429	0.338269	0.999979	75.6251	67.7392	70.6606	72.1991	61.0316	63.786
VC_RS01100	VC0224		glycosyltransferase family 2 protein	CDS	-0.149476	0.45167	0.999979	56.3529	38.8873	39.7781	46.6983	36.1399	38.9867
VC_RS01105	VC0225		glycosyltransferase family 9 protein	CDS	-0.18403	0.207529	0.999979	90.3436	70.1087	73.346	74.5101	64.3644	67.0157
VC_RS01110	VC0227		3-deoxy-D-manno-octulosonic acid kinase	CDS	-0.0141903	0.920417	0.999979	69.3637	60.7702	70.4928	72.5975	62.698	63.44
VC_RS01115	VC0228		hypothetical protein	CDS	-0.0154632	0.942341	0.999979	89.6117	87.8101	87.1089	96.0264	80.8201	84.7788
VC_RS01120	VC0229		hypothetical protein	CDS	0.0333687	0.849176	0.999979	154.178	171.16	176.064	184.163	170.701	158.138
VC_RS01125	VC0230		hypothetical protein	CDS	0.0865027	0.578848	0.999979	132.059	151.368	156.762	170.218	139.248	157.792
VC_RS01130	VC0231		hypothetical protein	CDS	0.0413951	0.738499	0.999979	267.697	291.864	298.168	307.284	291.931	283.404
VC_RS01135	VC0232		HAD hydrolase family protein	CDS	0.0269907	0.833479	0.999979	40.6587	43.0688	44.1419	49.5671	41.4515	39.1021
VC_RS01140	VC0233		3-deoxy-D-manno-octulosonic acid transferase	CDS	0.0220776	0.857557	0.999979	112.543	126.837	133.684	126.388	126.542	125.842
VC_RS01145	VC0234		glycosyl transferase	CDS	0.139024	0.484539	0.999979	135.231	166.839	174.134	175.477	164.14	184.668
VC_RS01150	VC0235		glycosyltransferase family 9 protein	CDS	0.0756518	0.5099	0.999979	147.916	153.04	143.755	154.439	150.392	163.79
VC_RS01155	VC0236	waaF	lipopolysaccharide heptosyltransferase II	CDS	0.056462	0.551778	0.999979	168.896	180.917	177.994	177.709	192.573	178.555
VC_RS01160	VC0237		O-antigen ligase family protein	CDS	0.0954935	0.5974	0.999979	119.049	138.963	129.069	136.19	135.603	141.644
VC_RS01165	VC0238		acyltransferase	CDS	0.0878127	0.675534	0.999979	67.4121	83.4893	84.0039	84.9495	84.3611	80.165
VC_RS01170	VC0239		polysaccharide deacetylase family protein	CDS	0.122999	0.329365	0.999979	439.764	519.613	539.773	527.229	571.469	533.818
VC_RS01175	VC0240	rfaD	ADP-glyceromanno-heptose 6-epimerase	CDS	0.0685914	0.593619	0.999979	408.457	457.867	457.28	447.22	479.296	461.497
VC_RS01180	VC0241		mannose-1-phosphate guanylyltransferase/mannose-6-phosphate isomerase	CDS	0.0794529	0.537959	0.999979	1031.27	1073.51	1053.61	1122.59	1080.86	1133.73
VC_RS01185	VC0242		phosphomannomutase/phosphoglucomutase	CDS	1.84945	0.00518271	0.418975	860.825	948.07	1030.62	1019.47	916.724	8297.25
VC_RS01190	VC0243	gmd	GDP-mannose 4,6-dehydratase	CDS	0.056144	0.753938	0.999979	1940.48	2303.55	2109.58	2132.82	2164.64	2308.18
VC_RS01195	VC0244		DegT/DnrJ/EryC1/StrS family aminotransferase	CDS	0.104976	0.495648	0.999979	1986.26	2292.68	2278.34	2421.78	2269.21	2361.12
VC_RS01200	VC0245		glycosyltransferase	CDS	0.187408	0.440708	0.999979	1557.88	1794.11	1803.36	2292.36	1756.27	1821.65
VC_RS01205	VC0246		ABC transporter permease	CDS	0.142999	0.534224	0.999979	621.834	755.306	727.25	858.022	700.822	764.624
VC_RS01210	VC0247		ABC transporter ATP-binding protein	CDS	0.0163552	0.939787	0.999979	716.081	829.178	743.279	790.365	750.502	773.621
VC_RS01215	VC0248		acyl carrier protein	CDS	0.140897	0.603945	0.999979	282.496	329.636	317.469	378.766	306.096	339.923
VC_RS01220	VC0249		AMP-binding protein	CDS	0.121733	0.551995	0.999979	1606.1	1843.59	1887.86	2087.56	1814.08	1905.74
VC_RS01225	VC0250		iron-containing alcohol dehydrogenase	CDS	0.153268	0.241034	0.999979	1475.26	1588.67	1696.78	1847.53	1724.4	1722.34
VC_RS01230	VC0251		acyl-CoA reductase	CDS	0.108946	0.492342	0.999979	3690.91	4215.72	4474.02	4701.63	4389.7	4260.4
VC_RS01235	VC0252		acetyltransferase	CDS	0.105429	0.581943	0.999979	976.296	1132.05	1156.17	1248.9	1125.23	1137.77
VC_RS01240	VC0253		IS200/IS605 family transposase	CDS	0.119613	0.70939	0.999979	58.3045	74.7083	72.1712	79.6103	62.698	80.3957
VC_RS01245	VC0254		ISAs1 family transposase	CDS	0.0999576	0.461437	0.999979	514.332	588.188	622.77	605.564	641.249	602.218
VC_RS01250	VC0255		hypothetical protein	CDS	-0.0507857	0.885494	0.999979	109.291	129.067	113.46	104.314	114.356	120.882
VC_RS01255	VC0257		IS3-like element ISVch4 family transposase	CDS	0.0390428	0.958821	0.999979	0.731856	3.48453	1.09096	0.876589	1.56224	2.65294
VC_RS01260	VC0258		FkbM family methyltransferase	CDS	0.128885	0.635454	0.999979	273.633	311.238	304.378	331.112	291.202	349.958
VC_RS01265	VC0259		glycosyltransferase	CDS	0.101602	0.588999	0.999979	220.207	230.954	232.374	269.75	225.484	238.073
VC_RS01270	VC0260		polysaccharide biosynthesis protein	CDS	-0.000247829	0.998141	0.999979	190.445	206.284	171.448	193.089	181.637	193.203
VC_RS01275	VC0262		SDR family oxidoreductase	CDS	0.0160039	0.858845	0.999979	101.484	107.602	103.977	103.677	101.546	111.308
VC_RS01280	VC0263		sugar transferase	CDS	0.0329318	0.726281	0.999979	54.9705	58.2613	56.9816	54.2689	57.3864	62.5172
VC_RS01285	VC0264		MBL fold metallo-hydrolase	CDS	-0.133082	0.22753	0.999979	106.688	85.7194	82.7451	80.0087	85.8192	85.2402
VC_RS01290	VC0265		mechanosensitive ion channel family protein	CDS	-0.0380051	0.720673	0.999979	117.91	115.965	127.307	113.558	117.793	120.536
VC_RS01295	VC0266		uracil-DNA glycosylase family protein	CDS	-0.0805158	0.635629	0.999979	33.1775	32.4758	38.0997	27.254	37.1814	33.9115
VC_RS01300	VC0267		D-2-hydroxyacid dehydrogenase	CDS	0.00875413	0.948565	0.999979	90.3436	98.2637	98.9416	78.7337	105.503	105.195
VC_RS01305	VC0268		YjaG family protein	CDS	0.0194675	0.866314	0.999979	114.82	122.795	107.921	133.879	108.003	108.079
VC_RS01310	VC0269	manA	mannose-6-phosphate isomerase, class I	CDS	-0.0339828	0.78541	0.999979	368.286	382.601	338.03	381.635	345.672	336.116
VC_RS01315	VC0270		ROK family protein	CDS	0.00539295	0.962277	0.999979	276.56	284.477	272.32	297.323	263.394	275.675
VC_RS01320	VC0271		HlyC/CorC family transporter	CDS	-0.196624	0.299192	0.999979	80.4229	59.0976	57.1495	53.1532	56.7615	61.9405
VC_RS01325	VC0273	hupA	DNA-binding protein HU-alpha	CDS	-0.378048	0.0123468	0.813285	189.551	154.574	192.764	145.912	132.374	134.954
VC_RS01330	VC0274		DUF1481 domain-containing protein	CDS	-0.209592	0.302444	0.999979	214.759	155.549	132.006	178.027	120.189	136.108
VC_RS01335	VC0275	purD	phosphoribosylamine--glycine ligase	CDS	0.228441	0.347588	0.999979	650.376	630.142	506.205	991.662	615.107	486.065
VC_RS01340	VC0276	purH	bifunctional phosphoribosylaminoimidazolecarboxamide formyltransferase/IMP cyclohydrolase	CDS	0.142063	0.586687	0.999979	633.381	624.985	472.805	902.648	536.37	470.84
VC_RS01350	VC0277	zntR	Zn(2+)-responsive transcriptional regulator	CDS	-0.154905	0.381801	0.999979	43.4235	44.602	43.1349	35.462	41.4515	40.9476
VC_RS01355	VC0278	cadC	CadC family transcriptional regulator	CDS	-0.144901	0.577109	0.999979	83.269	91.9915	72.0033	45.6623	86.1317	92.0456
VC_RS01360	VC0280	cadB	cadaverine/lysine antiporter	CDS	0.0691533	0.786353	0.999979	5.77353	8.0841	6.7136	5.65799	8.22781	7.61279
VC_RS01365	VC0281		lysine decarboxylase CadA	CDS	0.112176	0.720284	0.999979	5.69221	13.6593	8.39199	6.61427	8.95686	14.0721
VC_RS01370	VC0282		methyl-accepting chemotaxis protein	CDS	-0.118635	0.563007	0.999979	75.7065	70.1087	58.3244	45.8217	64.2603	78.2042
VC_RS01375	VC0283		peptidase	CDS	0.0431483	0.847484	0.999979	9.51413	13.2412	7.72064	11.0769	10.3108	9.57367
VC_RS01380	VC0284		TonB-dependent siderophore receptor	CDS	-0.0922804	0.792742	0.999979	216.385	184.819	155.672	231.181	151.329	139.568
VC_RS01385	VC0285		bifunctional 4-hydroxy-2-oxoglutarate aldolase/2-dehydro-3-deoxy-phosphogluconate aldolase	CDS	-0.247699	0.266887	0.999979	52.1244	39.1661	49.1771	35.223	43.847	39.5635
VC_RS01390	VC0286		GntP family permease	CDS	0.111772	0.691105	0.999979	16.8327	32.197	23.1619	15.938	28.7453	33.1041
VC_RS01395	VC0287		gluconokinase	CDS	0.367991	0.238734	0.999979	3.09006	5.29648	7.21712	5.10016	6.97802	8.18952
VC_RS01400	VC0288		phosphogluconate dehydratase	CDS	0.334752	0.213855	0.999979	11.1405	17.8408	18.9659	13.4676	19.9967	27.1062
VC_RS01405	VC0289		LacI family DNA-binding transcriptional regulator	CDS	0.122213	0.282744	0.999979	77.0888	64.6728	71.1641	81.3634	78.5288	71.9755
VC_RS01410	VC0290	fis	DNA-binding transcriptional regulator Fis	CDS	-0.0226285	0.930912	0.999979	135.8	113.874	78.9687	147.586	94.9844	80.5111
VC_RS01415	VC0291	dusB	tRNA dihydrouridine synthase DusB	CDS	0.0772271	0.726921	0.999979	305.835	258.691	234.137	363.785	247.563	231.037
VC_RS01420	VC0293	prmA	50S ribosomal protein L11 methyltransferase	CDS	0.0833594	0.630388	0.999979	165.399	149.556	141.825	194.922	143.31	145.566
VC_RS01425	VC0295	accC	acetyl-CoA carboxylase biotin carboxylase subunit	CDS	-0.0251269	0.896638	0.999979	1194.39	962.426	946.701	1288.11	912.663	849.057
VC_RS01430	VC0296		acetyl-CoA carboxylase biotin carboxyl carrier protein	CDS	-0.0418059	0.819297	0.999979	540.76	441.559	417.502	554.244	396.497	409.015
VC_RS01435	VC0297	aroQ	type II 3-dehydroquinate dehydratase	CDS	-0.0976891	0.556971	0.999979	166.945	134.921	121.18	156.67	114.252	124.342
VC_RS01440	VC0298	acs	acetate--CoA ligase	CDS	0.315728	0.425306	0.999979	23.9886	51.4316	25.5117	18.3287	45.4092	61.3637
VC_RS01445	VC0299		3'-5' exonuclease	CDS	0.190772	0.546752	0.999979	7.56251	11.8474	7.97239	5.5783	11.6647	13.9568
VC_RS01450	VC0300		cyclic nucleotide-binding/CBS domain-containing protein	CDS	-0.00177972	0.994498	0.999979	10.8965	16.8651	13.2594	10.3597	14.7892	15.687
VC_RS01455	VC0302		3-phenylpropionate MFS transporter	CDS	0.0528469	0.785082	0.999979	73.9988	62.5821	65.3736	80.7259	63.0105	65.7469
VC_RS01460	VC0303		hybrid sensor histidine kinase/response regulator	CDS	-0.0427746	0.822616	0.999979	90.5062	137.012	95.2491	71.4022	110.294	131.494
VC_RS01465	VC0304	gppA	guanosine-5'-triphosphate,3'-diphosphate diphosphatase	CDS	0.0711618	0.578382	0.999979	500.02	570.347	646.1	641.265	611.15	550.774
VC_RS01470	VC0305	rhlB	ATP-dependent RNA helicase RhlB	CDS	0.129982	0.322907	0.999979	1008.25	1276.17	1265.76	1278.78	1297.18	1308.82
VC_RS01475	VC0306	trxA	thioredoxin TrxA	CDS	-0.246178	0.161365	0.999979	224.273	172.693	141.405	187.431	138.519	127.803
VC_RS01480	VC0307	rho	transcription termination factor Rho	CDS	-0.0222469	0.908787	0.999979	636.064	615.228	555.802	696.809	543.348	539.124
VC_RS01485	VC0308		hypothetical protein	CDS	-0.132942	0.172062	0.999979	67.1681	75.1264	66.1289	61.8394	64.6769	63.44
VC_RS01490	VC0309	ubiD	4-hydroxy-3-polyprenylbenzoate decarboxylase	CDS	0.0874939	0.514218	0.999979	273.308	388.734	321.581	322.426	359.004	363.453
VC_RS01495	VC0311		2Fe-2S iron-sulfur cluster binding domain-containing protein	CDS	0.0677907	0.585583	0.999979	49.3596	50.1772	56.2264	55.2251	58.2196	49.8292
VC_RS01500	VC0312	fre	NAD(P)H-flavin reductase	CDS	0.0819097	0.467699	0.999979	142.793	165.306	149.797	175.318	153.725	155.37
VC_RS01535	VC0315	pssA	CDP-diacylglycerol--serine O-phosphatidyltransferase	CDS	-0.0670363	0.591951	0.999979	129.295	131.715	129.069	139.537	111.128	121.574
VC_RS01540	VC0317		GNAT family N-acetyltransferase	CDS	-0.0978004	0.576808	0.999979	15.7756	10.4536	12.4202	13.7067	12.6021	9.9197
VC_RS01545	VC0318	murB	UDP-N-acetylmuramate dehydrogenase	CDS	0.0405036	0.674885	0.999979	125.879	114.153	122.439	119.057	127.687	126.188
VC_RS01550	VC0319	birA	bifunctional biotin--[acetyl-CoA-carboxylase] ligase/biotin operon repressor BirA	CDS	0.0010008	0.99021	0.999979	134.011	135.757	142.076	131.807	138.623	141.759
VC_RS01555	VC0320		type I pantothenate kinase	CDS	-0.0782843	0.535975	0.999979	73.6735	77.0777	65.2897	73.6335	66.6557	64.132
VC_RS01580	VC0321	tuf	elongation factor Tu	CDS	1.25568	0.00473477	0.391664	1720.11	2778.84	2677.97	3226.57	11124.3	2785.71
VC_RS01585	VC0322	secE	preprotein translocase subunit SecE	CDS	0.0274202	0.853547	0.999979	398.13	372.566	359.01	429.29	379.313	342.691
VC_RS01590	VC0323	nusG	transcription termination/antitermination protein NusG	CDS	0.0536237	0.767093	0.999979	513.194	466.09	509.058	614.967	493.773	435.89
VC_RS01595	VC0324	rplK	50S ribosomal protein L11	CDS	0.298921	0.147489	0.999979	2533.6	3393.37	3449.7	4535.47	3576.08	3423.57
VC_RS01600	VC0325	rplA	50S ribosomal protein L1	CDS	0.304604	0.212547	0.999979	3499.33	4292.94	4830.52	6454.01	4995.22	4140.67
VC_RS01605	VC0326	rplJ	50S ribosomal protein L10	CDS	0.286015	0.193212	0.999979	3690.59	4081.91	4506.33	5921.52	4825.46	4224.06
VC_RS01610	VC0327	rplL	50S ribosomal protein L7/L12	CDS	0.298197	0.15088	0.999979	4193.37	4961.13	5420.81	7117.99	5447.33	5356.41
VC_RS01615	VC0328	rpoB	DNA-directed RNA polymerase subunit beta	CDS	0.236339	0.235064	0.999979	5091.69	5435.17	5990.29	7311.07	6621.2	5524.81
VC_RS01620	VC0329	rpoC	DNA-directed RNA polymerase subunit beta'	CDS	0.242194	0.265824	0.999979	6474	8776.83	10033.6	10795.6	10110.5	8999.94
VC_RS01625	VC0330		Rsd/AlgQ family anti-sigma factor	CDS	-0.0168593	0.907524	0.999979	404.31	410.338	408.69	346.014	410.037	453.192
VC_RS01630	VC0331	nudC	NAD(+) diphosphatase	CDS	-0.0286648	0.831251	0.999979	45.0498	46.1351	36.1695	37.8527	39.681	47.2916
VC_RS01635	VC0332	hemE	uroporphyrinogen decarboxylase	CDS	-0.00794124	0.948993	0.999979	312.584	276.114	273.747	306.886	278.496	272.33
VC_RS01640	VC0333		TetR/AcrR family transcriptional regulator	CDS	-0.0976578	0.497836	0.999979	106.932	92.8278	95.0813	103.119	88.423	83.9714
VC_RS01645	VC0334		hypothetical protein	CDS	-0.0524026	0.713074	0.999979	107.014	89.9008	104.229	98.0983	96.9632	95.506
VC_RS01650	VC0335		murein hydrolase activator EnvC	CDS	-0.0798015	0.511473	0.999979	66.4363	71.9206	70.0732	53.0735	71.03	73.2443
VC_RS01655	VC0336	gpmM	2,3-bisphosphoglycerate-independent phosphoglycerate mutase	CDS	-0.0905883	0.700876	0.999979	3082.66	2805.88	3086.58	2103.26	3124.49	3201.41
VC_RS01660	VC0337		DMT family transporter	CDS	-0.0652955	0.615686	0.999979	63.7528	63.6972	53.457	55.3845	57.4906	59.9796
VC_RS01665	VC0338		SLC13 family permease	CDS	-0.0854003	0.740356	0.999979	79.1218	102.027	87.3607	47.9733	89.8811	115.461
VC_RS01670	VC0339	psd	phosphatidylserine decarboxylase	CDS	0.0750681	0.48116	0.999979	108.152	95.6154	101.879	111.885	110.607	99.5431
VC_RS01675	VC0340	rsgA	small ribosomal subunit biogenesis GTPase RsgA	CDS	0.120809	0.285423	0.999979	187.762	212.696	213.325	216.836	226.734	223.77
VC_RS01680	VC0341	orn	oligoribonuclease	CDS	-0.143345	0.273166	0.999979	82.6184	73.3145	65.2058	76.1836	59.6777	64.2474
VC_RS01725	VC0342	queG	tRNA epoxyqueuosine(34) reductase QueG	CDS	-0.0308655	0.782607	0.999979	74.4054	84.3256	78.633	85.3479	73.6337	73.129
VC_RS01730	VC0343	tsaE	tRNA (adenosine(37)-N6)-threonylcarbamoyltransferase complex ATPase subunit type 1 TsaE	CDS	-0.10285	0.528027	0.999979	43.2608	33.5908	33.0645	38.9684	29.1619	34.2576
VC_RS01735	VC0344		LysM peptidoglycan-binding domain-containing protein	CDS	-0.0598605	0.611564	0.999979	123.765	142.169	144.51	119.376	128.625	145.797
VC_RS01740	VC0345	mutL	DNA mismatch repair endonuclease MutL	CDS	-0.0685152	0.549494	0.999979	155.56	156.246	165.238	149.02	151.954	153.986
VC_RS01745	VC0346	miaA	tRNA (adenosine(37)-N6)-dimethylallyltransferase MiaA	CDS	-0.0759657	0.467735	0.999979	430.087	392.079	409.362	356.692	371.085	440.735
VC_RS01750	VC0347	hfq	RNA chaperone Hfq	CDS	-0.2176	0.0787067	0.999979	938.077	820.676	864.375	732.829	741.337	781.811
VC_RS01755	VC0348	hflX	GTPase HflX	CDS	-0.0480821	0.680793	0.999979	1124.29	1155.47	1260.23	1038.6	1247.09	1138.34
VC_RS01760	VC0349	hflK	FtsH protease activity modulator HflK	CDS	-0.0649323	0.58124	0.999979	842.204	825.275	920.014	776.658	839.237	857.823
VC_RS01765	VC0350	hflC	protease modulator HflC	CDS	-0.0181251	0.883858	0.999979	746.249	702.899	843.815	739.363	794.14	730.944
VC_RS01770	VC0351		DUF2065 domain-containing protein	CDS	0.0339489	0.847041	0.999979	14.7184	17.562	14.0146	14.663	17.9137	14.6489
VC_RS01775	VC0352		SlyX family protein	CDS	-0.254112	0.107741	0.999979	20.9799	24.8098	18.2945	16.974	20.4133	16.1484
VC_RS01780	VC0353		hypothetical protein	CDS	0.718079	0.0438128	0.999979	103.029	123.77	128.985	108.06	117.272	360.454
VC_RS01785	VC0354	fkpA	FKBP-type peptidyl-prolyl cis-trans isomerase	CDS	-0.104493	0.400023	0.999979	1116.49	1057.07	1024.83	1042.19	909.955	1022.77
VC_RS01790	VC0355		transcriptional regulator	CDS	0.0215609	0.884466	0.999979	363.57	345.804	413.893	336.451	416.702	387.214
VC_RS01795	VC0356	tusD	sulfurtransferase complex subunit TusD	CDS	0.0311617	0.838651	0.999979	211.75	273.884	298	219.944	274.747	306.127
VC_RS01800	VC0357	tusC	sulfurtransferase complex subunit TusC	CDS	-0.104643	0.56145	0.999979	133.604	122.377	153.154	105.27	144.039	131.494
VC_RS01805	VC0358	dsrH	sulfurtransferase complex subunit TusB	CDS	-0.02072	0.90271	0.999979	91.8073	110.25	118.075	85.4276	121.23	109.001
VC_RS01810	VC0359	rpsL	30S ribosomal protein S12	CDS	0.288105	0.0734457	0.999979	2220.94	2805.6	2740.74	3753	2970.97	2759.87
VC_RS01815	VC0360	rpsG	30S ribosomal protein S7	CDS	0.260427	0.175369	0.999979	2506.69	2802.68	2987.72	4247.63	3034.81	2655.83
VC_RS01820	VC0361	fusA	elongation factor G	CDS	0.213916	0.242968	0.999979	2864.65	3074.19	3117.96	4276.88	3303.62	2923.66
VC_RS01825	VC0362	tuf	elongation factor Tu	CDS	0.16039	0.354054	0.999979	6220.7	6902.29	6787.53	9036.12	6577.77	6637.66
VC_RS01830	VC0364		bacterioferritin-associated ferredoxin	CDS	-0.00211709	0.992359	0.999979	40.9839	59.7945	49.5967	42.3154	55.72	51.9054
VC_RS01835	VC0365	bfr	bacterioferritin	CDS	-0.0303004	0.813683	0.999979	235.088	263.57	301.189	232.217	285.682	265.41
VC_RS01840	VC0366	rpsF	30S ribosomal protein S6	CDS	0.25285	0.109732	0.999979	2270.06	2958.36	2524.73	3751.17	2797.14	2689.62
VC_RS01845	VC0367	priB	primosomal replication protein N	CDS	0.307643	0.100576	0.999979	1786.62	2227.03	2198.45	3145.36	2354.51	2188.45
VC_RS01850	VC0368	rpsR	30S ribosomal protein S18	CDS	0.288686	0.103731	0.999979	1729.86	2177.41	2182.25	3055.63	2279.73	2102.86
VC_RS01855	VC0369	rplI	50S ribosomal protein L9	CDS	0.176722	0.670946	0.999979	2285.42	2323.34	2509.21	3429.7	2648.42	1967.22
VC_RS01860	VC0370		YdiY family protein	CDS	-0.197146	0.25941	0.999979	21.9557	26.9006	18.9659	22.0741	19.0594	17.6478
VC_RS01865	VC0371		replicative DNA helicase	CDS	0.0418566	0.69736	0.999979	267.778	243.778	249.662	270.149	257.562	255.951
VC_RS01870	VC0372	alr	alanine racemase	CDS	-0.0351474	0.720563	0.999979	166.863	160.567	164.315	159.38	161.848	158.715
VC_RS01875	VC0373		YjbQ family protein	CDS	0.0524408	0.726417	0.999979	34.4786	38.1904	33.0645	32.9119	37.7021	38.9867
VC_RS01880	VC0374	pgi	glucose-6-phosphate isomerase	CDS	-0.288902	0.201777	0.999979	2236.72	1658.5	1772.22	1203.88	1668.16	1767.21
VC_RS01885	VC0376		MBL fold metallo-hydrolase	CDS	-0.0402231	0.802798	0.999979	25.5336	37.6329	29.1202	24.7039	30.8283	34.0269
VC_RS01890	VC0377		chemotaxis protein CheX	CDS	-0.00477072	0.963547	0.999979	253.222	257.576	258.557	239.15	261.728	265.986
VC_RS01895	VC0378	zur	zinc uptake transcriptional repressor Zur	CDS	0.0992134	0.492318	0.999979	156.048	188.025	175.393	166.233	193.718	196.433
VC_RS01900	VC0379	dusA	tRNA dihydrouridine(20/20a) synthase DusA	CDS	0.32211	0.0241238	0.999979	48.2212	50.7347	46.9952	64.0707	61.0316	57.2113
VC_RS01905	VC0379a	pspG	envelope stress response protein PspG	CDS	0.19793	0.613155	0.999979	5.12299	9.75668	9.14727	7.09241	9.26931	11.0732
VC_RS01910	VC0381		TIGR04219 family outer membrane beta-barrel protein	CDS	-0.107209	0.500045	0.999979	107.989	92.2703	69.9892	94.9107	75.0918	80.7418
VC_RS01920	VC0383		hypothetical protein	CDS	0.257831	0.491396	0.999979	2.92742	2.927	2.85328	2.62977	5.51993	2.30691
VC_RS01925	VC0384		assimilatory sulfite reductase (NADPH) flavoprotein subunit	CDS	0.320216	0.148668	0.999979	132.222	89.2039	78.8008	154.28	97.6923	122.958
VC_RS01930	VC0385	cysI	assimilatory sulfite reductase (NADPH) hemoprotein subunit	CDS	0.374003	0.17408	0.999979	53.9134	112.62	61.3455	90.9262	94.7761	108.54
VC_RS01935	VC0386		phosphoadenylyl-sulfate reductase	CDS	0.342379	0.141758	0.999979	34.9665	48.5046	43.7223	60.7237	49.5752	50.5213
VC_RS01970	VC0389		sodium:proton antiporter	CDS	-0.133409	0.320838	0.999979	140.76	115.129	105.823	124.794	99.0462	105.887
VC_RS01975	VC0390	metH	methionine synthase	CDS	0.0784213	0.712798	0.999979	439.276	377.444	375.038	455.827	402.85	399.672
VC_RS01980	VC0391	lysC	lysine-sensitive aspartokinase 3	CDS	-0.328515	0.146958	0.999979	458.63	287.543	308.574	286.326	270.893	282.942
VC_RS01985	VC0392		alanine--glyoxylate aminotransferase family protein	CDS	-0.199304	0.262047	0.999979	191.096	135.06	150.72	133.72	137.373	144.528
VC_RS01990	VC0393		ligase	CDS	-0.0175789	0.863397	0.999979	125.229	110.39	113.04	113.478	116.752	114.307
VC_RS01995	VC0394	uvrA	excinuclease ABC subunit UvrA	CDS	-0.0192988	0.869553	0.999979	345.355	318.625	334.169	354.62	328.279	301.974
VC_RS02000	VC0395	galU	UTP--glucose-1-phosphate uridylyltransferase GalU	CDS	-0.352711	0.0677148	0.999979	522.789	408.387	369.667	420.683	284.641	313.278
VC_RS02005	VC0396		helix-turn-helix transcriptional regulator	CDS	0.0429938	0.829905	0.999979	10.246	10.7323	8.81159	9.24403	9.79006	11.6499
VC_RS02010	VC0397		single-stranded DNA-binding protein	CDS	-0.00515277	0.970468	0.999979	379.02	328.661	310.504	379.324	325.363	309.818
VC_RS02015	VC0398	csrD	RNase E specificity factor CsrD	CDS	-0.0134285	0.932351	0.999979	192.966	159.452	158.609	185.439	155.599	165.29
VC_RS02020	VC0399		MSHA biogenesis protein MshI	CDS	-0.126252	0.276169	0.999979	215.979	181.195	180.512	173.963	177.679	177.747
VC_RS02025	VC0400	pilO	type 4a pilus biogenesis protein PilO	CDS	0.0531928	0.764143	0.999979	68.9571	92.1309	105.068	91.4044	94.5678	90.0847
VC_RS02030	VC0401		MSHA biogenesis protein MshK	CDS	0.0985897	0.538877	0.999979	53.3442	69.5512	67.5556	61.8394	65.3018	76.7047
VC_RS02035	VC0402	mshL	pilus (MSHA type) biogenesis protein MshL	CDS	0.104925	0.503604	0.999979	414.718	515.71	612.951	499.258	580.425	580.187
VC_RS02040	VC0403		AAA family ATPase	CDS	0.0872029	0.538412	0.999979	131.978	162.379	180.008	158.981	171.222	173.71
VC_RS02045	VC0404		tetratricopeptide repeat protein	CDS	0.0401708	0.769393	0.999979	133.198	135.339	174.386	138.262	164.66	152.717
VC_RS02050	VC0405	tadA	GspE/PulE family protein	CDS	0.0485975	0.718205	0.999979	249.563	313.189	335.26	280.509	328.175	320.083
VC_RS02055	VC0406		type II secretion system F family protein	CDS	0.0275509	0.817457	0.999979	98.15	106.487	120.929	103.438	117.064	111.424
VC_RS02060	VC0407		MSHA biogenesis protein MshF	CDS	0.123588	0.466794	0.999979	58.2232	73.0357	79.8079	65.9833	84.986	79.0116
VC_RS02065	VC0408		prepilin-type N-terminal cleavage/methylation domain-containing protein	CDS	0.236233	0.200426	0.999979	222.972	293.815	315.287	288.318	355.879	335.886
VC_RS02070	VC0409		type II secretion system protein	CDS	-0.00584424	0.977066	0.999979	1428.01	1571.94	1558.65	1203.16	1605.67	1731.45
VC_RS02075	VC0410		type II secretion system protein	CDS	0.0360332	0.858216	0.999979	300.468	357.234	369.751	300.59	386.082	366.798
VC_RS02080	VC0411		type II secretion system protein	CDS	-0.12895	0.36783	0.999979	130.352	128.091	135.111	99.6124	132.791	127.687
VC_RS02085	VC0412		type II secretion system protein	CDS	-0.0439584	0.721375	0.999979	88.6359	99.3787	109.096	83.5151	103.629	101.158
VC_RS02090	VC0413		hypothetical protein	CDS	-0.0707719	0.601856	0.999979	42.9356	43.2081	49.3449	36.2589	47.388	45.5614
VC_RS02095	VC0414		hypothetical protein	CDS	-0.00753265	0.965514	0.999979	409.839	497.033	523.744	404.745	492.732	525.744
VC_RS02100	VC0415		rod shape-determining protein	CDS	-0.0405786	0.758832	0.999979	506.607	420.234	473.644	506.589	433.054	422.049
VC_RS02105	VC0416	mreC	rod shape-determining protein MreC	CDS	-0.104457	0.446602	0.999979	162.716	123.352	134.775	139.139	125.917	126.534
VC_RS02110	VC0417	mreD	rod shape-determining protein MreD	CDS	-0.0690623	0.640279	0.999979	71.0714	57.2856	67.052	63.5926	61.969	60.9024
VC_RS02115	VC0418		septum formation inhibitor Maf	CDS	0.0714891	0.598923	0.999979	109.291	128.37	129.153	122.563	120.293	142.567
VC_RS02120	VC0419	rng	ribonuclease G	CDS	0.0172464	0.891064	0.999979	237.609	325.734	304.629	268.715	309.428	300.129
VC_RS02125	VC0420		TIGR02099 family protein	CDS	0.0781568	0.618479	0.999979	172.311	208.375	232.29	191.495	231.42	224.231
VC_RS02130	VC0421		carbon-nitrogen hydrolase family protein	CDS	0.0556732	0.881551	0.999979	73.5922	96.4517	100.284	77.0602	104.15	99.7737
VC_RS02135	VC0422	tldD	metalloprotease TldD	CDS	0.0326702	0.760683	0.999979	234.601	252.001	278.53	242.736	269.851	270.139
VC_RS02140	VC0423	arcA	arginine deiminase	CDS	-0.101598	0.618552	0.999979	135.8	94.6398	109.348	119.136	103.108	94.5832
VC_RS02145	VC0424	rraB	ribonuclease E inhibitor RraB	CDS	0.00519882	0.984265	0.999979	57.898	48.9228	44.7293	70.0475	42.1806	39.5635
VC_RS02150	VC0425		hypothetical protein	CDS	0.144345	0.593586	0.999979	35.0478	27.5975	26.183	43.7498	28.6411	25.6067
VC_RS02155	VC0426		DUF2061 domain-containing protein	CDS	0.396867	0.442685	0.999979	13.2547	29.27	38.8549	19.1256	36.9731	51.3287
VC_RS02160	VC0428		universal stress protein	CDS	0.253561	0.259932	0.999979	376.581	527	568.054	499.258	646.665	608.447
VC_RS02165	VC0429		TRAP transporter permease	CDS	-0.0816676	0.605802	0.999979	334.052	283.641	314.616	321.469	291.619	267.947
VC_RS02170	VC0430		TAXI family TRAP transporter solute-binding subunit	CDS	-0.177827	0.203476	0.999979	1178.61	1054.14	1201.57	1061.55	982.13	992.432
VC_RS02175	VC0431	argR	transcriptional regulator ArgR	CDS	0.116997	0.321946	0.999979	134.174	150.392	155.336	155.236	161.119	160.676
VC_RS02180	VC0432	mdh	malate dehydrogenase	CDS	0.0415972	0.740908	0.999979	651.352	546.931	656.17	689.956	606.255	612.599
VC_RS02185	VC0433		amino acid permease	CDS	0.0589216	0.667099	0.999979	53.5881	49.3409	45.3168	59.1299	50.6167	44.5233
VC_RS02190	VC0434	ispB	octaprenyl diphosphate synthase	CDS	0.00510157	0.971608	0.999979	274.853	226.355	217.269	282.182	228.504	210.275
VC_RS02195	VC0435	rplU	50S ribosomal protein L21	CDS	0.150275	0.384481	0.999979	1462.98	1450.26	1340.87	1908.89	1355.71	1456.35
VC_RS02200	VC0436	rpmA	50S ribosomal protein L27	CDS	0.0859167	0.735932	0.999979	815.125	644.777	752.678	1075.5	708.009	564.731
VC_RS02205	VC0437	cgtA	Obg family GTPase CgtA	CDS	0.171231	0.303885	0.999979	282.496	326.849	310.42	411.439	330.05	293.9
VC_RS02210	VC0438		threonine/serine exporter ThrE family protein	CDS	-0.0329695	0.895362	0.999979	243.058	212.277	245.55	206.716	257.978	220.54
VC_RS02215	VC0439		hypothetical protein	CDS	-0.0347771	0.90142	0.999979	118.642	97.9849	115.642	88.7746	128.521	107.387
VC_RS02220	VC0440	folA	type 3 dihydrofolate reductase	CDS	-0.127053	0.558572	0.999979	170.685	138.266	154.916	118.021	157.787	149.257
VC_RS02225	VC0441		symmetrical bis(5'-nucleosyl)-tetraphosphatase	CDS	0.0110233	0.925355	0.999979	96.1171	114.432	117.74	107.98	112.482	110.27
VC_RS02230	VC0442	apaG	Co2+/Mg2+ efflux protein ApaG	CDS	0.0892849	0.571983	0.999979	66.5176	72.6176	79.1365	84.8698	72.3839	74.8591
VC_RS02235	VC0443	rsmA	16S rRNA (adenine(1518)-N(6)/adenine(1519)-N(6))-dimethyltransferase RsmA	CDS	0.10697	0.647223	0.999979	182.557	204.333	219.786	231.101	215.485	206.699
VC_RS02240	VC0444	pdxA	4-hydroxythreonine-4-phosphate dehydrogenase PdxA	CDS	0.0738564	0.729318	0.999979	185.648	178.268	204.933	220.183	200.904	177.632
VC_RS02245	VC0445	surA	peptidylprolyl isomerase SurA	CDS	0.024286	0.917501	0.999979	196.3	212.417	232.542	233.332	197.884	220.886
VC_RS02250	VC0446	lptD	LPS assembly protein LptD	CDS	-0.0138211	0.934584	0.999979	361.374	397.097	406.76	416.938	351.609	385.484
VC_RS02255	VC0447	djlA	co-chaperone DjlA	CDS	-0.184794	0.267424	0.999979	50.1728	36.0997	41.0369	43.0326	32.2864	36.7952
VC_RS02285	VC0449		methyl-accepting chemotaxis protein	CDS	0.150832	0.332664	0.999979	54.8079	57.9825	44.4776	63.5129	56.2408	54.5584
VC_RS02310	VC0450	mltC	membrane-bound lytic murein transglycosylase MltC	CDS	0.102338	0.354782	0.999979	103.517	120.704	131.754	126.946	124.25	130.917
VC_RS02315	VC0451		oxidative damage protection protein	CDS	-0.210774	0.290717	0.999979	82.2118	59.7945	49.4288	56.3408	51.9706	57.2113
VC_RS02320	VC0452	mutY	A/G-specific adenine glycosylase	CDS	0.554974	0.0609865	0.999979	65.7044	52.8254	56.0585	82.4791	124.563	49.5985
VC_RS02325	VC0453	trmB	tRNA (guanosine(46)-N7)-methyltransferase TrmB	CDS	0.0604282	0.730677	0.999979	96.3611	76.3808	72.7586	111.327	74.2586	70.2453
VC_RS02330	VC0454	glsB	glutaminase B	CDS	0.154938	0.147894	0.999979	57.3287	53.383	54.464	69.9678	61.2399	52.5975
VC_RS02335	VC0455	hemW	radical SAM family heme chaperone HemW	CDS	-0.0334715	0.765999	0.999979	92.0512	80.2835	81.2345	89.4918	85.9234	72.3215
VC_RS02340	VC0456		XTP/dITP diphosphatase	CDS	-0.0339558	0.722743	0.999979	63.7528	63.5578	66.8842	57.4565	66.135	66.2082
VC_RS02345	VC0457		DUF4426 domain-containing protein	CDS	0.0290598	0.795747	0.999979	78.3086	85.0225	96.1723	76.8211	90.0894	98.0436
VC_RS02350	VC0458		YggU family protein	CDS	-0.0451666	0.724544	0.999979	42.529	33.4515	44.3937	36.2589	43.1179	37.6026
VC_RS02355	VC0459		YggT family protein	CDS	-0.0327112	0.754232	0.999979	122.301	119.31	146.86	124.237	124.875	130.802
VC_RS02360	VC0460		pyrroline-5-carboxylate reductase	CDS	-0.0258189	0.817699	0.999979	134.255	116.383	131.503	116.347	132.687	126.534
VC_RS02365	VC0461		YggS family pyridoxal phosphate-dependent enzyme	CDS	0.118651	0.254181	0.999979	97.0929	107.602	115.558	112.682	122.896	112.116
VC_RS02370	VC0462		type IV pilus twitching motility protein PilT	CDS	-0.00787275	0.954949	0.999979	97.7435	116.104	120.761	97.4608	108.628	126.765
VC_RS02375	VC0463		PilT/PilU family type 4a pilus ATPase	CDS	-0.00924364	0.940857	0.999979	76.4383	78.6109	90.7175	69.2506	89.5686	85.5863
VC_RS02380	VC0464		helix-turn-helix transcriptional regulator	CDS	-0.248181	0.179646	0.999979	39.7642	29.27	27.6097	29.8837	26.0374	25.4913
VC_RS02385	VC0465	tyrS	tyrosine--tRNA ligase	CDS	-0.187932	0.139885	0.999979	14.8811	19.9315	19.0498	16.0974	15.1017	15.9177
VC_RS02390	VC0466	ruvX	Holliday junction resolvase RuvX	CDS	-0.132509	0.296435	0.999979	45.1311	42.2325	38.0157	38.7293	38.0146	37.6026
VC_RS02395	VC0467		YqgE/AlgH family protein	CDS	-0.056046	0.523687	0.999979	134.743	131.715	138.971	131.249	131.645	127.111
VC_RS02400	VC0468	gshB	glutathione synthase	CDS	-0.152893	0.163351	0.999979	211.506	179.941	206.275	182.092	184.345	171.288
VC_RS02405	VC0469	rsmE	16S rRNA (uracil(1498)-N(3))-methyltransferase	CDS	-0.10884	0.442875	0.999979	104.086	89.9008	86.9411	95.867	80.1952	84.4328
VC_RS02410	VC0470	xds	extracellular deoxyribonuclease Dns	CDS	0.0568447	0.729837	0.999979	22.1183	22.5797	22.4905	25.2617	23.6419	20.8775
VC_RS02415	VC0471		SprT family zinc-dependent metalloprotease	CDS	0.0088188	0.970363	0.999979	11.4657	8.36287	7.04928	11.7941	8.64441	6.45934
VC_RS02420	VC0472	metK	methionine adenosyltransferase	CDS	0.337828	0.132128	0.999979	401.382	389.152	361.443	643.735	424.93	386.984
VC_RS02425	VC0473	tkt	transketolase	CDS	-0.0498154	0.765108	0.999979	939.541	761.3	808.737	889.898	775.81	758.742
VC_RS02430	VC0474		LysR family transcriptional regulator	CDS	0.0126701	0.945258	0.999979	89.1238	117.498	126.551	92.4403	136.748	106.925
VC_RS02435	VC0475		ligand-gated channel protein	CDS	0.0165321	0.940608	0.999979	1290.99	1213.87	1432.01	1509.65	1394.67	1077.9
VC_RS02440	VC0476	epd	erythrose-4-phosphate dehydrogenase	CDS	0.0252226	0.857088	0.999979	441.797	463.582	464.749	436.86	501.48	455.96
VC_RS02445	VC0477		phosphoglycerate kinase	CDS	-0.291512	0.271451	0.999979	4921.57	3844.97	4229.48	2559	3978.51	4081.15
VC_RS02450	VC0478	fbaA	class II fructose-bisphosphate aldolase	CDS	-0.319646	0.136521	0.999979	5316.85	4071.18	4209.51	2935.62	3846.45	4113.45
VC_RS02455	VC0480	mscS	small-conductance mechanosensitive channel MscS	CDS	-0.0812383	0.423793	0.999979	475.788	450.758	534.15	474.394	465.653	440.735
VC_RS02460	VC0481		amino acid transporter	CDS	-0.0399777	0.816383	0.999979	13.2547	16.1682	13.4272	15.7786	14.1643	11.4192
VC_RS02465	VC0482		LysR family transcriptional regulator ArgP	CDS	0.0928439	0.488364	0.999979	23.4194	26.0643	26.6026	27.7321	28.7453	24.5686
VC_RS02470	VC0483		oxidative stress defense protein	CDS	-0.120016	0.245048	0.999979	81.3987	78.4716	84.4235	79.1321	74.2586	71.3988
VC_RS02475	VC0485	pykF	pyruvate kinase PykF	CDS	-0.345639	0.222802	0.999979	3139.01	2126.12	2225.14	1757.64	2013.52	2123.62
VC_RS02480	VC0486		DeoR/GlpR transcriptional regulator	CDS	-0.630297	0.137456	0.999979	155.479	66.9029	69.9892	56.4205	61.4482	71.5141
VC_RS02485	VC0487	glmS	glutamine--fructose-6-phosphate transaminase (isomerizing)	CDS	-0.924147	0.0140209	0.890578	777.882	368.384	363.457	208.867	265.79	321.352
VC_RS02490	VC0488		TRAP transporter substrate-binding protein	CDS	-0.291489	0.172961	0.999979	51.9618	46.2745	44.7293	25.182	44.2636	47.753
VC_RS02495	VC0489		GNAT family N-acetyltransferase	CDS	-0.129758	0.54381	0.999979	10.7339	13.6593	12.2523	8.52682	12.0813	12.9187
VC_RS02500	VC0490		DUF3732 domain-containing protein	CDS	-0.0118125	0.958074	0.999979	803.985	1060.27	1180.33	798.971	1019	1201.9
VC_RS02505	VC0491		hypothetical protein	CDS	0.0477994	0.831765	0.999979	142.387	165.864	213.912	147.267	181.22	211.543
VC_RS02510	VC0492		hypothetical protein	CDS	0.021034	0.920348	0.999979	626.306	781.649	794.806	601.978	724.985	908.229
VC_RS02515	VC0493		MarR family transcriptional regulator	CDS	-0.0773548	0.605549	0.999979	87.4162	96.4517	82.4094	81.6025	78.6329	92.0456
VC_RS02520	VC0494		inovirus Gp2 family protein	CDS	0.0320845	0.905726	0.999979	8.53832	12.9624	11.497	7.88931	13.0187	12.8033
VC_RS02525	VC0495		inovirus Gp2 family protein	CDS	0.100577	0.653777	0.999979	4.39114	7.24782	7.21712	5.33923	8.33196	6.45934
VC_RS02530	VC0496		inovirus Gp2 family protein	CDS	-0.13268	0.472907	0.999979	5.6109	5.1571	6.88144	4.86109	5.41578	5.99796
VC_RS02535	VC0497		AlpA family transcriptional regulator	CDS	-0.15941	0.594331	0.999979	2.84611	2.09072	2.26584	1.51411	2.81204	2.30691
VC_RS02540	VC0498		ribonuclease HI	CDS	0.401493	0.222383	0.999979	2.11425	1.53319	1.2588	1.51411	2.39544	2.76829
VC_RS02545	VC0499		IS3 family transposase	CDS	0.0842145	0.71639	0.999979	17.0766	21.7435	20.5604	17.6912	22.3922	22.8384
VC_RS02550	VC0501		IS5 family transposase	CDS	0.0180568	0.943877	0.999979	15.0437	20.2103	19.3855	16.6552	18.7469	19.8394
VC_RS02555	VC0502		type II secretion system protein	CDS	0.0315995	0.883999	0.999979	96.1171	122.795	109.348	107.342	118.626	109.347
VC_RS02565	VC0503		peptidoglycan DD-metalloendopeptidase family protein	CDS	0.108068	0.559034	0.999979	59.0364	78.3322	71.7516	67.7365	81.2367	76.2433
VC_RS02570	VC0504		hypothetical protein	CDS	0.134452	0.276709	0.999979	33.0962	32.7546	32.9805	38.5699	33.432	36.4491
VC_RS02575	VC0505		hypothetical protein	CDS	0.0270303	0.867149	0.999979	24.2326	19.9315	22.7423	19.3647	27.4955	21.5696
VC_RS02580	VC0506		WYL domain-containing protein	CDS	0.338379	0.307546	0.999979	63.1023	116.523	111.53	90.2887	146.434	131.148
VC_RS02585	VC0508		DUF2787 domain-containing protein	CDS	0.130923	0.688377	0.999979	11.8723	16.8651	18.3785	11.555	21.3507	18.8013
VC_RS02590	VC0509		DUF2787 domain-containing protein	CDS	0.291068	0.421614	0.999979	3.57796	3.34515	4.27992	3.10791	6.35312	4.49847
VC_RS02595	VC0510	radC	DNA repair protein RadC	CDS	0.0027526	0.991899	0.999979	3.98455	3.90267	4.27992	3.34698	4.58258	4.38312
VC_RS02605	VC0513		helix-turn-helix transcriptional regulator	CDS	1.05794	0.031058	0.999979	0.406587	0.696905	0.50352	0.876589	1.0415	1.38414
VC_RS02610	VC0514		methyl-accepting chemotaxis protein	CDS	0.301373	0.380818	0.999979	0.894491	1.39381	0.839199	1.19535	1.14565	1.38414
VC_RS02615	VC0515		EAL domain-containing protein	CDS	-0.107993	0.867935	0.999979	0.650539	0.836287	0.75528	0.63752	0.833196	0.576727
VC_RS02620	VC0516		tyrosine-type recombinase/integrase	CDS	0.0721291	0.571806	0.999979	109.778	105.651	98.3542	120.332	99.9836	109.463
VC_RS02630	VC0517	rpoD	RNA polymerase sigma factor RpoD	CDS	-0.142312	0.505767	0.999979	1280.75	934.829	938.98	1186.66	843.82	827.718
VC_RS02635	VC0518	dnaG	DNA primase	CDS	-0.066746	0.714076	0.999979	237.284	239.457	223.814	259.311	200.28	209.121
VC_RS02640	VC0519		GatB/YqeY domain-containing protein	CDS	0.109851	0.679125	0.999979	1887.05	1546.99	1241.26	2332.29	1397.48	1315.17
VC_RS02645	VC0520	rpsU	30S ribosomal protein S21	CDS	0.0252615	0.922208	0.999979	309.738	276.95	217.185	368.247	241.627	207.852
VC_RS02650	VC0521	tsaD	tRNA (adenosine(37)-N6)-threonylcarbamoyltransferase complex transferase subunit TsaD	CDS	0.07794	0.56374	0.999979	118.479	144.538	141.489	135.951	149.142	141.759
VC_RS02655	VC0522		alpha/beta fold hydrolase	CDS	-0.26624	0.191078	0.999979	207.034	136.175	124.537	146.231	117.168	125.611
VC_RS02660	VC0523	plsY	glycerol-3-phosphate 1-O-acyltransferase PlsY	CDS	0.136178	0.223328	0.999979	71.478	72.1994	80.3953	87.2605	82.2781	76.7047
VC_RS02665	VC0524	folB	bifunctional dihydroneopterin aldolase/7,8-dihydroneopterin epimerase	CDS	-0.111422	0.460199	0.999979	50.0102	41.1174	33.7358	41.9966	34.6818	38.8714
VC_RS02670	VC0525	folK	2-amino-4-hydroxy-6-hydroxymethyldihydropteridine diphosphokinase	CDS	-0.00668381	0.960228	0.999979	70.0142	58.6794	61.3455	69.7287	59.2611	60.2103
VC_RS02675	VC0526		undecaprenyl-diphosphate phosphatase	CDS	-0.160931	0.235808	0.999979	126.123	110.39	106.83	118.34	96.9632	91.6996
VC_RS02680	VC0527	ftsB	cell division protein FtsB	CDS	-0.0803819	0.612601	0.999979	45.0498	41.8143	43.0509	51.6391	33.1196	37.9486
VC_RS02685	VC0528	ispD	2-C-methyl-D-erythritol 4-phosphate cytidylyltransferase	CDS	-0.229768	0.210448	0.999979	76.6009	67.1817	58.8279	63.0348	56.1366	53.5202
VC_RS02690	VC0529	ispF	2-C-methyl-D-erythritol 2,4-cyclodiphosphate synthase	CDS	0.0211014	0.842512	0.999979	59.443	60.0733	59.4153	63.9113	57.3864	60.2103
VC_RS02695	VC0530	truD	tRNA pseudouridine(13) synthase TruD	CDS	-0.0617952	0.642844	0.999979	162.309	139.939	147.699	165.277	136.123	129.648
VC_RS02700	VC0531	surE	5'/3'-nucleotidase SurE	CDS	0.0366844	0.770846	0.999979	97.4995	91.7128	96.0883	114.275	89.5686	88.7006
VC_RS02705	VC0532		protein-L-isoaspartate(D-aspartate) O-methyltransferase	CDS	0.00963951	0.936337	0.999979	86.6843	102.584	93.5707	96.6639	91.235	96.6594
VC_RS02710	VC0533	nlpD	murein hydrolase activator NlpD	CDS	0.251918	0.431855	0.999979	351.86	645.195	624.952	540.776	677.18	713.296
VC_RS02715	VC0534	rpoS	RNA polymerase sigma factor RpoS	CDS	0.372065	0.295955	0.999979	373.409	745.828	765.35	597.595	964.529	876.74
VC_RS02720	VC0535	mutS	DNA mismatch repair protein MutS	CDS	0.0248438	0.830607	0.999979	123.114	104.815	114.215	126.866	114.46	106.81
VC_RS02725	VC0537	cysM	cysteine synthase CysM	CDS	-0.0664256	0.710724	0.999979	102.053	63.6972	76.7028	82.5588	74.6752	74.6285
VC_RS02730	VC0538	cysP	sulfate ABC transporter substrate-binding protein	CDS	0.158217	0.627913	0.999979	194.918	67.0423	92.5637	182.331	90.9226	122.958
VC_RS02735	VC0539	cysT	sulfate/thiosulfate ABC transporter permease CysT	CDS	0.30901	0.273382	0.999979	54.4013	23.416	27.4418	55.7033	37.8063	37.3719
VC_RS02740	VC0540	cysW	sulfate ABC transporter permease subunit CysW	CDS	0.153719	0.439562	0.999979	27.7292	22.301	22.3227	30.9994	25.7249	23.7611
VC_RS02745	VC0541		sulfate/molybdate ABC transporter ATP-binding protein	CDS	0.142714	0.501931	0.999979	44.6432	37.0754	44.8133	51.5594	43.7428	44.5233
VC_RS02750	VC0542	pncC	nicotinamide-nucleotide amidase	CDS	0.0673853	0.652839	0.999979	18.459	17.1439	16.3644	18.249	16.9764	19.2627
VC_RS02755	VC0543	recA	recombinase RecA	CDS	0.0635255	0.636704	0.999979	290.222	247.262	242.864	301.467	270.268	243.725
VC_RS02760	VC0544	recX	recombination regulator RecX	CDS	-0.0376555	0.834493	0.999979	10.5713	9.05977	7.46888	9.72217	8.64441	7.95883
VC_RS02765	VC0545	alaS	alanine--tRNA ligase	CDS	0.0510244	0.765561	0.999979	778.207	637.669	683.864	876.829	656.35	642.128
VC_RS02770	VC0547		aspartate kinase	CDS	0.202579	0.238939	0.999979	673.47	787.085	801.016	792.198	905.997	904.308
VC_RS02775	VC0548	csrA	carbon storage regulator CsrA	CDS	0.0384306	0.872527	0.999979	361.7	271.514	263.593	223.53	437.324	260.45
VC_RS02820	VC0549		oxaloacetate decarboxylase subunit gamma	CDS	-0.0885511	0.613944	0.999979	52.9376	52.8254	52.6178	35.223	51.8665	62.1712
VC_RS02825	VC0550	oadA	sodium-extruding oxaloacetate decarboxylase subunit alpha	CDS	-0.093925	0.593923	0.999979	350.071	354.864	392.494	242.337	355.983	430.238
VC_RS02830	VC0551		sodium ion-translocating decarboxylase subunit beta	CDS	-0.247732	0.166069	0.999979	157.105	117.777	140.986	80.2478	129.25	141.298
VC_RS02835	VC0552		NADP-dependent oxidoreductase	CDS	0.0589927	0.571517	0.999979	237.203	225.658	225.745	233.093	244.96	239.342
VC_RS02840	VC0553		DedA family protein	CDS	-0.0850387	0.370011	0.999979	37.406	38.1904	38.5193	37.0558	35.3067	35.1803
VC_RS02845	VC0554		insulinase family protein	CDS	-0.0740612	0.643074	0.999979	199.065	207.678	262.753	189.184	224.026	222.963
VC_RS02850	VC0556		glutamate--cysteine ligase	CDS	-0.177173	0.296369	0.999979	386.339	271.514	332.743	287.521	290.786	298.052
VC_RS02855	VC0557	luxS	S-ribosylhomocysteine lyase	CDS	-0.246009	0.1186	0.999979	372.433	287.125	347.596	276.684	294.431	278.328
VC_RS02860	VC0558		HlyC/CorC family transporter	CDS	-0.0690754	0.574507	0.999979	187.599	159.173	153.154	178.266	154.87	143.374
VC_RS02865	VC0559		inner membrane protein YpjD	CDS	0.0174987	0.901795	0.999979	81.8053	69.133	63.6952	88.6949	67.4889	60.9024
VC_RS02870	VC0560	ffh	signal recognition particle protein	CDS	0.0207494	0.853538	0.999979	331.368	304.966	315.287	348.165	308.803	308.434
VC_RS02875	VC0561	rpsP	30S ribosomal protein S16	CDS	0.141752	0.467298	0.999979	633.706	636.693	615.301	885.594	574.593	619.981
VC_RS02880	VC0562	rimM	ribosome maturation factor RimM	CDS	0.332809	0.0968058	0.999979	2467.98	3020.53	3267.42	4549.42	3386.74	3091.37
VC_RS02885	VC0563	trmD	tRNA (guanosine(37)-N1)-methyltransferase TrmD	CDS	0.319667	0.111025	0.999979	2734.54	3175.66	3436.77	4721.55	3670.86	3272.81
VC_RS02890	VC0564	rplS	50S ribosomal protein L19	CDS	0.213982	0.256576	0.999979	2009.84	2201.39	2416.47	3148.15	2446.79	2092.25
VC_RS02895	VC0565	degS	outer membrane-stress sensor serine endopeptidase DegS	CDS	-0.0230036	0.854551	0.999979	230.453	255.346	242.277	253.812	235.378	227.23
VC_RS02900	VC0566		DegQ family serine endoprotease	CDS	-0.0674169	0.755816	0.999979	153.039	194.576	258.725	167.986	211.944	198.855
VC_RS02905	VC0567		DUF1043 family protein	CDS	0.0579308	0.632972	0.999979	292.986	306.638	326.113	304.575	321.301	337.847
VC_RS02910	VC0568		cell division protein ZapE	CDS	0.0622684	0.612117	0.999979	142.631	155.967	151.895	180.577	148.726	140.837
VC_RS02915	VC0570	rplM	50S ribosomal protein L13	CDS	0.229763	0.244276	0.999979	2094	2277.21	2305.36	3392.64	2342.12	2094.21
VC_RS02920	VC0571	rpsI	30S ribosomal protein S9	CDS	0.229961	0.314182	0.999979	2200.85	2111.07	2378.54	3638.16	2322.43	1885.78
VC_RS02925	VC0573	petA	ubiquinol-cytochrome c reductase iron-sulfur subunit	CDS	0.0753002	0.668853	0.999979	313.56	243.638	223.143	342.109	236.003	243.955
VC_RS02930	VC0574		cytochrome bc complex cytochrome b subunit	CDS	0.0849447	0.637298	0.999979	668.51	510.971	533.647	735.379	527.309	554.35
VC_RS02935	VC0575		cytochrome c1	CDS	0.0520718	0.72889	0.999979	329.904	292.561	287.678	380.759	280.475	282.25
VC_RS02940	VC0576	sspA	stringent starvation protein A	CDS	-0.101976	0.651562	0.999979	333.076	230.397	221.8	315.891	207.883	207.852
VC_RS02945	VC0577	sspB	ClpXP protease specificity-enhancing factor	CDS	-0.143905	0.393634	0.999979	265.582	217.156	205.688	251.98	191.739	179.247
VC_RS02950	VC0578		BON domain-containing protein	CDS	-0.0084281	0.938726	0.999979	102.135	93.8035	113.208	107.98	101.65	97.8129
VC_RS02955	VC0579		phosphoheptose isomerase	CDS	-0.142329	0.229349	0.999979	101.484	88.9251	95.5009	85.6667	84.4653	89.0466
VC_RS02960	VC0580		YraN family protein	CDS	-0.0817889	0.441569	0.999979	49.5223	48.9228	47.4987	42.7138	48.6378	46.5995
VC_RS02965	VC0581		penicillin-binding protein activator	CDS	0.0394114	0.695083	0.999979	319.577	355.979	356.492	340.914	339.528	380.178
VC_RS02970	VC0582	rsmI	16S rRNA (cytidine(1402)-2'-O)-methyltransferase	CDS	-0.0470791	0.681324	0.999979	130.596	118.056	121.096	129.735	116.127	112
VC_RS02975	VC0583		TetR/AcrR family transcriptional regulator	CDS	0.0387374	0.846465	0.999979	314.292	269.006	359.177	352.867	321.718	293.669
VC_RS02980	VC0585	hpt	hypoxanthine phosphoribosyltransferase	CDS	-0.0940555	0.63305	0.999979	62.777	47.1108	37.0926	59.2893	38.4312	39.7942
VC_RS02985	VC0586	can	carbonate dehydratase	CDS	-0.202345	0.289454	0.999979	222.647	156.804	160.791	185.518	145.289	138.76
VC_RS02990	VC0587		SulP family inorganic anion transporter	CDS	0.246166	0.0502423	0.999979	54.8892	51.0135	58.8279	69.4099	65.7184	60.3256
VC_RS02995	VC0589		ABC transporter ATP-binding protein	CDS	1.14568	0.0590681	0.999979	80.5855	50.1772	53.8766	316.13	46.0341	45.9075
VC_RS03000	VC0590		ABC transporter permease	CDS	-0.256403	0.320939	0.999979	74.8933	42.0931	44.4776	51.4	41.764	42.2164
VC_RS03005	VC0591	panC	pantoate--beta-alanine ligase	CDS	0.0633276	0.695521	0.999979	209.636	212.417	235.228	270.786	216.319	199.547
VC_RS03010	VC0592	panB	3-methyl-2-oxobutanoate hydroxymethyltransferase	CDS	0.020199	0.897541	0.999979	140.923	135.2	150.217	154.599	141.539	136.223
VC_RS03015	VC0593	folK	2-amino-4-hydroxy-6-hydroxymethyldihydropteridine diphosphokinase	CDS	-0.0466265	0.73148	0.999979	66.2736	81.5379	67.8912	70.2865	66.3433	71.9755
VC_RS03020	VC0594	pcnB	polynucleotide adenylyltransferase PcnB	CDS	0.0448874	0.673052	0.999979	189.876	174.366	169.267	195.161	176.638	178.555
VC_RS03025	VC0595		tRNA glutamyl-Q(34) synthetase GluQRS	CDS	-0.0498142	0.730582	0.999979	63.5089	57.5644	54.9676	63.5926	55.5117	50.8673
VC_RS03030	VC0596	dksA	RNA polymerase-binding protein DksA	CDS	0.00636725	0.970087	0.999979	377.069	335.49	345.247	427.855	333.591	300.936
VC_RS03035	VC0597	sfsA	DNA/RNA nuclease SfsA	CDS	0.105918	0.506831	0.999979	46.4322	52.6861	44.6454	49.4875	50.3042	54.789
VC_RS03040	VC0600		alpha/beta fold hydrolase	CDS	0.0197378	0.901741	0.999979	10.3273	9.89606	12.4202	10.9972	12.6021	9.57367
VC_RS03045	VC0601	hrpB	ATP-dependent helicase HrpB	CDS	0.0403809	0.740647	0.999979	91.5633	80.9804	82.9129	91.8825	88.7354	82.1259
VC_RS03050	VC0602	mrcB	penicillin-binding protein 1B	CDS	-0.0703625	0.473247	0.999979	130.758	125.164	142.412	123.758	127.687	128.033
VC_RS03055	VC0603		hypothetical protein	CDS	0.110582	0.390049	0.999979	250.051	301.481	337.442	275.408	343.381	341.076
VC_RS03060	VC0604	acnB	bifunctional aconitate hydratase 2/2-methylisocitrate dehydratase	CDS	0.0690893	0.563062	0.999979	1382.07	1340.15	1498.47	1439.28	1450.07	1538.48
VC_RS03065	VC0605		hypothetical protein	CDS	-0.0274361	0.83819	0.999979	22.5249	24.8098	20.1408	23.9867	21.4548	20.5315
VC_RS03070	VC0606	glnK	P-II family nitrogen regulator	CDS	0.439673	0.118251	0.999979	3.90323	4.4602	3.3568	7.65024	3.02034	4.84451
VC_RS03075	VC0607		ammonium transporter	CDS	0.279348	0.221522	0.999979	12.7668	9.89606	7.72064	16.4161	8.54026	11.7652
VC_RS03080	VC0608		Fe(3+) ABC transporter substrate-binding protein	CDS	-0.125764	0.647022	0.999979	893.108	651.188	678.073	859.855	627.084	549.851
VC_RS03085	VC0609		iron ABC transporter permease	CDS	-0.140963	0.472086	0.999979	211.994	154.155	162.469	190.618	150.392	138.414
VC_RS03090	VC0610		ABC transporter ATP-binding protein	CDS	-0.0529689	0.733166	0.999979	111.323	112.341	115.222	128.699	99.9836	97.8129
VC_RS03095	VC0611		phosphoglucomutase/phosphomannomutase family protein	CDS	-0.160294	0.143487	0.999979	38.3818	38.3298	40.0298	34.3464	37.598	32.5274
VC_RS03100	VC0612		N,N'-diacetylchitobiose phosphorylase	CDS	0.0094125	0.946787	0.999979	56.2716	56.5887	67.6395	51.5594	70.8217	59.5182
VC_RS03105	VC0613		beta-N-acetylhexosaminidase	CDS	-0.12639	0.538918	0.999979	16.6701	16.8651	17.6232	12.8301	16.4556	17.7632
VC_RS03110	VC0614		glucosamine kinase GspK	CDS	-0.3025	0.267379	0.999979	4.87904	6.82967	7.21712	3.90481	5.62408	5.88261
VC_RS03115	VC0615		hypothetical protein	CDS	-0.00495081	0.972258	0.999979	15.2877	16.447	14.4342	13.3082	16.5598	16.1484
VC_RS03120	VC0616		ABC transporter ATP-binding protein	CDS	0.0740688	0.690989	0.999979	5.20431	5.01772	5.62264	4.06419	6.04067	6.80538
VC_RS03125	VC0617		ABC transporter ATP-binding protein	CDS	-0.0155805	0.930946	0.999979	6.18012	6.41153	6.54576	5.10016	6.35312	7.61279
VC_RS03130	VC0618		ABC transporter permease	CDS	0.209198	0.276326	0.999979	3.41533	3.34515	4.44776	4.30326	4.37428	4.38312
VC_RS03135	VC0619		ABC transporter permease	CDS	-0.0207921	0.905553	0.999979	5.20431	6.82967	6.46184	5.17985	6.56142	6.45934
VC_RS03140	VC0620		ABC transporter substrate-binding protein	CDS	-0.0277209	0.816442	0.999979	49.5223	49.7591	52.1982	43.7498	50.0959	54.9044
VC_RS03145	VC0622		response regulator	CDS	-0.0642637	0.621366	0.999979	179.63	193.879	178.917	168.624	165.702	194.011
VC_RS03150	VC0623	rsmC	16S rRNA (guanine(1207)-N(2))-methyltransferase RsmC	CDS	-0.0380489	0.759558	0.999979	73.6735	59.6551	69.4018	73.3148	65.5101	58.7108
VC_RS03155	VC0624		AI-2E family transporter	CDS	-0.193278	0.245951	0.999979	121.488	89.4827	77.1224	93.8748	74.1545	83.9714
VC_RS03160	VC0625		hypothetical protein	CDS	0.149313	0.583803	0.999979	6.18012	7.94472	7.80456	7.80962	9.68591	6.69003
VC_RS03165	VC0626	hemL	glutamate-1-semialdehyde 2,1-aminomutase	CDS	0.0934638	0.480405	0.999979	274.039	262.315	241.438	325.374	257.354	246.954
VC_RS03170	VC0627	erpA	iron-sulfur cluster insertion protein ErpA	CDS	0.0379792	0.811931	0.999979	62.2078	53.9405	58.4083	76.0242	52.0748	50.9827
VC_RS03175	VC0628	vexE	multidrug efflux RND transporter periplasmic adaptor subunit VexE	CDS	0.0502862	0.76911	0.999979	85.8711	73.7326	73.5139	99.2937	67.6972	74.2824
VC_RS03180	VC0629	vexF	multidrug efflux RND transporter permease subunit VexF	CDS	0.0179125	0.907944	0.999979	141.492	126.279	144.258	160.974	130.812	125.38
VC_RS03185	VC0630		peptidoglycan DD-metalloendopeptidase family protein	CDS	-0.101454	0.498742	0.999979	55.1332	53.1042	50.268	55.4642	46.2424	45.9075
VC_RS03190	VC0631		tyrosine--tRNA ligase	CDS	-0.0341276	0.848337	0.999979	427.729	327.964	333.582	436.86	309.949	316.969
VC_RS03195	VC0632	dacB	serine-type D-Ala-D-Ala carboxypeptidase	CDS	-0.0149379	0.897011	0.999979	89.6117	82.9318	80.8988	87.5793	77.9039	85.3556
VC_RS03200	VC0633	ompU	porin OmpU	CDS	0.0648557	0.591913	0.999979	30901.3	32182	33618.1	32788.2	33846.6	34512.9
VC_RS03205	VC0634	greA	transcription elongation factor GreA	CDS	0.037848	0.759545	0.999979	150.6	148.441	137.797	154.519	146.226	147.642
VC_RS03210	VC0635	yhbY	ribosome assembly RNA-binding protein YhbY	CDS	-0.0363941	0.807338	0.999979	130.677	125.861	99.7808	125.273	104.358	117.652
VC_RS03215	VC0636	rlmE	23S rRNA (uridine(2552)-2'-O)-methyltransferase RlmE	CDS	-0.292932	0.0405319	0.999979	233.381	216.598	295.482	196.356	193.614	218.695
VC_RS03220	VC0637	ftsH	ATP-dependent zinc metalloprotease FtsH	CDS	0.0436494	0.705489	0.999979	1826.14	2123.89	2320.47	2061.9	2260.98	2140.23
VC_RS03225	VC0638	folP	dihydropteroate synthase	CDS	-0.14705	0.264631	0.999979	96.9303	102.445	97.515	95.0701	85.6109	87.3164
VC_RS03230	VC0639	glmM	phosphoglucosamine mutase	CDS	-0.0745297	0.552545	0.999979	392.031	419.258	410.201	419.01	367.96	372.912
VC_RS03235	VC0640	secG	preprotein translocase subunit SecG	CDS	-0.096797	0.660515	0.999979	699.492	514.316	496.554	677.843	464.924	456.537
VC_RS03250	VC0641	rimP	ribosome maturation factor RimP	CDS	0.081296	0.687418	0.999979	175.076	155.549	151.14	217.314	147.997	144.182
VC_RS03255	VC0642	nusA	transcription termination/antitermination protein NusA	CDS	0.128262	0.509216	0.999979	938.24	982.915	947.876	1349.79	967.341	818.375
VC_RS03260	VC0643	infB	translation initiation factor IF-2	CDS	0.21146	0.290753	0.999979	2545.72	3353.37	3385.67	4308.99	3497.76	2943.38
VC_RS03265	VC0644	rbfA	30S ribosome-binding factor RbfA	CDS	0.103036	0.542188	0.999979	164.18	180.22	166.078	225.921	169.972	152.025
VC_RS03270	VC0645	truB	tRNA pseudouridine(55) synthase TruB	CDS	0.224598	0.263195	0.999979	248.099	294.652	300.601	402.673	323.489	258.95
VC_RS03275	VC0646	rpsO	30S ribosomal protein S15	CDS	0.0252868	0.903423	0.999979	852.206	782.904	773.742	1067.37	728.943	654.931
VC_RS03280	VC0647	pnp	polyribonucleotide nucleotidyltransferase	CDS	0.110908	0.417409	0.999979	3147.31	3379.02	3555.69	3979.4	3663.25	3244.9
VC_RS03285	VC0648	nlpI	lipoprotein NlpI	CDS	-0.058028	0.664727	0.999979	208.986	171.857	173.714	202.094	169.451	161.137
VC_RS03290	VC0649		MarR family transcriptional regulator	CDS	-0.174207	0.514061	0.999979	12.7668	12.8231	7.04928	10.8378	7.91537	9.9197
VC_RS03295	VC0650	vcrM	sodium-coupled multidrug efflux MATE transporter VcrM	CDS	-0.16866	0.374816	0.999979	57.9793	57.425	51.6947	49.3281	50.7208	48.5604
VC_RS03300	VC0651		U32 family peptidase	CDS	0.0403683	0.888563	0.999979	278.105	313.468	385.696	206.238	397.018	402.094
VC_RS03305	VC0652		U32 family peptidase	CDS	0.0453974	0.859966	0.999979	339.744	377.165	392.578	244.011	455.029	446.156
VC_RS03310	VC0653		bifunctional diguanylate cyclase/phosphodiesterase	CDS	-0.49424	0.0666331	0.999979	366.741	990.303	428.915	385.779	440.657	440.85
VC_RS03315	VC0654		SCP2 domain-containing protein	CDS	0.228728	0.255527	0.999979	209.88	317.51	303.119	265.925	339.319	367.836
VC_RS03320	VC0655		N-acetyltransferase	CDS	0.100376	0.644021	0.999979	192.478	190.952	216.178	204.803	227.254	210.851
VC_RS03325	VC0656		DNA polymerase III subunit psi	CDS	0.0721351	0.73119	0.999979	102.216	100.354	117.572	106.705	123.626	106.348
VC_RS03330	VC0657	rimI	ribosomal protein S18-alanine N-acetyltransferase	CDS	0.0179063	0.90759	0.999979	51.3926	54.6374	63.1917	51.0813	59.0528	61.3637
VC_RS03335	VC0658		EAL domain-containing protein	CDS	0.033426	0.881494	0.999979	51.7178	73.0357	69.8214	54.1892	76.3416	68.5151
VC_RS03340	VC0659	prfC	peptide chain release factor 3	CDS	0.122449	0.496076	0.999979	200.773	196.945	164.315	254.291	191.219	165.982
VC_RS03345	VC0660	srmB	ATP-dependent RNA helicase SrmB	CDS	0.0781323	0.607826	0.999979	98.5566	90.8765	98.2703	115.869	93.1097	94.6985
VC_RS03350	VC0661		tRNA1(Val) (adenine(37)-N6)-methyltransferase	CDS	0.0365635	0.786616	0.999979	12.9295	14.635	13.595	12.1129	14.8934	15.2256
VC_RS03355	VC0662	brnQ	branched-chain amino acid transport system II carrier protein	CDS	-0.167503	0.590035	0.999979	336.329	150.671	170.945	285.768	146.955	153.179
VC_RS03360	VC0663	prfB	peptide chain release factor 2	CDS	0.0226848	0.88015	0.999979	348.364	304.269	306.224	363.944	292.556	317.546
VC_RS03365	VC0664	lysS	lysine--tRNA ligase	CDS	-0.0190565	0.907366	0.999979	654.035	540.659	568.054	688.601	521.789	529.205
VC_RS03370	VC0665		sigma-54-dependent Fis family transcriptional regulator	CDS	-0.884493	0.00209252	0.218915	394.877	310.123	301.105	202.652	160.182	182.13
VC_RS03375	VC0666		hypothetical protein	CDS	0.00119608	0.994643	0.999979	59.9309	54.2192	44.058	45.3436	57.4906	55.5965
VC_RS03380	VC0667		NADP(H)-dependent aldo-keto reductase	CDS	-0.19482	0.279471	0.999979	498.313	410.199	422.285	340.276	408.058	414.551
VC_RS03385	VC0668	mutH	DNA mismatch repair endonuclease MutH	CDS	-0.0373017	0.821657	0.999979	26.3468	26.343	22.0709	28.6087	20.7258	23.2998
VC_RS03390	VC0671	rppH	RNA pyrophosphohydrolase	CDS	0.0986353	0.395528	0.999979	152.795	176.456	196.289	182.171	196.114	184.437
VC_RS03395	VC0672	ptsP	phosphoenolpyruvate--protein phosphotransferase	CDS	0.0249898	0.82494	0.999979	349.665	387.34	405.837	359.641	400.872	402.325
VC_RS03400	VC0673		sulfite exporter TauE/SafE family protein	CDS	-0.0144552	0.909629	0.999979	61.7199	72.8963	68.6465	59.9268	67.6972	73.5903
VC_RS03405	VC0674	lgt	prolipoprotein diacylglyceryl transferase	CDS	-0.0132489	0.898776	0.999979	128.969	136.872	137.293	127.345	127.375	144.758
VC_RS03410	VC0675		thymidylate synthase	CDS	-0.158469	0.191311	0.999979	190.12	167.397	171.113	160.655	153.412	159.638
VC_RS03415	VC0676		Na/Pi cotransporter family protein	CDS	0.00311715	0.988613	0.999979	11.0592	15.3319	9.56687	9.08465	12.7062	14.0721
VC_RS03420	VC0677	nhaR	transcriptional activator NhaR	CDS	-0.0294866	0.871337	0.999979	92.1326	110.947	75.1084	81.2041	90.0894	101.043
VC_RS03425	VC0678		winged helix-turn-helix transcriptional regulator	CDS	-0.0779873	0.498526	0.999979	163.692	179.105	161.378	145.673	157.787	174.172
VC_RS03430	VC0679	rpsT	30S ribosomal protein S20	CDS	0.0368999	0.832186	0.999979	1336.61	1261.26	1189.9	1567.9	1199.8	1118.04
VC_RS03435	VC0680	murJ	murein biosynthesis integral membrane protein MurJ	CDS	0.126412	0.163205	0.999979	81.3174	78.0534	80.2275	93.0779	82.174	86.2783
VC_RS03440	VC0681	ribF	bifunctional riboflavin kinase/FAD synthetase	CDS	-0.0552087	0.676834	0.999979	265.095	217.713	236.486	255.406	223.192	213.735
VC_RS03445	VC0682	ileS	isoleucine--tRNA ligase	CDS	-0.0379371	0.811923	0.999979	1308.07	1070.03	1188.47	1364.37	1063.58	1046.07
VC_RS03450	VC0683	lspA	lipoprotein signal peptidase	CDS	-0.0929438	0.577731	0.999979	213.133	175.341	170.19	210.461	160.078	153.179
VC_RS03455	VC0684	fkpB	FKBP-type peptidyl-prolyl cis-trans isomerase	CDS	-0.0195457	0.895943	0.999979	62.1265	50.7347	51.7786	56.6596	53.9495	51.9054
VC_RS03460	VC0685	ispH	4-hydroxy-3-methylbut-2-enyl diphosphate reductase	CDS	0.0257228	0.89156	0.999979	119.699	102.863	100.452	131.17	104.566	92.9684
VC_RS03465	VC0687		carbon starvation protein A	CDS	-0.0296765	0.930947	0.999979	301.281	366.851	440.244	170.696	399.414	516.171
VC_RS03470	VC0688		DUF2799 domain-containing protein	CDS	0.0710237	0.767898	0.999979	42.7729	46.1351	38.2675	29.9634	40.2017	63.6706
VC_RS03475	VC0689		sodium:proton antiporter	CDS	-0.10511	0.404831	0.999979	138.809	161.961	166.497	121.447	156.537	156.524
VC_RS03480	VC0690	murQ	N-acetylmuramic acid 6-phosphate etherase	CDS	0.118302	0.413669	0.999979	59.6056	66.7635	68.8144	59.6081	76.3416	76.0126
VC_RS03485	VC0691		anhydro-N-acetylmuramic acid kinase	CDS	-0.0381528	0.752275	0.999979	95.06	112.202	105.991	87.5793	111.023	106.464
VC_RS03490	VC0692	nagZ	beta-N-acetylhexosaminidase	CDS	-0.260193	0.173377	0.999979	118.805	87.1132	86.8571	89.8106	75.7167	79.0116
VC_RS03495	VC0693	yehT	two-component system response regulator BtsR	CDS	-0.0364	0.775387	0.999979	37.8939	35.124	37.764	38.0121	35.2025	34.8343
VC_RS03500	VC0694		sensor histidine kinase	CDS	0.0442294	0.813979	0.999979	55.2145	79.4472	60.758	57.1377	65.9267	78.2042
VC_RS03505	VC0695		3-deoxy-7-phosphoheptulonate synthase	CDS	-0.255782	0.359083	0.999979	1398.41	822.767	862.361	1008.24	775.914	798.536
VC_RS03510	VC0696	tyrA	bifunctional chorismate mutase/prephenate dehydrogenase	CDS	-0.209745	0.366893	0.999979	1523.72	1085.08	1082.06	1143.31	1016.71	1031.53
VC_RS03515	VC0697		PilZ domain-containing protein	CDS	-0.195252	0.231818	0.999979	99.3698	80.841	76.1993	80.8853	69.1553	73.9364
VC_RS03520	VC0698	ettA	energy-dependent translational throttle protein EttA	CDS	-0.0178882	0.891735	0.999979	527.262	467.763	457.448	549.223	440.865	444.426
VC_RS03525	VC0700	sltY	murein transglycosylase	CDS	-0.294014	0.0193834	0.999979	108.071	91.9915	90.2979	79.5306	69.0512	88.3546
VC_RS03530	VC0701	trpR	trp operon repressor	CDS	-0.055236	0.614797	0.999979	47.8959	47.2502	50.6876	48.6906	46.4507	45.2154
VC_RS03535	VC0702	yjjX	non-canonical purine NTP phosphatase	CDS	-0.0317174	0.749904	0.999979	122.22	149.138	130.076	140.573	126.021	125.842
VC_RS03540	VC0703		GGDEF and EAL domain-containing protein	CDS	0.0262752	0.858958	0.999979	139.134	200.291	186.134	180.498	175.909	178.555
VC_RS03545	VC0704		extracellular solute-binding protein	CDS	-0.0441963	0.791668	0.999979	101.403	144.399	107.334	105.589	108.211	128.379
VC_RS03550	VC0705	pheA	prephenate dehydratase	CDS	-0.143225	0.340021	0.999979	210.856	218.689	225.493	175.637	203.508	214.081
VC_RS03555	VC0706	raiA	ribosome-associated translation inhibitor RaiA	CDS	0.0307767	0.944773	0.999979	2992.97	5530.5	4193.56	2697.82	5244.35	5048.9
VC_RS03560	VC0708		outer membrane protein assembly factor BamD	CDS	-0.199431	0.122331	0.999979	196.137	182.032	153.322	161.452	144.143	157.216
VC_RS03565	VC0709	rluD	23S rRNA pseudouridine(1911/1915/1917) synthase RluD	CDS	0.0595171	0.563754	0.999979	260.947	262.873	264.516	297.323	271.414	252.722
VC_RS03570	VC0710	pgeF	peptidoglycan editing factor PgeF	CDS	0.0599067	0.622888	0.999979	149.543	172.554	178.33	195.958	179.45	146.027
VC_RS03575	VC0711	clpB	ATP-dependent chaperone ClpB	CDS	-0.152493	0.408788	0.999979	373.084	314.026	332.575	290.709	297.764	329.08
VC_RS03605	VC0714		DUF1904 domain-containing protein	CDS	0.0246359	0.890993	0.999979	72.6977	84.1862	71.6676	69.7287	75.7167	86.9704
VC_RS03610	VC0715	nfsA	oxygen-insensitive NADPH nitroreductase	CDS	0.0918919	0.552465	0.999979	163.285	178.965	195.533	171.254	212.569	189.397
VC_RS03615	VC0716		YfhL family 4Fe-4S dicluster ferredoxin	CDS	0.117378	0.478382	0.999979	25.6963	23.8342	26.183	30.2822	29.8909	21.9156
VC_RS03620	VC0717		tRNA 5-hydroxyuridine modification protein YegQ	CDS	0.136438	0.434885	0.999979	146.94	125.722	118.747	183.446	124.563	122.035
VC_RS03625	VC0718	rdgC	recombination-associated protein RdgC	CDS	0.0229638	0.91153	0.999979	105.55	91.9915	78.2134	121.368	77.9039	80.6264
VC_RS03630	VC0719	phoB	phosphate regulon transcriptional regulatory protein PhoB	CDS	-0.113581	0.536892	0.999979	52.4497	35.5422	37.8479	45.2639	35.6191	35.5264
VC_RS03635	VC0720	phoR	phosphate regulon sensor histidine kinase PhoR	CDS	-0.0805655	0.566917	0.999979	42.529	34.2877	38.3514	35.8605	37.7021	35.5264
VC_RS03640	VC0721		phosphate ABC transporter substrate-binding protein	CDS	-0.0630483	0.593706	0.999979	28.2171	23.5554	26.5187	25.5008	26.1415	23.4151
VC_RS03645	VC0722	ppx	exopolyphosphatase	CDS	-0.0948003	0.395581	0.999979	109.778	127.534	134.104	98.6562	123.73	125.496
VC_RS03650	VC0723	ppk1	polyphosphate kinase 1	CDS	-0.00666793	0.954899	0.999979	134.336	140.078	137.461	120.412	134.874	154.793
VC_RS03655	VC0724		ABC transporter permease subunit	CDS	0.100689	0.466385	0.999979	56.9221	68.8543	70.8284	64.0707	78.5288	68.1691
VC_RS03660	VC0725	pstA	phosphate ABC transporter permease PstA	CDS	-0.00421542	0.975149	0.999979	44.318	45.717	52.6178	41.9169	52.4914	47.9837
VC_RS03665	VC0726	pstB	phosphate ABC transporter ATP-binding protein	CDS	0.0700909	0.561107	0.999979	48.1399	58.4007	66.5485	55.9423	60.3026	65.5162
VC_RS03670	VC0727	phoU	phosphate signaling complex protein PhoU	CDS	-0.0643292	0.577382	0.999979	48.5465	47.9471	48.8414	44.3873	45.2009	49.4832
VC_RS03675	VC0728	ppk2	polyphosphate kinase 2	CDS	0.00981439	0.938073	0.999979	65.0539	72.1994	77.9616	58.5721	78.008	80.2804
VC_RS03680	VC0730		copper homeostasis protein CutC	CDS	-0.111233	0.461063	0.999979	22.7689	25.7855	29.0363	23.3492	24.1627	24.3379
VC_RS03685	VC0731		peroxiredoxin C	CDS	0.0948772	0.491887	0.999979	1193.98	1071.28	1035.4	1465.18	990.358	1069.37
VC_RS03690	VC0732		hydrogen peroxide-inducible genes activator	CDS	0.0612651	0.583864	0.999979	85.7898	91.9915	97.6828	90.8465	105.92	90.6615
VC_RS03695	VC0734		malate synthase A	CDS	-0.462281	0.218869	0.999979	47.5707	36.936	45.7364	31.0791	32.3905	31.2586
VC_RS03700	VC0736	aceA	isocitrate lyase	CDS	-0.3845	0.269139	0.999979	74.6493	69.8299	75.9476	40.6419	65.0935	63.44
VC_RS03705	VC0737		CBS domain-containing protein	CDS	0.0519508	0.844361	0.999979	50.3354	75.9627	78.7169	48.5312	80.9242	83.164
VC_RS03710	VC0739	queA	tRNA preQ1(34) S-adenosylmethionine ribosyltransferase-isomerase QueA	CDS	-0.0334892	0.866233	0.999979	102.622	111.505	111.11	124.476	94.5678	98.5049
VC_RS03715	VC0741	tgt	tRNA guanosine(34) transglycosylase Tgt	CDS	0.202876	0.139374	0.999979	346.656	398.072	437.643	512.964	442.011	405.785
VC_RS03720	VC0742	yajC	preprotein translocase subunit YajC	CDS	-0.199188	0.0996508	0.999979	255.255	215.065	199.058	202.094	183.407	197.587
VC_RS03725	VC0743	secD	protein translocase subunit SecD	CDS	-0.078726	0.730489	0.999979	767.798	571.881	547.074	728.685	540.849	516.978
VC_RS03730	VC0744	secF	protein translocase subunit SecF	CDS	0.011759	0.945594	0.999979	416.182	385.249	346.422	463.477	345.152	348.458
VC_RS03735	VC0745	suhB	inositol-1-monophosphatase	CDS	0.295598	0.21921	0.999979	157.593	164.052	114.383	259.869	152.892	121.689
VC_RS03740	VC0746	trmJ	tRNA (cytosine(32)/uridine(32)-2'-O)-methyltransferase TrmJ	CDS	0.0409633	0.823546	0.999979	71.9659	69.6905	87.1928	89.8106	74.4669	71.1681
VC_RS03745	VC0747	iscR	Fe-S cluster assembly transcriptional regulator IscR	CDS	0.390842	0.144328	0.999979	161.74	114.711	103.054	229.109	139.977	128.379
VC_RS03750	VC0748		IscS subfamily cysteine desulfurase	CDS	0.353741	0.197469	0.999979	411.872	280.156	307.986	599.348	372.855	305.665
VC_RS03755	VC0749	iscU	Fe-S cluster assembly scaffold IscU	CDS	0.37474	0.14911	0.999979	165.562	147.326	160.287	267.758	184.136	161.484
VC_RS03760	VC0750	iscA	iron-sulfur cluster assembly protein IscA	CDS	0.431865	0.139366	0.999979	125.473	108.857	123.614	215.402	135.394	131.955
VC_RS03765	VC0751	hscB	co-chaperone HscB	CDS	0.27951	0.292777	0.999979	80.2602	69.5512	72.8425	116.507	78.7371	74.8591
VC_RS03770	VC0752	hscA	Fe-S protein assembly chaperone HscA	CDS	0.208676	0.462061	0.999979	224.192	222.313	240.85	337.009	234.753	222.386
VC_RS03775	VC0753	fdx	ISC system 2Fe-2S type ferredoxin	CDS	0.165965	0.595674	0.999979	43.2608	48.644	53.0374	64.7082	48.2212	49.4832
VC_RS03780	VC0754	iscX	Fe-S cluster assembly protein IscX	CDS	0.145665	0.645839	0.999979	22.1996	24.2523	26.183	33.5495	25.1	21.4542
VC_RS03785	VC0755	pepB	aminopeptidase PepB	CDS	-0.105619	0.518417	0.999979	623.298	502.19	549.256	553.925	498.043	504.636
VC_RS03790	VC0756	ndk	nucleoside-diphosphate kinase	CDS	-0.0166081	0.898995	0.999979	250.376	286.846	282.391	227.993	275.371	306.934
VC_RS03795	VC0757	trmG/rlmN	bifunctional tRNA (adenosine(37)-C2)-methyltransferase TrmG/ribosomal RNA large subunit methyltransferase RlmN	CDS	0.118591	0.502565	0.999979	89.937	82.653	93.4868	113.877	90.506	84.4328
VC_RS03800	VC0758	rodZ	cytoskeleton protein RodZ	CDS	0.0102571	0.936433	0.999979	229.478	190.116	179.673	208.469	186.948	208.198
VC_RS03805	VC0759	ispG	flavodoxin-dependent (E)-4-hydroxy-3-methylbut-2-enyl-diphosphate synthase	CDS	0.0812901	0.480791	0.999979	302.826	272.769	296.489	343.543	294.535	284.557
VC_RS03810	VC0760	hisS	histidine--tRNA ligase	CDS	0.0456154	0.747647	0.999979	348.201	329.636	352.38	406.498	339.319	317.43
VC_RS03815	VC0761		YfgM family protein	CDS	0.0616671	0.714333	0.999979	296.564	343.853	329.302	353.744	312.969	345.229
VC_RS03820	VC0762	bamB	outer membrane protein assembly factor BamB	CDS	-0.0270353	0.878785	0.999979	398.618	358.209	393.081	424.508	371.606	332.425
VC_RS03825	VC0763	der	ribosome biogenesis GTPase Der	CDS	0.0368095	0.805518	0.999979	366.416	342.599	372.017	449.929	335.049	323.89
VC_RS03830	VC0764		alanyl-tRNA editing protein	CDS	-0.122304	0.416273	0.999979	122.871	120.983	131.922	127.584	108.94	108.655
VC_RS03835	VC0765		hypothetical protein	CDS	0.0095053	0.968102	0.999979	57.4914	70.1087	63.6952	43.3513	76.5499	72.7829
VC_RS03840	VC0766	xseA	exodeoxyribonuclease VII large subunit	CDS	0.00953606	0.943686	0.999979	138.402	157.082	156.007	132.684	161.848	159.984
VC_RS03845	VC0767	guaB	IMP dehydrogenase	CDS	0.141639	0.495979	0.999979	455.865	456.752	382.423	611.7	420.868	395.75
VC_RS03850	VC0768	guaA	glutamine-hydrolyzing GMP synthase	CDS	0.164919	0.456242	0.999979	773.979	750.01	591.216	1073.66	662.704	634.63
VC_RS03855	VC0769		carbohydrate-binding protein	CDS	-0.167771	0.274919	0.999979	20.8172	20.9072	20.5604	18.1693	17.9137	19.378
VC_RS03860	VC0770		hypothetical protein	CDS	-0.215687	0.283424	0.999979	158.406	166.142	126.551	123.998	119.043	145.335
VC_RS03865	VC0771	vibB	vibriobactin biosynthesis bifunctional isochorismatase/aryl carrier protein VibB	CDS	-0.477538	0.0299316	0.999979	1076.64	809.386	872.767	546.036	758.834	676.731
VC_RS03870	VC0772		(2,3-dihydroxybenzoyl)adenylate synthase	CDS	-0.37503	0.0728618	0.999979	473.674	450.34	567.802	271.026	491.898	387.676
VC_RS03875	VC0773		isochorismate synthase MenF	CDS	-0.260659	0.246729	0.999979	403.985	403.23	477.001	233.492	471.589	367.144
VC_RS03880	VC0774		2,3-dihydro-2,3-dihydroxybenzoate dehydrogenase	CDS	-0.240123	0.279135	0.999979	413.905	367.548	449.979	271.583	442.427	328.85
VC_RS03885	VC0775	vibH	norspermidine-2,3-dihydroxybenzoate synthase VibH	CDS	-0.621436	0.0152706	0.924032	477.17	706.941	450.314	257.08	448.572	356.648
VC_RS03890	VC0776	fepB	Fe2+-enterobactin ABC transporter substrate-binding protein	CDS	-0.329896	0.0836114	0.999979	115.877	98.9606	112.704	62.2379	107.586	91.1228
VC_RS03895	VC0777		iron ABC transporter permease	CDS	-0.368805	0.0729448	0.999979	91.8886	73.7326	90.13	45.742	80.9242	71.8602
VC_RS03900	VC0778		Fe(3+)-siderophore ABC transporter permease	CDS	-0.443196	0.0396094	0.999979	79.691	53.9405	70.6606	41.12	62.5939	46.9456
VC_RS03905	VC0779		ABC transporter ATP-binding protein	CDS	-0.338552	0.105385	0.999979	64.9726	58.9582	61.6812	42.3951	58.6362	45.9075
VC_RS03910	VC0780		4'-phosphopantetheinyl transferase superfamily protein	CDS	-0.473066	0.0662259	0.999979	40.8213	36.2391	36.2534	22.5523	31.349	27.9136
VC_RS03915	VC0781		LysR family transcriptional regulator	CDS	-0.0747406	0.531881	0.999979	91.726	95.1973	85.0109	94.592	88.423	74.9745
VC_RS03920	VC0783		alkyl/aryl-sulfatase	CDS	0.0164474	0.91792	0.999979	13.9866	17.8408	16.4483	15.7786	16.8722	16.033
VC_RS03925	VC0784		alanine:cation symporter family protein	CDS	-0.15478	0.491279	0.999979	105.713	61.4671	56.8977	85.8261	57.5947	57.9034
VC_RS03930	VC0786		D-amino acid dehydrogenase	CDS	0.0374963	0.875752	0.999979	21.7117	13.7987	14.2664	17.8505	14.4768	19.032
VC_RS03935	VC0787		LysR family transcriptional regulator	CDS	0.0871469	0.621593	0.999979	20.492	16.8651	18.3785	25.5805	16.3515	17.1865
VC_RS03940	VC0788		DOPA 4,5-dioxygenase	CDS	0.145523	0.323148	0.999979	20.9799	24.5311	23.6654	23.7476	25.6208	27.1062
VC_RS03945	VC0789		hypothetical protein	CDS	0.134957	0.469807	0.999979	11.3031	9.33853	13.3433	11.8738	11.4565	14.3028
VC_RS03950	VC0790		response regulator	CDS	-0.219546	0.397221	0.999979	40.9026	30.2457	42.0439	21.1975	38.327	38.2947
VC_RS03955	VC0791		sensor histidine kinase	CDS	0.00768892	0.976936	0.999979	28.6237	27.3187	35.1625	22.9507	32.5988	36.4491
VC_RS03960	VC0792		sodium ion-translocating decarboxylase subunit beta	CDS	-0.0994406	0.736346	0.999979	2.3582	3.34515	4.27992	2.78915	3.43694	3.11432
VC_RS03965	VC0793m	oadA	sodium-extruding oxaloacetate decarboxylase subunit alpha	CDS	-0.226463	0.338647	0.999979	4.55377	3.62391	4.36384	3.26729	3.02034	4.61381
VC_RS03970	VC0794		OadG family protein	CDS	0.289446	0.412038	0.999979	1.05713	1.81195	1.00704	1.19535	1.45809	1.96087
VC_RS03975	VC0795		citrate:sodium symporter	CDS	-0.0959752	0.540496	0.999979	19.1909	19.2346	19.8051	16.8146	19.1635	18.5706
VC_RS03980	VC0796	citC	[citrate (pro-3S)-lyase] ligase	CDS	0.484598	0.293202	0.999979	0.487904	0.418143	1.09096	0.956279	0.729047	1.2688
VC_RS03990	VC0798	citE	citrate (pro-3S)-lyase subunit beta	CDS	0.753611	0.0287347	0.999979	1.05713	1.95134	1.51056	1.91256	3.02034	2.5376
VC_RS03995	VC0799	citF	citrate lyase subunit alpha	CDS	0.0479029	0.858567	0.999979	3.09006	3.06638	4.11208	2.94853	2.81204	5.0752
VC_RS04000	VC0800	citX	citrate lyase holo-[acyl-carrier protein] synthase	CDS	-0.252375	0.419825	0.999979	1.38239	1.67257	2.01408	0.876589	1.97884	1.49949
VC_RS04005	VC0801	citG	triphosphoribosyl-dephospho-CoA synthase CitG	CDS	-0.298192	0.303578	0.999979	2.43952	3.34515	2.76936	1.91256	3.22864	1.73018
VC_RS04010	VC0802		ACT domain-containing protein	CDS	-0.121049	0.52775	0.999979	6.26144	5.71462	6.21008	4.7814	7.08217	4.95985
VC_RS04015	VC0803		RNA methyltransferase	CDS	0.125948	0.47239	0.999979	21.4678	22.301	25.0921	29.0868	23.1212	22.8384
VC_RS04020	VC0804		ferredoxin family protein	CDS	0.0216136	0.944195	0.999979	3.7406	4.04205	2.5176	4.38295	2.91619	2.88363
VC_RS04025	VC0806		NAD(P)/FAD-dependent oxidoreductase	CDS	0.0876249	0.60079	0.999979	67.0868	66.7635	58.2404	82.5588	60.7192	60.5563
VC_RS04030	VC0807		MFS transporter	CDS	-0.0691723	0.720506	0.999979	29.1116	20.489	20.3086	25.9789	20.5175	20.1854
VC_RS04035	VC0809		SWIM zinc finger domain-containing protein	CDS	-0.0326635	0.826201	0.999979	49.9289	40.8387	45.8203	50.0453	38.0146	45.5614
VC_RS04040	VC0810		hypothetical protein	CDS	0.134044	0.609692	0.999979	3.98455	7.10844	5.8744	4.94078	6.14482	7.3821
VC_RS04045	VC0811		NERD domain-containing protein	CDS	0.17369	0.674906	0.999979	51.3926	78.7503	77.7938	70.685	74.9877	88.7006
VC_RS04050	VC0812		DEAD/DEAH box helicase family protein	CDS	0.0297559	0.826781	0.999979	181.175	200.291	207.366	218.908	179.658	202.431
VC_RS04055	VC0813		class I SAM-dependent methyltransferase	CDS	-0.00665763	0.956928	0.999979	48.3838	46.4139	38.6871	50.6031	41.3474	40.7169
VC_RS04060	VC0814		helix-turn-helix domain-containing protein	CDS	0.368207	0.157184	0.999979	33.0962	54.2192	57.653	59.6081	63.0105	64.2474
VC_RS04065	VC0815		type II toxin-antitoxin system HipA family toxin	CDS	0.304863	0.215466	0.999979	85.4645	153.04	145.937	161.372	169.66	143.374
VC_RS04070	VC0817		IS481-like element ISVch1 family transposase	CDS	0.0841366	0.614557	0.999979	25.2084	28.7125	26.183	29.4853	30.2034	25.0299
VC_RS04075	VC0818		IS5 family transposase	CDS	-0.231075	0.253395	0.999979	7.31856	7.94472	7.21712	7.80962	5.93652	5.19054
VC_RS04080	VC0819		aldehyde dehydrogenase	CDS	-0.358289	0.117567	0.999979	6.91197	8.22348	5.8744	5.49861	5.31163	5.42123
VC_RS04085	VC0820		peptidase M66	CDS	-0.28913	0.255266	0.999979	44.2366	50.1772	58.9957	45.742	37.0772	42.6778
VC_RS18705	VC0821		hypothetical protein	CDS	-0.22475	0.346066	0.999979	45.7817	51.7104	52.366	45.1842	38.327	44.6387
VC_RS04095	VC0823		hypothetical protein	CDS	-0.113905	0.524385	0.999979	131.084	148.023	144.51	131.409	126.854	133.109
VC_RS04100	VC0824	tpx	thiol peroxidase	CDS	-0.0935617	0.390218	0.999979	165.969	166.839	179.169	166.552	161.119	152.141
VC_RS04105	VC0825	tcpI	toxin-coregulated pilus methyl-accepting chemotaxis protein TcpI	CDS	-0.0158552	0.944592	0.999979	21.7931	30.6638	22.9941	26.6961	24.7876	22.723
VC_RS04110	VC0826	tcpP	toxin-coregulated pilus transcriptional regulator TcpP	CDS	-0.26743	0.212196	0.999979	283.472	301.76	276.684	201.855	244.96	269.331
VC_RS04115	VC0827	tcpH	toxin-coregulated pilus protein TcpH	CDS	-0.271201	0.177271	0.999979	134.011	142.726	139.559	92.3607	119.043	133.685
VC_RS04120	VC0828	tcpA	toxin-coregulated pilus major pilin TcpA	CDS	-0.0099652	0.953547	0.999979	18.6217	18.1195	16.8679	18.0896	19.0594	16.033
VC_RS04125	VC0829	tcpB	toxin-coregulated pilus minor pilin TcpB	CDS	-0.042601	0.819412	0.999979	7.9691	8.36287	8.47591	7.1721	8.43611	8.53556
VC_RS04130	VC0830	tcpQ	toxin-coregulated pilus protein TcpQ	CDS	0.19246	0.500695	0.999979	4.87904	6.13277	5.8744	5.97675	4.89503	8.42021
VC_RS04135	VC0831	tcpC	toxin-coregulated pilus secretin TcpC	CDS	0.108955	0.656229	0.999979	14.7184	17.4226	17.791	19.3647	16.2473	18.1092
VC_RS04140	VC0832	tcpR	toxin-coregulated pilus protein TcpR	CDS	0.200592	0.659912	0.999979	1.70766	3.34515	3.44072	3.42667	2.91619	3.22967
VC_RS04145	VC0833	tcpD	toxin-coregulated pilus protein TcpD	CDS	-0.16621	0.59221	0.999979	11.4657	11.708	12.8398	10.8378	10.2067	11.0732
VC_RS04150	VC0834	tcpS	toxin-coregulated pilus protein TcpS	CDS	0.224911	0.468681	0.999979	4.87904	4.87834	6.37792	5.73768	6.14482	7.15141
VC_RS04155	VC0835	tcpT	toxin-coregulated pilus assembly ATPase TcpT	CDS	-0.086577	0.771418	0.999979	18.703	18.5377	20.3086	17.3724	18.3303	18.5706
VC_RS04160	VC0836	tcpE	toxin-coregulated pilus assembly protein TcpE	CDS	0.0135345	0.959292	0.999979	13.58	18.3983	16.8679	15.8583	15.31	17.9939
VC_RS04165	VC0837	tcpF	colonization factor TcpF	CDS	0.00937262	0.965852	0.999979	77.7394	99.7969	91.8923	86.7824	89.8811	94.3525
VC_RS04170	VC0838	toxT	pilus/toxin transcriptional regulator ToxT	CDS	-0.115028	0.792079	0.999979	6.26144	6.96905	5.70656	7.25179	4.68673	5.30589
VC_RS04175	VC0839	tcpJ	toxin-coregulated pilus pre-pilin peptidase TcpJ	CDS	0.138007	0.640007	0.999979	8.61964	7.10844	6.96536	8.36744	7.70707	8.99694
VC_RS04180	VC0840	acfB	methyl-accepting chemotaxis protein AcfB	CDS	0.00697826	0.980789	0.999979	49.8475	60.2126	52.1982	61.1222	44.8885	56.7499
VC_RS04185	VC0841	acfC	accessory colonization factor AcfC	CDS	0.113778	0.656341	0.999979	26.6721	39.863	40.1137	36.7371	37.0772	41.409
VC_RS04190	VC0842		RDD family protein	CDS	0.0928354	0.744217	0.999979	5.69221	7.66596	6.79752	7.88931	6.45727	6.92072
VC_RS04195	VC0843		M23 family metallopeptidase	CDS	-0.0847279	0.71914	0.999979	10.1647	11.4292	8.81159	8.28775	9.16516	11.1885
VC_RS04200	VC0844	acfA	accessory colonization factor AcfA	CDS	0.108779	0.743002	0.999979	7.39988	13.2412	11.0774	9.80186	11.2482	12.9187
VC_RS04205	VC0845	acfD	accessory colonization factor AcfD	CDS	-0.198303	0.261289	0.999979	170.197	206.981	210.471	176.513	168.41	167.135
VC_RS04220	VC0847		tyrosine-type recombinase/integrase	CDS	0.00397034	0.97515	0.999979	86.4403	105.511	107.418	104.234	97.0674	98.7356
VC_RS04230	VC0848	smpB	SsrA-binding protein SmpB	CDS	-0.0213886	0.841628	0.999979	165.887	154.295	159.616	172.29	148.517	151.91
VC_RS04235	VC0849		type II toxin-antitoxin system RatA family toxin	CDS	-0.0862396	0.583284	0.999979	33.2588	29.4094	27.1901	28.3696	25.3083	31.0279
VC_RS04240	VC0850		RnfH family protein	CDS	-0.0553041	0.7161	0.999979	16.2635	15.4713	14.4342	16.1771	13.5394	14.6489
VC_RS04245	VC0851	bamE	outer membrane protein assembly factor BamE	CDS	-0.0904708	0.505577	0.999979	68.8758	73.5932	67.2199	68.7724	62.1773	65.8622
VC_RS04250	VC0852	recN	DNA repair protein RecN	CDS	0.129021	0.23379	0.999979	54.8079	68.7149	64.7862	75.4664	67.1765	62.9786
VC_RS04255	VC0853	nadK	NAD(+) kinase	CDS	0.074298	0.4549	0.999979	108.315	117.916	117.068	127.265	121.126	112.923
VC_RS04260	VC0854	grpE	nucleotide exchange factor GrpE	CDS	-0.256877	0.209346	0.999979	275.097	193.6	190.498	197.551	177.054	177.17
VC_RS04265	VC0855	dnaK	molecular chaperone DnaK	CDS	-0.101334	0.616329	0.999979	1874.04	1473.26	1533.3	1599.86	1464.13	1485.65
VC_RS04270	VC0856	dnaJ	molecular chaperone DnaJ	CDS	-0.206998	0.352029	0.999979	205.082	136.315	137.797	173.326	121.855	119.959
VC_RS04275	VC0857		type IV pilin protein	CDS	-0.252451	0.139998	0.999979	14.7998	17.9802	16.4483	14.2645	13.6436	13.2647
VC_RS04280	VC0858		prepilin-type N-terminal cleavage/methylation domain-containing protein	CDS	-0.187424	0.56131	0.999979	2.52084	1.95134	1.84624	1.67349	1.66639	2.30691
VC_RS04285	VC0859		pilus assembly protein PilW	CDS	0.286543	0.319555	0.999979	3.00874	3.06638	2.43368	2.55008	3.64523	4.26778
VC_RS04290	VC0860		hypothetical protein	CDS	-0.040722	0.875771	0.999979	4.87904	7.52658	5.53872	5.17985	5.72823	6.344
VC_RS04295	VC0861		prepilin-type N-terminal cleavage/methylation domain-containing protein	CDS	0.30346	0.29733	0.999979	1.78898	1.25443	1.6784	1.91256	1.77054	2.30691
VC_RS04300	VC0863		AbgT family transporter	CDS	-0.150975	0.48809	0.999979	298.435	212.696	226.5	206.636	208.507	249.492
VC_RS04305	VC0864	tadA	tRNA adenosine(34) deaminase TadA	CDS	-0.138975	0.390178	0.999979	23.826	23.416	23.078	24.3054	20.6216	18.8013
VC_RS04310	VC0866	mltF	membrane-bound lytic murein transglycosylase MltF	CDS	-0.131149	0.495267	0.999979	83.025	61.3277	64.7023	71.0834	54.991	64.9394
VC_RS04315	VC0868		hypothetical protein	CDS	-0.2109	0.466915	0.999979	1.54503	1.95134	1.59448	1.11566	1.66639	1.61484
VC_RS04320	VC0869	purL	phosphoribosylformylglycinamidine synthase	CDS	0.263854	0.294702	0.999979	1615.53	1563.86	1273.07	2527.53	1488.82	1329.24
VC_RS04325	VC0870		IS200/IS605-like element IS1004 family transposase	CDS	-0.237797	0.458141	0.999979	3.82192	3.06638	2.34976	2.62977	3.54108	1.61484
VC_RS04330	VC0871		DUF4250 domain-containing protein	CDS	-0.0717352	0.755312	0.999979	284.204	202.799	245.046	202.97	282.662	211.197
VC_RS04335	VC0872		YaeP family protein	CDS	-0.12534	0.535558	0.999979	62.3704	50.3166	58.2404	45.6623	56.9698	54.3277
VC_RS04340	VC0873		DUF533 domain-containing protein	CDS	-0.136213	0.471144	0.999979	54.7266	65.091	65.4576	51.4797	56.6574	60.441
VC_RS04345	VC0875		proline--tRNA ligase	CDS	-0.0213411	0.913825	0.999979	426.753	313.329	306.811	432.876	305.158	293.439
VC_RS04350	VC0876	tsaA	tRNA (N6-threonylcarbamoyladenosine(37)-N6)-methyltransferase TrmO	CDS	-0.0933094	0.407413	0.999979	44.2366	41.2568	43.4705	43.9092	39.5768	37.3719
VC_RS04355	VC0878		type B 50S ribosomal protein L31	CDS	-0.572654	0.00288538	0.270086	26.7534	22.1616	24.3368	17.5318	15.7266	16.033
VC_RS04360	VC0879	rpmJ	50S ribosomal protein L36	CDS	-0.413874	0.0613912	0.999979	17.3206	11.1505	13.679	11.2363	8.95686	11.6499
VC_RS04365	VC0880		AbgT family transporter	CDS	0.0486867	0.919949	0.999979	144.989	97.0092	87.2767	164.799	102.067	73.475
VC_RS04370	VC0881		YaiI/YqxD family protein	CDS	-0.0487226	0.800496	0.999979	46.6762	40.8387	45.6525	42.0763	44.3677	42.4471
VC_RS04375	VC0882		hypothetical protein	CDS	0.0199523	0.942953	0.999979	20.492	29.4094	21.987	20.4803	21.559	30.6819
VC_RS04380	VC0884		GNAT family N-acetyltransferase	CDS	-0.0678523	0.654068	0.999979	30.738	26.6218	23.4137	29.4853	22.9129	24.5686
VC_RS04385	VC0885		DUF3301 domain-containing protein	CDS	-0.259526	0.202339	0.999979	9.8394	7.24782	9.31511	8.76589	6.87387	6.45934
VC_RS04390	VC0886		DUF3549 family protein	CDS	-0.259932	0.264331	0.999979	62.533	47.8077	46.2399	47.7343	42.8055	40.2555
VC_RS04395	VC0887		hypothetical protein	CDS	-0.0326987	0.879089	0.999979	12.4416	10.593	8.81159	12.3519	10.1025	8.53556
VC_RS04400	VC0888	truC	tRNA pseudouridine(65) synthase TruC	CDS	0.130561	0.462235	0.999979	26.1842	23.416	20.4765	31.2385	22.9129	22.377
VC_RS04405	VC0889	dxs	1-deoxy-D-xylulose-5-phosphate synthase	CDS	0.121644	0.414605	0.999979	254.523	250.328	275.174	320.194	264.956	263.449
VC_RS04410	VC0890	ispA	(2E,6E)-farnesyl diphosphate synthase	CDS	-0.00453545	0.979153	0.999979	105.55	89.622	88.032	111.885	80.5076	89.854
VC_RS04415	VC0891	xseB	exodeoxyribonuclease VII small subunit	CDS	0.0325577	0.868484	0.999979	25.8589	25.5067	22.9941	26.5368	26.3498	23.0691
VC_RS04420	VC0892	pomA	flagellar motor protein PomA	CDS	0.359086	0.0452075	0.999979	71.3966	102.445	107.25	120.81	119.98	119.498
VC_RS04425	VC0893		flagellar motor protein MotB	CDS	0.321203	0.171161	0.999979	79.6097	120.425	154.664	128.62	166.119	148.449
VC_RS04430	VC0894	thiI	tRNA 4-thiouridine(8) synthase ThiI	CDS	0.143373	0.521915	0.999979	110.592	93.6641	87.9481	145.275	96.5466	80.6264
VC_RS04435	VC0896		transcriptional regulator GcvA	CDS	0.0119153	0.937868	0.999979	47.8146	40.8387	40.2816	48.6109	37.9104	43.4852
VC_RS04440	VC0897		DUF423 domain-containing protein	CDS	-0.162668	0.315321	0.999979	24.3139	17.0045	19.5533	21.0381	14.8934	18.5706
VC_RS04445	VC0898	xni	flap endonuclease Xni	CDS	-0.00798113	0.944042	0.999979	61.0693	53.2436	57.2334	62.716	53.0121	54.9044
VC_RS04450	VC0899		LOG family protein	CDS	-0.090524	0.606258	0.999979	1121.61	1259.59	1300.51	795.784	1306.66	1355.54
VC_RS04455	VC0900		GGDEF domain-containing protein	CDS	-0.00825529	0.934817	0.999979	221.834	211.999	202.079	199.623	206.529	226.192
VC_RS04460	VC0901		tetratricopeptide repeat protein	CDS	0.0297308	0.801862	0.999979	64.566	62.164	65.5415	69.8084	57.2823	69.2072
VC_RS04465	VC0902	queF	NADPH-dependent 7-cyano-7-deazaguanine reductase QueF	CDS	0.134984	0.367451	0.999979	38.1378	30.6638	32.477	41.6778	30.3075	39.3328
VC_RS04470	VC0903	syd	SecY-interacting protein	CDS	-0.0729624	0.655172	0.999979	25.2897	19.374	18.4624	22.871	16.8722	20.3008
VC_RS04475	VC0904		Zn-ribbon-containing protein	CDS	-0.17252	0.285382	0.999979	34.7225	28.7125	28.6167	29.3259	26.7664	25.6067
VC_RS04480	VC0905	metQ	MetQ/NlpA family lipoprotein	CDS	-0.00614959	0.975799	0.999979	342.753	323.922	311.93	374.862	303.492	295.976
VC_RS04485	VC0906		ABC transporter permease	CDS	0.173114	0.286795	0.999979	51.7992	47.3896	44.1419	66.9396	49.5752	44.8693
VC_RS04490	VC0907	metN	methionine ABC transporter ATP-binding protein MetN	CDS	0.0382571	0.873045	0.999979	81.3987	57.8432	44.4776	82.8775	55.4076	50.1752
VC_RS04495	VC0908	gmhB	D-glycero-beta-D-manno-heptose 1,7-bisphosphate 7-phosphatase	CDS	-0.0253109	0.822854	0.999979	101.891	93.9429	86.6893	109.016	81.2367	87.2011
VC_RS04500	VC0909	treR	HTH-type transcriptional regulator TreR	CDS	-0.0806599	0.571067	0.999979	105.55	88.9251	87.6963	105.908	83.4238	77.3967
VC_RS04505	VC0910	treB	PTS trehalose transporter subunit IIBC	CDS	0.0868727	0.588466	0.999979	12.6042	12.4049	11.4131	12.0332	13.7477	12.9187
VC_RS04510	VC0911	treC	alpha,alpha-phosphotrehalase	CDS	-0.0456451	0.755679	0.999979	16.3448	17.9802	19.889	17.213	18.0179	17.3018
VC_RS04540	VC0913	vexG	vibriobactin export RND transporter periplasmic adaptor subunit VexG	CDS	-0.177092	0.186168	0.999979	42.2037	37.2148	44.6454	35.1433	33.7445	41.063
VC_RS04545	VC0914	vexH	vibriobactin export RND transporter permease subunit VexH	CDS	-0.084805	0.454879	0.999979	90.4249	94.7791	107.166	82.0806	91.3392	102.427
VC_RS04550	VC0916		low molecular weight phosphotyrosine protein phosphatase	CDS	-3.4079	5.49e-08	9.76e-05	78.146	67.7392	50.1002	9.96124	4.27013	3.8064
VC_RS04555	VC0917	wecB	UDP-N-acetylglucosamine 2-epimerase (non-hydrolyzing)	CDS	-3.42822	6.85e-07	0.000609283	139.215	109.414	84.8431	13.1488	8.74856	8.88159
VC_RS04560	VC0918	wecC	UDP-N-acetyl-D-mannosamine dehydrogenase	CDS	-2.98417	6.71e-06	0.00183593	172.149	126.419	110.355	24.0664	14.0602	13.2647
VC_RS04565	VC0919		serine acetyltransferase	CDS	-2.59337	2.79e-05	0.00584566	61.1506	45.0201	34.7429	8.52682	7.81122	6.92072
VC_RS04570	VC0920		glycosyltransferase family 4 protein	CDS	-2.2281	9.97e-06	0.00253239	64.1594	52.6861	46.8273	14.8223	10.2067	9.68901
VC_RS04575	VC0921		lipopolysaccharide biosynthesis protein	CDS	-1.82145	2.06e-05	0.00460388	50.742	42.5112	36.1695	12.591	13.1228	10.8425
VC_RS04580	VC0922		hypothetical protein	CDS	-1.31216	6.36e-05	0.0125629	56.5156	56.1706	49.7645	21.7554	19.8926	23.7611
VC_RS04585	VC0923		serine acetyltransferase	CDS	-1.71054	1.9e-06	0.000964744	48.0586	48.9228	52.366	15.1411	15.9349	14.5335
VC_RS04590	VC0924		phenylacetate--CoA ligase family protein	CDS	-1.50281	5.5e-06	0.0017792	139.947	139.799	132.174	44.7858	49.1586	51.444
VC_RS04595	VC0925		glycosyltransferase family 4 protein	CDS	-1.54802	3.11e-06	0.00122921	97.9061	96.0336	89.123	31.4775	33.0154	32.2967
VC_RS04600	VC0926		hypothetical protein	CDS	-1.61916	2.34e-06	0.00104209	142.631	133.388	129.488	43.0326	44.6802	44.2926
VC_RS04605	VC0927		WecB/TagA/CpsF family glycosyltransferase	CDS	-2.24687	1.59e-06	0.000940224	152.551	118.613	96.0883	29.2462	23.2254	24.7993
VC_RS04610	VC0928		hypothetical protein	CDS	-3.52041	8.54e-09	3.04e-05	1036.31	733.005	602.965	91.7231	55.8242	58.9415
VC_RS04615	VC0929		hypothetical protein	CDS	-1.34181	0.000139996	0.0248982	47.2454	54.0799	43.3866	22.6319	15.4141	18.8013
VC_RS04620	VC0930		hemolysin	CDS	-2.5631	5.1e-06	0.0017792	668.022	514.316	506.96	128.062	79.6744	77.8581
VC_RS04625	VC0931		O-antigen ligase family protein	CDS	-0.942823	0.0340111	0.999979	10.1647	8.22348	6.54576	4.38295	3.54108	5.0752
VC_RS04630	VC0932		hypothetical protein	CDS	-2.04924	0.000463093	0.0735475	28.3798	21.1859	18.9659	6.61427	5.20748	4.61381
VC_RS04635	VC0934	vpsL	undecaprenyl-phosphate glucose phosphotransferase	CDS	-2.11156	0.0085284	0.619092	24.0699	12.2655	7.46888	3.58605	3.54108	2.99898
VC_RS04640	VC0935	vpsM	outer membrane beta-barrel protein	CDS	-1.55841	0.0153269	0.924032	33.0962	23.2766	16.784	10.0409	7.29047	7.3821
VC_RS04645	VC0936	vpsN	polysaccharide export protein	CDS	-1.25466	0.0413605	0.999979	10.3273	8.0841	7.1332	3.02822	3.74938	4.03709
VC_RS04650	VC0937	vpsO	polysaccharide biosynthesis tyrosine autokinase	CDS	-0.537251	0.147293	0.999979	51.2299	45.4382	37.0087	25.7399	32.9113	33.5655
VC_RS04655	VC0938		hypothetical protein	CDS	-0.509109	0.254833	0.999979	10.4899	7.24782	7.5528	4.86109	6.04067	7.15141
VC_RS04660	VC0939		VanZ family protein	CDS	-0.116694	0.542873	0.999979	26.0216	24.5311	23.2458	27.0946	21.9756	18.8013
VC_RS04665	VC0940		YitT family protein	CDS	-0.130547	0.54203	0.999979	12.6042	9.47791	8.14023	9.96124	9.68591	7.95883
VC_RS04670	VC0941		serine hydroxymethyltransferase	CDS	0.0467139	0.821821	0.999979	1820.7	1567.06	1489.41	2239.77	1430.18	1367.53
VC_RS04675	VC0942		hypothetical protein	CDS	-0.152631	0.349367	0.999979	77.0075	60.6308	51.1912	63.752	55.3034	50.752
VC_RS04680	VC0943	lipA	lipoyl synthase	CDS	0.138019	0.38342	0.999979	237.935	183.704	180.092	280.748	196.53	184.783
VC_RS04685	VC0944	lipB	lipoyl(octanoyl) transferase LipB	CDS	0.200394	0.241301	0.999979	147.022	116.523	112.704	192.132	114.773	125.265
VC_RS04690	VC0945		YbeD family protein	CDS	0.0418375	0.852583	0.999979	19.5162	14.0775	19.1337	25.1023	15.31	13.8414
VC_RS04695	VC0947		serine hydrolase	CDS	-0.137767	0.492728	0.999979	420.736	367.687	381.5	432.796	316.51	313.97
VC_RS04700	VC0948		septal ring lytic transglycosylase RlpA family protein	CDS	0.076019	0.670294	0.999979	90.4249	118.892	111.362	109.335	107.066	121.459
VC_RS04705	VC0949	mrdB	peptidoglycan glycosyltransferase MrdB	CDS	-0.0402378	0.819461	0.999979	59.2803	61.4671	60.4224	66.1427	53.9495	55.9425
VC_RS04710	VC0950	mrdA	penicillin-binding protein 2	CDS	-0.0220492	0.906742	0.999979	117.26	117.08	118.243	126.787	105.608	114.769
VC_RS04715	VC0951	rlmH	23S rRNA (pseudouridine(1915)-N(3))-methyltransferase RlmH	CDS	0.0353874	0.824006	0.999979	57.2474	57.425	58.66	65.5051	56.5532	55.4811
VC_RS04720	VC0952	rsfS	ribosome silencing factor	CDS	-0.0288314	0.876474	0.999979	59.0364	44.1838	47.8344	56.5002	44.3677	47.2916
VC_RS04725	VC0953	holA	DNA polymerase III subunit delta	CDS	-0.066444	0.636468	0.999979	90.2623	83.0711	75.444	82.1603	78.2163	77.166
VC_RS04730	VC0954		luciferase	CDS	-0.261586	0.150052	0.999979	90.8315	76.1021	63.6952	75.3867	59.0528	57.788
VC_RS04735	VC0956	leuS	leucine--tRNA ligase	CDS	-0.0289783	0.892521	0.999979	991.015	744.295	756.287	1019.31	678.847	743.862
VC_RS04740	VC0957		zinc ribbon-containing protein	CDS	0.124329	0.742012	0.999979	79.5284	169.766	169.434	77.6977	192.677	186.052
VC_RS04745	VC0958	lnt	apolipoprotein N-acyltransferase	CDS	-0.146566	0.458789	0.999979	138.727	108.996	123.446	122.563	105.816	107.04
VC_RS04750	VC0959	corC	CNNM family magnesium/cobalt transport protein CorC	CDS	-0.0761982	0.68662	0.999979	480.748	458.982	513.926	494.396	450.551	433.929
VC_RS04755	VC0960	ybeY	rRNA maturation RNase YbeY	CDS	0.0808841	0.679099	0.999979	93.515	107.184	116.565	117.941	107.378	110.155
VC_RS04760	VC0961		PhoH family protein	CDS	0.128398	0.432787	0.999979	187.843	212.696	244.962	258.514	230.483	216.503
VC_RS04765	VC0962	miaB	tRNA (N6-isopentenyl adenosine(37)-C2)-methylthiotransferase MiaB	CDS	0.16405	0.471756	0.999979	213.214	188.304	210.387	302.344	202.467	180.631
VC_RS04770	VC0963		2-octaprenyl-3-methyl-6-methoxy-1,4-benzoquinol hydroxylase	CDS	0.0552102	0.662019	0.999979	71.8845	62.164	69.6536	76.9805	69.6761	65.0548
VC_RS04775	VC0964	crr	PTS glucose transporter subunit IIA	CDS	-0.159192	0.322917	0.999979	960.521	771.474	872.767	815.547	792.578	724.6
VC_RS04780	VC0965	ptsI	phosphoenolpyruvate-protein phosphotransferase PtsI	CDS	-0.0418998	0.811087	0.999979	2961.82	2757.65	3005.17	2478.12	2849.53	3147.43
VC_RS04785	VC0966		HPr family phosphocarrier protein	CDS	-0.0873598	0.637322	0.999979	1061.11	1082.85	1056.38	752.193	1069.93	1190.36
VC_RS04790	VC0968	cysK	cysteine synthase A	CDS	0.105759	0.653434	0.999979	854.564	440.305	513.087	845.67	517.415	582.609
VC_RS04795	VC0969	cysZ	sulfate transporter CysZ	CDS	-0.0414659	0.74624	0.999979	84.9766	67.1817	76.8707	76.8211	70.8217	75.0898
VC_RS04800	VC0970	zipA	cell division protein ZipA	CDS	-0.139079	0.275856	0.999979	225.33	176.596	177.407	188.068	172.68	165.405
VC_RS04805	VC0971	ligA	NAD-dependent DNA ligase LigA	CDS	-0.0613684	0.636276	0.999979	97.2556	77.6353	87.4446	93.9545	78.5288	79.0116
VC_RS04810	VC0972	chiP	chitoporin	CDS	0.254311	0.397565	0.999979	127.912	231.373	258.977	142.964	274.642	319.968
VC_RS04815	VC0973		hypothetical protein	CDS	0.231028	0.390741	0.999979	84.0821	120.983	118.075	83.3557	139.352	156.639
VC_RS04820	VC0974	cueR	Cu(I)-responsive transcriptional regulator	CDS	0.0673356	0.482771	0.999979	56.0277	53.1042	56.8138	54.6673	63.9478	55.3658
VC_RS04825	VC0975		NfeD family protein	CDS	-0.113182	0.368532	0.999979	342.834	296.185	344.407	313.5	313.907	281.904
VC_RS04830	VC0976		SPFH/Band 7/PHB domain protein	CDS	-0.0835331	0.524855	0.999979	737.467	643.104	720.285	671.069	647.081	664.62
VC_RS04835	VC0977		co-chaperone YbbN	CDS	-0.425659	0.0996804	0.999979	167.432	116.244	103.222	99.214	85.7151	103.234
VC_RS04840	VC0979		SDR family oxidoreductase	CDS	-0.00820029	0.948033	0.999979	40.0895	41.2568	42.8831	36.1792	40.2017	47.2916
VC_RS04845	VC0980		TIGR01777 family protein	CDS	0.0165955	0.899277	0.999979	57.7353	72.8963	65.2897	57.8549	69.9885	70.2453
VC_RS04850	VC0981	yfcE	phosphodiesterase	CDS	0.0550778	0.714965	0.999979	66.8429	90.5977	80.1435	79.7696	84.5694	82.2412
VC_RS04855	VC0982		SelT/SelW/SelH family protein	CDS	0.036618	0.822106	0.999979	55.7024	72.06	65.3736	65.027	64.4686	68.3998
VC_RS04860	VC0983	toxS	transmembrane regulator ToxS	CDS	0.00787515	0.934432	0.999979	118.561	114.292	123.95	128.381	118.939	111.424
VC_RS04865	VC0984		transcriptional regulator	CDS	-0.038218	0.702558	0.999979	151.982	153.737	151.979	139.776	152.475	153.525
VC_RS04870	VC0985	htpG	molecular chaperone HtpG	CDS	-0.18363	0.34151	0.999979	394.714	294.373	332.323	350.317	275.58	273.484
VC_RS04875	VC0986	adk	adenylate kinase	CDS	-0.116672	0.500549	0.999979	566.945	533.551	403.907	549.462	414.411	423.433
VC_RS04880	VC0987	hemH	ferrochelatase	CDS	-0.145623	0.254983	0.999979	97.4182	83.768	81.2345	90.2887	72.5922	74.2824
VC_RS04885	VC0988	dtpA	dipeptide/tripeptide permease DtpA	CDS	-0.222466	0.264248	0.999979	143.119	87.6707	86.8571	103.039	74.3628	95.0446
VC_RS04890	VC0990	rfaH	transcription/translation regulatory transformer protein RfaH	CDS	-0.0148113	0.897389	0.999979	45.2124	41.1174	39.5263	47.0171	39.0561	38.41
VC_RS04895	VC0991	asnB	asparagine synthase B	CDS	-0.0434473	0.888469	0.999979	2023.26	1516.05	1289.68	2026.28	1290.41	1368.92
VC_RS04900	VC0992		cation:proton antiporter	CDS	-0.0104553	0.950985	0.999979	140.191	107.881	99.6969	126.627	106.337	112.346
VC_RS04905	VC0993		ROK family protein	CDS	0.162874	0.190046	0.999979	207.685	256.461	250.165	239.867	293.181	266.563
VC_RS04910	VC0994	nagA	N-acetylglucosamine-6-phosphate deacetylase	CDS	0.63389	0.0870174	0.999979	81.8053	200.709	200.904	202.97	304.742	241.879
VC_RS04915	VC0995		PTS transporter subunit EIIC	CDS	0.301114	0.190406	0.999979	393.739	617.598	702.41	521.889	839.654	749.976
VC_RS04920	VC0997	glnS	glutamine--tRNA ligase	CDS	-0.151797	0.427563	0.999979	652.816	461.909	488.162	590.901	420.868	431.046
VC_RS04925	VC0998		hypothetical protein	CDS	0.0535435	0.710076	0.999979	514.007	666.66	663.639	531.373	664.995	717.679
VC_RS04930	VC0999	truA	tRNA pseudouridine(38-40) synthase TruA	CDS	-0.00748559	0.952729	0.999979	47.9772	51.7104	50.1841	53.3923	48.8461	46.7149
VC_RS04935	VC1000		acetyl-CoA carboxylase carboxyltransferase subunit beta	CDS	-0.0709549	0.748568	0.999979	342.265	228.027	224.822	327.127	221.943	207.852
VC_RS04940	VC1001	folC	bifunctional tetrahydrofolate synthase/dihydrofolate synthase	CDS	-0.0130877	0.928118	0.999979	242.814	199.315	217.269	242.576	208.716	202.2
VC_RS04945	VC1002		SPOR domain-containing protein	CDS	-0.0293621	0.792985	0.999979	115.145	108.299	117.991	115.391	106.649	112.577
VC_RS04950	VC1003		bacteriocin production protein	CDS	0.0786178	0.691546	0.999979	177.353	171.996	139.139	225.283	144.039	146.143
VC_RS04955	VC1004	purF	amidophosphoribosyltransferase	CDS	0.144533	0.490312	0.999979	473.267	397.654	352.296	607.636	393.477	350.765
VC_RS04960	VC1005		Na+/H+ antiporter family protein	CDS	-0.117647	0.503047	0.999979	160.927	127.255	134.859	144.637	122.376	122.958
VC_RS04965	VC1006	rnt	ribonuclease T	CDS	-0.013797	0.934647	0.999979	67.0055	53.1042	50.7716	65.6645	49.3669	54.2123
VC_RS04970	VC1008		OmpA family protein	CDS	-0.0682013	0.606855	0.999979	155.804	130.182	156.427	135.632	149.871	136.684
VC_RS04975	VC1009		DUF2753 domain-containing protein	CDS	-0.11639	0.525615	0.999979	267.941	240.154	290.279	242.656	273.288	220.656
VC_RS04980	VC1010	gloA	lactoylglutathione lyase	CDS	-0.0394454	0.732613	0.999979	132.791	129.764	123.362	140.015	114.148	121.228
VC_RS04985	VC1011	nth	endonuclease III	CDS	0.125771	0.348094	0.999979	58.8738	74.2901	75.1084	72.9163	78.4246	75.7819
VC_RS04990	VC1012		electron transport complex subunit E	CDS	0.212718	0.115641	0.999979	75.1372	88.507	98.7738	105.031	99.4628	99.5431
VC_RS04995	VC1013	rsxG	electron transport complex subunit RsxG	CDS	0.0138146	0.923701	0.999979	34.2346	42.3719	40.7851	40.7216	36.3482	41.2936
VC_RS05000	VC1014	rsxD	electron transport complex subunit RsxD	CDS	0.111314	0.41148	0.999979	53.9947	46.2745	51.6108	60.1659	53.3246	50.6366
VC_RS05005	VC1015	rsxC	electron transport complex subunit RsxC	CDS	0.0695181	0.5218	0.999979	126.936	114.292	132.51	138.82	123.938	129.533
VC_RS05010	VC1016	rsxB	electron transport complex subunit RsxB	CDS	-0.0389442	0.771404	0.999979	35.5357	30.5245	27.8614	32.115	32.2864	26.9908
VC_RS05015	VC1017	rsxA	electron transport complex subunit RsxA	CDS	-0.0175995	0.898194	0.999979	35.7796	27.5975	28.1971	33.0713	27.4955	29.9898
VC_RS05025	VC1018	uvrB	excinuclease ABC subunit UvrB	CDS	-0.0435145	0.656854	0.999979	204.513	192.625	218.528	210.621	196.009	190.781
VC_RS05030	VC1021		sigma-54-dependent Fis family transcriptional regulator	CDS	0.0652629	0.547042	0.999979	225.249	253.534	257.802	226.399	264.956	279.366
VC_RS05035	VC1022		Hpt domain-containing protein	CDS	-0.00948216	0.936799	0.999979	39.7642	49.7591	54.9676	43.2716	51.0333	49.2525
VC_RS05040	VC1023		YvcK family protein	CDS	0.0013915	0.987396	0.999979	81.7239	82.2348	84.927	77.618	84.0487	87.5471
VC_RS05045	VC1024	moaA	GTP 3',8-cyclase MoaA	CDS	-0.038896	0.86865	0.999979	89.0425	74.1507	69.5696	95.3092	76.1333	54.9044
VC_RS05050	VC1025	moaB	molybdenum cofactor biosynthesis protein B	CDS	-0.0299859	0.903152	0.999979	66.4363	55.4737	61.9329	76.2633	58.2196	45.4461
VC_RS05055	VC1026	moaC	cyclic pyranopterin monophosphate synthase MoaC	CDS	-0.060735	0.806337	0.999979	44.7245	32.0577	34.4911	41.7575	39.7851	25.1453
VC_RS05060	VC1027	moaD	molybdopterin synthase sulfur carrier subunit	CDS	0.0262155	0.889747	0.999979	14.6371	11.5686	10.8257	13.3082	13.0187	11.4192
VC_RS05065	VC1028	moaE	molybdopterin synthase catalytic subunit MoaE	CDS	0.119028	0.552493	0.999979	32.5269	24.9492	23.078	35.462	28.6411	23.2998
VC_RS05070	VC1029		GGDEF domain-containing protein	CDS	-0.0777236	0.692294	0.999979	30.6566	29.6882	23.4976	31.9557	26.8706	20.3008
VC_RS05075	VC1031		CBS domain-containing protein	CDS	0.0856741	0.739527	0.999979	9.43281	11.4292	9.39903	7.88931	12.9145	11.3038
VC_RS05080	VC1033		zinc/cadmium/mercury/lead-transporting ATPase	CDS	0.102141	0.676469	0.999979	309.331	358.349	335.764	357.489	337.34	382.139
VC_RS05085	VC1034	udp	uridine phosphorylase	CDS	0.241191	0.49217	0.999979	247.286	418.84	473.98	385.62	517.415	444.426
VC_RS05090	VC1035		hypothetical protein	CDS	0.29954	0.345694	0.999979	8.53832	12.8231	13.2594	12.1129	16.6639	13.7261
VC_RS05095	VC1036	metG	methionine--tRNA ligase	CDS	0.0081199	0.967533	0.999979	447.896	345.247	356.156	486.587	332.341	336.808
VC_RS05100	VC1037	apbC	iron-sulfur cluster carrier protein ApbC	CDS	0.153691	0.370133	0.999979	105.143	85.3012	110.187	117.383	115.189	102.081
VC_RS05105	VC1038	udk	uridine kinase	CDS	-0.00615482	0.968594	0.999979	104.411	73.5932	81.2345	95.6279	79.9869	82.7026
VC_RS05110	VC1039		AsmA family protein	CDS	-0.26351	0.119595	0.999979	229.315	186.631	209.716	182.649	162.994	175.671
VC_RS05115	VC1040	cobO	cob(I)yrinic acid a,c-diamide adenosyltransferase	CDS	0.127774	0.670541	0.999979	78.9591	48.644	79.0526	101.445	67.5931	56.9806
VC_RS05120	VC1041		low molecular weight phosphotyrosine protein phosphatase	CDS	-0.257066	0.179289	0.999979	15.6129	13.1018	12.1684	11.555	12.2896	10.3811
VC_RS05125	VC1042		outer membrane protein transport protein	CDS	0.0765477	0.636567	0.999979	23.9073	18.8164	15.9448	23.3492	18.5386	19.9547
VC_RS05130	VC1043		outer membrane protein transport protein	CDS	0.0146716	0.932401	0.999979	324.05	361.415	339.708	365.458	320.572	349.496
VC_RS05135	VC1044		DUF3379 domain-containing protein	CDS	-0.12515	0.581778	0.999979	39.195	43.2081	38.0157	40.5622	35.8274	33.7962
VC_RS05140	VC1045		sigma-70 family RNA polymerase sigma factor	CDS	-0.0867829	0.746605	0.999979	33.5027	34.4271	33.3162	40.084	30.7241	24.2225
VC_RS05145	VC1046	fadI	acetyl-CoA C-acyltransferase FadI	CDS	-0.0977228	0.598326	0.999979	67.9813	120.147	68.143	90.209	77.4873	70.9374
VC_RS05150	VC1047	fadJ	fatty acid oxidation complex subunit alpha FadJ	CDS	0.211665	0.0924934	0.999979	103.192	107.045	113.208	136.748	123.521	114.192
VC_RS05155	VC1048		NAD(P)H nitroreductase	CDS	-0.00144517	0.993804	0.999979	206.221	256.043	280.377	238.193	273.184	230.46
VC_RS05160	VC1049		LysR family transcriptional regulator	CDS	0.00371567	0.983872	0.999979	340.801	311.238	337.274	294.454	354.421	343.152
VC_RS05165	VC1050		response regulator	CDS	-0.22315	0.181342	0.999979	43.0982	50.1772	43.2188	34.4261	38.5353	43.9466
VC_RS05170	VC1052		YbaN family protein	CDS	0.0740522	0.699332	0.999979	70.5021	62.8609	51.6108	87.5793	56.3449	50.4059
VC_RS05175	VC1053	apt	adenine phosphoribosyltransferase	CDS	0.158136	0.24705	0.999979	126.53	111.505	106.243	135.871	106.128	142.221
VC_RS05180	VC1054	dnaX	DNA polymerase III subunit gamma/tau	CDS	-0.0176024	0.89587	0.999979	399.106	356.397	380.913	390.003	357.129	375.565
VC_RS05185	VC1055		YbaB/EbfC family nucleoid-associated protein	CDS	-0.220015	0.283284	0.999979	131.734	100.354	99.5291	119.854	86.6524	78.0888
VC_RS05190	VC1056	recR	recombination protein RecR	CDS	-0.159714	0.407012	0.999979	239.561	186.213	173.127	210.381	169.868	155.832
VC_RS05195	VC1057		YkgJ family cysteine cluster protein	CDS	0.00412628	0.983162	0.999979	6.0988	7.94472	6.12616	7.33148	5.62408	7.03607
VC_RS05200	VC1058		YcgN family cysteine cluster protein	CDS	-0.183	0.507921	0.999979	19.5162	12.2655	10.7418	14.5833	13.5394	9.34297
VC_RS05205	VC1059		YciK family oxidoreductase	CDS	-0.124302	0.297898	0.999979	228.339	214.368	188.82	200.739	183.095	195.51
VC_RS05210	VC1060	sohB	protease SohB	CDS	-0.0279045	0.769706	0.999979	121.244	116.523	112.201	120.491	114.981	107.733
VC_RS05215	VC1061		PLP-dependent cysteine synthase family protein	CDS	0.146036	0.723644	0.999979	78.7152	97.4274	131.67	113.399	108.836	118.46
VC_RS05220	VC1062		Lrp/AsnC family transcriptional regulator	CDS	-0.100059	0.548426	0.999979	26.5908	21.6041	21.6513	22.7116	21.8714	20.6468
VC_RS05225	VC1063	tesB	acyl-CoA thioesterase II	CDS	-0.114022	0.56542	0.999979	107.745	89.3433	101.04	94.1935	93.6304	87.7778
VC_RS05230	VC1064		hypothetical protein	CDS	0.228133	0.203826	0.999979	71.7219	75.6839	82.3255	75.5461	93.8387	99.8891
VC_RS05235	VC1065		MGMT family protein	CDS	0.000392347	0.997779	0.999979	19.8414	16.5864	17.6232	18.4881	19.1635	16.4944
VC_RS05240	VC1066		hypothetical protein	CDS	0.11736	0.588058	0.999979	55.1332	73.7326	78.7169	62.8754	85.8192	76.474
VC_RS05245	VC1067		GGDEF domain-containing protein	CDS	0.0156257	0.924466	0.999979	68.7945	79.8654	78.9687	76.343	75.925	77.7428
VC_RS05255	VC1068		metalloregulator ArsR/SmtB family transcription factor	CDS	0.00230181	0.989043	0.999979	6.50539	7.24782	7.5528	7.65024	6.24897	7.3821
VC_RS05260	VC1069		ArsJ-associated glyceraldehyde-3-phosphate dehydrogenase	CDS	0.00506443	0.96178	0.999979	60.2562	60.2126	59.8349	63.5129	56.1366	61.2484
VC_RS05265	VC1070		phosphatase	CDS	0.0574389	0.65478	0.999979	21.2238	20.7678	21.7353	25.1023	20.8299	20.3008
VC_RS05270	VC1071	arsJ	organoarsenical effux MFS transporter ArsJ	CDS	-0.029961	0.868133	0.999979	20.6546	17.1439	18.6302	22.2335	17.1847	15.8023
VC_RS05275	VC1073		chitinase	CDS	0.0343733	0.786243	0.999979	15.8569	19.2346	20.3086	18.0099	19.9967	18.6859
VC_RS05280	VC1074		CPBP family intramembrane metalloprotease	CDS	0.00144316	0.996907	0.999979	79.3657	50.8741	41.5404	88.2965	44.4719	38.8714
VC_RS05285	VC1075		YbhB/YbcL family Raf kinase inhibitor-like protein	CDS	0.165862	0.310195	0.999979	12.1163	10.593	14.1825	16.2567	13.6436	11.5345
VC_RS05290	VC1076		helix-turn-helix transcriptional regulator	CDS	-0.159999	0.266743	0.999979	14.3119	11.1505	14.5182	11.7144	12.3938	11.8806
VC_RS05295	VC1077		hypothetical protein	CDS	-0.289614	0.152419	0.999979	433.015	346.641	308.406	249.987	317.969	322.39
VC_RS05300	VC1079		threonylcarbamoyl-AMP synthase	CDS	0.124756	0.54187	0.999979	87.6601	80.9804	85.3466	111.646	83.8404	81.3185
VC_RS05305	VC1080		Hpt domain-containing protein	CDS	0.29214	0.447857	0.999979	11.5471	26.0643	32.8127	16.974	29.0577	40.3709
VC_RS05310	VC1081		HDOD domain-containing protein	CDS	0.200073	0.588195	0.999979	64.9726	152.344	156.762	83.1166	161.536	185.014
VC_RS05315	VC1082		response regulator	CDS	0.0242303	0.949582	0.999979	17.158	30.9426	37.6801	18.6474	30.8283	37.9486
VC_RS05320	VC1083		chemotaxis protein CheC	CDS	0.0811542	0.831139	0.999979	34.3972	67.4605	74.3531	31.7166	76.6541	78.2042
VC_RS05325	VC1084		PAS domain-containing protein	CDS	0.167532	0.683543	0.999979	40.8213	84.8831	90.4657	43.431	96.5466	102.888
VC_RS05330	VC1085		two-component sensor histidine kinase	CDS	0.0528514	0.886681	0.999979	22.1996	40.1418	43.4705	19.1256	43.5345	47.2916
VC_RS05335	VC1086		EAL domain-containing protein	CDS	0.033916	0.920964	0.999979	50.4168	62.5821	66.8003	36.3386	66.6557	81.4338
VC_RS05340	VC1087		two-component system response regulator	CDS	-0.0223595	0.908814	0.999979	79.6097	79.8654	93.6547	68.0552	88.8396	92.6223
VC_RS05345	VC1088		HAMP domain-containing protein	CDS	-0.0257923	0.887314	0.999979	20.6546	24.6705	24.9242	20.4803	23.8502	24.6839
VC_RS05350	VC1089		phosphate/phosphite/phosphonate ABC transporter substrate-binding protein	CDS	0.194762	0.386216	0.999979	10.246	11.708	13.9307	12.1926	14.6851	14.3028
VC_RS05355	VC1091		peptide ABC transporter substrate-binding protein	CDS	-0.208792	0.197958	0.999979	2860.42	2258.11	2420.17	2184.54	2038.21	2300.33
VC_RS05360	VC1092	oppB	oligopeptide ABC transporter permease OppB	CDS	-0.216397	0.389258	0.999979	510.348	319.461	346.505	386.257	305.575	320.775
VC_RS05365	VC1093	oppC	oligopeptide ABC transporter permease OppC	CDS	-0.220893	0.38506	0.999979	372.84	234.857	257.97	293.418	217.048	232.421
VC_RS05370	VC1094		ABC transporter ATP-binding protein	CDS	-0.117921	0.596425	0.999979	294.206	249.353	266.614	280.668	220.485	245.455
VC_RS05375	VC1095	oppF	ABC transporter ATP-binding protein	CDS	-0.0272551	0.897787	0.999979	282.74	235.833	264.18	298.917	238.502	230.691
VC_RS05380	VC1096		glutathione S-transferase family protein	CDS	0.066895	0.681136	0.999979	11.7097	13.3806	13.4272	13.9457	12.7062	13.6108
VC_RS05385	VC1097	pta	phosphate acetyltransferase	CDS	-0.0942017	0.53654	0.999979	2321.94	2035.94	2172.02	2109.87	1979.67	2027.66
VC_RS05390	VC1098		acetate kinase	CDS	-0.0337405	0.849861	0.999979	1042.73	883.676	902.811	935.799	899.227	928.876
VC_RS05395	VC1099		DUF412 domain-containing protein	CDS	0.129701	0.477707	0.999979	63.8341	77.4959	86.8571	74.1117	90.9226	84.6635
VC_RS05400	VC1100		DNA-binding protein VF530	CDS	0.116533	0.451261	0.999979	35.4544	45.0201	39.2745	44.0685	44.9926	40.4862
VC_RS05405	VC1101		ABC transporter substrate-binding protein	CDS	-0.0881426	0.497977	0.999979	111.486	87.3919	88.6195	101.206	89.5686	79.7036
VC_RS05410	VC1102		ABC transporter permease	CDS	-0.225165	0.199048	0.999979	44.2366	30.1063	32.2253	32.9916	30.5158	27.7982
VC_RS05415	VC1103		ABC transporter ATP-binding protein	CDS	-0.111665	0.466092	0.999979	39.7642	29.6882	38.0997	31.7963	37.9104	30.1051
VC_RS05420	VC1104		sensor domain-containing diguanylate cyclase	CDS	0.0267632	0.83942	0.999979	35.4544	36.0997	35.7499	38.4106	32.9113	37.9486
VC_RS05425	VC1105	dusC	tRNA dihydrouridine(16) synthase DusC	CDS	-0.00409293	0.978569	0.999979	29.5995	23.5554	22.9101	31.0791	21.9756	22.723
VC_RS05430	VC1106		YecA family protein	CDS	-0.0353649	0.824848	0.999979	33.1775	27.1793	33.1484	32.5932	28.1204	30.6819
VC_RS05435	VC1107	lolA	outer membrane lipoprotein chaperone LolA	CDS	0.010038	0.901624	0.999979	68.4692	71.6419	66.2968	71.4819	69.4678	66.785
VC_RS05440	VC1108		replication-associated recombination protein A	CDS	-0.0311439	0.792579	0.999979	94.2468	85.58	86.4375	99.2937	81.9657	79.2423
VC_RS05445	VC1110	serS	serine--tRNA ligase	CDS	-0.00143679	0.99078	0.999979	540.191	451.455	477.84	544.84	461.487	461.727
VC_RS05450	VC1111	bioA	adenosylmethionine--8-amino-7-oxononanoate transaminase	CDS	0.0773247	0.790072	0.999979	23.9073	18.5377	21.987	29.565	22.0797	16.2637
VC_RS05455	VC1112	bioB	biotin synthase BioB	CDS	0.206584	0.592744	0.999979	88.7985	76.2415	80.731	144.558	76.1333	62.5172
VC_RS05460	VC1113	bioF	8-amino-7-oxononanoate synthase	CDS	0.207389	0.613184	0.999979	75.5438	58.4007	67.9752	123.918	63.4271	45.4461
VC_RS05465	VC1114	bioC	malonyl-ACP O-methyltransferase BioC	CDS	0.267092	0.0929703	0.999979	116.934	166.839	154.161	177.948	155.808	192.973
VC_RS05470	VC1115	bioD	dethiobiotin synthase	CDS	0.120154	0.57989	0.999979	312.096	331.866	338.533	303.778	402.746	361.377
VC_RS18600	VC1116		hypothetical protein	CDS	-0.485955	0.168827	0.999979	3.17138	2.09072	3.60856	1.83287	2.39544	2.30691
VC_RS05475	VC1117	htpX	protease HtpX	CDS	0.0201676	0.865655	0.999979	70.4208	69.8299	76.7028	75.5461	74.4669	70.0146
VC_RS05480	VC1118		nuclear transport factor 2 family protein	CDS	0.00023342	0.999349	0.999979	30.9819	55.7524	56.2264	36.2589	45.0968	61.5944
VC_RS05485	VC1119		SDR family oxidoreductase	CDS	0.0447691	0.829854	0.999979	53.4255	76.3808	104.648	61.441	93.2138	87.4318
VC_RS05490	VC1120		NAD(P)/FAD-dependent oxidoreductase	CDS	0.0223683	0.918176	0.999979	121.325	179.105	223.647	129.735	184.97	217.772
VC_RS05495	VC1121		DUF1365 domain-containing protein	CDS	0.0342668	0.897102	0.999979	55.7024	87.5313	107.25	52.1172	88.1105	116.614
VC_RS05500	VC1122		class I SAM-dependent methyltransferase	CDS	0.00187311	0.994662	0.999979	192.559	286.707	304.378	171.493	306.929	306.357
VC_RS05505	VC1123		DUF2878 domain-containing protein	CDS	-0.120171	0.629512	0.999979	52.3684	72.8963	79.7239	45.1842	69.9885	73.5903
VC_RS05510	VC1124		hypothetical protein	CDS	-0.0457333	0.854903	0.999979	23.3381	26.343	29.9594	18.8865	27.4955	31.0279
VC_RS05515	VC1125		DUF3833 domain-containing protein	CDS	-0.203877	0.487516	0.999979	32.2017	50.456	45.065	25.6602	41.9723	43.2545
VC_RS05520	VC1126	purB	adenylosuccinate lyase	CDS	0.0463292	0.856613	0.999979	413.58	307.057	241.606	469.214	269.956	254.221
VC_RS05525	VC1127	hflD	high frequency lysogenization protein HflD	CDS	-0.000866321	0.996141	0.999979	112.055	103.281	81.2345	118.499	88.0064	89.6233
VC_RS05530	VC1128	mnmA	tRNA 2-thiouridine(34) synthase MnmA	CDS	0.0538213	0.74728	0.999979	235.495	192.625	188.232	256.92	186.948	195.856
VC_RS05535	VC1129		inosine/guanosine kinase	CDS	-0.0824075	0.598156	0.999979	44.4806	39.1661	35.4981	44.0685	36.244	32.066
VC_RS05540	VC1130		H-NS histone family protein	CDS	-0.0565979	0.681948	0.999979	563.041	563.378	513.926	523.563	517.519	536.125
VC_RS05545	VC1131		Na+/H+ antiporter NhaC family protein	CDS	0.0551107	0.831355	0.999979	52.3684	37.2148	29.5398	52.1172	37.4938	34.0269
VC_RS05550	VC1132	hisG	ATP phosphoribosyltransferase	CDS	-0.145574	0.292565	0.999979	98.7193	77.4959	93.8225	84.6307	78.9454	80.7418
VC_RS05555	VC1133	hisD	histidinol dehydrogenase	CDS	-0.0786255	0.641017	0.999979	132.629	111.087	125.796	109.096	124.875	116.153
VC_RS05560	VC1134		histidinol-phosphate transaminase	CDS	-0.134312	0.410584	0.999979	111.486	84.3256	103.222	85.3479	98.0047	89.3927
VC_RS05565	VC1135	hisB	bifunctional histidinol-phosphatase/imidazoleglycerol-phosphate dehydratase HisB	CDS	-0.218186	0.0780192	0.999979	127.343	106.627	118.159	86.2245	111.44	105.31
VC_RS05570	VC1136	hisH	imidazole glycerol phosphate synthase subunit HisH	CDS	-0.219414	0.0465177	0.999979	92.5391	86.4163	97.2632	73.8726	78.4246	85.1249
VC_RS05575	VC1137	hisA	1-(5-phosphoribosyl)-5-[(5-phosphoribosylamino)methylideneamino]imidazole-4-carboxamide isomerase	CDS	-0.303061	0.0169956	0.959577	85.7898	72.7569	79.8918	55.3845	69.0512	69.0919
VC_RS05580	VC1138	hisF	imidazole glycerol phosphate synthase subunit HisF	CDS	-0.309238	0.00788877	0.596977	81.9679	70.8056	69.4857	56.5002	61.8648	61.133
VC_RS05585	VC1139		bifunctional phosphoribosyl-AMP cyclohydrolase/phosphoribosyl-ATP diphosphatase HisIE	CDS	-0.365755	0.00534449	0.422452	107.42	88.7858	82.0737	63.752	74.8835	77.5121
VC_RS05590	VC1140	rluE	23S rRNA pseudouridine(2457) synthase RluE	CDS	-0.110574	0.34648	0.999979	48.1399	51.9891	40.9529	46.2999	41.2432	42.9085
VC_RS05595	VC1141		NADP-dependent isocitrate dehydrogenase	CDS	-0.104033	0.407467	0.999979	1664.48	1497.37	1575.26	1296.16	1516.21	1595.34
VC_RS05600	VC1142	cspD	cold shock domain-containing protein CspD	CDS	-0.366671	0.264495	0.999979	22.037	19.5134	10.1543	10.5988	11.144	18.4553
VC_RS05605	VC1143	clpS	ATP-dependent Clp protease adapter ClpS	CDS	-0.0056777	0.969611	0.999979	162.797	183.704	165.406	152.845	168.097	188.936
VC_RS05610	VC1144	clpA	ATP-dependent Clp protease ATP-binding subunit ClpA	CDS	0.142932	0.406418	0.999979	667.453	764.505	881.495	725.896	946.095	882.507
VC_RS05615	VC1145		aspartate:alanine antiporter	CDS	-0.0998075	0.548559	0.999979	122.301	93.1066	90.5496	113.239	86.6524	85.5863
VC_RS05620	VC1146		GrxA family glutaredoxin	CDS	0.061494	0.74706	0.999979	145.07	163.494	144.678	177.629	139.144	155.947
VC_RS05625	VC1147		iron-containing alcohol dehydrogenase	CDS	0.224809	0.466019	0.999979	126.042	195.97	186.89	111.088	246.314	237.381
VC_RS05630	VC1148		MurR/RpiR family transcriptional regulator	CDS	0.182161	0.328127	0.999979	283.96	429.433	405.921	334.22	471.485	464.15
VC_RS05635	VC1149	panP	putative pyridoxal-dependent aspartate 1-decarboxylase	CDS	-0.0526462	0.715776	0.999979	222.566	189.001	190.75	216.996	178.721	185.014
VC_RS05640	VC1150		hypothetical protein	CDS	-8.16e-05	0.999364	0.999979	122.952	121.262	114.131	125.99	117.481	114.769
VC_RS05645	VC1151		lysine exporter LysO family protein	CDS	-0.151583	0.547213	0.999979	93.1897	64.6728	58.5761	85.6667	57.5947	51.444
VC_RS05650	VC1152		HDOD domain-containing protein	CDS	0.0141364	0.903109	0.999979	156.292	135.757	140.398	170.855	134.874	130.917
VC_RS05655	VC1153		TfoX/Sxy family DNA transformation protein	CDS	0.00975788	0.963837	0.999979	55.2145	84.0468	70.9124	54.1892	69.9885	87.3164
VC_RS05660	VC1154		hypothetical protein	CDS	-0.342815	0.107374	0.999979	430.657	301.481	318.308	286.087	260.895	281.443
VC_RS05665	VC1155		response regulator	CDS	-0.069431	0.771493	0.999979	34.3159	40.8387	35.2464	21.2772	39.1602	44.9847
VC_RS05670	VC1156		cyclic nucleotide-binding domain-containing protein	CDS	0.035602	0.880587	0.999979	111.161	160.149	161.714	88.0574	159.453	196.549
VC_RS05675	VC1158		YdgA family protein	CDS	0.0116663	0.922407	0.999979	552.714	567.978	590.88	516.71	574.801	634.053
VC_RS05680	VC1159	serC	3-phosphoserine/phosphohydroxythreonine transaminase	CDS	-0.19475	0.210382	0.999979	605.977	473.338	457.364	449.292	428.263	465.188
VC_RS05685	VC1160		alpha-L-glutamate ligase-like protein	CDS	-0.0927596	0.396239	0.999979	66.7615	69.8299	71.7516	67.338	63.7395	64.2474
VC_RS05690	VC1161		inactive transglutaminase family protein	CDS	-0.13314	0.254172	0.999979	90.3436	83.0711	83.2486	87.4996	68.6346	77.8581
VC_RS05695	VC1162		ATP-dependent Zn protease	CDS	-0.149742	0.231989	0.999979	41.0653	40.0024	38.6871	37.773	31.9739	38.1793
VC_RS05700	VC1163	cmoB	tRNA 5-methoxyuridine(34)/uridine 5-oxyacetic acid(34) synthase CmoB	CDS	0.0453772	0.714349	0.999979	41.1466	42.6506	36.0856	47.0171	36.5565	39.9095
VC_RS05705	VC1164	cmoA	carboxy-S-adenosyl-L-methionine synthase CmoA	CDS	-0.147643	0.359577	0.999979	27.7292	27.5975	28.0293	29.9634	22.288	22.8384
VC_RS05710	VC1165		DUF72 domain-containing protein	CDS	-0.246895	0.151045	0.999979	28.5424	20.489	20.8121	19.285	19.6843	20.0701
VC_RS05715	VC1166	aspS	aspartate--tRNA ligase	CDS	-0.0391589	0.82905	0.999979	891.97	696.766	697.459	848.778	692.907	683.306
VC_RS05720	VC1167		thymidine kinase	CDS	-0.167148	0.488782	0.999979	52.775	41.1174	34.8268	51.1609	33.1196	30.1051
VC_RS05725	VC1168		dicarboxylate/amino acid:cation symporter	CDS	-0.0350901	0.927246	0.999979	196.381	123.631	91.8923	204.803	109.565	87.3164
VC_RS05730	VC1169	trpA	tryptophan synthase subunit alpha	CDS	-0.197749	0.137857	0.999979	904.33	877.125	879.985	642.062	825.177	853.44
VC_RS05735	VC1170	trpB	tryptophan synthase subunit beta	CDS	-0.172372	0.214681	0.999979	1605.94	1663.79	1665.14	1210.73	1494.96	1673.55
VC_RS05740	VC1171	trpCF	bifunctional indole-3-glycerol-phosphate synthase TrpC/phosphoribosylanthranilate isomerase TrpF	CDS	-0.332191	0.0719829	0.999979	1202.28	922.145	963.149	709.001	841.424	902.347
VC_RS05745	VC1172	trpD	anthranilate phosphoribosyltransferase	CDS	-0.392798	0.0852606	0.999979	1014.92	693.839	704.088	535.277	644.79	657.93
VC_RS05750	VC1173		aminodeoxychorismate/anthranilate synthase component II	CDS	-0.456804	0.0940012	0.999979	624.029	387.061	376.465	303.619	359.837	347.766
VC_RS05755	VC1174		anthranilate synthase component 1	CDS	-0.474839	0.0797145	0.999979	1687.42	1108.64	938.812	811.244	909.538	966.825
VC_RS05760	VC1176		hypothetical protein	CDS	-0.156256	0.496948	0.999979	152.063	165.724	104.564	116.985	109.149	152.717
VC_RS05765	VC1177		PHP domain-containing protein	CDS	0.0448755	0.719726	0.999979	61.3946	68.1574	55.7228	67.0192	60.0943	63.786
VC_RS05770	VC1178		threonylcarbamoyl-AMP synthase	CDS	0.0632895	0.608331	0.999979	131.734	140.217	144.426	161.372	141.123	132.416
VC_RS05775	VC1179	rluB	23S rRNA pseudouridine(2605) synthase RluB	CDS	0.112918	0.445114	0.999979	230.616	239.735	247.816	289.434	262.04	225.039
VC_RS05780	VC1180	cydC	cysteine/glutathione ABC transporter ATP-binding protein/permease CydC	CDS	0.135677	0.192762	0.999979	131.002	142.587	148.37	150.295	161.119	152.141
VC_RS05785	VC1181	cydD	cysteine/glutathione ABC transporter permease/ATP-binding protein CydD	CDS	0.122204	0.221423	0.999979	108.965	118.892	109.683	123.998	116.856	126.419
VC_RS05790	VC1182	trxB	thioredoxin-disulfide reductase	CDS	-0.00134316	0.993245	0.999979	206.546	156.107	177.575	191.096	166.223	182.592
VC_RS05795	VC1183		2OG-Fe dioxygenase family protein	CDS	0.112158	0.589565	0.999979	18.2151	25.3674	29.1202	25.4211	28.9536	24.1072
VC_RS05800	VC1184		cysteine desulfurase-like protein	CDS	0.118238	0.492338	0.999979	28.6237	38.4692	45.2329	34.9839	42.5972	44.408
VC_RS05805	VC1185		GGDEF domain-containing protein	CDS	0.0791518	0.517782	0.999979	28.5424	31.7789	33.7358	30.9197	34.786	33.6808
VC_RS05810	VC1186		vancomycin high temperature exclusion protein	CDS	-0.0540777	0.648987	0.999979	38.2192	42.6506	43.3866	36.5777	39.8893	43.2545
VC_RS05815	VC1187		DUF3392 domain-containing protein	CDS	-0.26932	0.176504	0.999979	17.7272	12.4049	14.7699	12.0332	12.0813	13.3801
VC_RS05820	VC1188		NAD-dependent malic enzyme	CDS	-0.0632981	0.643134	0.999979	429.6	365.457	386.2	374.144	361.816	394.712
VC_RS05825	VC1189		hypothetical protein	CDS	-0.04202	0.773164	0.999979	124.416	145.374	154.497	106.705	153.412	152.141
VC_RS05830	VC1190	purC	phosphoribosylaminoimidazolesuccinocarboxamide synthase	CDS	0.0870137	0.665095	0.999979	499.695	465.672	384.186	628.754	394.935	409.476
VC_RS05835	VC1191		hypothetical protein	CDS	0.0414191	0.802691	0.999979	13.9053	13.6593	12.588	13.5473	14.3726	13.3801
VC_RS05840	VC1193		hypothetical protein	CDS	0.077052	0.74403	0.999979	9.67676	11.5686	9.48295	12.1129	11.2482	8.76625
VC_RS05845	VC1194		J domain-containing protein	CDS	0.0105509	0.940154	0.999979	29.8435	34.4271	26.0991	30.6806	29.8909	30.2205
VC_RS05850	VC1195		OmpA family protein	CDS	-0.172995	0.411808	0.999979	60.2562	56.0312	51.1072	66.6208	43.4304	38.064
VC_RS05855	VC1196		DUF2786 domain-containing protein	CDS	-0.0577347	0.755242	0.999979	42.0411	36.3785	32.8966	39.0481	34.0569	33.7962
VC_RS05860	VC1197		DUF3334 family protein	CDS	-0.00234757	0.989256	0.999979	188.982	208.235	196.121	148.701	197.468	246.378
VC_RS05865	VC1198		FAD-binding oxidoreductase	CDS	-0.017035	0.9288	0.999979	432.364	320.716	377.136	431.76	339.944	345.344
VC_RS05870	VC1199		isoprenylcysteine carboxylmethyltransferase family protein	CDS	-0.107371	0.444577	0.999979	46.5135	48.2259	48.7575	46.4592	42.2847	44.408
VC_RS05875	VC1200	vesB	GlyGly-anchored extracellular serine protease VesB	CDS	-0.0798001	0.450157	0.999979	146.615	135.06	133.684	132.206	126.125	134.723
VC_RS05880	VC1201		DUF3581 domain-containing protein	CDS	-0.00470373	0.976317	0.999979	159.301	129.764	121.852	163.444	127.583	118.46
VC_RS05885	VC1202	hutH	histidine ammonia-lyase	CDS	0.159593	0.368088	0.999979	28.8677	27.0399	37.0926	30.4416	40.41	33.3348
VC_RS05890	VC1203		urocanate hydratase	CDS	0.00982614	0.953393	0.999979	35.617	36.2391	43.8062	34.6651	41.0349	40.9476
VC_RS05895	VC1204		formimidoylglutamase	CDS	0.019822	0.914776	0.999979	12.9295	15.7501	16.6161	12.0332	13.7477	20.3008
VC_RS05900	VC1205		imidazolonepropionase	CDS	0.114959	0.406022	0.999979	13.7426	13.2412	14.7699	15.938	14.9975	14.3028
VC_RS05905	VC1206	hutC	histidine utilization repressor	CDS	0.264508	0.269299	0.999979	9.92072	12.1262	13.8468	10.1206	16.2473	16.9558
VC_RS05910	VC1207		DUF3187 family protein	CDS	0.204993	0.495026	0.999979	31.5511	58.4007	57.8208	49.9656	61.1358	58.9415
VC_RS05915	VC1208		YciU family protein	CDS	0.192309	0.390995	0.999979	129.62	111.644	107.25	171.732	130.499	95.7367
VC_RS05920	VC1209	yeiP	elongation factor P-like protein YeiP	CDS	0.12029	0.580245	0.999979	219.394	167.257	170.022	265.049	167.16	172.787
VC_RS05925	VC1210		nucleotidyltransferase	CDS	0.0305147	0.814831	0.999979	47.2454	47.1108	48.5057	48.6109	49.6793	47.6376
VC_RS05930	VC1211		PTS sugar transporter subunit IIC/EAL domain-containing protein	CDS	-0.0727907	0.514958	0.999979	24.1513	28.8519	29.4559	26.4571	26.3498	25.4913
VC_RS05935	VC1212		DNA polymerase II	CDS	0.0284373	0.748584	0.999979	41.7158	39.3055	42.7153	44.467	39.7851	41.9857
VC_RS05940	VC1213	uvrY	UvrY/SirA/GacA family response regulator transcription factor	CDS	-0.0522982	0.732275	0.999979	298.841	260.364	236.486	267.758	234.441	265.179
VC_RS05945	VC1214	uvrC	excinuclease ABC subunit UvrC	CDS	-0.0639275	0.610503	0.999979	141.248	127.812	138.048	133.082	119.564	136.915
VC_RS05950	VC1215	pgsA	CDP-diacylglycerol--glycerol-3-phosphate 3-phosphatidyltransferase	CDS	-0.164292	0.252573	0.999979	78.146	65.6485	71.1641	76.2633	58.6362	56.8653
VC_RS05975	VC1216		GGDEF domain-containing protein	CDS	0.192576	0.422935	0.999979	134.987	214.368	208.289	160.814	249.022	227.346
VC_RS05980	VC1217		GNAT family N-acetyltransferase	CDS	-0.200284	0.146287	0.999979	29.3556	30.1063	25.6795	24.7836	26.1415	23.0691
VC_RS05985	VC1219	pheS	phenylalanine--tRNA ligase subunit alpha	CDS	-0.10808	0.637263	0.999979	273.226	181.056	187.141	246.879	179.866	168.404
VC_RS05990	VC1220	pheT	phenylalanine--tRNA ligase subunit beta	CDS	0.0386036	0.866153	0.999979	585.241	438.354	464.497	639.193	457.841	431.392
VC_RS05995	VC1222	ihfA	integration host factor subunit alpha	CDS	-0.0362845	0.862222	0.999979	181.256	141.89	171.365	158.185	182.366	141.875
VC_RS06000	VC1224		phosphoribosylglycinamide formyltransferase	CDS	-0.124047	0.508449	0.999979	80.3415	109.693	105.991	71.4819	96.13	104.042
VC_RS06005	VC1226		thiopurine S-methyltransferase	CDS	-0.0853304	0.729668	0.999979	47.8146	32.8939	37.0926	47.814	30.9324	32.2967
VC_RS06010	VC1228	purT	phosphoribosylglycinamide formyltransferase 2	CDS	0.0737341	0.803715	0.999979	384.55	280.853	243.955	462.999	256.312	237.496
VC_RS06015	VC1229		AEC family transporter	CDS	-0.18113	0.23555	0.999979	8.78227	10.0354	9.23119	8.20806	7.81122	8.6509
VC_RS06020	VC1231	cdd	cytidine deaminase	CDS	0.425238	0.289293	0.999979	57.9793	125.443	127.307	118.738	159.349	138.76
VC_RS06025	VC1232		LrgB family protein	CDS	0.0945424	0.382048	0.999979	22.037	22.301	23.3297	25.4211	23.9544	22.8384
VC_RS06030	VC1233		CidA/LrgA family protein	CDS	0.0947205	0.428993	0.999979	14.4745	14.0775	12.7558	16.0974	13.956	13.9568
VC_RS06035	VC1234	sbcB	exodeoxyribonuclease I	CDS	0.119785	0.249657	0.999979	93.8402	82.7924	85.8501	99.1343	88.0064	98.1589
VC_RS06040	VC1235		L-cystine transporter	CDS	0.168929	0.59796	0.999979	398.374	154.852	232.71	425.305	228.296	230.345
VC_RS06045	VC1236	msrB	peptide-methionine (R)-S-oxide reductase MsrB	CDS	0.191247	0.446101	0.999979	9.75808	13.1018	10.9935	8.52682	15.9349	14.1875
VC_RS06050	VC1237	cobT	nicotinate-nucleotide--dimethylbenzimidazole phosphoribosyltransferase	CDS	0.123393	0.526739	0.999979	26.6721	23.6948	26.183	32.9119	24.2668	26.1834
VC_RS06055	VC1238		adenosylcobinamide-GDP ribazoletransferase	CDS	0.219988	0.227574	0.999979	20.6546	22.1616	21.3157	28.2102	24.2668	22.031
VC_RS06060	VC1239	cobU	bifunctional adenosylcobinamide kinase/adenosylcobinamide-phosphate guanylyltransferase	CDS	-0.0425524	0.841997	0.999979	9.92072	15.3319	12.5041	15.1411	11.4565	9.57367
VC_RS06065	VC1240		alpha-ribazole-5'-phosphate phosphatase	CDS	-0.0261706	0.871911	0.999979	19.1096	26.7612	22.6584	23.6679	23.2254	20.0701
VC_RS06070	VC1242		succinylglutamate desuccinylase	CDS	0.0847716	0.403689	0.999979	106.932	114.292	113.963	116.347	112.586	126.534
VC_RS06075	VC1244	btuC	vitamin B12 ABC transporter permease BtuC	CDS	-0.126129	0.49866	0.999979	39.5202	25.228	28.1971	32.1947	27.183	25.9527
VC_RS06080	VC1245	btuD	vitamin B12 ABC transporter ATP-binding protein BtuD	CDS	-0.0832137	0.42679	0.999979	30.3314	30.2457	35.4981	30.9197	30.4117	29.4131
VC_RS06085	VC1246		nucleoside triphosphate pyrophosphohydrolase family protein	CDS	-0.00534636	0.982095	0.999979	102.785	75.9627	68.4787	113	65.5101	67.5924
VC_RS06090	VC1247		DUF2750 domain-containing protein	CDS	0.111874	0.459031	0.999979	177.678	231.791	188.988	221.06	196.634	228.73
VC_RS06095	VC1248		methyl-accepting chemotaxis protein	CDS	0.141081	0.721147	0.999979	23.2568	41.3962	42.967	18.8068	46.5548	53.5202
VC_RS06100	VC1249		glycine cleavage system protein R	CDS	0.154605	0.665427	0.999979	219.15	437.099	449.895	235.245	494.398	501.637
VC_RS06105	VC1250		DUF3943 domain-containing protein	CDS	0.0655328	0.578112	0.999979	168.083	133.527	136.454	172.29	143.726	142.452
VC_RS06110	VC1252		CinA family nicotinamide mononucleotide deamidase-related protein	CDS	0.0561576	0.625895	0.999979	99.0445	100.773	117.068	101.366	118.314	109.924
VC_RS06120	VC1254		2Fe-2S iron-sulfur cluster binding domain-containing protein	CDS	-0.0568886	0.755937	0.999979	51.0673	36.0997	38.0157	47.0171	34.8901	38.5254
VC_RS06125	VC1255	nrdB	ribonucleotide-diphosphate reductase subunit beta	CDS	-0.00186012	0.990806	0.999979	352.348	314.304	342.309	385.301	313.907	308.434
VC_RS06130	VC1256	nrdA	ribonucleoside-diphosphate reductase subunit alpha	CDS	-0.0580596	0.761223	0.999979	746.005	625.821	645.932	739.523	580.738	617.905
VC_RS06135	VC1257		bifunctional 3-demethylubiquinone 3-O-methyltransferase/2-octaprenyl-6-hydroxy phenol methylase	CDS	-0.104677	0.463647	0.999979	87.0096	71.0844	72.5068	81.4431	64.052	68.9765
VC_RS06140	VC1258	gyrA	DNA topoisomerase (ATP-hydrolyzing) subunit A	CDS	-0.0157238	0.913315	0.999979	2310.23	2082.07	2123.01	2376.59	2070.28	1997.78
VC_RS06145	VC1259		rhodanese-related sulfurtransferase	CDS	0.241636	0.326045	0.999979	41.0653	33.1727	37.764	62.3175	37.1814	32.7581
VC_RS06150	VC1260		AraC family transcriptional regulator	CDS	0.300208	0.084709	0.999979	18.6217	19.0952	24.8403	27.5727	26.454	23.0691
VC_RS06155	VC1261		MFS transporter	CDS	0.148117	0.360335	0.999979	9.92072	8.92039	11.497	11.7144	10.6233	11.4192
VC_RS18605	VC1262		hypothetical protein	CDS	1.16313	0.00167302	0.182193	5.20431	6.69029	7.21712	12.0332	13.8519	16.9558
VC_RS06160	VC1263		GTP cyclohydrolase II	CDS	-0.0430584	0.715776	0.999979	164.912	135.757	144.51	167.429	129.25	135.415
VC_RS06165	VC1264		peptidase	CDS	0.181123	0.361103	0.999979	652.653	652.861	627.386	905.437	669.057	616.752
VC_RS06170	VC1265		c-type cytochrome	CDS	0.0146341	0.933093	0.999979	199.309	194.018	199.478	240.743	196.322	161.599
VC_RS06175	VC1266		iron-regulated protein A	CDS	-0.0429973	0.813813	0.999979	153.608	162.658	169.35	186.554	154.245	130.34
VC_RS06180	VC1267		DUF1513 domain-containing protein	CDS	0.0124092	0.936391	0.999979	159.301	167.397	184.708	189.264	177.783	148.68
VC_RS06185	VC1268		murein L,D-transpeptidase	CDS	-0.199844	0.0415477	0.999979	58.9551	68.018	70.9124	59.6081	58.0113	54.5584
VC_RS06190	VC1269		DUF882 domain-containing protein	CDS	-0.13417	0.500401	0.999979	27.6479	26.6218	26.6026	18.8068	26.9747	28.1443
VC_RS06195	VC1270		MBL fold metallo-hydrolase	CDS	-0.106697	0.520466	0.999979	89.937	60.352	76.1154	81.1244	64.052	65.2855
VC_RS06200	VC1271		DUF2982 domain-containing protein	CDS	-0.0814595	0.688109	0.999979	15.369	8.92039	9.90255	12.2723	9.06101	11.1885
VC_RS06205	VC1272		hypothetical protein	CDS	0.0663884	0.771686	0.999979	12.6042	14.0775	13.8468	15.3005	15.1017	11.8806
VC_RS06210	VC1273		TRAP transporter substrate-binding protein	CDS	-0.24374	0.261451	0.999979	3.82192	4.32081	4.36384	3.34698	3.95768	3.22967
VC_RS06215	VC1274		TRAP transporter small permease subunit	CDS	-0.22985	0.248735	0.999979	21.6304	11.9868	14.0146	12.5113	14.0602	14.4182
VC_RS06220	VC1275		TRAP transporter large permease subunit	CDS	-0.133758	0.421795	0.999979	38.7884	24.6705	35.4142	29.804	28.4328	32.2967
VC_RS06225	VC1276		sensor histidine kinase	CDS	-0.124052	0.296888	0.999979	31.2259	30.3851	29.9594	25.0226	28.4328	30.6819
VC_RS06230	VC1277		response regulator transcription factor	CDS	-0.104411	0.461855	0.999979	22.7689	23.6948	20.7282	18.4881	21.7673	22.2617
VC_RS06235	VC1278		MarR family transcriptional regulator	CDS	-0.0828067	0.702064	0.999979	28.8677	25.0886	28.9524	30.5213	24.7876	22.9537
VC_RS06240	VC1279		BCCT family transporter	CDS	0.0823244	0.592071	0.999979	54.4826	66.6242	62.4364	74.9086	64.1561	54.9044
VC_RS06245	VC1280	cod	chitin oligosaccharide deacetylase	CDS	0.0134419	0.954469	0.999979	38.951	45.717	51.359	32.9119	47.9088	56.7499
VC_RS06250	VC1281		PTS sugar transporter subunit IIB	CDS	-0.043924	0.875571	0.999979	15.0437	19.7921	18.5463	13.8661	16.039	21.9156
VC_RS06255	VC1282		PTS sugar transporter subunit IIC	CDS	-0.0737333	0.726755	0.999979	30.494	33.5908	35.5821	24.5445	32.1822	38.1793
VC_RS06260	VC1283		PTS lactose/cellobiose transporter subunit IIA	CDS	0.000877351	0.997328	0.999979	6.83066	9.75668	10.49	6.45489	9.89421	10.8425
VC_RS06265	VC1284		6-phospho-beta-glucosidase	CDS	0.139645	0.523308	0.999979	35.7796	44.3232	47.2469	33.4698	48.3254	58.7108
VC_RS06270	VC1285	chbG	chitin disaccharide deacetylase	CDS	0.101652	0.59879	0.999979	34.3972	38.3298	38.6871	31.6369	42.493	45.5614
VC_RS06275	VC1286		LacI family DNA-binding transcriptional regulator	CDS	-0.00732747	0.956483	0.999979	65.6231	70.6662	74.1852	59.2096	72.4881	77.8581
VC_RS06280	VC1287	mdoH	glucans biosynthesis glucosyltransferase MdoH	CDS	0.0193632	0.875066	0.999979	189.957	192.903	185.883	219.147	182.262	174.864
VC_RS06285	VC1288		glucan biosynthesis protein	CDS	-0.0491153	0.671058	0.999979	332.751	366.851	379.822	352.867	348.38	341.999
VC_RS06290	VC1289		methyl-accepting chemotaxis protein	CDS	0.153389	0.459167	0.999979	334.458	294.652	262.502	436.621	282.558	272.215
VC_RS06295	VC1290		3'-5' exonuclease	CDS	-0.152819	0.248771	0.999979	27.6479	25.7855	24.6725	21.0381	23.9544	25.376
VC_RS06300	VC1291		cyclic nucleotide-binding/CBS domain-containing protein	CDS	-0.0248011	0.861634	0.999979	176.865	163.076	174.721	158.185	169.868	177.978
VC_RS06305	VC1293		aspartate/tyrosine/aromatic aminotransferase	CDS	-0.21287	0.44067	0.999979	1002.16	592.927	651.387	808.853	550.951	578.572
VC_RS06310	VC1295		HD domain-containing protein	CDS	0.142127	0.280694	0.999979	34.4786	32.4758	35.0785	43.6701	36.6606	32.1814
VC_RS06315	VC1296	thiD	bifunctional hydroxymethylpyrimidine kinase/phosphomethylpyrimidine kinase	CDS	-0.0670131	0.598396	0.999979	85.5459	89.7614	94.9135	86.1448	87.4856	84.3175
VC_RS06320	VC1297	asnS	asparagine--tRNA ligase	CDS	0.00743073	0.971121	0.999979	654.686	489.506	471.546	698.403	476.901	448.693
VC_RS06325	VC1298		methyl-accepting chemotaxis protein	CDS	0.100244	0.665197	0.999979	48.3025	74.0114	76.535	56.9783	77.6956	78.4348
VC_RS06330	VC1299	queD	6-carboxytetrahydropterin synthase QueD	CDS	-0.104256	0.575222	0.999979	24.8018	20.2103	16.5322	25.5008	15.9349	15.5716
VC_RS06335	VC1300		L-serine ammonia-lyase	CDS	0.274042	0.208113	0.999979	133.198	118.613	126.971	186.554	133.103	138.299
VC_RS06340	VC1301		serine transporter	CDS	-0.125595	0.779313	0.999979	268.266	176.735	185.043	191.336	179.97	206.468
VC_RS06345	VC1302		CoA pyrophosphatase	CDS	0.195778	0.18368	0.999979	17.158	24.3917	23.9172	21.835	27.0789	25.9527
VC_RS06350	VC1303	pabB	aminodeoxychorismate synthase component 1	CDS	-0.0529666	0.618152	0.999979	103.436	95.6154	102.047	105.509	89.4645	95.2753
VC_RS06355	VC1304		fumarate hydratase	CDS	0.173183	0.545746	0.999979	399.024	673.489	650.547	488.021	695.511	759.203
VC_RS06360	VC1305		hypothetical protein	CDS	0.0131888	0.938534	0.999979	55.2145	49.7591	64.1148	58.094	62.1773	50.5213
VC_RS06365	VC1306		YcjX family protein	CDS	0.0163881	0.893915	0.999979	92.1326	102.306	110.355	91.0856	109.982	107.271
VC_RS06370	VC1307		TIGR01620 family protein	CDS	0.034902	0.833019	0.999979	48.3838	59.6551	65.038	50.7625	61.5524	65.0548
VC_RS06375	VC1308	tyrR	transcriptional regulator TyrR	CDS	0.115521	0.311416	0.999979	126.448	143.702	151.811	158.742	149.871	148.449
VC_RS06380	VC1309	rimJ	ribosomal protein S5-alanine N-acetyltransferase	CDS	0.122496	0.363169	0.999979	42.8542	39.5842	51.1912	52.3563	46.7631	46.4842
VC_RS06385	VC1310		DUF2947 domain-containing protein	CDS	-0.112117	0.443562	0.999979	58.6298	58.8188	62.3525	55.4642	53.9495	56.9806
VC_RS06390	VC1311		DMT family transporter	CDS	-0.0561691	0.746577	0.999979	26.1029	18.6771	20.8961	23.0304	21.3507	18.9166
VC_RS06395	VC1312	alr	alanine racemase	CDS	-0.179174	0.497633	0.999979	86.8469	65.5091	48.5057	76.6617	54.6785	45.7921
VC_RS06400	VC1313		methyl-accepting chemotaxis protein	CDS	-0.0415786	0.699897	0.999979	37.162	37.6329	34.4911	35.9402	34.9942	35.1803
VC_RS06405	VC1314		SLC13 family permease	CDS	-0.0498838	0.868211	0.999979	341.37	286.986	330.561	197.87	340.777	388.137
VC_RS06410	VC1315		cyclic nucleotide-binding domain-containing protein	CDS	-0.029026	0.930976	0.999979	299.41	336.327	397.697	154.997	406.287	452.038
VC_RS06415	VC1316		response regulator	CDS	-0.254734	0.460215	0.999979	121.082	104.815	123.95	41.4388	123.313	129.187
VC_RS06420	VC1317		VirK/YbjX family protein	CDS	-0.320809	0.0772043	0.999979	204.432	189.28	192.345	111.407	173.201	184.899
VC_RS06425	VC1318		MipA/OmpV family protein	CDS	-0.454997	0.0129139	0.835174	695.182	714.467	693.85	518.224	517.623	498.638
VC_RS06430	VC1319		HAMP domain-containing protein	CDS	-0.175052	0.287019	0.999979	65.2978	55.4737	52.7017	56.2611	43.5345	53.8663
VC_RS06435	VC1320		response regulator	CDS	-0.145658	0.333469	0.999979	44.8059	38.3298	35.1625	41.9169	32.4947	32.412
VC_RS06440	VC1321		penicillin-binding protein	CDS	-0.0470982	0.742644	0.999979	296.076	263.709	292.293	291.745	265.998	267.025
VC_RS06445	VC1322	nqrM	(Na+)-NQR maturation NqrM	CDS	-0.156907	0.451634	0.999979	8.94491	11.4292	9.14727	7.41117	8.74856	10.2657
VC_RS06450	VC1323		hypothetical protein	CDS	0.315853	0.332846	0.999979	4.47245	7.52658	8.30807	7.09241	8.22781	9.9197
VC_RS06455	VC1325	mglB	galactose/glucose ABC transporter substrate-binding protein MglB	CDS	0.227951	0.342035	0.999979	11.2218	14.635	14.2664	10.3597	17.4971	19.2627
VC_RS06460	VC1327	mglA	galactose/methyl galactoside ABC transporter ATP-binding protein MglA	CDS	-0.0280932	0.873988	0.999979	24.8018	31.2214	26.7705	19.7631	28.9536	32.5274
VC_RS06465	VC1328	mglC	galactose/methyl galactoside ABC transporter permease MglC	CDS	-0.20006	0.342696	0.999979	8.29437	7.3872	6.21008	4.94078	6.87387	7.3821
VC_RS06470	VC1329		outer membrane beta-barrel protein	CDS	0.365471	0.556976	0.999979	59.7683	31.3607	18.7141	92.0419	27.5996	21.3389
VC_RS06475	VC1330		DUF1460 domain-containing protein	CDS	0.00452157	0.980054	0.999979	13.2547	14.4956	11.7488	14.663	13.6436	11.0732
VC_RS06480	VC1332		tripartite tricarboxylate transporter permease	CDS	-0.050903	0.748452	0.999979	11.3844	13.2412	14.5182	10.3597	14.3726	13.1494
VC_RS06485	VC1333		tripartite tricarboxylate transporter TctB family protein	CDS	-0.0327418	0.879409	0.999979	2.84611	2.36948	4.02816	2.70946	3.74938	2.76829
VC_RS06490	VC1334		tripartite tricarboxylate transporter substrate binding protein	CDS	0.10113	0.680983	0.999979	6.99329	4.18143	5.4548	5.41892	7.18632	5.53658
VC_RS06495	VC1335		GntR family transcriptional regulator	CDS	0.0765684	0.521901	0.999979	14.1492	13.1018	15.1056	14.5833	15.2058	14.9949
VC_RS06500	VC1336	prpB	methylisocitrate lyase	CDS	-0.0655762	0.671907	0.999979	22.037	20.9072	20.6443	21.0381	20.1009	19.6087
VC_RS06505	VC1337	prpC	2-methylcitrate synthase	CDS	0.00900219	0.956363	0.999979	17.4832	15.0532	19.6373	17.9302	18.122	16.6097
VC_RS06510	VC1338	acnD	Fe/S-dependent 2-methylisocitrate dehydratase AcnD	CDS	0.0565157	0.711725	0.999979	21.0612	16.1682	25.9313	19.6834	24.0585	22.377
VC_RS06515	VC1339	prpF	2-methylaconitate cis-trans isomerase PrpF	CDS	-0.038939	0.775491	0.999979	11.0592	11.5686	13.0076	11.2363	10.8316	12.688
VC_RS06520	VC1340		propionyl-CoA synthetase	CDS	-0.0326757	0.820433	0.999979	20.9799	18.3983	23.3297	17.5318	20.1009	23.9918
VC_RS06525	VC1341		GNAT family N-acetyltransferase	CDS	-0.032899	0.886983	0.999979	39.5202	41.5356	42.1278	46.778	35.515	37.9486
VC_RS06530	VC1342		NUDIX domain-containing protein	CDS	0.00261215	0.986722	0.999979	68.5505	71.3631	69.4857	84.9495	65.6142	58.9415
VC_RS06535	VC1343		M20/M25/M40 family metallo-hydrolase	CDS	-0.261403	0.458456	0.999979	1044.36	761.718	782.889	440.924	876.002	843.405
VC_RS06540	VC1344	hppD	4-hydroxyphenylpyruvate dioxygenase	CDS	0.0686382	0.599427	0.999979	12.3602	12.5443	14.0986	12.0332	14.4768	14.5335
VC_RS06545	VC1345		homogentisate 1,2-dioxygenase	CDS	-0.0208002	0.916488	0.999979	13.58	17.4226	16.2805	10.28	18.3303	18.1092
VC_RS06550	VC1346		fumarylacetoacetate hydrolase family protein	CDS	0.0109999	0.946637	0.999979	22.6062	18.5377	21.3157	16.5755	23.6419	23.0691
VC_RS06555	VC1347	maiA	maleylacetoacetate isomerase	CDS	-0.258733	0.251982	0.999979	23.9073	20.9072	17.1197	13.2285	19.6843	19.032
VC_RS06560	VC1348		two-component system response regulator	CDS	-0.0763309	0.700583	0.999979	17.8898	21.4647	17.6232	14.1848	18.6428	21.2235
VC_RS06565	VC1349		response regulator	CDS	-0.52809	0.000475567	0.0735475	109.86	122.934	123.194	67.4177	92.7973	86.7397
VC_RS06570	VC1350		peroxiredoxin	CDS	0.0297344	0.871278	0.999979	296.646	243.917	295.482	341.87	250.48	261.142
VC_RS06575	VC1353		diguanylate cyclase	CDS	-0.00458338	0.976506	0.999979	115.471	143.981	137.629	105.111	137.582	153.179
VC_RS06580	VC1354		methyltransferase domain-containing protein	CDS	0.0442901	0.779618	0.999979	87.0909	79.3078	69.0661	102.959	74.2586	65.2855
VC_RS06585	VC1355	yccX	acylphosphatase	CDS	0.0951849	0.673711	0.999979	10.246	8.0841	10.6578	11.8738	8.95686	10.2657
VC_RS06590	VC1356		TusE/DsrC/DsvC family sulfur relay protein	CDS	-0.0768075	0.659917	0.999979	12.5229	14.635	11.9166	13.1488	12.7062	10.9578
VC_RS06595	VC1358		Bax inhibitor-1/YccA family protein	CDS	-0.0263545	0.899001	0.999979	400.732	308.172	339.372	382.671	352.442	294.246
VC_RS06600	VC1359		amino acid ABC transporter ATP-binding protein	CDS	0.0996575	0.699536	0.999979	15.2877	11.1505	15.693	11.316	15.9349	18.4553
VC_RS06605	VC1360		amino acid ABC transporter permease	CDS	0.0729178	0.722576	0.999979	11.791	13.1018	14.9378	10.9175	14.6851	16.4944
VC_RS06610	VC1361		amino acid ABC transporter permease	CDS	-0.191895	0.521305	0.999979	27.2413	25.5067	26.6026	13.1488	25.4125	31.3739
VC_RS06615	VC1362		amino acid ABC transporter substrate-binding protein	CDS	-0.150068	0.675108	0.999979	58.9551	65.2304	66.8842	29.7244	61.7607	81.2031
VC_RS06620	VC1363		siroheme synthase	CDS	0.0139331	0.898228	0.999979	56.8408	62.7215	55.4711	64.0707	54.8868	57.5573
VC_RS06625	VC1364		Cof-type HAD-IIB family hydrolase	CDS	-0.0603983	0.579837	0.999979	103.924	104.954	95.5009	111.964	88.8396	90.8921
VC_RS06630	VC1365	queE	7-carboxy-7-deazaguanine synthase QueE	CDS	0.0742615	0.676619	0.999979	39.5202	39.1661	35.8338	49.8859	37.1814	33.2195
VC_RS06635	VC1366	queC	7-cyano-7-deazaguanine synthase QueC	CDS	0.154212	0.42494	0.999979	46.8388	43.6263	45.3168	64.6285	46.3466	39.9095
VC_RS06640	VC1367		GGDEF domain-containing protein	CDS	0.0254098	0.840726	0.999979	183.045	229.282	217.353	207.672	206.529	226.538
VC_RS06645	VC1368		hypothetical protein	CDS	0.318233	0.43887	0.999979	26.5095	55.8918	44.9811	43.7498	62.5939	51.9054
VC_RS06650	VC1369		ABC transporter substrate-binding protein	CDS	0.230192	0.501905	0.999979	6.58671	11.0111	9.73471	9.72217	11.2482	10.8425
VC_RS06655	VC1370		diguanylate cyclase	CDS	-0.211633	0.480467	0.999979	8.78227	15.4713	12.7558	8.36744	12.9145	10.4964
VC_RS06660	VC1371		hypothetical protein	CDS	0.0745153	0.64768	0.999979	28.949	34.8453	31.0504	30.0431	32.3905	37.3719
VC_RS06665	VC1372		GGDEF domain-containing protein	CDS	0.108977	0.390906	0.999979	41.6345	52.8254	50.9394	53.5516	52.1789	50.8673
VC_RS06670	VC1373		hsp70 family protein	CDS	0.0922577	0.629026	0.999979	126.53	136.733	154.916	164.958	147.059	133.685
VC_RS06675	VC1374		Hsp70 family protein	CDS	0.0471137	0.794063	0.999979	136.938	117.916	118.327	162.01	112.794	110.616
VC_RS06680	VC1375		DUF2760 domain-containing protein	CDS	0.0627848	0.771747	0.999979	41.1466	32.0577	35.9177	42.7935	36.5565	34.719
VC_RS06685	VC1376		diguanylate cyclase	CDS	0.0967569	0.522445	0.999979	59.9309	74.5689	68.2269	60.4847	75.3001	80.9724
VC_RS06690	VC1377		exonuclease domain-containing protein	CDS	-0.196291	0.166037	0.999979	23.9073	25.228	21.6513	18.8865	23.1212	19.7241
VC_RS06695	VC1379		hypothetical protein	CDS	-0.0096419	0.940521	0.999979	23.2568	23.2766	29.8755	26.1383	25.5166	24.3379
VC_RS06700	VC1380		hypothetical protein	CDS	0.1676	0.382323	0.999979	16.8327	21.8828	21.7353	21.835	24.5793	21.3389
VC_RS06705	VC1382	hrpA	ATP-dependent RNA helicase HrpA	CDS	0.0642285	0.675976	0.999979	274.771	275.556	308.322	351.433	279.537	266.678
VC_RS06710	VC1384		porin family protein	CDS	0.213607	0.204787	0.999979	321.041	370.057	365.555	383.787	391.394	450.078
VC_RS06715	VC1386	yegD	molecular chaperone	CDS	0.08516	0.601951	0.999979	23.1754	23.1373	24.4207	29.0868	26.8706	18.9166
VC_RS06720	VC1388		lipoate--protein ligase A	CDS	-0.150773	0.436772	0.999979	43.0982	35.6816	30.5469	41.4388	29.266	27.5675
VC_RS06725	VC1389		DUF2256 domain-containing protein	CDS	0.376776	0.346367	0.999979	1.38239	1.67257	0.75528	1.51411	1.45809	1.84553
VC_RS06730	VC1390		LysR family transcriptional regulator	CDS	-0.264282	0.178397	0.999979	7.80647	5.1571	6.12616	6.3752	5.72823	3.8064
VC_RS06735	VC1391		MFS transporter	CDS	0.0226055	0.918511	0.999979	20.0041	14.0775	16.8679	22.871	15.9349	12.9187
VC_RS06740	VC1392		deoxyribodipyrimidine photo-lyase	CDS	0.0682839	0.658469	0.999979	26.4281	23.416	27.9453	31.5572	22.6005	27.4522
VC_RS06745	VC1393		multidrug efflux SMR transporter	CDS	0.184759	0.428603	0.999979	14.4745	7.94472	9.65079	16.8943	10.3108	9.34297
VC_RS06750	VC1394		methyl-accepting chemotaxis protein	CDS	0.406102	0.0378199	0.999979	22.9315	25.5067	24.085	30.2822	34.3694	31.3739
VC_RS06755	VC1395		response regulator	CDS	0.656013	0.0514927	0.999979	3.49665	3.62391	4.86736	4.7814	6.45727	7.95883
VC_RS06760	VC1396		hypothetical protein	CDS	0.194934	0.571998	0.999979	3.17138	2.64824	3.52464	3.66574	2.91619	4.26778
VC_RS06765	VC1397		chemotaxis protein CheA	CDS	0.299359	0.198307	0.999979	21.6304	26.2036	25.2599	20.8788	32.0781	37.1412
VC_RS06770	VC1398		response regulator	CDS	0.213518	0.561864	0.999979	1.62635	3.48453	4.02816	2.55008	3.12449	4.95985
VC_RS06775	VC1399		protein-glutamate O-methyltransferase CheR	CDS	0.508678	0.101936	0.999979	6.01748	6.13277	8.14023	6.3752	10.1025	12.8033
VC_RS06780	VC1400		hypothetical protein	CDS	0.321616	0.269703	0.999979	8.29437	11.9868	11.0774	8.6862	15.5183	14.9949
VC_RS06785	VC1401		chemotaxis protein CheB	CDS	0.405144	0.163131	0.999979	14.3932	19.374	22.7423	16.4958	28.1204	30.4512
VC_RS06790	VC1402		chemotaxis protein W	CDS	0.654275	0.0506871	0.999979	20.0041	25.9249	27.9453	23.1101	41.8681	51.5594
VC_RS06795	VC1403		methyl-accepting chemotaxis protein	CDS	0.686695	0.0603227	0.999979	20.3293	31.082	32.7288	27.3337	48.1171	60.0949
VC_RS06800	VC1405		methyl-accepting chemotaxis protein	CDS	-0.0794604	0.693445	0.999979	24.8831	35.6816	29.5398	22.3929	30.8283	31.9507
VC_RS06805	VC1406		PAS domain S-box protein	CDS	-0.0766485	0.67961	0.999979	43.0169	54.6374	52.9535	42.3154	48.3254	52.1361
VC_RS06810	VC1407		DEAD/DEAH box helicase	CDS	-0.0135849	0.92472	0.999979	104.33	94.0822	80.0596	108.458	81.8615	85.3556
VC_RS06815	VC1408	vceR	TetR family multidrug efflux transcriptional regulator VceR	CDS	-0.322933	0.143899	0.999979	13.6613	12.2655	8.97943	10.28	8.95686	8.53556
VC_RS06820	VC1409	vceC	multidrug efflux MFS transporter outer membrane subunit VceC	CDS	0.299506	0.157481	0.999979	11.2218	6.96905	8.81159	13.2285	10.5191	9.68901
VC_RS06825	VC1410	vceA	multidrug efflux MFS transporter adaptor subunit VceA	CDS	0.211024	0.170573	0.999979	10.1647	8.50225	9.23119	11.7941	10.5191	10.035
VC_RS06830	VC1411	vceB	multidrug efflux MFS transporter permease subunit VceB	CDS	0.103541	0.456683	0.999979	20.7359	21.0465	24.5885	24.8633	24.8917	21.5696
VC_RS06835	VC1413		methyl-accepting chemotaxis protein	CDS	0.377825	0.0717655	0.999979	58.2232	44.602	40.4494	74.7492	53.7412	57.6727
VC_RS06840	VC1414		carboxypeptidase M32	CDS	0.0324153	0.794073	0.999979	520.838	494.664	541.787	544.043	520.748	527.936
VC_RS06845	VC1415		Hcp family type VI secretion system effector	CDS	0.175488	0.281832	0.999979	46.9201	47.9471	60.1706	65.7442	55.72	53.6356
VC_RS06850	VC1416	tssI	type VI secretion system tip protein VgrG	CDS	0.240716	0.178233	0.999979	45.1311	49.7591	58.0726	58.094	57.803	64.9394
VC_RS06855	VC1417		DUF4123 domain-containing protein	CDS	0.192523	0.305069	0.999979	26.9974	29.8276	38.8549	36.3386	37.8063	35.2957
VC_RS06860	VC1418		lipase	CDS	0.202672	0.37928	0.999979	66.4363	93.8035	106.243	89.8106	100.608	116.268
VC_RS06865	VC1419		hypothetical protein	CDS	0.227125	0.474246	0.999979	12.9295	17.8408	19.1337	16.7349	20.1009	21.5696
VC_RS06870	VC1420		DUF2931 family protein	CDS	0.249886	0.206943	0.999979	7.9691	11.4292	9.65079	10.7581	12.8104	10.7271
VC_RS06875	VC1421		LysE family translocator	CDS	-0.110717	0.679078	0.999979	71.6406	42.9294	43.3027	60.4847	45.2009	40.6016
VC_RS06880	VC1422		sodium:alanine symporter family protein	CDS	-0.310178	0.164415	0.999979	100.508	57.0069	62.1008	63.9113	54.7827	58.7108
VC_RS06885	VC1423		chromosome segregation ATPase	CDS	-0.0591619	0.682798	0.999979	93.1084	105.511	96.8436	91.7231	90.4018	101.389
VC_RS06890	VC1424		extracellular solute-binding protein	CDS	-0.139815	0.441863	0.999979	233.543	189.14	157.686	201.217	156.953	168.52
VC_RS06895	VC1425		extracellular solute-binding protein	CDS	0.252083	0.232045	0.999979	380.321	347.756	325.274	576.955	341.923	335.309
VC_RS06900	VC1426	potC	spermidine/putrescine ABC transporter permease PotC	CDS	0.0247501	0.889257	0.999979	111.974	89.622	81.4023	128.699	85.8192	73.129
VC_RS06905	VC1427	potB	spermidine/putrescine ABC transporter permease PotB	CDS	0.112069	0.463503	0.999979	111.323	93.5247	93.9903	130.213	93.7346	98.9663
VC_RS06910	VC1428	potA	spermidine/putrescine ABC transporter ATP-binding protein PotA	CDS	-0.011278	0.94488	0.999979	253.141	200.848	190.582	268.954	188.823	181.669
VC_RS06915	VC1429		hypothetical protein	CDS	0.0480376	0.711732	0.999979	46.5135	42.79	40.6173	49.2484	45.3051	39.6788
VC_RS06920	VC1430		glucosaminidase	CDS	-0.0244396	0.80358	0.999979	56.0277	51.8498	51.2751	55.3048	48.1171	53.0589
VC_RS06925	VC1431		DUF2987 domain-containing protein	CDS	-0.0661554	0.60988	0.999979	40.74	34.8453	32.8966	36.8964	33.8486	32.8734
VC_RS06930	VC1432	ttcA	tRNA 2-thiocytidine(32) synthetase TtcA	CDS	0.204397	0.203588	0.999979	59.3617	80.9804	72.8425	90.9262	86.6524	67.5924
VC_RS06935	VC1433	uspE	universal stress protein UspE	CDS	0.337016	0.343076	0.999979	671.193	1336.8	1387.36	1086.97	1711.18	1490.49
VC_RS06940	VC1434		FNR family transcription factor	CDS	-0.0137964	0.946653	0.999979	216.548	169.766	151.559	240.584	156.745	135.185
VC_RS06945	VC1435		sulfite exporter TauE/SafE family protein	CDS	0.0218496	0.812554	0.999979	61.3946	70.8056	70.5767	70.4459	73.2171	62.0558
VC_RS06950	VC1436	ccoS	cbb3-type cytochrome oxidase assembly protein CcoS	CDS	0.271938	0.143577	0.999979	22.6875	34.1484	37.8479	40.2434	36.1399	37.7179
VC_RS06955	VC1437	cadA	cadmium-translocating P-type ATPase	CDS	0.129388	0.282473	0.999979	177.191	231.373	237.074	233.97	231.733	240.38
VC_RS06960	VC1438		hypothetical protein	CDS	0.181497	0.235717	0.999979	50.0915	59.0976	65.2897	71.0037	64.5727	62.1712
VC_RS06965	VC1439	ccoP	cytochrome-c oxidase, cbb3-type subunit III	CDS	0.102293	0.465791	0.999979	876.276	846.461	964.66	1019.08	938.908	926.915
VC_RS06970	VC1440		CcoQ/FixQ family Cbb3-type cytochrome c oxidase assembly chaperone	CDS	0.186203	0.244968	0.999979	124.985	129.903	144.007	167.03	128.312	158.485
VC_RS06975	VC1441	ccoO	cytochrome-c oxidase, cbb3-type subunit II	CDS	0.146476	0.324094	0.999979	514.658	527.418	569.649	620.944	551.576	611.446
VC_RS06980	VC1442	ccoN	cytochrome-c oxidase, cbb3-type subunit I	CDS	0.0619084	0.742286	0.999979	1296.12	1070.17	1177.23	1307.63	1207.09	1184.25
VC_RS06985	VC1443		hypothetical protein	CDS	0.181048	0.296699	0.999979	47.8146	39.1661	38.4353	60.405	41.9723	39.6788
VC_RS06990	VC1444		histidine kinase	CDS	0.0543779	0.675123	0.999979	109.047	107.463	116.984	119.933	119.564	106.81
VC_RS06995	VC1445		response regulator	CDS	-0.0796874	0.669495	0.999979	114.739	139.939	144.762	122.962	124.146	130.802
VC_RS07000	VC1446		type I secretion system permease/ATPase	CDS	0.0888125	0.635154	0.999979	18.459	22.4404	27.1061	25.5008	26.6623	20.0701
VC_RS07005	VC1447		HlyD family type I secretion periplasmic adaptor subunit	CDS	0.179882	0.385698	0.999979	5.93617	10.0354	6.96536	7.57055	8.74856	9.34297
VC_RS07010	VC1448	rtxB	RTX toxin T1SS ABC transporter subunit RtxB	CDS	0.146683	0.515807	0.999979	14.6371	19.9315	18.1267	17.213	21.1424	19.8394
VC_RS07015	VC1449		hypothetical protein	CDS	0.0772017	0.692596	0.999979	10.0834	11.2899	11.3292	11.7144	11.9772	10.7271
VC_RS07020	VC1450	rtxC	RTX toxin-activating lysine-acyltransferase RtxC	CDS	-0.199074	0.352786	0.999979	12.3602	10.3142	10.7418	11.0769	11.0399	6.92072
VC_RS07025	VC1451	rtxA	MARTX multifunctional-autoprocessing repeats-in-toxin holotoxin RtxA	CDS	0.131103	0.383759	0.999979	290.953	330.891	373.612	370	390.457	329.657
VC_RS07030	VC1452		RstC protein	CDS	0.0920266	0.813919	0.999979	2.68347	4.73896	3.52464	2.94853	3.74938	4.84451
VC_RS07035	VC1453		hypothetical protein	CDS	0.312411	0.225273	0.999979	4.30982	4.59958	4.11208	4.7814	5.51993	5.88261
VC_RS07040	VC1454		hypothetical protein	CDS	0.33864	0.635218	0.999979	0.406587	0.557524	0.16784	0.71721	0.208299	0.346036
VC_RS07045	VC1455		helix-turn-helix transcriptional regulator	CDS	-0.405962	0.419859	0.999979	1.05713	1.11505	1.2588	1.27504	0.624897	0.576727
VC_RS07050	VC1456	ctxB	cholera enterotoxin binding subunit CtxB	CDS	-0.296797	0.409795	0.999979	3.82192	4.32081	4.6156	3.1876	3.74938	3.46036
VC_RS07055	VC1457	ctxA	cholera enterotoxin catalytic subunit CtxA	CDS	-0.0317802	0.896111	0.999979	14.3119	17.1439	16.5322	13.3082	13.7477	19.9547
VC_RS07060	VC1458	zot	zonula occludens toxin ZOT	CDS	0.062613	0.820763	0.999979	5.20431	4.73896	6.96536	5.49861	6.24897	6.1133
VC_RS07065	VC1459	ace	accessory cholera enterotoxin	CDS	-0.086624	0.801696	0.999979	1.46371	1.53319	1.09096	1.27504	1.14565	1.38414
VC_RS07070	VC1460		minor coat protein pIII	CDS	0.172186	0.478966	0.999979	4.30982	3.20577	4.44776	4.14388	5.62408	3.92174
VC_RS07075	VC1461		colonization factor	CDS	0.0845841	0.715997	0.999979	9.51413	11.9868	9.73471	9.32372	9.68591	14.0721
VC_RS07080	VC1462		hypothetical protein	CDS	-0.289321	0.171833	0.999979	3.90323	4.59958	4.27992	3.42667	4.06183	2.88363
VC_RS07095	VC1465		DNA-binding protein	CDS	0.0831863	0.588555	0.999979	16.914	20.6284	20.8961	19.7631	23.0171	19.032
VC_RS07125	VC1472		hypothetical protein	CDS	0.104303	0.82799	0.999979	0.325269	0.696905	0.75528	0.47814	0.624897	0.807418
VC_RS07150	VC1478		IS3-like element ISVch4 family transposase	CDS	0.480535	0.144687	0.999979	4.87904	4.87834	5.79048	6.21582	7.81122	7.84348
VC_RS07155	VC1479		hypothetical protein	CDS	0.180118	0.528894	0.999979	50.0915	77.3565	71.4159	62.2379	81.4449	81.4338
VC_RS07160	VC1480		DUF3634 family protein	CDS	0.191741	0.483985	0.999979	68.5505	127.812	105.571	89.5715	123.313	131.609
VC_RS07165	VC1481	matP	macrodomain Ter protein MatP	CDS	0.0652009	0.766905	0.999979	95.7105	125.443	112.537	92.281	116.335	140.491
VC_RS07170	VC1482		AAA family ATPase	CDS	0.0477319	0.750898	0.999979	189.551	176.317	179.253	223.53	161.848	177.978
VC_RS07175	VC1483	fabA	bifunctional 3-hydroxydecanoyl-ACP dehydratase/trans-2-decenoyl-ACP isomerase	CDS	-0.0156025	0.931435	0.999979	245.172	200.569	180.764	261.383	179.554	178.67
VC_RS07180	VC1484	rmf	ribosome modulation factor	CDS	0.124846	0.649254	0.999979	71.5593	98.9606	93.6547	78.7337	99.567	109.693
VC_RS07185	VC1485		DUF3466 family protein	CDS	0.0316077	0.874289	0.999979	425.696	505.396	534.906	533.445	474.818	490.102
VC_RS07190	VC1486		ABC transporter ATP-binding protein	CDS	0.0994302	0.460878	0.999979	237.447	243.638	245.718	303.619	241.315	233.574
VC_RS07195	VC1487		glutaredoxin family protein	CDS	0.00337468	0.98698	0.999979	31.1445	26.6218	25.176	36.7371	23.2254	22.9537
VC_RS07200	VC1488	rlmKL	bifunctional 23S rRNA (guanine(2069)-N(7))-methyltransferase RlmK/23S rRNA (guanine(2445)-N(2))-methyltransferase RlmL	CDS	0.0938744	0.463667	0.999979	259.89	229.003	221.045	303.619	225.796	228.153
VC_RS07205	VC1490		cell division protein ZapC	CDS	0.116228	0.325225	0.999979	93.5963	93.1066	90.0461	102.402	100.4	97.1208
VC_RS07210	VC1491	pyrD	quinone-dependent dihydroorotate dehydrogenase	CDS	0.0721315	0.622285	0.999979	162.96	150.392	147.531	181.773	143.622	159.061
VC_RS07215	VC1492		NAD-glutamate dehydrogenase	CDS	0.329085	0.0176064	0.978528	604.838	722.97	789.015	989.112	828.614	841.329
VC_RS07220	VC1493		DUF2835 domain-containing protein	CDS	0.0248656	0.881623	0.999979	22.4436	23.416	26.8544	23.8273	24.0585	26.1834
VC_RS07225	VC1494	pepN	aminopeptidase N	CDS	-0.0392296	0.766837	0.999979	844.887	806.598	793.631	788.851	829.864	760.818
VC_RS07230	VC1495		hypothetical protein	CDS	0.0640078	0.802616	0.999979	3.00874	3.06638	2.68544	3.1876	2.91619	2.99898
VC_RS07235	VC1496	prc	carboxy terminal-processing peptidase	CDS	-0.0269207	0.788175	0.999979	942.468	911.274	942.169	934.126	887.354	922.763
VC_RS07240	VC1497	proQ	RNA chaperone ProQ	CDS	0.0525506	0.667338	0.999979	628.908	579.965	542.794	693.701	542.098	580.764
VC_RS07245	VC1498		GAF domain-containing protein	CDS	0.0986669	0.491195	0.999979	124.903	100.912	118.243	139.856	121.022	107.617
VC_RS07250	VC1499		ABC transporter ATP-binding protein	CDS	-0.00375079	0.979375	0.999979	120.431	110.39	97.515	129.257	104.358	93.6604
VC_RS07255	VC1500		paraquat-inducible protein A	CDS	-0.0203853	0.854241	0.999979	40.2521	39.5842	32.8127	39.4465	34.5777	36.9105
VC_RS07260	VC1501		PqiB family protein	CDS	0.0222634	0.81867	0.999979	108.884	107.602	117.74	111.725	111.857	115.922
VC_RS07265	VC1502	rsmF	16S rRNA (cytosine(1407)-C(5))-methyltransferase RsmF	CDS	0.0442567	0.819552	0.999979	58.0606	49.7591	43.9741	68.4537	44.7843	43.0238
VC_RS07270	VC1503		S1 RNA-binding domain-containing protein	CDS	0.166181	0.213764	0.999979	84.1635	101.748	95.417	114.754	93.6304	107.04
VC_RS07275	VC1505		hypothetical protein	CDS	-0.103926	0.590776	0.999979	87.9041	71.5025	75.1084	84.7901	70.3009	63.0939
VC_RS07280	VC1506		DUF4442 domain-containing protein	CDS	0.00155139	0.994517	0.999979	8.78227	6.27215	6.12616	9.00496	7.49877	4.61381
VC_RS07285	VC1507		3-deoxy-7-phosphoheptulonate synthase	CDS	-0.0633927	0.800769	0.999979	284.448	194.297	184.372	247.437	185.386	201.854
VC_RS07290	VC1508		YajQ family cyclic di-GMP-binding protein	CDS	-0.0624606	0.810572	0.999979	107.908	75.5446	71.1641	100.569	69.8843	73.3597
VC_RS07295	VC1509	cobB	NAD-dependent protein deacylase	CDS	0.128493	0.442505	0.999979	19.5975	24.6705	21.6513	22.1538	22.9129	26.8755
VC_RS07300	VC1510		hypothetical protein	CDS	-0.0730332	0.869581	0.999979	29.8435	68.5755	45.4007	26.0586	44.8885	65.5162
VC_RS07305	VC1511		formate dehydrogenase subunit gamma	CDS	-0.0335463	0.942216	0.999979	51.3926	130.182	87.1928	50.5234	85.0902	126.649
VC_RS07310	VC1512		4Fe-4S dicluster domain-containing protein	CDS	-0.0517106	0.910317	0.999979	27.8919	69.8299	50.268	26.218	47.7005	68.6305
VC_RS07315	VC1513		formate dehydrogenase subunit alpha	CDS	0.0353142	0.943153	0.999979	191.096	544.562	354.478	186.554	365.565	564.731
VC_RS07320	VC1514		twin-arginine translocation signal domain-containing protein	CDS	-0.0221964	0.969904	0.999979	12.6042	32.8939	18.0428	9.80186	19.476	32.9888
VC_RS07325	VC1515		molecular chaperone	CDS	0.0135487	0.977425	0.999979	32.7709	85.8588	63.947	32.0354	61.0316	91.0075
VC_RS07330	VC1516		4Fe-4S binding protein	CDS	0.13285	0.786399	0.999979	73.3483	182.171	145.601	62.6363	153.308	223.77
VC_RS07335	VC1517		DUF3306 domain-containing protein	CDS	0.0662226	0.873881	0.999979	28.8677	59.5157	54.548	24.3851	57.5947	67.7077
VC_RS07340	VC1518		DUF3305 domain-containing protein	CDS	0.0943741	0.814234	0.999979	18.0525	28.7125	27.274	14.4239	28.3287	36.4491
VC_RS07345	VC1519	fdhD	formate dehydrogenase accessory sulfurtransferase FdhD	CDS	0.0978722	0.660375	0.999979	24.6392	31.2214	27.9453	23.1101	29.4743	37.1412
VC_RS07350	VC1520		ABC-F family ATPase	CDS	0.0101277	0.96637	0.999979	241.513	202.939	183.785	300.67	173.305	158.369
VC_RS07355	VC1521		HAMP domain-containing protein	CDS	-0.0690205	0.604882	0.999979	57.4101	68.9936	73.346	52.3563	62.0731	76.1279
VC_RS07360	VC1522		sigma-54-dependent Fis family transcriptional regulator	CDS	-0.0572228	0.672157	0.999979	64.6473	60.4914	60.5902	52.2766	57.9072	68.5151
VC_RS07365	VC1523		solute-binding protein	CDS	0.0953679	0.672488	0.999979	108.559	143.005	134.272	101.764	136.228	174.287
VC_RS07370	VC1524		ABC transporter permease subunit	CDS	0.0515149	0.813549	0.999979	39.4389	45.9958	43.6384	34.187	45.7217	53.9816
VC_RS07375	VC1525		energy-coupling factor ABC transporter ATP-binding protein	CDS	-0.0871813	0.748006	0.999979	24.5578	32.4758	30.7986	20.0022	27.4955	35.2957
VC_RS07380	VC1526	mobA	molybdenum cofactor guanylyltransferase MobA	CDS	-0.0389028	0.808307	0.999979	26.4281	36.0997	30.2112	26.1383	31.4532	32.5274
VC_RS07385	VC1527		bifunctional molybdopterin-guanine dinucleotide biosynthesis adaptor protein MobB/molybdopterin molybdotransferase MoeA	CDS	-0.063793	0.648579	0.999979	71.3966	86.4163	87.6124	70.0475	78.8412	85.9323
VC_RS07390	VC1528		transporter substrate-binding domain-containing protein	CDS	-0.00511981	0.979571	0.999979	16.3448	19.2346	16.2805	17.3724	16.039	18.1092
VC_RS07395	VC1529		hypothetical protein	CDS	0.169248	0.429302	0.999979	9.27018	11.8474	12.5041	11.0769	11.7689	14.9949
VC_RS07400	VC1531		DUF2960 domain-containing protein	CDS	0.0419187	0.814356	0.999979	19.1909	17.0045	19.2177	20.9585	18.0179	18.1092
VC_RS07405	VC1532	nagK	N-acetylglucosamine kinase	CDS	-0.0618193	0.655171	0.999979	227.038	213.95	208.457	194.523	201.009	226.769
VC_RS07410	VC1533		DTW domain-containing protein	CDS	0.221747	0.173776	0.999979	11.3031	10.1748	13.4272	14.9817	12.9145	12.9187
VC_RS07415	VC1534		sterol desaturase family protein	CDS	-0.0132965	0.941167	0.999979	15.9382	18.2589	13.1754	13.8661	17.8096	15.1102
VC_RS07420	VC1535		methyl-accepting chemotaxis protein	CDS	-0.265886	0.277233	0.999979	5.77353	7.80534	8.55983	5.49861	6.56142	6.344
VC_RS07430	VC1537		lipoprotein NlpC	CDS	0.081186	0.593087	0.999979	97.5808	97.8455	96.5079	99.1343	101.546	108.194
VC_RS07435	VC1538		DUF3802 family protein	CDS	0.08584	0.523339	0.999979	103.11	117.498	125.125	114.913	128.833	123.189
VC_RS07440	VC1539		fructosamine kinase family protein	CDS	0.127934	0.572891	0.999979	99.939	165.724	160.203	122.802	156.849	185.591
VC_RS07445	VC1539a		CPXCG motif-containing cysteine-rich protein	CDS	-0.134848	0.517478	0.999979	32.039	40.978	41.7921	24.3851	35.6191	44.754
VC_RS07450	VC1540	vcmA	sodium-coupled multidrug efflux MATE transporter VcmA	CDS	-0.167232	0.461521	0.999979	80.6668	55.1949	50.6876	72.5179	45.3051	48.2144
VC_RS07455	VC1541		DUF3080 domain-containing protein	CDS	-0.19722	0.161138	0.999979	12.2789	13.2412	10.7418	11.316	9.99836	10.1504
VC_RS07460	VC1542		DNA ligase	CDS	0.0271225	0.861343	0.999979	16.2635	19.5134	21.0639	20.8788	20.6216	16.2637
VC_RS07465	VC1543		hypothetical protein	CDS	-0.0482702	0.786502	0.999979	246.798	292.84	332.575	302.423	291.723	249.261
VC_RS07470	VC1544		energy transducer TonB	CDS	-0.0873795	0.618502	0.999979	152.795	149.556	157.602	160.256	154.558	117.998
VC_RS07475	VC1545		biopolymer transporter ExbD	CDS	-0.0999213	0.620318	0.999979	73.2669	81.8167	86.9411	88.0574	80.2993	57.2113
VC_RS07480	VC1546		MotA/TolQ/ExbB proton channel family protein	CDS	-0.0293601	0.865196	0.999979	137.182	144.678	145.349	163.922	137.269	117.191
VC_RS07485	VC1547		flagellar motor protein MotA	CDS	-0.0633313	0.708908	0.999979	392.681	335.212	369.835	410.005	343.069	297.476
VC_RS07490	VC1548		DUF3450 domain-containing protein	CDS	-0.149574	0.37263	0.999979	249.156	208.375	209.716	240.425	188.927	172.095
VC_RS07495	VC1549		extracellular solute-binding protein	CDS	0.0601058	0.788683	0.999979	4.06587	4.4602	4.86736	4.46264	4.79088	4.72916
VC_RS07500	VC1550		ABC transporter permease subunit	CDS	0.0864303	0.755152	0.999979	3.57796	5.01772	4.11208	3.50636	5.51993	4.38312
VC_RS07505	VC1551	ugpE	sn-glycerol-3-phosphate ABC transporter permease UgpE	CDS	-0.00876099	0.971716	0.999979	3.49665	4.18143	3.7764	3.26729	3.95768	4.15243
VC_RS07510	VC1552		sn-glycerol-3-phosphate import ATP-binding protein UgpC	CDS	-0.00658192	0.973195	0.999979	3.57796	5.01772	4.6156	4.54233	3.85353	4.61381
VC_RS07515	VC1553		DeoR/GlpR transcriptional regulator	CDS	0.0486946	0.793288	0.999979	9.3515	6.82967	6.62968	7.80962	7.29047	8.6509
VC_RS07520	VC1554		glycerophosphoryl diester phosphodiesterase	CDS	0.0351639	0.768824	0.999979	131.165	118.474	119.922	134.835	123.313	120.536
VC_RS07525	VC1555		YhcH/YjgK/YiaL family protein	CDS	0.066055	0.529101	0.999979	35.2917	30.2457	30.6308	32.4338	34.5777	33.7962
VC_RS07530	VC1556		RidA family protein	CDS	0.117129	0.340469	0.999979	21.3051	19.2346	18.9659	21.596	20.5175	22.4923
VC_RS07535	VC1557		LacI family DNA-binding transcriptional regulator	CDS	0.16042	0.282895	0.999979	63.8341	80.4229	75.6958	76.9805	86.4441	82.2412
VC_RS07540	VC1558		6-phospho-beta-glucosidase	CDS	0.089112	0.614564	0.999979	199.634	234.997	234.221	207.911	262.249	241.303
VC_RS07545	VC1560	katG	catalase/peroxidase HPI	CDS	0.038594	0.882256	0.999979	104.33	117.638	120.006	69.3303	131.853	150.41
VC_RS07550	VC1561		LysR family transcriptional regulator	CDS	0.0587995	0.637763	0.999979	40.496	46.9714	45.4007	44.6264	44.6802	49.0218
VC_RS07555	VC1562	varG	VarG family subclass B1-like metallo-beta-lactamase	CDS	0.0898239	0.669969	0.999979	8.70096	9.6173	12.9237	9.72217	12.3938	11.3038
VC_RS07560	VC1563		efflux RND transporter periplasmic adaptor subunit	CDS	-0.167867	0.566867	0.999979	14.6371	19.6527	24.1689	16.3364	18.7469	16.9558
VC_RS07565	VC1565		TolC family protein	CDS	-0.152531	0.619297	0.999979	14.3932	17.562	20.8961	13.9457	18.4345	15.2256
VC_RS07570	VC1566		ABC transporter permease	CDS	0.0197535	0.925042	0.999979	8.53832	11.9868	15.3574	10.5191	14.3726	11.5345
VC_RS07575	VC1567		ABC transporter permease	CDS	-0.136809	0.578896	0.999979	12.1976	14.7744	17.5393	12.9895	15.9349	11.5345
VC_RS07580	VC1568		ABC transporter ATP-binding protein	CDS	0.163119	0.558824	0.999979	6.91197	11.0111	9.98647	9.40341	9.79006	11.8806
VC_RS07585	VC1570		cytochrome d ubiquinol oxidase subunit II	CDS	-0.0560752	0.84728	0.999979	7.56251	5.1571	6.294	7.01272	5.72823	5.65192
VC_RS07590	VC1571		cytochrome ubiquinol oxidase subunit I	CDS	-0.0898359	0.73947	0.999979	10.6526	6.41153	8.30807	7.1721	9.37346	7.61279
VC_RS07595	VC1572		hypothetical protein	CDS	-0.433389	0.0403538	0.999979	132.71	108.16	106.159	65.4254	103.941	87.8932
VC_RS07600	VC1573		class II fumarate hydratase	CDS	-0.336345	0.117849	0.999979	428.217	370.196	448.133	233.252	421.597	332.771
VC_RS07605	VC1574		DMT family protein	CDS	-0.210585	0.223606	0.999979	26.1842	25.0886	21.8192	22.5523	21.3507	19.1473
VC_RS07610	VC1575		DUF2127 domain-containing protein	CDS	0.114206	0.580836	0.999979	22.5249	22.1616	19.3016	29.804	19.9967	19.1473
VC_RS07615	VC1576		ASCH domain-containing protein	CDS	-0.25603	0.336634	0.999979	25.6963	26.4824	21.4835	28.8478	16.3515	16.033
VC_RS07620	VC1577	almG	glycine--lipid A transferase AlmG	CDS	-0.367265	0.259243	0.999979	81.1547	69.8299	64.7862	77.7774	47.4922	41.6397
VC_RS07625	VC1578	almF	lipid A modification system glycine carrier protein AlmF	CDS	-0.230083	0.522787	0.999979	25.1271	25.5067	21.5674	30.0431	14.7892	16.2637
VC_RS07630	VC1579	almE	lipid A modification system glycine--protein ligase AlmE	CDS	-0.329533	0.285505	0.999979	156.78	118.474	104.984	142.565	80.6118	79.1269
VC_RS07635	VC1580		LysR family transcriptional regulator	CDS	-0.00825773	0.958766	0.999979	14.9624	19.6527	16.1126	18.8068	14.4768	16.8404
VC_RS07640	VC1581		NADH-quinone oxidoreductase subunit L	CDS	0.0305359	0.92589	0.999979	26.3468	15.7501	18.0428	25.5805	14.5809	21.4542
VC_RS07645	VC1582		YbcC family protein	CDS	0.18573	0.333444	0.999979	26.4281	21.7435	24.5885	31.0791	19.9967	31.8353
VC_RS07650	VC1583		superoxide dismutase family protein	CDS	0.00168538	0.993199	0.999979	7.4812	7.24782	6.294	8.04868	5.62408	7.26676
VC_RS07655	VC1584		ankyrin repeat domain-containing protein	CDS	0.359073	0.148717	0.999979	5.85485	5.99339	5.70656	8.04868	6.45727	7.95883
VC_RS07660	VC1585		catalase	CDS	-0.00698163	0.957802	0.999979	28.6237	28.2944	28.0293	31.4775	24.371	28.6057
VC_RS07665	VC1587		YkgB family protein	CDS	0.301021	0.431386	0.999979	1.78898	2.36948	1.59448	1.67349	2.49959	2.88363
VC_RS07670	VC1588		LysR family transcriptional regulator	CDS	0.139859	0.549992	0.999979	81.236	102.584	112.033	90.9262	119.876	115.23
VC_RS07675	VC1589	budA	acetolactate decarboxylase	CDS	0.64916	0.559951	0.999979	45.2938	572.438	575.775	217.554	787.266	866.359
VC_RS07680	VC1590	alsS	acetolactate synthase AlsS	CDS	0.786832	0.503889	0.999979	72.2098	908.625	885.272	262.339	1419.77	1536.86
VC_RS07685	VC1591		SDR family oxidoreductase	CDS	0.877985	0.441736	0.999979	24.6392	186.353	209.045	49.8859	360.357	361.377
VC_RS07690	VC1592		EAL domain-containing protein	CDS	0.662692	0.44915	0.999979	5.28563	18.3983	14.7699	5.17985	23.3295	32.066
VC_RS07695	VC1593		GGDEF domain-containing protein	CDS	0.201219	0.600644	0.999979	6.58671	13.1018	10.4061	8.36744	12.7062	13.2647
VC_RS07700	VC1594	galM	galactose-1-epimerase	CDS	-0.00606863	0.980088	0.999979	25.1271	34.5665	32.7288	18.7271	36.8689	36.5645
VC_RS07705	VC1595	galK	galactokinase	CDS	-0.0823458	0.784865	0.999979	29.7622	38.1904	40.2816	20.56	40.41	41.5243
VC_RS07710	VC1596		UDP-glucose--hexose-1-phosphate uridylyltransferase	CDS	0.0545088	0.824758	0.999979	32.7709	44.3232	41.4565	29.0071	46.8673	47.2916
VC_RS07715	VC1597		MFS transporter	CDS	-0.104839	0.443358	0.999979	32.5269	27.5975	32.2253	30.2822	28.0162	27.6829
VC_RS07720	VC1598		transporter substrate-binding domain-containing protein	CDS	0.0109664	0.938958	0.999979	25.615	29.9669	23.8333	26.218	28.3287	25.2606
VC_RS07735	VC1599		sensor domain-containing diguanylate cyclase	CDS	-0.140498	0.329647	0.999979	88.2293	74.1507	66.9681	71.8803	62.0731	74.1671
VC_RS07740	VC1600		DUF2726 domain-containing protein	CDS	0.0241206	0.843645	0.999979	37.406	40.0024	34.7429	40.2434	38.4312	35.1803
VC_RS07750	VC1601		hypothetical protein	CDS	-0.171289	0.268883	0.999979	34.3972	41.1174	41.96	28.6087	36.244	39.5635
VC_RS07755	VC1602		chemotaxis protein CheV	CDS	0.0948891	0.376255	0.999979	131.897	126.976	139.307	122.563	147.997	154.909
VC_RS07760	VC1603		transporter substrate-binding domain-containing protein	CDS	0.0405928	0.721601	0.999979	75.8691	79.5866	78.8847	66.1427	85.2985	89.7387
VC_RS07765	VC1604		response regulator	CDS	-0.118809	0.306308	0.999979	30.0061	30.2457	32.6449	26.8555	30.62	28.1443
VC_RS07770	VC1605		sensor histidine kinase	CDS	-0.0802997	0.49344	0.999979	46.3509	46.832	44.8133	41.2794	41.764	47.5223
VC_RS07775	VC1605a		hypothetical protein	CDS	0.124611	0.656718	0.999979	43.0169	71.3631	76.1993	51.4	77.6956	78.6655
VC_RS07780	VC1606		TolC family protein	CDS	0.0819545	0.625362	0.999979	49.5223	62.5821	65.2058	51.7188	66.3433	69.6686
VC_RS07785	VC1607		HlyD family secretion protein	CDS	0.159977	0.253413	0.999979	29.8435	32.0577	38.771	33.7885	38.9519	39.9095
VC_RS07790	VC1608		ABC transporter permease	CDS	0.0111693	0.944271	0.999979	25.2897	28.155	28.8685	26.218	28.0162	28.721
VC_RS07795	VC1609		ABC transporter permease	CDS	-0.00141148	0.991073	0.999979	26.4281	25.5067	26.0991	24.7836	24.8917	28.375
VC_RS07800	VC1610		ATP-binding protein	CDS	-0.101541	0.486018	0.999979	13.7426	11.9868	11.497	12.591	9.99836	12.1113
VC_RS07805	VC1611	metA	homoserine O-succinyltransferase	CDS	-0.039702	0.880399	0.999979	70.2582	63.4184	58.1565	77.8571	52.4914	56.0578
VC_RS07810	VC1612	pilW	type IV pilus biogenesis/stability protein PilW	CDS	-0.0319825	0.869883	0.999979	12.1163	15.7501	16.0287	12.1129	15.9349	14.8796
VC_RS07815	VC1613		hypothetical protein	CDS	0.22348	0.366739	0.999979	11.6284	16.7257	15.3574	12.9098	18.0179	20.0701
VC_RS07820	VC1614	rlmF	23S rRNA (adenine(1618)-N(6))-methyltransferase RlmF	CDS	0.193574	0.395248	0.999979	27.2413	40.978	42.8831	29.1665	45.6175	52.3668
VC_RS07825	VC1615		M48 family metallopeptidase	CDS	-0.00245277	0.990518	0.999979	16.8327	23.2766	22.4066	15.6192	22.6005	24.2225
VC_RS07830	VC1616		glutaredoxin family protein	CDS	-0.0305858	0.866131	0.999979	21.7931	28.4337	26.6865	22.0741	27.0789	26.0681
VC_RS07835	VC1617		LysR family transcriptional regulator	CDS	-0.0551933	0.774	0.999979	52.2871	67.0423	58.8279	46.2202	61.6565	63.5553
VC_RS07840	VC1618		MFS transporter	CDS	0.204008	0.350155	0.999979	14.2305	15.1925	14.8538	13.8661	17.0805	20.1854
VC_RS07845	VC1619		DUF1415 domain-containing protein	CDS	-0.0365115	0.783249	0.999979	32.6083	28.2944	24.6725	30.5213	23.0171	29.8744
VC_RS07850	VC1620		type I secretion C-terminal target domain-containing protein	CDS	0.0515452	0.79749	0.999979	2064.32	2690.06	2816.27	2634.07	2633.53	2578.31
VC_RS07855	VC1621		TolC family outer membrane protein	CDS	-0.495052	0.0447702	0.999979	1085.59	952.391	924.21	860.173	615.836	625.633
VC_RS07860	VC1622		OmpA family protein	CDS	-0.516722	0.0569571	0.999979	414.962	344.968	374.115	333.821	222.255	236.458
VC_RS07865	VC1623	nspC	carboxynorspermidine decarboxylase	CDS	0.409589	0.0716231	0.999979	100.671	129.067	134.104	210.142	146.122	126.534
VC_RS07870	VC1624		saccharopine dehydrogenase family protein	CDS	0.391819	0.124141	0.999979	318.195	366.433	403.655	657.92	436.595	333.002
VC_RS07875	VC1625		diaminobutyrate--2-oxoglutarate transaminase family protein	CDS	0.366155	0.139648	0.999979	668.51	747.501	779.952	1317.04	849.652	663.351
VC_RS07880	VC1627	nhaA	Na+/H+ antiporter NhaA	CDS	0.264337	0.107372	0.999979	69.689	88.507	83.5003	91.3247	103.629	95.1599
VC_RS07885	VC1628		hydroxyneurosporene synthase	CDS	0.161667	0.49437	0.999979	70.4208	82.653	81.4863	106.705	86.6524	68.6305
VC_RS07890	VC1629		ABC transporter permease	CDS	0.0845227	0.591748	0.999979	111.73	110.808	111.362	138.342	106.545	109.001
VC_RS07895	VC1630		ABC transporter ATP-binding protein	CDS	-0.0234586	0.866026	0.999979	91.9699	83.4893	91.8084	100.409	83.8404	78.6655
VC_RS07900	VC1631		MATE family efflux transporter	CDS	-0.0497172	0.579553	0.999979	60.1748	51.0135	57.3173	54.747	54.6785	53.5202
VC_RS07905	VC1632		DUF2867 domain-containing protein	CDS	0.12293	0.214007	0.999979	39.5202	39.4448	42.7153	44.3076	45.0968	43.1392
VC_RS07910	VC1633		DUF2913 family protein	CDS	-0.00736083	0.951825	0.999979	65.3792	53.2436	47.2469	60.8034	52.1789	52.0208
VC_RS07915	VC1634		Bcr/CflA family multidrug efflux MFS transporter	CDS	0.11984	0.305576	0.999979	56.8408	47.6683	46.9952	56.022	55.4076	53.2896
VC_RS07920	VC1635	rsuA	16S rRNA pseudouridine(516) synthase RsuA	CDS	-0.0723104	0.622412	0.999979	51.0673	41.2568	44.8972	47.1765	40.41	43.0238
VC_RS07925	VC1636		DEAD/DEAH box helicase	CDS	0.0521448	0.625743	0.999979	33.7467	28.9913	32.8966	33.5495	32.0781	33.6808
VC_RS07930	VC1637		PepSY domain-containing protein	CDS	0.163156	0.427017	0.999979	28.8677	33.7302	29.372	29.565	35.2025	38.1793
VC_RS07935	VC1638		response regulator transcription factor	CDS	0.0224351	0.871458	0.999979	22.7689	23.1373	20.8961	20.6397	25.5166	21.6849
VC_RS07940	VC1639		sensor histidine kinase	CDS	0.0735505	0.59752	0.999979	35.0478	38.8873	43.0509	38.0918	42.3889	42.6778
VC_RS07945	VC1640	rplY	50S ribosomal protein L25	CDS	0.329036	0.0495082	0.999979	994.593	1284.54	1274.58	1820.36	1371.13	1272.26
VC_RS07950	VC1641		EAL domain-containing protein	CDS	0.123438	0.600102	0.999979	28.2171	31.5001	36.0856	35.7808	32.5988	35.9878
VC_RS07955	VC1642		hypothetical protein	CDS	0.0131148	0.949099	0.999979	6.50539	6.55091	5.70656	6.05644	5.72823	7.15141
VC_RS07960	VC1643		methyl-accepting chemotaxis protein	CDS	0.0906297	0.797717	0.999979	31.7138	48.2259	48.4218	26.2977	45.0968	65.5162
VC_RS07965	VC1644		DUF3103 domain-containing protein	CDS	0.194944	0.25068	0.999979	10.002	12.9624	12.588	10.7581	14.1643	15.8023
VC_RS07970	VC1645		HAD family phosphatase	CDS	-0.139424	0.462349	0.999979	32.2017	28.9913	27.274	21.4366	22.6005	36.5645
VC_RS18615	VC1646		hypothetical protein	CDS	0.590889	0.129493	0.999979	0.975808	1.81195	1.51056	1.11566	2.70789	2.65294
VC_RS07975	VC1647		SgrR family transcriptional regulator	CDS	0.257301	0.153905	0.999979	12.7668	15.3319	17.7071	18.0896	18.5386	18.1092
VC_RS07980	VC1649	vesC	GlyGly-anchored extracellular serine protease VesC	CDS	0.135437	0.52762	0.999979	91.3194	124.885	120.593	103.756	137.373	128.725
VC_RS07985	VC1650		collagenase	CDS	-0.122859	0.575133	0.999979	14.0679	14.7744	19.0498	12.2723	17.7054	14.1875
VC_RS07990	VC1651		response regulator	CDS	0.13107	0.666373	0.999979	22.6062	38.1904	40.5333	36.0199	36.7648	37.9486
VC_RS07995	VC1652		EAL domain-containing protein	CDS	0.161573	0.497813	0.999979	36.9181	56.8675	69.4857	51.6391	67.9055	63.0939
VC_RS08000	VC1653		transporter substrate-binding domain-containing protein	CDS	0.0423701	0.855554	0.999979	45.9443	61.7458	73.43	54.747	70.0926	61.7098
VC_RS08005	VC1655	mgtE	magnesium transporter	CDS	0.530558	0.0307884	0.999979	27.3226	34.8453	35.4981	54.9861	45.93	39.7942
VC_RS08010	VC1656		DMT family transporter	CDS	0.137829	0.238739	0.999979	21.0612	20.489	21.5674	27.0946	21.1424	21.1082
VC_RS08015	VC1658		serine transporter	CDS	0.331041	0.196753	0.999979	46.2696	28.4337	28.1132	62.7957	37.1814	29.2977
VC_RS08020	VC1659		HlyD family efflux transporter periplasmic adaptor subunit	CDS	0.109893	0.635078	0.999979	21.7931	37.0754	35.4142	25.8992	34.5777	41.1783
VC_RS08030	VC1660		ABC transporter permease	CDS	0.0397837	0.823859	0.999979	21.2238	24.1129	25.4277	18.0896	27.4955	27.3369
VC_RS08025	VC1660a		ABC transporter ATP-binding protein	CDS	0.0631534	0.74929	0.999979	18.5404	29.27	26.6865	23.7476	26.9747	26.8755
VC_RS08035	VC1661		hypothetical protein	CDS	0.321145	0.56644	0.999979	13.0108	34.8453	30.5469	21.6757	34.1611	41.755
VC_RS08040	VC1662		DUF1289 domain-containing protein	CDS	0.0436391	0.912647	0.999979	10.246	19.7921	15.5252	11.2363	16.1432	19.378
VC_RS08045	VC1663		META domain-containing protein	CDS	-0.0951224	0.532183	0.999979	227.851	281.968	264.516	237.556	230.275	256.989
VC_RS08050	VC1664		ABC transporter substrate-binding protein	CDS	0.11646	0.515657	0.999979	93.5963	113.456	113.04	109.494	120.709	116.73
VC_RS08055	VC1665		ABC transporter permease	CDS	0.0415346	0.788773	0.999979	42.6916	45.717	44.8972	43.0326	45.6175	48.5604
VC_RS08060	VC1666		ATP-binding cassette domain-containing protein	CDS	-0.0109603	0.946431	0.999979	11.4657	11.8474	11.2453	12.8301	12.0813	9.22763
VC_RS08065	VC1667		CDP-alcohol phosphatidyltransferase family protein	CDS	0.0117349	0.925282	0.999979	19.6788	21.8828	20.4765	20.3209	22.1839	19.9547
VC_RS08070	VC1668		TIGR01621 family pseudouridine synthase	CDS	-0.0726943	0.632356	0.999979	18.5404	17.0045	18.7141	18.3287	16.4556	16.8404
VC_RS08075	VC1669		sodium-dependent transporter	CDS	-0.0430629	0.873206	0.999979	43.5861	26.6218	21.0639	43.431	23.9544	20.9929
VC_RS08080	VC1670	cls	cardiolipin synthase	CDS	0.0728292	0.424875	0.999979	155.154	160.009	169.938	175.637	175.492	159.061
VC_RS08085	VC1671		cystathionine beta-lyase	CDS	-0.248759	0.123413	0.999979	546.29	432.36	443.937	415.982	387.124	394.25
VC_RS08090	VC1672		DNA-3-methyladenine glycosylase I	CDS	-0.231334	0.128143	0.999979	24.9644	17.2833	19.2177	17.7709	16.3515	18.4553
VC_RS08095	VC1673	vexK	efflux RND transporter permease subunit VexK	CDS	-0.160541	0.241181	0.999979	83.3503	76.799	94.5778	61.441	81.4449	85.3556
VC_RS08100	VC1674		efflux RND transporter periplasmic adaptor subunit	CDS	-0.225601	0.165477	0.999979	24.4765	22.1616	23.2458	16.5755	19.8926	23.5305
VC_RS08105	VC1675		efflux RND transporter periplasmic adaptor subunit	CDS	-0.0709026	0.610371	0.999979	36.5115	33.5908	35.4142	30.2822	33.3279	37.0259
VC_RS08110	VC1676	pspC	envelope stress response membrane protein PspC	CDS	0.0250006	0.884862	0.999979	18.2964	18.5377	21.7353	18.8865	21.7673	19.032
VC_RS08115	VC1677	pspB	envelope stress response membrane protein PspB	CDS	0.23773	0.209645	0.999979	12.5229	12.2655	16.7001	15.3005	17.9137	15.9177
VC_RS08120	VC1678	pspA	phage shock protein PspA	CDS	0.208878	0.309951	0.999979	38.6257	51.2922	55.9746	50.125	59.9901	58.4801
VC_RS08125	VC1679	pspF	phage shock protein operon transcriptional activator	CDS	0.0430479	0.764594	0.999979	27.0787	30.1063	28.6167	32.7526	29.3702	26.0681
VC_RS08130	VC1680		ABC transporter substrate-binding protein	CDS	-0.0417288	0.701305	0.999979	109.047	99.9362	99.613	99.1343	98.4213	102.311
VC_RS08135	VC1681		ABC transporter permease subunit	CDS	-0.00359643	0.975712	0.999979	37.8126	36.5178	40.1137	38.5699	36.5565	39.1021
VC_RS08140	VC1682	sapC	peptide ABC transporter permease SapC	CDS	-0.0781742	0.579153	0.999979	38.3818	43.7657	38.8549	36.498	39.2644	38.756
VC_RS08145	VC1683		ATP-binding cassette domain-containing protein	CDS	0.0557879	0.693899	0.999979	101.077	107.045	112.788	107.422	115.085	111.078
VC_RS08150	VC1684		ATP-binding cassette domain-containing protein	CDS	-0.0269254	0.870911	0.999979	46.2696	52.2679	55.6389	56.7392	47.5963	46.8302
VC_RS08155	VC1685		DUF2927 domain-containing protein	CDS	0.0438793	0.728708	0.999979	48.6278	51.8498	52.2821	50.6828	54.991	51.7901
VC_RS08160	VC1686		DUF2750 domain-containing protein	CDS	-0.094496	0.497954	0.999979	58.8738	50.3166	45.9881	49.3281	46.3466	49.7139
VC_RS08165	VC1687		manganese-dependent inorganic pyrophosphatase	CDS	-0.414932	0.175548	0.999979	99.5324	73.872	83.4164	39.7653	70.1968	83.2794
VC_RS08170	VC1688		hypothetical protein	CDS	-0.0181741	0.914207	0.999979	365.196	399.327	420.859	321.31	466.486	382.831
VC_RS08175	VC1689		hypothetical protein	CDS	0.0581015	0.800388	0.999979	22.4436	26.6218	37.5122	21.6757	37.0772	31.72
VC_RS08180	VC1690		alpha-galactosidase	CDS	0.25129	0.487916	0.999979	32.283	67.0423	64.2827	35.6214	79.5703	79.473
VC_RS08185	VC1692	torA	trimethylamine-N-oxide reductase TorA	CDS	0.0197675	0.909953	0.999979	22.281	22.9979	19.8051	17.3724	23.2254	25.4913
VC_RS08190	VC1693	torC	pentaheme c-type cytochrome TorC	CDS	0.140577	0.590233	0.999979	7.07461	7.94472	9.48295	6.45489	10.6233	10.1504
VC_RS08195	VC1694	torE	trimethylamine N-oxide reductase system protein TorE	CDS	0.217298	0.683674	0.999979	0.731856	0.557524	0.67136	0.796899	1.0415	0.461381
VC_RS08205	VC1695	focA	formate transporter FocA	CDS	-0.0674004	0.718904	0.999979	29.1116	26.343	25.2599	27.0149	25.2042	24.7993
VC_RS08210	VC1696		TIGR02647 family protein	CDS	-0.30788	0.0576188	0.999979	84.2448	68.5755	55.8907	53.1532	52.6997	62.8632
VC_RS08215	VC1697		NAD(P)H-binding protein	CDS	-0.0840784	0.54416	0.999979	230.453	233.881	210.555	186.315	214.548	235.881
VC_RS08220	VC1698		YdcF family protein	CDS	-0.0441899	0.795548	0.999979	100.752	80.9804	91.7245	86.9417	86.34	92.1609
VC_RS08225	VC1699		hypothetical protein	CDS	-0.0784042	0.632736	0.999979	47.3267	31.2214	40.1977	33.2307	41.0349	38.6407
VC_RS08230	VC1700		septation protein A	CDS	-0.00762203	0.947543	0.999979	35.4544	32.0577	36.5052	39.1278	32.3905	31.9507
VC_RS08235	VC1701	yciA	acyl-CoA thioester hydrolase YciA	CDS	-0.210794	0.357463	0.999979	18.703	15.3319	13.679	18.6474	10.9357	11.4192
VC_RS08240	VC1702		YciI family protein	CDS	-0.484548	0.0121633	0.813285	49.7662	41.3962	39.1067	31.876	28.6411	32.6427
VC_RS08245	VC1703	gspS2	GspS/AspS pilotin family protein	CDS	-0.270262	0.0626669	0.999979	85.8711	81.2592	80.3953	68.1349	67.6972	69.4379
VC_RS08250	VC1704	metE	5-methyltetrahydropteroyltriglutamate--homocysteine S-methyltransferase	CDS	0.244911	0.105533	0.999979	169.384	238.063	260.488	250.944	270.789	269.677
VC_RS08255	VC1706	metR	HTH-type transcriptional regulator MetR	CDS	0.0442733	0.80431	0.999979	20.248	23.2766	15.9448	22.4726	18.3303	20.1854
VC_RS08260	VC1707		DUF4250 domain-containing protein	CDS	0.109433	0.559255	0.999979	11.6284	16.3076	15.6091	13.3879	15.31	18.2246
VC_RS08265	VC1708		hypothetical protein	CDS	-0.174166	0.421944	0.999979	17.7272	13.1018	10.9935	15.3802	10.5191	11.0732
VC_RS08270	VC1709		insulinase family protein	CDS	0.0330248	0.845952	0.999979	292.905	253.534	272.824	330.474	254.542	253.183
VC_RS08275	VC1710		EAL domain-containing protein	CDS	0.259934	0.33254	0.999979	115.796	180.777	213.576	139.378	217.673	253.99
VC_RS08280	VC1711		YgiQ family radical SAM protein	CDS	0.158298	0.429292	0.999979	118.723	108.16	108.676	169.341	109.669	95.1599
VC_RS08285	VC1712		LysE family translocator	CDS	0.10519	0.700539	0.999979	7.07461	5.43586	6.7136	9.56279	5.62408	5.42123
VC_RS08290	VC1713		Lrp/AsnC family transcriptional regulator	CDS	-0.165254	0.406916	0.999979	15.7756	11.9868	11.9166	14.1051	10.415	10.8425
VC_RS08295	VC1714	mukB	chromosome partition protein MukB	CDS	0.063553	0.679305	0.999979	397.804	395.842	459.546	480.69	435.137	393.789
VC_RS08300	VC1715	mukE	chromosome partition protein MukE	CDS	0.0611227	0.661123	0.999979	62.2891	52.6861	67.6395	68.4537	64.781	57.442
VC_RS08305	VC1716	mukF	chromosome partition protein MukF	CDS	-0.0173561	0.903814	0.999979	91.1568	72.6176	86.6893	91.8825	80.6118	75.0898
VC_RS08310	VC1717	cmoM	tRNA uridine 5-oxyacetic acid(34) methyltransferase CmoM	CDS	-0.027753	0.778448	0.999979	78.0647	75.5446	72.6747	75.9445	73.2171	72.7829
VC_RS08315	VC1718	elyC	envelope biogenesis factor ElyC	CDS	-0.172892	0.151463	0.999979	88.7172	80.841	81.2345	70.0475	76.8624	75.6666
VC_RS08320	VC1719	torR	two-component system response regulator TorR	CDS	0.382248	0.119952	0.999979	82.3745	94.6398	97.7667	132.604	127.271	98.0436
VC_RS08325	VC1720	torD	molecular chaperone TorD	CDS	-0.0119766	0.956727	0.999979	6.34275	8.0841	7.97239	7.1721	8.01952	6.92072
VC_RS08330	VC1721	purR	HTH-type transcriptional repressor PurR	CDS	0.0732896	0.566647	0.999979	204.676	218.828	235.983	258.594	231.212	203.931
VC_RS08335	VC1722		TfoX/Sxy family DNA transformation protein	CDS	-0.190339	0.113613	0.999979	506.526	461.77	418.593	425.385	414.932	375.103
VC_RS08340	VC1723		TVP38/TMEM64 family protein	CDS	0.288848	0.298075	0.999979	15.125	13.6593	15.3574	16.0177	19.8926	18.2246
VC_RS08345	VC1724		DUF2007 domain-containing protein	CDS	-0.0486909	0.767348	0.999979	8.86359	8.64163	8.30807	9.40341	7.39462	8.07418
VC_RS08350	VC1725		alpha/beta hydrolase	CDS	-0.184612	0.302538	0.999979	54.4826	33.5908	34.3233	41.5185	32.1822	34.1422
VC_RS08355	VC1726	glgA	glycogen synthase GlgA	CDS	-0.0371121	0.807756	0.999979	509.535	537.593	621.847	411.997	581.467	633.361
VC_RS08360	VC1727	glgC	glucose-1-phosphate adenylyltransferase	CDS	0.0139177	0.941205	0.999979	561.252	610.907	700.815	452.798	674.889	763.702
VC_RS08365	VC1730	topA	type I DNA topoisomerase	CDS	0.040892	0.738171	0.999979	1163.73	1131.77	1272.31	1177.26	1242.19	1251.04
VC_RS08370	VC1731		YciN family protein	CDS	-0.140058	0.628893	0.999979	99.5324	95.0579	83.0807	49.8062	90.8184	111.77
VC_RS08375	VC1732	aroA	3-phosphoshikimate 1-carboxyvinyltransferase	CDS	0.0410099	0.761668	0.999979	337.467	308.59	322.085	367.53	325.259	303.243
VC_RS08380	VC1735	aat	leucyl/phenylalanyl-tRNA--protein transferase	CDS	-0.0287892	0.917465	0.999979	10.5713	7.80534	6.62968	10.2003	7.08217	7.15141
VC_RS08385	VC1736		arginyltransferase	CDS	0.346577	0.130691	0.999979	10.6526	14.9138	12.2523	13.8661	16.039	17.9939
VC_RS08390	VC1737	infA	translation initiation factor IF-1	CDS	0.0941778	0.729592	0.999979	144.094	131.018	80.8149	153.642	107.691	118.229
VC_RS08395	VC1738		trans-2-enoyl-CoA reductase family protein	CDS	0.0426505	0.83666	0.999979	883.594	697.184	715.166	1020.75	663.12	680.884
VC_RS08400	VC1740		acyl-CoA dehydrogenase	CDS	0.0696595	0.59547	0.999979	20.7359	23.416	24.5046	25.0226	24.7876	22.1463
VC_RS08405	VC1741		TetR/AcrR family transcriptional regulator	CDS	0.286467	0.172972	0.999979	6.50539	4.18143	4.6156	7.49086	5.51993	5.76727
VC_RS08415	VC1743		1-aminocyclopropane-1-carboxylate deaminase/D-cysteine desulfhydrase	CDS	0.0269419	0.90069	0.999979	29.0303	36.0997	47.8344	29.0071	43.1179	43.2545
VC_RS08420	VC1744		YnjH family protein	CDS	0.0571035	0.749578	0.999979	15.125	17.7014	16.1965	14.1051	18.2262	18.6859
VC_RS08425	VC1745		NAD-dependent succinate-semialdehyde dehydrogenase	CDS	0.122046	0.345342	0.999979	88.392	105.233	108.341	96.6639	119.043	112.923
VC_RS08430	VC1746		TetR/AcrR family transcriptional regulator	CDS	0.0633385	0.600001	0.999979	17.8085	18.2589	20.5604	17.4521	19.1635	22.723
VC_RS08435	VC1748		hypothetical protein	CDS	0.105048	0.427411	0.999979	7.39988	6.96905	6.7136	7.80962	7.81122	7.03607
VC_RS08440	VC1749		BamA/TamA family outer membrane protein	CDS	0.0893129	0.612084	0.999979	9.43281	10.3142	10.3222	8.60651	12.3938	11.0732
VC_RS08445	VC1750		DUF4056 domain-containing protein	CDS	-0.097423	0.499208	0.999979	36.9181	40.5599	40.3655	32.3541	39.8893	37.9486
VC_RS08450	VC1751		mechanosensitive ion channel	CDS	-0.0123772	0.899471	0.999979	160.358	167.257	170.441	154.041	160.807	179.016
VC_RS08455	VC1753		paraquat-inducible protein A	CDS	0.121775	0.400892	0.999979	99.0445	113.456	104.984	108.856	113.211	123.304
VC_RS08460	VC1754	pqiB	intermembrane transport protein PqiB	CDS	0.120842	0.268934	0.999979	210.368	236.808	246.641	245.365	250.792	258.258
VC_RS08465	VC1755		membrane integrity-associated transporter subunit PqiC	CDS	0.0157727	0.908414	0.999979	63.9154	83.6287	82.5772	69.2506	82.6947	80.6264
VC_RS08470	VC1756	vexC	multidrug efflux RND transporter periplasmic adaptor subunit VexC	CDS	0.118634	0.424742	0.999979	110.917	126.558	132.677	115.232	144.039	142.682
VC_RS08475	VC1757	vexD	efflux RND transporter permease subunit VexD	CDS	0.0796437	0.560611	0.999979	217.605	234.997	272.992	226.957	286.515	253.414
VC_RS08485	VC1758		tyrosine-type recombinase/integrase	CDS	0.03577	0.762495	0.999979	83.5129	98.6818	80.6471	91.8825	84.5694	92.7377
VC_RS08490	VC1759		tyrosine-type recombinase/integrase	CDS	-0.0777407	0.645889	0.999979	37.0807	45.8564	42.7992	35.223	40.6183	43.2545
VC_RS08495	VC1760		DEAD/DEAH box helicase family protein	CDS	-0.09105	0.65779	0.999979	379.02	409.92	447.461	348.484	387.228	425.163
VC_RS08500	VC1761		hypothetical protein	CDS	-0.116493	0.548677	0.999979	75.7065	68.018	77.1224	57.1377	69.2595	77.6274
VC_RS08505	VC1762		transcriptional regulator	CDS	-0.194915	0.381683	0.999979	177.109	174.505	175.812	127.265	167.577	166.097
VC_RS08510	VC1763		flagellar motor protein MotB	CDS	-0.0971146	0.701478	0.999979	67.3308	69.5512	70.6606	47.7343	66.7599	79.819
VC_RS08515	VC1764	zorA	anti-phage defense ZorAB system ZorA	CDS	-0.096928	0.643236	0.999979	172.881	171.857	183.617	115.152	180.804	198.394
VC_RS08520	VC1765		type I restriction endonuclease subunit R	CDS	0.141675	0.480565	0.999979	527.018	747.64	840.542	559.184	866.733	907.653
VC_RS08525	VC1766		DUF262 domain-containing protein	CDS	0.109623	0.608997	0.999979	154.91	208.793	231.199	202.253	211.528	228.038
VC_RS08530	VC1767		DUF262 domain-containing protein	CDS	0.0414219	0.787144	0.999979	114.414	123.074	139.895	125.99	125.084	137.376
VC_RS08535	VC1768		restriction endonuclease subunit S	CDS	0.155795	0.559037	0.999979	204.025	291.446	292.797	258.036	293.493	326.543
VC_RS08540	VC1769		SAM-dependent DNA methyltransferase	CDS	0.0130475	0.929527	0.999979	230.535	252.837	275.341	234.448	252.563	278.674
VC_RS08545	VC1770		hypothetical protein	CDS	0.0263046	0.90125	0.999979	153.608	206.145	219.283	134.437	217.464	237.957
VC_RS08550	VC1771		hypothetical protein	CDS	0.068555	0.754675	0.999979	160.033	218.968	224.402	163.524	225.796	243.494
VC_RS08555	VC1772		YafY family transcriptional regulator	CDS	0.0268361	0.856582	0.999979	21.6304	22.8585	23.8333	23.4288	19.7884	26.4141
VC_RS08560	VC1773		YjhT family mutarotase	CDS	-0.00619989	0.974779	0.999979	38.6257	43.4869	39.0228	39.2871	39.4727	41.755
VC_RS08565	VC1774		N-acetylneuraminate epimerase	CDS	-0.200579	0.171221	0.999979	36.0236	43.4869	38.771	31.3182	31.6615	39.9095
VC_RS08570	VC1775		MurR/RpiR family transcriptional regulator	CDS	0.170214	0.102987	0.999979	124.334	128.649	122.187	150.694	134.77	136.569
VC_RS08575	VC1776		N-acetylneuraminate lyase	CDS	-0.168172	0.373943	0.999979	22.281	32.6152	20.6443	22.5523	21.7673	22.4923
VC_RS08580	VC1777		TRAP transporter large permease	CDS	0.0332319	0.793459	0.999979	18.3777	24.6705	20.8961	18.8865	23.2254	23.1844
VC_RS08585	VC1778		TRAP transporter small permease	CDS	0.184157	0.46454	0.999979	13.8239	17.7014	17.4553	19.1256	18.0179	18.3399
VC_RS08590	VC1779		DctP family TRAP transporter solute-binding subunit	CDS	0.0561618	0.66072	0.999979	26.5908	26.4824	27.4418	28.9275	28.1204	26.6448
VC_RS08595	VC1781		N-acetylmannosamine-6-phosphate 2-epimerase	CDS	0.231951	0.330644	0.999979	3.25269	4.59958	3.18896	4.94078	3.22864	4.49847
VC_RS08600	VC1782		N-acetylmannosamine kinase	CDS	0.353128	0.0277707	0.999979	9.3515	11.8474	12.9237	12.9098	14.8934	15.8023
VC_RS08605	VC1783	nagA	N-acetylglucosamine-6-phosphate deacetylase	CDS	0.112703	0.444184	0.999979	24.0699	31.082	30.9665	28.2102	32.0781	32.7581
VC_RS08610	VC1784		sialidase	CDS	0.05427	0.789762	0.999979	26.5908	41.8143	37.1765	31.3978	36.9731	41.063
VC_RS08615	VC1785		AlpA family transcriptional regulator	CDS	-0.0506718	0.917897	0.999979	0.325269	0.836287	0.839199	0.47814	0.729047	0.692072
VC_RS08620	VC1786	radC	DNA repair protein RadC	CDS	-0.0508307	0.892738	0.999979	1.38239	2.78762	1.34272	1.83287	1.56224	1.61484
VC_RS08625	VC1787		hypothetical protein	CDS	0.35599	0.37993	0.999979	1.62635	2.2301	2.60152	2.3907	3.12449	2.76829
VC_RS08635	VC1789		IS3-like element ISVch4 family transposase	CDS	0.0949429	0.766901	0.999979	2.68347	1.39381	2.60152	2.47039	2.81204	2.07622
VC_RS08640	VC1791		tape measure protein	CDS	-0.179255	0.191767	0.999979	23.582	21.1859	27.7775	18.4881	23.0171	22.8384
VC_RS08645	VC1792		hypothetical protein	CDS	-0.243796	0.104412	0.999979	6.99329	6.69029	7.88847	5.5783	5.62408	7.15141
VC_RS08650	VC1793		hypothetical protein	CDS	-0.178699	0.342999	0.999979	8.53832	8.0841	8.14023	6.93303	7.49877	7.49745
VC_RS08655	VC1794		hypothetical protein	CDS	-0.0469733	0.829263	0.999979	7.80647	7.3872	9.56687	9.16434	6.87387	7.95883
VC_RS08660	VC1795		transcriptional regulator	CDS	0.188184	0.565341	0.999979	4.30982	2.50886	4.196	4.86109	3.43694	4.49847
VC_RS08665	VC1796		middle operon regulator	CDS	0.303125	0.150055	0.999979	4.63509	5.57524	5.20304	6.77365	5.20748	6.92072
VC_RS08675	VC1797		hypothetical protein	CDS	0.241696	0.212011	0.999979	6.42407	6.69029	9.06335	8.84558	9.06101	8.42021
VC_RS08680	VC1798		AAA family ATPase	CDS	-0.118843	0.513376	0.999979	14.3119	17.7014	16.7001	12.3519	16.1432	16.379
VC_RS08685	VC1799		DDE-type integrase/transposase/recombinase	CDS	0.0910989	0.48702	0.999979	14.7998	19.9315	20.2247	18.1693	20.205	20.0701
VC_RS08690	VC1800		hypothetical protein	CDS	0.358238	0.0695172	0.999979	6.42407	7.24782	9.48295	9.80186	9.37346	10.6118
VC_RS08700	VC1801		hypothetical protein	CDS	0.0530916	0.90252	0.999979	1.62635	1.81195	1.34272	1.51411	1.45809	1.96087
VC_RS08705	VC1802		hypothetical protein	CDS	0.280936	0.590233	0.999979	1.38239	1.67257	1.00704	1.19535	2.18714	1.49949
VC_RS08715	VC1804		DUF2787 family protein	CDS	0.0266284	0.880037	0.999979	5.20431	5.85401	6.37792	4.94078	6.56142	6.344
VC_RS08720	VC1805		DUF2787 domain-containing protein	CDS	-0.0375833	0.832279	0.999979	11.4657	13.52	15.5252	11.6347	15.31	12.5726
VC_RS08725	VC1806		GTPase family protein	CDS	0.00201117	0.989368	0.999979	43.5861	51.4316	47.9183	49.3281	51.0333	42.5624
VC_RS08730	VC1807		inovirus Gp2 family protein	CDS	0.125114	0.672726	0.999979	2.43952	2.927	2.60152	2.23132	2.70789	3.8064
VC_RS08735	VC1808		hypothetical protein	CDS	0.129625	0.713883	0.999979	22.9315	24.9492	23.7493	23.8273	24.5793	29.9898
VC_RS08740	VC1809		AlpA family transcriptional regulator	CDS	0.0894679	0.736204	0.999979	2.19557	3.48453	4.02816	3.26729	3.43694	3.57571
VC_RS08745	VC1810		DUF2986 domain-containing protein	CDS	-0.127256	0.303192	0.999979	25.9402	30.1063	22.9101	24.7039	22.9129	24.4532
VC_RS08750	VC1811		NYN domain-containing protein	CDS	-0.0361173	0.796341	0.999979	20.7359	22.8585	17.1197	20.0819	19.8926	19.032
VC_RS08755	VC1812		thiol-disulfide oxidoreductase DCC family protein	CDS	0.0143337	0.977333	0.999979	4.30982	4.04205	4.53168	4.38295	3.85353	4.84451
VC_RS08760	VC1814		DASH family cryptochrome	CDS	-0.367551	0.0611873	0.999979	15.4503	10.0354	12.0006	9.80186	8.74856	10.7271
VC_RS08765	VC1815		SDR family oxidoreductase	CDS	-0.363543	0.0750114	0.999979	12.035	9.75668	9.65079	9.16434	8.54026	6.69003
VC_RS08770	VC1816		DNA-binding protein VF530	CDS	-0.209281	0.212863	0.999979	6.58671	6.55091	5.8744	6.21582	4.37428	5.76727
VC_RS08775	VC1817		sigma-54-dependent Fis family transcriptional regulator	CDS	0.0701959	0.692909	0.999979	14.9624	16.0288	14.0146	13.4676	17.1847	16.6097
VC_RS08780	VC1819		aldehyde dehydrogenase	CDS	-0.0788148	0.645419	0.999979	6.91197	6.96905	6.294	6.77365	6.24897	5.99796
VC_RS08790	VC1821		PTS fructose transporter subunit IIC	CDS	-0.0677669	0.774722	0.999979	15.369	17.4226	18.0428	11.3957	17.7054	19.6087
VC_RS08795	VC1822		PTS transporter subunit EIIA	CDS	-0.00127635	0.995797	0.999979	50.9047	62.164	64.1148	35.223	61.8648	80.2804
VC_RS08800	VC1823		PTS fructose transporter subunit IIB	CDS	-0.188014	0.262292	0.999979	13.8239	10.7323	12.3362	10.5988	10.3108	11.6499
VC_RS08805	VC1824		PTS transporter subunit EIIA	CDS	0.0721594	0.639952	0.999979	20.7359	25.9249	23.3297	20.7194	27.0789	25.722
VC_RS08810	VC1825		helix-turn-helix transcriptional regulator	CDS	0.370166	0.264743	0.999979	16.5074	44.7413	35.4142	34.1073	46.7631	43.3699
VC_RS08815	VC1826		PTS transporter subunit EIIA	CDS	-0.0622603	0.789802	0.999979	6.91197	5.57524	5.28696	4.06419	7.29047	5.88261
VC_RS08820	VC1827	manA	mannose-6-phosphate isomerase, class I	CDS	0.0296578	0.854314	0.999979	29.1929	31.6395	32.7288	30.2025	34.1611	31.1432
VC_RS08825	VC1828		L-alanine exporter AlaE	CDS	-0.178081	0.167969	0.999979	79.5284	73.0357	75.1923	72.4382	64.2603	64.5934
VC_RS08830	VC1831		hybrid sensor histidine kinase/response regulator	CDS	0.063403	0.724626	0.999979	38.7071	43.6263	46.5756	37.6137	45.0968	52.1361
VC_RS08835	VC1832		YecA family protein	CDS	0.0444083	0.691683	0.999979	89.4491	97.1486	89.2069	109.892	81.5491	92.7377
VC_RS08840	VC1833	nadA	quinolinate synthase NadA	CDS	0.0872409	0.445279	0.999979	96.7676	93.246	100.284	117.065	95.2968	95.9673
VC_RS08845	VC1834	ybgF	tol-pal system protein YbgF	CDS	-0.0778035	0.577519	0.999979	403.659	402.254	397.445	399.167	375.667	365.299
VC_RS08850	VC1835	pal	peptidoglycan-associated lipoprotein Pal	CDS	-0.0894958	0.500475	0.999979	1644.64	1439.25	1378.8	1627.27	1309.89	1257.03
VC_RS08855	VC1836	tolB	Tol-Pal system protein TolB	CDS	-0.047242	0.748418	0.999979	948.648	1002.57	950.561	1051.11	830.489	926.569
VC_RS08860	VC1837	tolA	cell envelope integrity protein TolA	CDS	-0.0692862	0.608613	0.999979	138.077	156.525	143.167	132.285	131.957	152.948
VC_RS08865	VC1838		ExbD/TolR family protein	CDS	-0.180719	0.184304	0.999979	62.2078	58.5401	65.7932	63.2738	55.3034	45.9075
VC_RS08870	VC1839	tolQ	protein TolQ	CDS	-0.170931	0.169248	0.999979	112.625	93.8035	100.872	102.163	89.2562	81.5492
VC_RS08875	VC1840	ybgC	tol-pal system-associated acyl-CoA thioesterase	CDS	-0.140755	0.347514	0.999979	41.2279	42.9294	37.2605	44.7858	29.8909	35.1803
VC_RS08880	VC1841	ybgE	cyd operon protein YbgE	CDS	-0.10348	0.563821	0.999979	198.902	172.136	182.106	188.467	177.471	148.911
VC_RS08885	VC1842	cydX	cytochrome bd-I oxidase subunit CydX	CDS	0.108247	0.544661	0.999979	9.92072	11.9868	12.0006	9.88155	13.227	13.4954
VC_RS08890	VC1843	cydB	cytochrome d ubiquinol oxidase subunit II	CDS	0.0542336	0.690641	0.999979	656.312	737.884	716.173	654.095	761.542	775.582
VC_RS08895	VC1844	cydA	cytochrome ubiquinol oxidase subunit I	CDS	-0.0325132	0.835702	0.999979	986.217	939.429	935.372	892.687	943.803	960.827
VC_RS08900	VC1845	ruvB	Holliday junction branch migration DNA helicase RuvB	CDS	0.0140623	0.897517	0.999979	119.293	120.425	125.796	143.283	113.211	112.462
VC_RS08905	VC1846	ruvA	Holliday junction branch migration protein RuvA	CDS	0.0389473	0.7621	0.999979	83.3503	83.4893	92.3119	102.242	83.7362	80.165
VC_RS08910	VC1847	ruvC	crossover junction endodeoxyribonuclease RuvC	CDS	0.10786	0.388573	0.999979	33.5027	30.3851	32.3931	36.7371	33.9528	33.1041
VC_RS08915	VC1848	cysS	cysteine--tRNA ligase	CDS	0.0705328	0.559764	0.999979	347.062	294.373	298.168	379.085	292.348	315.239
VC_RS08920	VC1849		peptidyl-prolyl cis-trans isomerase	CDS	0.0924387	0.384208	0.999979	415.613	390.685	394.676	479.176	401.08	400.133
VC_RS08925	VC1850	lpxH	UDP-2,3-diacylglucosamine diphosphatase	CDS	0.0318268	0.774939	0.999979	44.8059	45.0201	42.1278	48.2921	41.8681	44.6387
VC_RS08930	VC1851		EAL domain-containing protein	CDS	0.0491431	0.833747	0.999979	50.986	70.6662	59.2475	53.8704	59.7818	73.3597
VC_RS08935	VC1852		YchJ family protein	CDS	-0.0934282	0.468394	0.999979	66.8429	80.0047	70.241	72.996	64.4686	65.7469
VC_RS08940	VC1853		DUF2057 family protein	CDS	-0.124837	0.580229	0.999979	131.815	151.089	123.53	111.327	108.211	153.179
VC_RS08945	VC1854	ompT	porin OmpT	CDS	-0.242266	0.170837	0.999979	1715.47	1134.14	1191.5	1198.78	1030.46	1187.37
VC_RS08950	VC1855	dinG	ATP-dependent DNA helicase DinG	CDS	0.0315922	0.784397	0.999979	162.147	138.684	167.085	177.39	150.913	150.064
VC_RS08955	VC1856		TSUP family transporter	CDS	-0.0407506	0.709323	0.999979	61.3133	51.571	51.6947	56.2611	53.9495	49.8292
VC_RS08960	VC1857		prepilin peptidase	CDS	-0.131447	0.23737	0.999979	44.6432	41.2568	43.0509	41.5982	37.4938	38.6407
VC_RS08965	VC1858	rsmS	pleiotropic regulatory protein RsmS	CDS	-0.0479533	0.730996	0.999979	12.8481	14.9138	12.8398	12.6707	13.227	13.2647
VC_RS08970	VC1859		methyl-accepting chemotaxis protein	CDS	0.103306	0.508039	0.999979	125.391	90.7371	101.291	139.457	104.462	97.1208
VC_RS08975	VC1860	xthA	exodeoxyribonuclease III	CDS	-0.0699231	0.625027	0.999979	178.004	154.992	131.754	171.493	134.561	136.569
VC_RS08980	VC1861		ABC transporter permease	CDS	-0.307771	0.0869078	0.999979	13.0108	14.3563	11.2453	12.1926	10.415	8.30487
VC_RS08985	VC1862		ABC transporter permease	CDS	-0.187121	0.3678	0.999979	20.3293	14.0775	14.3503	16.0177	15.2058	11.6499
VC_RS08990	VC1863		ABC transporter substrate-binding protein	CDS	-0.0637281	0.741955	0.999979	47.3267	32.197	37.0926	48.053	29.9951	33.5655
VC_RS08995	VC1864		ABC transporter ATP-binding protein	CDS	0.076363	0.789485	0.999979	69.1197	35.9603	37.3444	76.9008	34.2652	38.9867
VC_RS09000	VC1865		DUF3360 domain-containing protein	CDS	-0.023119	0.939929	0.999979	2007.4	1660.59	1933.85	1608.46	2048.41	1856.14
VC_RS09005	VC1866	pflB	formate C-acetyltransferase	CDS	-0.171221	0.506801	0.999979	15462.9	16179.2	17047.5	8702.7	16917.4	17621
VC_RS09010	VC1867		lipid A deacylase LpxR family protein	CDS	-0.0788777	0.543548	0.999979	212.564	180.917	188.904	200.739	167.993	182.707
VC_RS09015	VC1868		methyl-accepting chemotaxis protein	CDS	-0.176124	0.232469	0.999979	28.3798	26.2036	27.6936	21.1975	23.2254	28.6057
VC_RS09020	VC1869	pflA	pyruvate formate lyase 1-activating protein	CDS	0.017926	0.916156	0.999979	102.053	80.1441	81.0667	108.777	77.7997	79.9343
VC_RS09025	VC1870		membrane protein	CDS	-0.157808	0.449065	0.999979	7.31856	9.19915	6.88144	6.21582	7.70707	6.92072
VC_RS09030	VC1871		YfbU family protein	CDS	0.0840788	0.761499	0.999979	1212.04	1283.98	1284.56	1051.59	1515.9	1440.09
VC_RS09035	VC1872		PrkA family serine protein kinase	CDS	0.0281479	0.950008	0.999979	237.284	340.229	385.864	152.766	386.082	443.849
VC_RS09040	VC1873		YeaH/YhbH family protein	CDS	0.0545779	0.917138	0.999979	74.3241	100.912	112.704	33.3901	119.98	146.258
VC_RS09045	VC1874		SpoVR family protein	CDS	-0.0817151	0.874629	0.999979	66.9242	81.6773	108.844	27.0946	93.318	123.65
VC_RS09050	VC1875	kdsB	3-deoxy-manno-octulosonate cytidylyltransferase	CDS	-0.107859	0.604407	0.999979	109.616	90.4583	85.6823	114.196	78.2163	72.5522
VC_RS09055	VC1876		Trm112 family protein	CDS	-0.152087	0.463446	0.999979	31.1445	28.5731	22.7423	28.9275	21.4548	23.6458
VC_RS09060	VC1877	lpxK	tetraacyldisaccharide 4'-kinase	CDS	0.0616874	0.67531	0.999979	63.6715	59.7945	54.2123	67.9755	59.6777	57.6727
VC_RS09065	VC1878	msbA	lipid A ABC transporter ATP-binding protein/permease MsbA	CDS	0.0524248	0.757674	0.999979	122.22	98.2637	113.292	129.416	104.254	112.577
VC_RS09070	VC1879		DNA internalization-related competence protein ComEC/Rec2	CDS	-0.133527	0.353073	0.999979	24.8831	32.6152	23.9172	24.943	22.8088	26.1834
VC_RS09075	VC1880		DUF2062 domain-containing protein	CDS	0.102958	0.542566	0.999979	53.9947	63.9759	53.0374	58.1737	67.5931	57.6727
VC_RS09080	VC1882	lolE	lipoprotein-releasing ABC transporter permease subunit LolE	CDS	-0.0689755	0.552898	0.999979	61.3133	61.3277	56.562	58.333	57.1781	55.2504
VC_RS09085	VC1883	lolD	lipoprotein-releasing ABC transporter ATP-binding protein LolD	CDS	-0.109686	0.383502	0.999979	32.5269	37.9117	30.7986	33.6292	30.5158	29.4131
VC_RS09090	VC1884	lolC	lipoprotein-releasing ABC transporter permease subunit LolC	CDS	-0.0944613	0.537436	0.999979	56.5969	43.3475	48.7575	53.711	42.493	43.1392
VC_RS09095	VC1885		PilZ domain-containing protein	CDS	-0.0354707	0.811951	0.999979	44.6432	42.5112	38.6871	48.6109	38.327	35.6417
VC_RS09100	VC1886	mfd	transcription-repair coupling factor	CDS	-0.0222903	0.830739	0.999979	255.906	247.82	261.578	258.036	249.751	245.801
VC_RS09105	VC1887		hypothetical protein	CDS	-0.100911	0.337689	0.999979	216.548	190.813	193.771	207.991	172.576	179.939
VC_RS09110	VC1888		hemolysin	CDS	-3.25653	1.4e-07	0.000165861	874.487	681.574	735.642	113.08	65.6142	60.787
VC_RS09115	VC1889		GNAT family N-acetyltransferase	CDS	-0.0442866	0.731168	0.999979	20.248	22.4404	16.4483	21.1178	18.7469	17.1865
VC_RS09120	VC1890		NAD(P)/FAD-dependent oxidoreductase	CDS	0.087383	0.653836	0.999979	192.885	203.636	161.462	265.288	166.743	160.33
VC_RS09125	VC1892		alpha/beta hydrolase	CDS	-0.204379	0.296955	0.999979	133.686	138.963	120.257	85.1886	123.209	132.763
VC_RS09130	VC1893		phosphotransferase	CDS	-0.132428	0.19799	0.999979	145.721	137.848	151.895	124.396	139.769	133.224
VC_RS09135	VC1894	lpoB	penicillin-binding protein activator LpoB	CDS	-0.0499394	0.626875	0.999979	225.9	234.718	255.284	206.955	235.899	248.8
VC_RS09140	VC1895		YcfL family protein	CDS	-0.0420884	0.731417	0.999979	75.5438	74.5689	76.1154	66.302	71.5507	82.0106
VC_RS09145	VC1896		hypothetical protein	CDS	-0.0268906	0.777091	0.999979	201.748	190.534	186.554	186.315	192.468	189.397
VC_RS09150	VC1897	hinT	purine nucleoside phosphoramidase	CDS	-0.0470677	0.673516	0.999979	74.4054	68.4361	62.5204	69.1709	57.2823	72.3215
VC_RS09155	VC1898		methyl-accepting chemotaxis protein	CDS	0.0371143	0.846578	0.999979	191.502	242.802	229.773	158.822	239.856	282.827
VC_RS09160	VC1899		DUF1887 family protein	CDS	-0.370281	0.182263	0.999979	218.174	149.138	151.14	145.434	119.772	135.992
VC_RS09165	VC1900	fadR	fatty acid metabolism transcriptional regulator FadR	CDS	-0.150087	0.240893	0.999979	172.149	142.447	129.488	145.354	128.416	126.419
VC_RS09170	VC1901	nhaB	Na(+)/H(+) antiporter NhaB	CDS	-0.0525228	0.706605	0.999979	720.634	598.084	594.657	665.81	595.423	583.763
VC_RS09175	VC1902	dsbB	disulfide bond formation protein DsbB	CDS	0.0485235	0.779131	0.999979	52.8563	41.6749	39.4424	57.058	42.1806	39.2174
VC_RS09180	VC1903		DNA translocase FtsK	CDS	-0.0729335	0.55634	0.999979	360.073	313.468	332.994	351.512	308.283	297.13
VC_RS09185	VC1904	lrp	leucine-responsive transcriptional regulator Lrp	CDS	-0.47834	0.14667	0.999979	481.48	237.087	194.107	313.261	167.368	174.402
VC_RS09190	VC1905	ald	alanine dehydrogenase	CDS	-0.315426	0.0164509	0.95792	1128.85	1370.53	1340.54	1017.96	1034.62	1033.15
VC_RS09195	VC1906		methyltransferase	CDS	-0.0400677	0.663141	0.999979	64.8099	68.2967	67.5556	73.3148	61.2399	60.441
VC_RS09200	VC1907	cysB	HTH-type transcriptional regulator CysB	CDS	-0.0431942	0.746557	0.999979	296.32	320.158	343.904	290.31	327.238	314.547
VC_RS09205	VC1909		hypothetical protein	CDS	-0.0149164	0.890651	0.999979	134.255	119.868	116.565	131.249	109.565	126.072
VC_RS09210	VC1910		tRNA isopentenyl-2-thiomethyl-A-37 hydroxylase MiaE	CDS	-0.0030024	0.97998	0.999979	81.48	76.2415	73.7656	84.551	70.6134	75.7819
VC_RS09215	VC1911	pyrF	orotidine-5'-phosphate decarboxylase	CDS	0.112834	0.357058	0.999979	132.059	120.983	129.488	165.675	123.313	124.573
VC_RS09220	VC1912	lapB	lipopolysaccharide assembly protein LapB	CDS	0.0847889	0.49614	0.999979	164.261	187.049	175.561	194.842	186.011	177.747
VC_RS09225	VC1913		LapA family protein	CDS	0.141599	0.47575	0.999979	34.6412	31.3607	26.6865	40.5622	33.3279	28.1443
VC_RS09230	VC1914	ihfB	integration host factor subunit beta	CDS	0.00490963	0.980324	0.999979	157.268	174.366	136.957	160.097	148.517	161.368
VC_RS09235	VC1915	rpsA	30S ribosomal protein S1	CDS	0.214121	0.188554	0.999979	9233.1	11451	11629.2	14093.3	12211.3	11178.5
VC_RS09240	VC1916	cmk	(d)CMP kinase	CDS	-0.111132	0.523402	0.999979	102.948	85.9981	87.6124	99.2937	71.9673	84.7788
VC_RS09245	VC1917		ComEA family DNA-binding protein	CDS	-0.086523	0.738602	0.999979	3.41533	3.20577	2.9372	3.10791	3.64523	2.19156
VC_RS09250	VC1918	ppiD	peptidylprolyl isomerase	CDS	-0.0811444	0.674521	0.999979	708.681	609.374	635.526	710.994	585.737	549.967
VC_RS09255	VC1919		HU family DNA-binding protein	CDS	-0.0535983	0.721502	0.999979	769.018	670.423	697.878	620.386	700.822	738.326
VC_RS09260	VC1920	lon	endopeptidase La	CDS	-0.0260308	0.873608	0.999979	747.388	625.96	659.779	779.846	607.192	609.716
VC_RS09265	VC1921	clpX	ATP-dependent protease ATP-binding subunit ClpX	CDS	0.0475004	0.691375	0.999979	1239.2	1251.08	1317.96	1357.84	1359.46	1218.39
VC_RS09270	VC1922	clpP	ATP-dependent Clp endopeptidase proteolytic subunit ClpP	CDS	0.0852259	0.399828	0.999979	626.875	647.286	634.099	735.857	630.626	657.815
VC_RS09275	VC1923	tig	trigger factor	CDS	-0.0963497	0.690941	0.999979	1906.73	1546.29	1375.53	1969.86	1261.88	1284.72
VC_RS09285	VC1925		sensor histidine kinase	CDS	-0.197891	0.249109	0.999979	44.318	35.9603	38.6871	31.2385	34.8901	37.8333
VC_RS09290	VC1926		sigma-54-dependent Fis family transcriptional regulator	CDS	-0.172173	0.167758	0.999979	29.7622	29.8276	30.2112	24.3054	25.6208	29.8744
VC_RS09295	VC1927		TRAP transporter large permease	CDS	0.0306316	0.870769	0.999979	7.4812	6.69029	5.4548	7.65024	5.72823	6.57469
VC_RS09300	VC1928		TRAP transporter small permease	CDS	0.0416339	0.911495	0.999979	2.52084	2.50886	2.098	1.83287	2.91619	2.65294
VC_RS09305	VC1929		DctP family TRAP transporter solute-binding subunit	CDS	0.412278	0.065407	0.999979	5.52958	4.59958	4.78344	7.88931	7.29047	4.61381
VC_RS09310	VC1931		YdiU family protein	CDS	0.133275	0.718774	0.999979	61.5572	30.5245	32.5609	73.8726	31.8698	30.9126
VC_RS09315	VC1933		oxidoreductase	CDS	-0.330368	0.201802	0.999979	7.88778	8.36287	9.14727	5.17985	8.22781	6.92072
VC_RS09320	VC1934		bifunctional diguanylate cyclase/phosphodiesterase	CDS	-0.0694689	0.710414	0.999979	28.1358	37.9117	31.5539	24.5445	34.4735	33.9115
VC_RS09325	VC1935		CDP-alcohol phosphatidyltransferase family protein	CDS	-0.999073	0.00137106	0.164898	31.3885	21.1859	16.784	13.3879	10.415	10.8425
VC_RS09330	VC1936		phosphatidate cytidylyltransferase	CDS	-0.972747	0.00241141	0.231821	38.1378	29.1306	25.9313	18.0099	13.8519	15.5716
VC_RS09335	VC1937		1-acyl-sn-glycerol-3-phosphate acyltransferase	CDS	-0.925497	0.000630237	0.0934064	20.492	17.8408	17.6232	10.9175	9.47761	8.99694
VC_RS09340	VC1938		acyl-CoA thioesterase	CDS	-0.267194	0.105099	0.999979	15.6129	16.0288	16.9518	11.7144	14.5809	14.1875
VC_RS09345	VC1939		LysE family translocator	CDS	-0.0728659	0.624087	0.999979	82.5371	63.8365	64.2827	67.8958	67.5931	64.9394
VC_RS09350	VC1940		HAD-IB family hydrolase	CDS	-0.0167285	0.935118	0.999979	32.6896	29.27	28.1132	33.7885	27.5996	27.5675
VC_RS09355	VC1941	opgC	succinyl transferase OpgC	CDS	0.0351804	0.834324	0.999979	73.2669	69.6905	57.5691	83.7541	61.4482	59.9796
VC_RS09365	VC1942	folD	bifunctional methylenetetrahydrofolate dehydrogenase/methenyltetrahydrofolate cyclohydrolase FolD	CDS	0.11294	0.700344	0.999979	196.219	152.762	131.503	255.327	139.248	124.688
VC_RS09370	VC1944		TauD/TfdA family dioxygenase	CDS	0.102424	0.445484	0.999979	16.8327	22.301	19.5533	21.7554	20.1009	20.8775
VC_RS09375	VC1945		FAD-binding protein	CDS	0.202504	0.174401	0.999979	24.5578	28.8519	28.1132	29.3259	35.2025	29.1824
VC_RS09380	VC1947		LysR family transcriptional regulator	CDS	0.020615	0.938961	0.999979	23.9073	32.6152	35.2464	23.6679	34.6818	34.8343
VC_RS09385	VC1949		L-tyrosine/L-tryptophan isonitrile synthase family protein	CDS	-0.353033	0.108887	0.999979	14.3932	12.5443	12.3362	7.1721	12.0813	11.7652
VC_RS09390	VC1950		molybdopterin guanine dinucleotide-containing S/N-oxide reductase	CDS	-0.249648	0.360658	0.999979	1157.47	918.661	1060.58	533.285	1051.18	1054.26
VC_RS09395	VC1951		cytochrome c	CDS	-0.108498	0.638394	0.999979	595.162	504.699	563.606	398.609	544.39	600.257
VC_RS09400	VC1952		chitinase	CDS	0.0550803	0.832161	0.999979	19.4348	25.6461	25.176	18.4084	28.4328	26.1834
VC_RS09405	VC1953		NupC/NupG family nucleoside CNT transporter	CDS	0.186738	0.307286	0.999979	5.85485	5.85401	6.54576	6.77365	7.81122	6.22865
VC_RS09410	VC1955		LysR family transcriptional regulator	CDS	-0.176938	0.156447	0.999979	18.0525	20.489	21.6513	17.4521	20.7258	14.9949
VC_RS09415	VC1956		lytic murein transglycosylase	CDS	-0.0842095	0.459732	0.999979	180.118	182.589	211.562	186.793	181.116	173.825
VC_RS09420	VC1957		hypothetical protein	CDS	-0.103115	0.660355	0.999979	36.5928	41.5356	35.7499	33.8682	31.1407	40.9476
VC_RS09425	VC1959	minC	septum site-determining protein MinC	CDS	-0.296774	0.158794	0.999979	83.5129	70.2481	61.3455	69.7287	51.1374	54.097
VC_RS09430	VC1960	minD	septum site-determining protein MinD	CDS	-0.117593	0.492151	0.999979	150.112	137.569	126.383	144.558	117.481	119.498
VC_RS09435	VC1961	minE	cell division topological specificity factor MinE	CDS	-0.294431	0.151807	0.999979	49.441	42.79	39.1906	45.3436	29.8909	31.72
VC_RS09440	VC1962		hypothetical protein	CDS	-0.151128	0.366546	0.999979	25.1271	21.6041	18.882	25.0226	15.4141	18.4553
VC_RS09445	VC1963		DUF1244 domain-containing protein	CDS	-0.0580334	0.640648	0.999979	33.5841	34.1484	29.7077	35.462	28.6411	29.2977
VC_RS09450	VC1964		Tim44 domain-containing protein	CDS	0.036452	0.741791	0.999979	185.404	200.569	203.59	210.621	205.695	188.244
VC_RS09455	VC1965		TetR/AcrR family transcriptional regulator	CDS	-0.0913363	0.461231	0.999979	38.8697	33.0333	33.568	35.462	32.0781	31.4893
VC_RS09460	VC1966		MFS transporter	CDS	-0.0183097	0.825856	0.999979	73.7548	71.6419	69.4018	71.2428	69.6761	71.1681
VC_RS09470	VC1967		methyl-accepting chemotaxis protein	CDS	0.0548744	0.753635	0.999979	46.1069	53.5223	51.5268	43.2716	58.532	55.2504
VC_RS09475	VC1968		helix-turn-helix domain-containing protein	CDS	-0.139967	0.407114	0.999979	65.7044	62.164	65.5415	49.8062	61.3441	64.5934
VC_RS09480	VC1970		benzoate/H(+) symporter BenE family transporter	CDS	0.0343108	0.877876	0.999979	98.2314	107.602	111.865	83.276	122.063	120.19
VC_RS09485	VC1971	menE	o-succinylbenzoate--CoA ligase	CDS	-0.0553854	0.880678	0.999979	276.072	229.979	312.014	191.495	308.387	287.787
VC_RS09490	VC1972	menC	o-succinylbenzoate synthase	CDS	0.0451419	0.902295	0.999979	365.115	318.068	446.454	315.014	437.949	412.936
VC_RS09495	VC1973	menB	1,4-dihydroxy-2-naphthoyl-CoA synthase	CDS	0.223769	0.475926	0.999979	648.181	718.928	923.875	767.016	1009.52	899.002
VC_RS09500	VC1974	menH	2-succinyl-6-hydroxy-2,4-cyclohexadiene-1-carboxylate synthase	CDS	0.336258	0.108227	0.999979	117.341	204.054	193.855	181.852	226.734	241.649
VC_RS09505	VC1975		2-succinyl-5-enolpyruvyl-6-hydroxy-3-cyclohexene-1-carboxylic-acid synthase	CDS	0.0278866	0.83527	0.999979	160.52	154.016	160.119	184.801	150.809	148.219
VC_RS09510	VC1976		isochorismate synthase MenF	CDS	0.0141748	0.90433	0.999979	125.473	120.007	131.586	134.437	123.417	122.958
VC_RS09515	VC1977		pyridoxal phosphate-dependent aminotransferase	CDS	-0.0423704	0.721291	0.999979	121.569	97.1486	103.557	116.666	95.1927	101.158
VC_RS09520	VC1978	yfbR	5'-deoxynucleotidase	CDS	0.11955	0.494777	0.999979	32.039	38.051	35.3303	33.6292	40.8266	40.0248
VC_RS09525	VC1979		deoxyguanosinetriphosphate triphosphohydrolase family protein	CDS	0.0863558	0.537786	0.999979	161.74	176.456	183.113	164.002	201.738	187.782
VC_RS09530	VC1980		DTW domain-containing protein	CDS	-0.0345022	0.847933	0.999979	16.1008	24.2523	24.6725	22.0741	22.8088	18.3399
VC_RS09535	VC1981	rrtA	rhombosortase	CDS	-0.120506	0.475268	0.999979	19.1909	12.9624	18.5463	18.7271	14.8934	13.1494
VC_RS09540	VC1983		M3 family oligoendopeptidase	CDS	-0.104661	0.342632	0.999979	331.287	296.324	305.217	287.601	292.348	287.671
VC_RS09545	VC1984	rnd	ribonuclease D	CDS	0.00455449	0.967705	0.999979	89.8557	91.7128	92.228	95.3889	90.4018	88.8159
VC_RS09550	VC1985	fadD	long-chain-fatty-acid--CoA ligase FadD	CDS	-0.0253483	0.855497	0.999979	243.058	197.503	212.317	223.132	210.174	208.314
VC_RS09555	VC1986		alpha/beta hydrolase	CDS	-0.0151623	0.911397	0.999979	42.2037	39.5842	40.1137	42.4747	38.0146	40.1402
VC_RS09560	VC1987		Slp family lipoprotein	CDS	0.0462466	0.760483	0.999979	53.1815	57.7038	63.6952	52.436	59.3652	68.6305
VC_RS09565	VC1988		hypothetical protein	CDS	0.0083832	0.955313	0.999979	22.8502	23.6948	21.4835	25.2617	21.6631	21.3389
VC_RS09570	VC1989	tsaB	tRNA (adenosine(37)-N6)-threonylcarbamoyltransferase complex dimerization subunit type 1 TsaB	CDS	-0.0527318	0.645904	0.999979	57.4101	58.2613	54.1284	60.0065	51.7623	51.7901
VC_RS09575	VC1990		ATP-dependent DNA helicase	CDS	0.081412	0.424516	0.999979	95.7918	97.7061	94.8295	107.263	99.6711	98.0436
VC_RS09585	VC1992	purU	formyltetrahydrofolate deformylase	CDS	-0.529458	0.0240078	0.999979	228.583	151.507	146.524	134.676	101.546	128.725
VC_RS09590	VC1993		NADPH-dependent 2,4-dienoyl-CoA reductase	CDS	0.107025	0.453722	0.999979	29.1116	32.6152	33.0645	34.0276	31.349	36.6798
VC_RS09595	VC1994	sppA	signal peptide peptidase SppA	CDS	-0.135053	0.38943	0.999979	304.29	224.404	252.179	260.267	218.297	232.652
VC_RS09600	VC1995	ansA	asparaginase	CDS	-0.0142299	0.904424	0.999979	101.565	100.354	88.2838	100.808	90.8184	95.6213
VC_RS09605	VC1996		YeaC family protein	CDS	-0.0967058	0.60604	0.999979	13.9053	11.8474	9.06335	12.3519	9.26931	10.8425
VC_RS09610	VC1997		DUF2989 domain-containing protein	CDS	-0.0666563	0.524322	0.999979	54.6453	57.7038	62.94	52.5954	54.8868	59.9796
VC_RS09615	VC1998	msrB	peptide-methionine (R)-S-oxide reductase MsrB	CDS	0.075011	0.632414	0.999979	23.7447	22.8585	24.085	31.1588	23.9544	19.1473
VC_RS09620	VC2000	gap	type I glyceraldehyde-3-phosphate dehydrogenase	CDS	-0.144049	0.373631	0.999979	10570.8	10508.4	11276.2	7881.97	10403.5	10995.5
VC_RS09625	VC2001		D-hexose-6-phosphate mutarotase	CDS	-0.238632	0.213534	0.999979	440.09	456.752	468.022	297.642	396.914	462.42
VC_RS09630	VC2002		DUF2860 domain-containing protein	CDS	-0.148922	0.352671	0.999979	99.2885	63.6972	73.43	76.6617	62.8022	74.0517
VC_RS09635	VC2003	rlmA	23S rRNA (guanine(745)-N(1))-methyltransferase	CDS	-0.0537275	0.699948	0.999979	58.7924	45.1595	51.6947	55.2251	45.6175	49.2525
VC_RS09640	VC2004		ChaN family lipoprotein	CDS	-0.0940567	0.653257	0.999979	95.7918	75.8233	76.9546	94.831	75.0918	62.8632
VC_RS09645	VC2005		hypothetical protein	CDS	0.0401775	0.826701	0.999979	43.0982	39.7236	37.1765	45.1842	41.6598	36.4491
VC_RS09650	VC2006		chemotaxis protein CheV	CDS	0.00119436	0.992853	0.999979	178.979	183.983	174.47	165.436	172.368	200.124
VC_RS09655	VC2007		ROK family protein	CDS	-0.046998	0.695944	0.999979	194.592	205.03	188.065	168.225	180.491	220.194
VC_RS09660	VC2008	pyk	pyruvate kinase	CDS	0.0414015	0.810017	0.999979	118.967	123.492	134.775	98.4968	131.645	158.369
VC_RS09665	VC2009		patatin family protein	CDS	0.231744	0.393822	0.999979	164.424	279.459	308.154	257.399	312.969	312.586
VC_RS09670	VC2010	ynhF	YnhF family membrane protein	CDS	-0.0849493	0.7661	0.999979	9.10754	11.1505	9.06335	9.96124	6.56142	10.9578
VC_RS09675	VC2011		porin family protein	CDS	0.0250653	0.861419	0.999979	30.5753	36.0997	34.0715	29.565	34.8901	38.064
VC_RS09680	VC2012		sodium-dependent transporter	CDS	0.0344042	0.903529	0.999979	45.0498	19.0952	22.2388	41.6778	21.6631	25.376
VC_RS09690	VC2013	ptsG	PTS glucose transporter subunit IIBC	CDS	-0.073731	0.730701	0.999979	3975.44	3498.6	4201.87	2916.25	3974.24	4203.99
VC_RS09695	VC2014		YchF/TatD family DNA exonuclease	CDS	-0.129853	0.570061	0.999979	25.7776	20.3496	21.3996	27.6524	19.6843	14.1875
VC_RS09700	VC2015		DNA polymerase III subunit delta'	CDS	-0.0285847	0.851197	0.999979	46.5948	40.0024	38.6032	50.4437	35.8274	36.3338
VC_RS09705	VC2016		dTMP kinase	CDS	-0.114408	0.331905	0.999979	36.5115	34.5665	37.2605	36.6574	32.703	30.6819
VC_RS09710	VC2017	mltG	endolytic transglycosylase MltG	CDS	0.0136426	0.890984	0.999979	53.5068	51.7104	52.7856	57.5361	51.9706	49.9445
VC_RS09715	VC2018	pabC	aminodeoxychorismate lyase	CDS	0.0318813	0.74926	0.999979	59.3617	55.4737	56.4781	57.058	59.6777	58.4801
VC_RS09720	VC2019	fabF	beta-ketoacyl-ACP synthase II	CDS	-0.0503485	0.777654	0.999979	1133.56	893.572	889.635	1125.3	870.482	820.913
VC_RS09725	VC2020	acpP	acyl carrier protein	CDS	-0.117675	0.466549	0.999979	1412.16	1064.87	991.346	1283.73	922.244	990.701
VC_RS09730	VC2021	fabG	3-oxoacyl-ACP reductase FabG	CDS	0.0660083	0.684082	0.999979	673.389	658.018	684.367	808.215	675.514	626.325
VC_RS09735	VC2022	fabD	ACP S-malonyltransferase	CDS	0.0700107	0.663511	0.999979	612.32	587.77	610.434	732.43	618.752	549.275
VC_RS09740	VC2023		ketoacyl-ACP synthase III	CDS	-0.0191551	0.922462	0.999979	463.102	414.519	409.865	517.028	400.038	353.303
VC_RS09745	VC2024	plsX	phosphate acyltransferase PlsX	CDS	0.112861	0.53666	0.999979	198.984	217.435	220.709	261.463	222.359	204.969
VC_RS09750	VC2025	rpmF	50S ribosomal protein L32	CDS	0.117778	0.611876	0.999979	167.351	170.881	190.498	255.645	171.638	146.143
VC_RS09755	VC2026	yceD	23S rRNA accumulation protein YceD	CDS	0.222908	0.285992	0.999979	1338	1403.01	1498.98	2096.64	1535.48	1316.09
VC_RS09760	VC2027		septum formation inhibitor Maf	CDS	-0.0135593	0.925731	0.999979	54.1574	43.4869	42.7992	58.4127	42.1806	38.41
VC_RS09765	VC2028	rluC	23S rRNA pseudouridine(955/2504/2580) synthase RluC	CDS	0.19032	0.192769	0.999979	80.5855	71.2237	81.5702	99.6921	84.986	81.6645
VC_RS09770	VC2030	rne	ribonuclease E	CDS	-0.13337	0.375083	0.999979	1917.38	1623.23	1689.22	1693.89	1513.92	1560.28
VC_RS09775	VC2031		SulP family inorganic anion transporter	CDS	0.257423	0.359884	0.999979	54.4013	40.2811	32.5609	75.2273	41.3474	35.1803
VC_RS09780	VC2032		DMT family transporter	CDS	-0.212658	0.366902	0.999979	42.0411	25.3674	26.7705	35.8605	25.3083	20.0701
VC_RS09785	VC2033	adhE	bifunctional acetaldehyde-CoA/alcohol dehydrogenase	CDS	-0.0618363	0.840289	0.999979	21802.9	23949.4	27313.3	13303.1	28315.6	28381.8
VC_RS09790	VC2035		YchE family NAAT transporter	CDS	0.011245	0.928745	0.999979	24.4765	27.3187	29.9594	28.2102	23.8502	30.3358
VC_RS09795	VC2036	asd	aspartate-semialdehyde dehydrogenase	CDS	-0.364338	0.132372	0.999979	1270.91	813.149	861.606	799.051	721.756	767.623
VC_RS09800	VC2037	nhaC	Na+/H+ antiporter NhaC	CDS	-0.202374	0.482512	0.999979	861.476	535.223	566.376	636.324	505.021	564.962
VC_RS09805	VC2038		Hpt domain-containing protein	CDS	-0.101607	0.419698	0.999979	12.035	13.1018	11.8327	11.7941	11.144	11.4192
VC_RS09810	VC2039	yejK	nucleoid-associated protein YejK	CDS	-0.0216955	0.87597	0.999979	100.183	78.8897	82.4933	106.306	70.9258	80.3957
VC_RS09815	VC2040		YejL family protein	CDS	-0.0884197	0.693315	0.999979	44.7245	60.4914	41.0369	37.9324	48.5337	50.8673
VC_RS09820	VC2041		DUF3413 domain-containing protein	CDS	-0.0569202	0.675389	0.999979	228.176	202.939	207.534	237.396	180.179	196.318
VC_RS09835	VC2042		histone deacetylase	CDS	0.0988893	0.418819	0.999979	24.2326	23.5554	24.5046	28.9275	22.4963	25.9527
VC_RS09840	VC2043		DNA topoisomerase III	CDS	0.0769081	0.670764	0.999979	62.1265	54.3586	52.45	78.1758	47.0756	52.7128
VC_RS09845	VC2044		Grx4 family monothiol glutaredoxin	CDS	0.124056	0.644762	0.999979	109.453	83.0711	88.032	139.617	89.0479	76.9354
VC_RS09850	VC2045	sodB	superoxide dismutase [Fe]	CDS	0.0742309	0.748118	0.999979	729.661	606.168	497.142	936.277	445.864	547.314
VC_RS09855	VC2046		hypothetical protein	CDS	0.714195	0.00104798	0.13313	19.0283	24.1129	20.2247	37.3746	33.6403	32.5274
VC_RS09860	VC2047		SDR family oxidoreductase	CDS	-0.0279521	0.880312	0.999979	45.619	57.2856	52.1143	41.6778	53.9495	56.4039
VC_RS09865	VC2048		VacJ family lipoprotein	CDS	-0.0481675	0.730164	0.999979	100.752	87.9495	80.4792	87.1011	87.7981	85.4709
VC_RS09870	VC2049	ccmI	c-type cytochrome biogenesis protein CcmI	CDS	-0.226477	0.347759	0.999979	208.66	154.434	172.791	156.033	160.39	141.759
VC_RS09875	VC2050		cytochrome c-type biogenesis protein CcmH	CDS	-0.125222	0.594621	0.999979	110.348	98.6818	101.627	105.43	88.9437	90.4308
VC_RS09880	VC2051		DsbE family thiol:disulfide interchange protein	CDS	-0.046424	0.867666	0.999979	101.159	79.8654	84.5074	96.0264	86.9649	74.1671
VC_RS09885	VC2052		heme lyase CcmF/NrfE family subunit	CDS	0.0239238	0.942272	0.999979	343.647	267.89	289.692	353.983	287.14	275.214
VC_RS09890	VC2053	ccmE	cytochrome c maturation protein CcmE	CDS	0.154119	0.589994	0.999979	97.2556	84.4649	93.319	125.83	92.4848	87.6625
VC_RS09895	VC2054	ccmD	heme exporter protein CcmD	CDS	0.111007	0.740752	0.999979	31.7138	31.5001	32.2253	38.2512	34.2652	30.4512
VC_RS09900	VC2055		heme ABC transporter permease	CDS	0.24373	0.422	0.999979	124.66	106.348	115.222	169.501	128.729	111.654
VC_RS09905	VC2056	ccmB	heme exporter protein CcmB	CDS	-0.0485432	0.745931	0.999979	45.4564	41.1174	36.4213	46.1405	39.1602	33.4502
VC_RS09910	VC2057	ccmA	cytochrome c biogenesis heme-transporting ATPase CcmA	CDS	0.0415204	0.747073	0.999979	56.1903	44.3232	44.6454	54.5079	49.1586	45.7921
VC_RS09915	VC2058		DUF2802 domain-containing protein	CDS	0.109931	0.442436	0.999979	160.52	172.833	195.03	160.097	209.236	201.047
VC_RS09920	VC2059		chemotaxis protein CheW	CDS	0.154248	0.447759	0.999979	278.349	327.685	332.155	273.337	372.647	398.172
VC_RS09925	VC2060		chemotaxis protein CheW	CDS	0.0498047	0.749912	0.999979	257.939	286.289	305.469	266.085	297.243	316.277
VC_RS09930	VC2061		ParA family protein	CDS	-0.00671428	0.958765	0.999979	202.805	201.266	236.486	192.451	218.193	227.115
VC_RS09935	VC2062		chemotaxis response regulator protein-glutamate methylesterase	CDS	0.00429061	0.975772	0.999979	391.218	427.064	470.539	379.723	467.215	445.81
VC_RS09940	VC2063		chemotaxis protein CheA	CDS	-0.0238349	0.877292	0.999979	846.839	872.944	963.905	749.404	958.801	931.645
VC_RS09945	VC2064		protein phosphatase CheZ	CDS	-0.0127305	0.935955	0.999979	455.946	476.126	482.036	411.917	480.025	509.827
VC_RS09950	VC2065	cheY	chemotaxis protein CheY	CDS	-0.0154526	0.927189	0.999979	312.584	333.121	327.456	298.598	331.091	333.117
VC_RS09955	VC2066		RNA polymerase sigma factor FliA	CDS	-0.154856	0.296373	0.999979	299.167	265.103	282.139	247.517	249.751	263.103
VC_RS09960	VC2067		MinD/ParA family protein	CDS	-0.358037	0.053931	0.999979	255.987	213.811	251.76	179.302	181.429	202.431
VC_RS09965	VC2068	flhF	flagellar biosynthesis protein FlhF	CDS	-0.463664	0.0267941	0.999979	293.637	240.014	283.565	187.51	196.947	208.314
VC_RS09970	VC2069	flhA	flagellar biosynthesis protein FlhA	CDS	-0.557626	0.00805592	0.596977	225.086	201.127	228.01	129.098	151.225	164.367
VC_RS09975	VC2070	sixA	phosphohistidine phosphatase SixA	CDS	0.140429	0.427309	0.999979	49.197	64.3941	69.15	51.0813	70.1968	80.2804
VC_RS09980	VC2072		insulinase family protein	CDS	-0.0481615	0.740254	0.999979	109.534	109.972	104.564	111.088	100.296	101.965
VC_RS09985	VC2073		VOC family protein	CDS	-0.0720198	0.632439	0.999979	21.3865	21.1859	23.3297	23.907	19.7884	18.9166
VC_RS09990	VC2074	argS	arginine--tRNA ligase	CDS	0.0787593	0.654705	0.999979	302.419	242.941	235.144	341.073	233.087	250.069
VC_RS09995	VC2075		HIT domain-containing protein	CDS	-0.100669	0.440503	0.999979	45.2938	46.5533	51.5268	40.0044	43.1179	50.752
VC_RS10000	VC2076		iron transporter FeoC	CDS	0.0650799	0.81113	0.999979	87.5788	125.025	159.7	77.1399	157.995	154.678
VC_RS10005	VC2077	feoB	Fe(2+) transporter permease subunit FeoB	CDS	0.058241	0.76957	0.999979	651.108	871.55	978.003	590.742	1021.81	991.278
VC_RS10010	VC2078		ferrous iron transport protein A	CDS	0.257306	0.246546	0.999979	52.3684	85.58	73.43	68.8521	85.8192	97.6975
VC_RS10015	VC2080		AraC family transcriptional regulator	CDS	-0.00696755	0.954428	0.999979	117.26	139.381	139.475	125.83	131.749	136.569
VC_RS10020	VC2081	znuA	zinc ABC transporter substrate-binding protein ZnuA	CDS	-0.0509137	0.676969	0.999979	60.5001	55.6131	50.8555	58.8909	53.7412	48.4451
VC_RS10025	VC2082	znuC	zinc ABC transporter ATP-binding protein ZnuC	CDS	0.0249684	0.845478	0.999979	70.6648	73.872	65.8772	72.3585	74.4669	67.131
VC_RS10030	VC2083	znuB	zinc ABC transporter permease subunit ZnuB	CDS	-0.0607185	0.649959	0.999979	39.0323	32.3364	40.0298	39.6059	36.1399	31.1432
VC_RS10035	VC2084	sucD	succinate--CoA ligase subunit alpha	CDS	0.102511	0.422102	0.999979	658.02	668.332	820.653	785.185	783.517	736.48
VC_RS10040	VC2085	sucC	ADP-forming succinate--CoA ligase subunit beta	CDS	0.158964	0.298906	0.999979	663.224	710.844	895.09	868.86	843.195	821.49
VC_RS10045	VC2086	odhB	2-oxoglutarate dehydrogenase complex dihydrolipoyllysine-residue succinyltransferase	CDS	0.153419	0.27494	0.999979	683.798	806.32	1030.54	903.206	985.88	914.458
VC_RS10050	VC2087	sucA	2-oxoglutarate dehydrogenase E1 component	CDS	0.200766	0.120614	0.999979	1681.32	1877.88	2317.79	2237.45	2270.15	2246.93
VC_RS10055	VC2088		succinate dehydrogenase iron-sulfur subunit	CDS	0.192953	0.200708	0.999979	202.236	202.66	243.955	279.552	254.958	207.16
VC_RS10060	VC2089	sdhA	succinate dehydrogenase flavoprotein subunit	CDS	0.25654	0.047468	0.999979	658.915	697.742	808.569	920.26	822.365	843.982
VC_RS10065	VC2090	sdhD	succinate dehydrogenase, hydrophobic membrane anchor protein	CDS	0.24352	0.0696447	0.999979	158.569	153.459	159.28	221.777	170.076	165.982
VC_RS10070	VC2091	sdhC	succinate dehydrogenase cytochrome b556 subunit	CDS	0.0939023	0.449557	0.999979	160.846	154.713	149.21	181.135	155.287	159.523
VC_RS10075	VC2092		citrate synthase	CDS	0.0718602	0.604734	0.999979	1020.53	873.501	1020.47	1116.46	949.011	997.968
VC_RS10080	VC2093		Nif3-like dinuclear metal center hexameric protein	CDS	0.0857255	0.581128	0.999979	60.0122	50.7347	52.1982	72.3585	50.6167	49.8292
VC_RS10085	VC2094		DUF1853 family protein	CDS	-0.247418	0.211726	0.999979	77.4141	61.1883	54.8836	57.8549	43.7428	61.4791
VC_RS10090	VC2095	pgm	phosphoglucomutase (alpha-D-glucose-1,6-bisphosphate-dependent)	CDS	-0.102778	0.424868	0.999979	570.279	528.672	563.858	509.856	515.02	523.668
VC_RS10095	VC2096	seqA	replication initiation negative regulator SeqA	CDS	-0.0720305	0.661098	0.999979	155.316	114.85	112.872	138.9	112.377	113.154
VC_RS10100	VC2097		alpha/beta fold hydrolase	CDS	0.0446036	0.635595	0.999979	63.2649	64.2547	67.3038	68.613	66.3433	65.9775
VC_RS10105	VC2098		DUF2788 domain-containing protein	CDS	-0.196452	0.289071	0.999979	126.774	85.0225	81.1506	104.952	74.5711	76.1279
VC_RS10110	VC2099	fldA	flavodoxin FldA	CDS	-0.163353	0.421811	0.999979	222.972	148.162	141.489	195.479	131.541	130.686
VC_RS10115	VC2100		LrgB family protein	CDS	0.286845	0.636876	0.999979	12.035	16.7257	14.9378	15.2208	15.6224	22.377
VC_RS10120	VC2101		CidA/LrgA family protein	CDS	0.771479	0.294105	0.999979	3.41533	6.55091	7.21712	7.49086	8.64441	13.1494
VC_RS10125	VC2103		LysR family transcriptional regulator	CDS	0.0250365	0.867411	0.999979	17.0766	14.4956	15.3574	15.1411	17.2888	15.4563
VC_RS10130	VC2105		DUF4442 domain-containing protein	CDS	-0.226979	0.275467	0.999979	10.8152	11.1505	9.90255	7.96899	7.91537	11.4192
VC_RS10135	VC2106	fur	ferric iron uptake transcriptional regulator	CDS	-0.0760588	0.491396	0.999979	492.783	421.488	390.06	426.58	388.061	422.741
VC_RS10140	VC2107		aspartate-semialdehyde dehydrogenase	CDS	-5.44e-06	0.999979	0.999979	186.542	150.253	162.889	218.111	144.768	136.684
VC_RS10145	VC2108		4-phosphoerythronate dehydrogenase	CDS	-0.05026	0.809967	0.999979	160.927	121.68	116.817	167.907	114.46	103.234
VC_RS10150	VC2109	fabB	beta-ketoacyl-ACP synthase I	CDS	-0.00943106	0.966015	0.999979	854.645	633.626	636.785	882.168	627.709	601.295
VC_RS10155	VC2110	mnmC	bifunctional tRNA (5-methylaminomethyl-2-thiouridine)(34)-methyltransferase MnmD/FAD-dependent 5-carboxymethylaminomethyl-2-thiouridine(34) oxidoreductase MnmC	CDS	-0.0680835	0.645156	0.999979	51.7992	42.0931	44.058	49.4875	41.8681	40.2555
VC_RS10160	VC2111		NAD(P)H-dependent oxidoreductase	CDS	-0.125832	0.339666	0.999979	80.0163	64.6728	76.1154	71.96	68.0097	62.5172
VC_RS10165	VC2112		YfcL family protein	CDS	-0.0319996	0.872347	0.999979	22.9315	17.562	13.5111	18.4881	18.7469	15.5716
VC_RS10170	VC2113		elongation factor P hydroxylase	CDS	0.189049	0.277708	0.999979	24.8018	26.9006	22.8262	36.4183	21.7673	26.4141
VC_RS10175	VC2115		trimeric intracellular cation channel family protein	CDS	0.214717	0.119547	0.999979	27.2413	31.5001	31.8057	31.4775	38.6395	34.9496
VC_RS10180	VC2116	aroC	chorismate synthase	CDS	-0.0538594	0.785798	0.999979	510.754	396.26	425.726	499.337	400.143	384.446
VC_RS10185	VC2118	prmB	50S ribosomal protein L3 N(5)-glutamine methyltransferase	CDS	-0.164072	0.479575	0.999979	259.321	176.735	169.518	214.047	167.16	159.292
VC_RS10190	VC2119	smrB	endonuclease SmrB	CDS	0.00153414	0.991056	0.999979	66.6802	73.0357	66.9681	73.7929	59.2611	73.7057
VC_RS10195	VC2120	flhB	flagellar biosynthesis protein FlhB	CDS	0.26135	0.118449	0.999979	42.9356	55.3343	63.2756	59.2893	70.1968	64.132
VC_RS10200	VC2121	fliR	flagellar type III secretion system protein FliR	CDS	0.284822	0.119524	0.999979	23.9886	27.7368	38.0157	37.6137	35.8274	35.9878
VC_RS10205	VC2122	fliQ	flagellar biosynthesis protein FliQ	CDS	0.124674	0.411493	0.999979	25.1271	29.5488	31.0504	29.8837	32.2864	31.2586
VC_RS10210	VC2123	fliP	flagellar type III secretion system pore protein FliP	CDS	0.123347	0.264979	0.999979	76.2757	79.8654	87.1089	80.1681	89.8811	95.0446
VC_RS10215	VC2124	fliO	flagellar biosynthetic protein FliO	CDS	-0.00613243	0.960984	0.999979	31.2259	28.4337	36.0856	33.5495	32.5988	29.2977
VC_RS10220	VC2125	fliN	flagellar motor switch protein FliN	CDS	0.0350546	0.79725	0.999979	56.8408	56.4493	63.6113	56.8189	64.5727	59.9796
VC_RS10225	VC2126	fliM	flagellar motor switch protein FliM	CDS	0.145724	0.238566	0.999979	140.11	133.806	166.078	158.344	166.535	162.06
VC_RS10230	VC2127	fliL	flagellar basal body-associated protein FliL	CDS	0.174323	0.145763	0.999979	113.682	127.812	135.447	129.656	153.621	142.105
VC_RS10235	VC2128		flagellar hook-length control protein FliK	CDS	0.207315	0.466613	0.999979	190.852	219.386	221.716	197.87	267.456	264.372
VC_RS10245	VC2129	fliJ	flagella biosynthesis chaperone FliJ	CDS	-0.41967	0.147638	0.999979	24.2326	20.0709	22.3227	14.7426	16.1432	19.1473
VC_RS10250	VC2130	fliI	flagellar protein export ATPase FliI	CDS	-0.277423	0.240058	0.999979	156.536	125.861	157.014	107.422	131.749	123.65
VC_RS10255	VC2131	fliH	flagellar assembly protein FliH	CDS	-0.267125	0.173705	0.999979	137.101	138.405	146.524	107.024	120.813	122.958
VC_RS10260	VC2132	fliG	flagellar motor switch protein FliG	CDS	-0.449659	0.020431	0.999979	222.566	188.861	210.891	140.175	158.099	157.562
VC_RS10265	VC2133	fliF	flagellar basal body M-ring protein FliF	CDS	-0.492014	0.0107195	0.742679	274.853	239.178	288.013	178.505	186.74	205.199
VC_RS10270	VC2134	fliE	flagellar hook-basal body complex protein FliE	CDS	-0.436803	0.0448796	0.999979	102.135	85.4406	109.18	71.6413	70.4051	77.3967
VC_RS10275	VC2135		sigma-54-dependent Fis family transcriptional regulator	CDS	-0.296738	0.125154	0.999979	208.579	176.735	203.422	145.833	159.036	174.633
VC_RS10280	VC2136		PAS domain-containing protein	CDS	-0.377561	0.0269244	0.999979	132.791	110.947	117.236	93.7951	86.1317	98.0436
VC_RS10285	VC2137		sigma-54-dependent Fis family transcriptional regulator	CDS	0.019474	0.878004	0.999979	397.317	373.681	414.145	404.347	401.913	395.058
VC_RS10290	VC2138	fliS	flagellar export chaperone FliS	CDS	0.436781	0.00322743	0.290945	100.834	120.983	138.216	161.372	171.014	154.909
VC_RS10295	VC2139		flagellar protein FliT	CDS	0.226499	0.105109	0.999979	43.5048	54.6374	56.4781	60.8034	57.803	62.1712
VC_RS10300	VC2140	fliD	flagellar filament capping protein FliD	CDS	0.121523	0.323677	0.999979	399.837	429.991	482.708	425.624	531.163	471.186
VC_RS10305	VC2141	flaG	flagellar protein FlaG	CDS	0.147005	0.22225	0.999979	323.236	370.057	414.648	384.663	425.763	416.397
VC_RS10310	VC2142		flagellin	CDS	0.127323	0.309861	0.999979	590.12	691.33	745.88	688.441	788.308	737.634
VC_RS10315	VC2143		flagellin	CDS	0.802689	0.000879944	0.120383	746.9	1092.33	1234.38	1837.73	1797.73	1725.8
VC_RS10320	VC2144		flagellin	CDS	0.407886	0.0179248	0.980902	48.6278	69.2724	75.6119	74.9086	86.9649	94.8139
VC_RS10325	VC2145		Dyp-type peroxidase	CDS	-0.0435873	0.855696	0.999979	588.738	577.456	604.559	427.696	654.788	635.784
VC_RS10330	VC2146		DUF2919 domain-containing protein	CDS	-0.134654	0.472125	0.999979	138.727	119.868	119.838	91.9622	120.501	132.532
VC_RS10335	VC2147		DUF2956 domain-containing protein	CDS	-0.11513	0.628267	0.999979	96.3611	101.051	107.669	78.9727	107.795	95.0446
VC_RS10340	VC2149		helix-turn-helix domain-containing protein	CDS	-0.188889	0.471874	0.999979	222.81	180.638	208.961	130.532	201.217	205.891
VC_RS10345	VC2150		ArsC family reductase	CDS	-0.127015	0.434985	0.999979	78.4712	60.4914	57.1495	71.8006	52.5955	55.1351
VC_RS10350	VC2152	dapE	succinyl-diaminopimelate desuccinylase	CDS	-0.172782	0.37381	0.999979	266.233	198.061	225.493	211.657	202.154	198.279
VC_RS10355	VC2153		M15 family metallopeptidase	CDS	-0.128472	0.412666	0.999979	153.69	131.715	142.496	122.882	122.167	146.604
VC_RS10360	VC2154		DUF2897 family protein	CDS	-0.0457105	0.668817	0.999979	126.53	141.193	143.419	117.782	138.831	141.759
VC_RS10365	VC2156	bamC	outer membrane protein assembly factor BamC	CDS	-0.120899	0.44288	0.999979	469.852	385.807	458.455	410.802	411.287	386.522
VC_RS10370	VC2157	dapA	4-hydroxy-tetrahydrodipicolinate synthase	CDS	-0.11916	0.412215	0.999979	501.484	408.805	422.285	420.125	388.894	418.012
VC_RS10375	VC2159		glycine cleavage system protein R	CDS	0.0716202	0.504374	0.999979	108.396	113.735	125.544	120.172	118.835	126.419
VC_RS10380	VC2160	bcp	thioredoxin-dependent thiol peroxidase	CDS	-0.0360395	0.759156	0.999979	114.82	99.2393	103.893	109.653	92.6931	107.848
VC_RS10385	VC2161	mlp24	methyl-accepting chemotaxis protein Mlp24	CDS	0.412613	0.0032718	0.290945	147.998	166.142	180.596	194.125	222.984	241.533
VC_RS10390	VC2162		AI-2E family transporter	CDS	0.00687624	0.963843	0.999979	150.762	128.37	143.084	151.73	140.394	132.186
VC_RS10395	VC2163		sulfurtransferase TusA family protein	CDS	-0.123273	0.354881	0.999979	33.9907	38.8873	29.6237	34.9839	26.7664	32.066
VC_RS10400	VC2164		M48 family metallopeptidase	CDS	-0.0327447	0.744253	0.999979	228.664	259.528	246.557	227.196	244.751	246.262
VC_RS10405	VC2165	arsC	arsenate reductase (glutaredoxin)	CDS	-0.00369215	0.977784	0.999979	52.6123	45.5776	52.2821	51.5594	48.9503	49.7139
VC_RS10410	VC2166	wrbA	NAD(P)H:quinone oxidoreductase	CDS	-0.168903	0.199287	0.999979	108.965	95.6154	98.4381	94.1935	95.1927	80.165
VC_RS10415	VC2167		DUF2069 domain-containing protein	CDS	-0.170448	0.294435	0.999979	65.7044	46.4139	49.3449	51.6391	47.9088	44.0619
VC_RS10420	VC2168		DUF2066 domain-containing protein	CDS	-0.106907	0.528424	0.999979	109.453	76.6596	90.3818	98.178	79.362	79.3576
VC_RS10425	VC2171		uracil-xanthine permease	CDS	0.181266	0.472469	0.999979	273.47	218.828	213.492	320.672	239.544	240.034
VC_RS10430	VC2172	ybaK	Cys-tRNA(Pro) deacylase	CDS	-0.129072	0.436017	0.999979	46.4322	35.8209	35.4981	42.2357	33.1196	32.2967
VC_RS10435	VC2174		bifunctional UDP-sugar hydrolase/5'-nucleotidase	CDS	-0.0729497	0.62005	0.999979	594.511	551.113	659.946	493.121	563.657	660.006
VC_RS10440	VC2175	kdsA	3-deoxy-8-phosphooctulonate synthase	CDS	-0.0419401	0.763192	0.999979	241.106	200.291	217.101	250.784	198.509	190.32
VC_RS10445	VC2176		tetratricopeptide repeat protein	CDS	0.0190366	0.897337	0.999979	136.288	126.279	114.467	138.661	116.543	126.765
VC_RS10450	VC2177		SirB2 family protein	CDS	-0.0973391	0.68376	0.999979	42.2037	30.8032	30.7986	39.2871	30.7241	26.9908
VC_RS10455	VC2178	prmC	peptide chain release factor N(5)-glutamine methyltransferase	CDS	-0.0297092	0.855425	0.999979	108.965	98.4031	87.9481	106.944	87.7981	94.4679
VC_RS10460	VC2179	prfA	peptide chain release factor 1	CDS	-0.165089	0.199768	0.999979	185.241	161.543	157.602	172.13	146.018	131.609
VC_RS10465	VC2180	hemA	glutamyl-tRNA reductase	CDS	-0.0693238	0.590286	0.999979	199.065	178.547	172.204	188.148	160.078	175.786
VC_RS10470	VC2181	lolB	lipoprotein localization protein LolB	CDS	-0.0362984	0.765144	0.999979	61.8012	64.2547	50.6037	60.2456	50.7208	61.133
VC_RS10475	VC2182	ispE	4-(cytidine 5'-diphospho)-2-C-methyl-D-erythritol kinase	CDS	0.14165	0.343341	0.999979	163.854	211.302	152.986	202.492	178.929	200.816
VC_RS10480	VC2183		ribose-phosphate pyrophosphokinase	CDS	0.102295	0.641243	0.999979	663.387	558.639	438.985	772.913	529.496	480.413
VC_RS10485	VC2184	pth	aminoacyl-tRNA hydrolase	CDS	0.0325027	0.873485	0.999979	117.666	110.111	99.613	137.226	98.4213	98.9663
VC_RS10490	VC2185	ychF	redox-regulated ATPase YchF	CDS	0.0283425	0.874404	0.999979	313.072	309.565	261.578	390.72	267.56	243.148
VC_RS10575	VC2187		flagellin	CDS	0.468236	0.0504937	0.999979	947.103	1355.34	1345.49	1389.63	1788.87	1868.02
VC_RS10580	VC2188		flagellin	CDS	0.283895	0.348883	0.999979	698.435	662.339	775.169	783.751	936.929	879.97
VC_RS10585	VC2190	flgL	flagellar hook-associated protein FlgL	CDS	0.292671	0.434295	0.999979	132.873	165.864	176.903	176.115	200.592	205.891
VC_RS10590	VC2191	flgK	flagellar hook-associated protein FlgK	CDS	0.252346	0.381049	0.999979	202.074	232.906	266.362	252.856	283.078	299.552
VC_RS10595	VC2192	flgJ	flagellar assembly peptidoglycan hydrolase FlgJ	CDS	0.211234	0.434591	0.999979	106.119	105.093	128.733	116.108	136.644	141.067
VC_RS10600	VC2193		flagellar basal body P-ring protein FlgI	CDS	0.294961	0.324865	0.999979	119.862	127.534	162.973	143.601	174.45	185.706
VC_RS10605	VC2194	flgH	flagellar basal body L-ring protein FlgH	CDS	0.24429	0.433585	0.999979	73.1856	81.5379	82.4933	81.9213	99.4628	99.6584
VC_RS10610	VC2195	flgG	flagellar basal-body rod protein FlgG	CDS	0.286412	0.283233	0.999979	131.165	132.691	146.272	145.195	171.118	184.091
VC_RS10615	VC2196	flgF	flagellar basal-body rod protein FlgF	CDS	0.212009	0.409254	0.999979	146.29	164.888	174.218	151.092	196.53	214.773
VC_RS10620	VC2197	flgE	flagellar hook protein FlgE	CDS	0.411477	0.167789	0.999979	578.085	676.277	704.004	750.44	935.471	918.841
VC_RS10625	VC2198	flgD	flagellar hook assembly protein FlgD	CDS	0.345839	0.222284	0.999979	307.136	323.504	388.717	409.686	446.697	439.235
VC_RS10630	VC2199	flgC	flagellar basal body rod protein FlgC	CDS	0.297806	0.280882	0.999979	186.623	188.722	211.227	211.975	258.499	250.761
VC_RS10635	VC2200	flgB	flagellar basal body rod protein FlgB	CDS	0.38005	0.240422	0.999979	187.843	221.198	237.326	246.083	257.458	337.731
VC_RS10640	VC2201		protein-glutamate O-methyltransferase	CDS	0.15518	0.348515	0.999979	236.877	280.295	312.434	257.797	328.279	337.847
VC_RS10645	VC2202		chemotaxis protein CheV	CDS	0.204873	0.245449	0.999979	315.593	391.103	385.109	370.957	417.848	469.571
VC_RS10650	VC2203	flgA	flagellar basal body P-ring formation protein FlgA	CDS	0.156677	0.386207	0.999979	128.481	172.275	170.357	148.941	187.573	188.59
VC_RS10655	VC2204	flgM	flagellar biosynthesis anti-sigma factor FlgM	CDS	0.416866	0.0207336	0.999979	128.237	179.383	185.463	205.759	234.232	218.118
VC_RS10660	VC2205		molecular chaperone	CDS	0.49758	0.0800874	0.999979	97.4995	176.735	177.323	186.156	229.337	221.694
[truncated: 1,465 more rows]
