# Supplementary material for: Quantitative input–output dynamics of a c-di-GMP signal transduction cascade in Vibrio cholerae
Source: PLoS Biol. 2022 Mar 18;20(3):e3001585. doi: 10.1371/journal.pbio.3001585 (PMC8967002; doi:10.1371/journal.pbio.3001585)
Supplement: S4 Data — (XLSX) [file pbio.3001585.s014.xlsx]

## Sheet: Supplementary Data 3
Locustag	VC_ID	Gene	Description	FeatureType	logFC	PValue	FDR	WT-1	WT-2	WT-3	∆mbaA-1	∆mbaA-2	∆mbaA-3
VC_RS00005	VC0002	mioC	FMN-binding protein MioC	CDS	-0.00375869	0.959198	0.999255	196.982	194.614	199.82	190.853	203.906	194.312
VC_RS00010	VC0003	mnmE	tRNA uridine-5-carboxymethylaminomethyl(34) synthesis GTPase MnmE	CDS	-0.103097	0.160461	0.492745	205.323	209.011	199.418	177.863	208.431	183.148
VC_RS00015	VC0004	yidC	membrane protein insertase YidC	CDS	0.148333	0.154343	0.48381	727.132	852.428	820.873	985.239	908.261	770.717
VC_RS00020	VC0005	yidD	membrane protein insertion efficiency factor YidD	CDS	0.0230005	0.879031	0.988306	69.4569	61.5615	68.7972	54.9575	76.9306	66.7716
VC_RS00025	VC0006	rnpA	ribonuclease P protein component	CDS	-0.164446	0.596786	0.868431	127.525	116.669	132.901	51.9599	99.5573	167.14
VC_RS00030	VC0007	rpmH	50S ribosomal protein L34	CDS	-0.194297	0.419209	0.748901	646.125	618.097	589.805	468.638	587.228	560.081
VC_RS00035	VC0008		amino acid ABC transporter ATP-binding protein	CDS	0.169598	0.313257	0.666499	15.3992	16.1351	14.8859	20.9838	17.0365	16.5349
VC_RS00040	VC0009		amino acid ABC transporter permease	CDS	-0.0676098	0.769278	0.961325	20.2115	22.8373	16.3611	17.9861	18.6337	18.8519
VC_RS00045	VC0010		amino acid ABC transporter substrate-binding protein	CDS	0.224802	0.204559	0.551779	58.5491	75.7107	67.0538	112.913	72.4053	63.4014
VC_RS00050	VC0012	dnaA	chromosomal replication initiator protein DnaA	CDS	-0.149192	0.267402	0.619091	301.247	282.984	284.308	198.846	257.411	317.639
VC_RS00055	VC0013	dnaN	DNA polymerase III subunit beta	CDS	-0.0411189	0.520961	0.813988	290.66	290.928	307.911	288.777	283.765	292.047
VC_RS00060	VC0014	recF	DNA replication/repair protein RecF	CDS	-0.0488669	0.621941	0.887823	244.142	264.863	268.886	259.799	267.261	226.855
VC_RS00065	VC0015	gyrB	DNA topoisomerase (ATP-hydrolyzing) subunit B	CDS	0.046605	0.491582	0.800234	812.95	785.902	856.411	865.331	844.64	826.956
VC_RS00070	VC0015a		hypothetical protein	CDS	-0.170086	0.575064	0.85332	92.0745	61.5615	74.0274	38.9699	57.2321	92.3638
VC_RS00075	VC0018		Hsp20 family protein	CDS	0.30296	0.180366	0.517515	187.036	247.984	212.695	249.807	260.872	284.569
VC_RS00080	VC0019		valine--pyruvate transaminase	CDS	-0.110145	0.167406	0.502076	393.642	382.277	428.876	364.718	360.962	389.782
VC_RS00085	VC0020	glyS	glycine--tRNA ligase subunit beta	CDS	0.101549	0.26571	0.617837	569.611	635.225	606.033	653.495	664.691	625.062
VC_RS00090	VC0021	glyQ	glycine--tRNA ligase subunit alpha	CDS	0.148515	0.228011	0.575615	412.41	477.598	462.269	596.539	504.974	404.842
VC_RS00095	VC0022		TMEM165/GDT1 family protein	CDS	0.0401199	0.710159	0.931179	186.716	176.989	161.466	162.874	211.093	163.559
VC_RS00100	VC0023		hypothetical protein	CDS	-0.238444	0.220112	0.569606	42.8291	29.5396	33.9292	27.9784	31.1449	30.3316
VC_RS00105	VC0024	tusA	sulfurtransferase TusA	CDS	0.00871305	0.953004	0.998209	36.894	37.9795	34.868	41.9676	39.397	32.4379
VC_RS00110	VC0025		hypothetical protein	CDS	-0.0465165	0.761831	0.957089	94.9618	109.967	107.286	132.897	96.3629	84.8863
VC_RS00115	VC0026		oxidoreductase	CDS	-0.350265	0.0373714	0.276689	185.593	135.783	171.926	105.918	130.17	144.18
VC_RS00120	VC0027	ilvA	threonine ammonia-lyase, biosynthetic	CDS	0.151148	0.132628	0.456448	243.5	299.119	265.801	310.76	300.269	287.729
VC_RS00125	VC0028	ilvD	dihydroxy-acid dehydratase	CDS	0.190734	0.0942452	0.401342	300.766	366.638	328.698	425.671	357.501	357.765
VC_RS00130	VC0029	ilvE	branched-chain-amino-acid transaminase	CDS	0.0503576	0.64702	0.900507	214.627	255.431	242.333	250.806	237.713	249.393
VC_RS00135	VC0030	ilvM	acetolactate synthase 2 small subunit	CDS	0.118593	0.467924	0.780387	42.9895	65.285	54.1795	67.9475	59.6279	52.5537
VC_RS00140	VC0031		acetolactate synthase 2 catalytic subunit	CDS	0.147394	0.105334	0.417344	266.92	322.205	291.148	346.732	315.975	314.269
VC_RS00145	VC0032		YifB family Mg chelatase-like AAA ATPase	CDS	0.181939	0.435092	0.760328	6.89757	8.43988	8.04646	14.9884	9.58305	7.0563
VC_RS00150	VC0033		acyltransferase	CDS	0.127958	0.502331	0.804775	25.6654	24.8232	22.6642	26.9792	31.4111	22.854
VC_RS00155	VC0034		thiol:disulfide interchange protein DsbA/DsbL	CDS	0.549996	0.00792809	0.15322	377.441	516.322	393.07	666.485	626.625	591.992
VC_RS00160	VC0035		serine/threonine protein kinase	CDS	0.51889	0.0680741	0.360128	153.19	209.756	176.62	352.727	266.728	168.614
VC_RS00165	VC0036	ccoG	cytochrome c oxidase accessory protein CcoG	CDS	-0.270403	0.0148571	0.187783	93.9994	79.6824	100.447	70.9452	81.456	74.0385
VC_RS00170	VC0037		YihD family protein	CDS	-0.290468	0.00229464	0.123041	83.0916	82.413	79.1235	59.9537	69.7433	67.5088
VC_RS00175	VC0039		sporulation protein	CDS	0.0539489	0.571781	0.851655	120.788	107.733	113.053	140.891	105.946	114.797
VC_RS00180	VC0040		hemolysin III family protein	CDS	0.0904978	0.366114	0.710062	85.6581	82.1647	72.8205	82.9359	83.5855	88.1511
VC_RS00185	VC0041		DUF3157 family protein	CDS	0.0470712	0.582353	0.859444	81.1667	84.8953	75.5026	84.9344	79.8588	84.7809
VC_RS00190	VC0042		TrkH family potassium uptake protein	CDS	0.126086	0.291399	0.646459	123.996	131.315	122.709	163.873	138.156	118.483
VC_RS00195	VC0043	trkA	Trk system potassium transporter TrkA	CDS	-0.0514782	0.476638	0.787867	157.361	140.996	146.714	146.887	133.897	149.341
VC_RS00200	VC0044	rsmB	16S rRNA (cytosine(967)-C(5))-methyltransferase RsmB	CDS	0.0192806	0.782242	0.963444	168.75	171.776	167.366	167.87	170.365	175.46
VC_RS00205	VC0045	fmt	methionyl-tRNA formyltransferase	CDS	-0.00482172	0.951559	0.998209	140.357	146.209	137.46	139.892	134.695	147.129
VC_RS00210	VC0046	def	peptide deformylase	CDS	-0.104255	0.308543	0.660761	324.346	331.886	284.04	250.806	305.061	313.321
VC_RS00215	VC0047		LysM peptidoglycan-binding domain-containing protein	CDS	0.103057	0.509921	0.808397	27.2694	25.3196	25.7487	31.9753	34.3393	22.0114
VC_RS00220	VC0048	dprA	DNA-protecting protein DprA	CDS	0.35769	0.353071	0.700103	92.7161	125.854	81.001	196.848	142.149	66.8769
VC_RS00225	VC0049		DUF494 domain-containing protein	CDS	-0.118226	0.129246	0.454491	321.94	325.432	314.08	282.782	285.096	315.849
VC_RS00230	VC0050		DNA topoisomerase	CDS	-0.143792	0.385631	0.729284	93.9994	75.9589	78.9894	56.956	71.3405	88.5724
VC_RS00235	VC0051		5-(carboxyamino)imidazole ribonucleotide synthase	CDS	-0.106598	0.214563	0.562328	271.732	306.318	323.602	256.802	279.24	298.26
VC_RS00240	VC0052	purE	5-(carboxyamino)imidazole ribonucleotide mutase	CDS	-0.0376925	0.699124	0.927709	171.958	164.826	168.171	137.893	164.509	183.253
VC_RS00245	VC0054		threonylcarbamoyl-AMP synthase	CDS	0.4116	0.224697	0.571835	50.0475	57.838	44.3896	117.909	64.6856	41.7059
VC_RS00250	VC0055	hemF	oxygen-dependent coproporphyrinogen oxidase	CDS	-0.0635382	0.516102	0.813217	68.0132	77.2001	75.7708	73.9429	67.0814	71.4056
VC_RS00255	VC0056	aroE	shikimate dehydrogenase	CDS	-0.00510036	0.944963	0.998209	192.49	188.16	190.835	203.843	187.668	181.042
VC_RS00260	VC0057		DUF1488 domain-containing protein	CDS	0.279701	0.0514313	0.321015	18.2866	21.0997	20.2503	26.9792	22.0943	24.5391
VC_RS00265	VC0058		gamma carbonic anhydrase family protein	CDS	-0.00985019	0.918743	0.993393	67.532	59.8239	67.7244	67.9475	57.2321	69.5098
VC_RS00300	VC0060	crcB	fluoride efflux transporter CrcB	CDS	-0.188102	0.357563	0.704967	67.6924	80.6753	71.8817	77.9398	71.0743	51.1845
VC_RS00305	VC0061	thiC	phosphomethylpyrimidine synthase ThiC	CDS	0.87712	0.00249239	0.125193	734.831	869.06	758.513	2069.4	1285.73	997.677
VC_RS00310	VC0062		thiamine phosphate synthase	CDS	0.723934	0.00807197	0.154067	494.539	622.317	489.761	1246.04	824.143	597.469
VC_RS00315	VC0063	thiF	thiazole biosynthesis adenylyltransferase ThiF	CDS	0.840038	0.00299813	0.125193	219.599	225.394	197.406	545.578	365.487	255.607
VC_RS00320	VC0064	thiS	sulfur carrier protein ThiS	CDS	0.698498	0.0148446	0.187783	80.6855	102.52	77.3801	216.832	135.494	92.6798
VC_RS00325	VC0065		thiazole synthase	CDS	0.565343	0.000690682	0.0825872	181.422	170.535	165.355	289.776	248.627	232.437
VC_RS00330	VC0066	thiH	2-iminoacetate synthase ThiH	CDS	0.735586	0.00492068	0.129914	219.439	246.991	200.759	553.572	317.039	258.661
VC_RS00335	VC0067		aminopeptidase P family protein	CDS	0.16354	0.0552663	0.330945	517.157	560.756	565.532	676.477	615.711	552.498
VC_RS00340	VC0068		LysR family transcriptional regulator	CDS	0.347739	0.343654	0.692593	51.1703	55.8522	57.8004	109.915	75.3334	43.075
VC_RS00345	VC0069		multidrug effflux MFS transporter	CDS	0.113186	0.475409	0.787152	28.7131	27.0573	28.2967	44.9653	29.8139	25.3816
VC_RS00350	VC0070		hypothetical protein	CDS	-0.024109	0.806901	0.967406	107.474	109.47	102.592	95.9259	111.004	104.475
VC_RS00355	VC0071	asnC	transcriptional regulator AsnC	CDS	-0.183572	0.132808	0.456448	104.907	102.52	108.627	74.9421	95.0319	101.632
VC_RS00360	VC0072		EAL domain-containing protein	CDS	3.17322	0.0051198	0.130352	78.4398	88.6188	86.3653	2177.32	96.0967	90.5734
VC_RS00365	VC0073		class I SAM-dependent methyltransferase	CDS	0.11431	0.312463	0.666305	76.194	87.6258	78.3189	100.922	94.2334	73.0907
VC_RS00370	VC0074		hypothetical protein	CDS	-0.113651	0.326718	0.675382	83.4124	84.3988	91.7296	63.9506	81.456	87.8352
VC_RS00375	VC0075		DMT family transporter	CDS	0.0168566	0.907877	0.993393	141.962	126.35	126.464	113.912	116.328	161.874
VC_RS00380	VC0076	uspA	universal stress protein UspA	CDS	0.00865841	0.957092	0.998767	221.524	185.926	171.524	220.829	191.661	176.092
VC_RS00385	VC0078	ftnA	non-heme ferritin	CDS	-0.181637	0.324684	0.673934	317.93	299.368	333.392	203.843	248.361	374.616
VC_RS00390	VC0079	uspB	universal stress protein UspB	CDS	-0.127212	0.38558	0.729284	114.211	109.222	105.811	74.9421	89.708	125.644
VC_RS00395	VC0080		NAD(P)/FAD-dependent oxidoreductase	CDS	0.0973267	0.456347	0.772733	43.4707	43.1923	46.9377	50.9606	48.7139	45.392
VC_RS00400	VC0081		DMT family transporter	CDS	-0.195913	0.109593	0.424608	67.3716	65.0367	76.3073	60.9529	59.3617	62.1376
VC_RS00405	VC0082	rmuC	DNA recombination protein RmuC	CDS	0.0438859	0.715745	0.935609	82.1292	80.6753	78.7212	104.919	80.6574	72.4587
VC_RS00410	VC0083	ubiE	bifunctional demethylmenaquinone methyltransferase/2-methoxy-6-polyprenyl-1,4-benzoquinol methylase UbiE	CDS	0.0733309	0.879804	0.988583	169.231	169.046	175.681	199.846	181.279	164.191
VC_RS00415	VC0084		SCP2 domain-containing protein	CDS	-0.0513492	0.802339	0.966466	72.1838	63.0509	72.4181	63.9506	61.7575	73.0907
VC_RS00420	VC0085	ubiB	ubiquinone biosynthesis regulatory protein kinase UbiB	CDS	0.300101	0.00960195	0.154205	193.132	206.281	195.127	300.768	232.921	207.266
VC_RS00425	VC0086	tatA	twin-arginine translocase subunit TatA	CDS	-0.0510891	0.61439	0.881722	198.425	215.962	203.441	216.832	204.172	179.146
VC_RS00430	VC0087	tatB	Sec-independent protein translocase subunit TatB	CDS	-0.0121728	0.928339	0.993756	182.384	153.655	153.285	140.891	148.271	190.204
VC_RS00435	VC0088	tatC	twin-arginine translocase subunit TatC	CDS	-0.0877705	0.541881	0.829462	74.1087	70.0014	67.322	59.9537	54.8364	79.515
VC_RS00440	VC0089		cytochrome-c peroxidase	CDS	-0.0939018	0.515148	0.812437	17.4845	16.8798	16.8976	23.9815	14.1084	15.1658
VC_RS00445	VC0090	dinF	MATE family efflux transporter DinF	CDS	0.377631	0.00407053	0.129465	69.7777	75.2142	66.9197	87.9321	95.2981	90.4681
VC_RS00450	VC0091		class I SAM-dependent methyltransferase	CDS	0.376528	0.0412427	0.286192	656.712	707.461	661.017	780.397	797.789	1045.91
VC_RS00455	VC0092	lexA	repressor LexA	CDS	-0.169923	0.133697	0.456516	168.589	175.5	157.845	116.91	154.926	165.454
VC_RS00460	VC0093	plsB	glycerol-3-phosphate 1-O-acyltransferase PlsB	CDS	0.171655	0.0974299	0.406874	126.402	144.719	140.277	186.856	148.005	136.387
VC_RS00465	VC0094	ubiA	4-hydroxybenzoate octaprenyltransferase	CDS	0.0404226	0.74847	0.952476	68.6548	66.7744	66.2492	53.9583	68.9447	77.514
VC_RS00470	VC0095		chorismate lyase	CDS	0.269152	0.144767	0.471758	85.3373	98.2998	73.6251	142.89	106.478	74.9864
VC_RS00475	VC0097	fliL	flagellar basal body-associated protein FliL	CDS	-0.140533	0.191181	0.530207	133.781	125.605	120.831	124.904	99.8235	122.379
VC_RS00480	VC0098		methyl-accepting chemotaxis protein	CDS	0.0261306	0.820325	0.971596	59.0303	58.0862	54.3136	69.946	55.635	54.2387
VC_RS00485	VC0099	glpG	rhomboid family intramembrane serine protease GlpG	CDS	0.15236	0.0880307	0.391383	150.303	156.386	146.982	168.87	155.458	179.146
VC_RS00490	VC0100	glpE	thiosulfate sulfurtransferase GlpE	CDS	0.278274	0.0982879	0.406874	66.4091	78.193	60.6167	86.9328	89.9742	73.5119
VC_RS00495	VC0103		TatD family hydrolase	CDS	-0.107278	0.25713	0.610317	81.9688	87.1294	82.0739	77.9398	76.3982	78.5672
VC_RS00500	VC0105	hemB	porphobilinogen synthase	CDS	0.0577196	0.906327	0.993393	207.248	185.926	195.395	228.823	190.862	197.576
VC_RS00505	VC0106		GNAT family N-acetyltransferase	CDS	-0.074578	0.695247	0.924644	15.0784	13.4045	15.1542	25.9799	13.3098	11.269
VC_RS00510	VC0108	polA	DNA polymerase I	CDS	0.196696	0.0275272	0.245895	575.385	599.48	578.675	686.47	662.562	661.397
VC_RS00515	VC0111		YihA family ribosome biogenesis GTP-binding protein	CDS	-0.318747	0.075749	0.374407	106.03	113.194	104.872	54.9575	85.4489	105.845
VC_RS00520	VC0112		cytochrome c4	CDS	-0.299958	0.00866455	0.154067	416.902	371.603	428.742	322.751	338.601	327.118
VC_RS00525	VC0113		class I SAM-dependent methyltransferase	CDS	0.0856754	0.846139	0.978244	46.9997	46.4193	44.3896	57.9552	49.7786	43.6016
VC_RS00530	VC0114	yihI	Der GTPase-activating protein YihI	CDS	0.0594098	0.601554	0.871749	69.2965	76.2072	79.9282	88.9313	77.1968	73.4066
VC_RS00535	VC0115		DUF2489 domain-containing protein	CDS	0.053263	0.62891	0.889574	89.9892	93.5834	93.7413	84.9344	102.752	96.4712
VC_RS00540	VC0116	hemN	oxygen-independent coproporphyrinogen III oxidase	CDS	1.84697	0.0117661	0.1735	117.419	127.591	137.594	1118.14	207.1	111.426
VC_RS00545	VC0117		heme biosynthesis protein HemY	CDS	-0.031871	0.763932	0.958078	90.1496	77.4483	76.5755	87.9321	70.8081	82.7799
VC_RS00550	VC0118		heme biosynthesis operon protein HemX	CDS	0.00854005	0.924975	0.993756	106.19	105.002	107.957	133.897	98.4925	98.1563
VC_RS00555	VC0119		uroporphyrinogen-III synthase	CDS	-0.0296662	0.795312	0.963907	53.2556	51.6322	51.4973	58.9545	43.3899	53.7121
VC_RS00560	VC0120	hemC	hydroxymethylbilane synthase	CDS	0.0263378	0.692853	0.922847	180.299	180.713	180.509	190.853	192.46	170.194
VC_RS00565	VC0122		class I adenylate cyclase	CDS	-0.179831	0.109033	0.42385	970.311	898.351	938.351	635.509	896.814	938.383
VC_RS00570	VC0123	cyaY	iron donor protein CyaY	CDS	-0.20222	0.0864848	0.38694	67.532	65.285	64.6399	41.9676	60.6927	61.9269
VC_RS00575	VC0124		lipoprotein	CDS	-0.197909	0.554343	0.839102	87.9039	94.5763	67.0538	68.9467	96.6291	52.659
VC_RS00580	VC0125	lysA	diaminopimelate decarboxylase	CDS	0.1119	0.816869	0.971079	779.425	813.704	815.777	1047.19	824.675	738.489
VC_RS00585	VC0126	dapF	diaminopimelate epimerase	CDS	0.0741738	0.395718	0.735145	263.391	252.7	256.682	251.805	258.21	300.367
VC_RS00590	VC0127		DUF484 family protein	CDS	0.142151	0.174135	0.508889	85.979	81.9165	78.8553	92.9282	81.1898	97.9457
VC_RS00595	VC0128	xerC	tyrosine recombinase XerC	CDS	0.242412	0.0119715	0.17435	129.931	140.003	135.985	164.873	165.84	150.921
VC_RS00600	VC0129	yigB	5-amino-6-(5-phospho-D-ribitylamino)uracil phosphatase YigB	CDS	0.211573	0.0834398	0.38125	52.2932	54.611	46.8036	74.9421	56.1673	53.6068
VC_RS00605	VC0130		sensor domain-containing phosphodiesterase	CDS	0.28538	0.0462097	0.303407	169.071	172.025	153.017	262.797	186.071	165.77
VC_RS00610	VC0131		DTW domain-containing protein	CDS	0.193784	0.145378	0.472636	30.1568	29.7878	32.3199	36.9714	31.4111	37.5985
VC_RS00615	VC0132		COG3650 family protein	CDS	0.317888	0.0383283	0.277994	84.5353	100.534	88.3769	145.887	117.126	89.5202
VC_RS00620	VC0134		Cof-type HAD-IIB family hydrolase	CDS	-0.111061	0.127281	0.452256	198.586	198.089	198.882	178.862	181.279	190.099
VC_RS00625	VC0135		alpha/beta fold hydrolase	CDS	-0.0812613	0.304024	0.658285	133.941	150.428	138.936	126.902	138.954	132.279
VC_RS00630	VC0136	rhtB	homoserine/homoserine lactone efflux protein	CDS	-0.00527121	0.953287	0.998209	52.9348	60.3203	61.2872	62.9514	56.6997	56.4504
VC_RS00635	VC0137		HDOD domain-containing protein	CDS	0.0692391	0.454449	0.771735	125.76	132.308	129.28	151.883	127.508	131.331
VC_RS00640	VC0139		DNA starvation/stationary phase protection protein	CDS	0.107345	0.381819	0.727656	37.8564	35.2489	32.0517	44.9653	33.2745	38.2304
VC_RS00645	VC0140		DUF2500 domain-containing protein	CDS	0.169952	0.424562	0.753145	17.6449	22.5891	18.2386	36.9714	23.4252	15.6924
VC_RS00650	VC0142		DUF4145 domain-containing protein	CDS	-0.0517162	0.69803	0.926953	46.3581	43.4406	49.3516	36.9714	46.0519	47.4984
VC_RS00655	VC0143		hypothetical protein	CDS	0.368578	0.0729657	0.369452	21.8156	20.1068	25.8828	21.983	24.49	35.9134
VC_RS00660	VC0144		lysoplasmalogenase	CDS	0.304531	0.00898874	0.154067	107.313	132.804	117.21	170.868	141.084	135.334
VC_RS00665	VC0145		DUF1145 domain-containing protein	CDS	-0.0691111	0.691191	0.921328	41.0646	29.5396	37.1478	20.9838	34.6055	39.7049
VC_RS00670	VC0146	rsmD	16S rRNA (guanine(966)-N(2))-methyltransferase RsmD	CDS	-0.155773	0.13126	0.455421	82.1292	76.4554	83.2809	62.9514	75.8658	74.7757
VC_RS00675	VC0147	ftsY	signal recognition particle-docking protein FtsY	CDS	-0.231321	0.11444	0.431182	311.674	201.564	203.71	213.835	214.022	185.676
VC_RS00680	VC0148	ftsE	cell division ATP-binding protein FtsE	CDS	-0.072161	0.914158	0.993393	99.2929	96.5622	102.995	78.939	92.9024	105.95
VC_RS00685	VC0149	ftsX	cell division protein FtsX	CDS	-0.058221	0.757327	0.9563	108.757	96.0657	97.6304	90.9297	86.5137	109.741
VC_RS00690	VC0150	rpoH	RNA polymerase sigma factor RpoH	CDS	0.227996	0.0453706	0.300687	572.498	625.792	569.287	741.427	681.462	649.706
VC_RS00695	VC0151	sthA	Si-specific NAD(P)(+) transhydrogenase	CDS	-0.100522	0.270676	0.623493	106.19	108.477	120.026	117.909	105.946	94.0489
VC_RS00700	VC0152	fabR	HTH-type transcriptional repressor FabR	CDS	-0.104912	0.26511	0.616846	70.7402	76.9519	73.0887	75.9413	60.9589	70.6683
VC_RS00705	VC0153		YijD family membrane protein	CDS	0.0301599	0.853518	0.979471	29.0339	26.809	27.0897	26.9792	22.8929	32.7539
VC_RS00710	VC0154	trmA	tRNA (uridine(54)-C5)-methyltransferase TrmA	CDS	0.0625948	0.924827	0.993756	45.3956	41.4547	43.0486	49.9614	48.4477	40.5474
VC_RS00715	VC0156	btuB	TonB-dependent vitamin B12 receptor	CDS	-0.395925	0.00622189	0.13762	784.237	1060.69	853.059	599.537	750.14	696.468
VC_RS00720	VC0157		S8 family peptidase	CDS	0.151769	0.305604	0.6595	122.392	162.095	129.95	196.848	146.142	127.119
VC_RS00725	VC0158		glutamate racemase	CDS	0.111624	0.323622	0.673934	88.0643	72.9802	79.1235	105.918	91.8376	71.1949
VC_RS00730	VC0159		RNA-binding protein	CDS	-0.298791	0.00159566	0.111448	217.514	199.827	198.211	156.879	164.509	176.513
VC_RS00760	VC0161	ilvY	HTH-type transcriptional activator IlvY	CDS	-0.0359429	0.764259	0.958078	66.8904	70.4978	70.0042	79.9382	64.6856	63.1908
VC_RS00765	VC0162	ilvC	ketol-acid reductoisomerase	CDS	-0.0312934	0.735377	0.946391	278.79	283.977	293.428	324.749	263.268	255.923
VC_RS00770	VC0163		accessory factor UbiK family protein	CDS	-0.10001	0.319574	0.671443	105.068	104.257	94.2777	89.9305	91.039	99.8414
VC_RS00775	VC0164	vexB	multidrug efflux RND transporter permease subunit VexB	CDS	0.364168	0.0022485	0.123041	911.441	937.572	906.031	1327.97	1123.88	1098.26
VC_RS00780	VC0165	vexA	multidrug efflux RND transporter periplasmic adaptor subunit VexA	CDS	0.579809	0.0150208	0.187936	643.399	660.297	671.745	1561.79	703.556	707.737
VC_RS00785	VC0166		TetR/AcrR family transcriptional regulator	CDS	-0.0760114	0.325483	0.674456	183.507	158.372	175.413	156.879	158.653	173.564
VC_RS00790	VC0167	rep	DNA helicase Rep	CDS	-0.0174273	0.801475	0.965754	123.675	123.123	129.414	123.904	129.371	119.009
VC_RS00795	VC0168		cytochrome c5 family protein	CDS	-0.37712	0.0300433	0.252549	257.616	230.607	243.271	132.897	208.431	211.794
VC_RS00830	VC0170		ABC transporter ATP-binding protein	CDS	0.0122422	0.907239	0.993393	158.002	168.798	174.608	178.862	182.61	147.55
VC_RS00835	VC0171		ABC transporter substrate-binding protein	CDS	-0.0365338	0.781358	0.963444	260.183	295.892	298.255	264.795	279.506	286.781
VC_RS00840	VC0172		ABC transporter permease subunit	CDS	-0.0163346	0.899778	0.990519	48.1226	48.6534	53.6431	44.9653	44.4547	56.2398
VC_RS00845	VC0173		ABC transporter permease	CDS	0.0814456	0.42395	0.75309	69.2965	73.7248	75.1003	74.9421	79.3264	75.9342
VC_RS00850	VC0174		sporulation protein	CDS	0.385941	0.121224	0.441482	85.4977	81.1718	89.4498	201.844	81.1898	81.5161
VC_RS00855	VC0175		deoxycytidylate deaminase	CDS	-0.151655	0.163466	0.497424	584.849	552.812	533.212	410.683	483.146	603.051
VC_RS00865	VC0176		helix-turn-helix transcriptional regulator	CDS	0.120672	0.345186	0.693064	34.0066	42.1994	32.3199	45.9645	37.7998	37.0719
VC_RS00870	VC0177	vspR	transcriptional regulator VspR	CDS	-0.0311581	0.857824	0.980885	26.9486	24.8232	22.2619	36.9714	25.821	18.6413
VC_RS00880	VC0178	capV	cGAMP-activated phospholipase CapV	CDS	0.145568	0.359493	0.706803	452.994	527.741	534.955	650.497	536.917	495.31
VC_RS00885	VC0179	dncV	cyclic AMP-GMP synthase	CDS	0.122832	0.169392	0.502917	603.296	690.084	693.605	786.392	694.771	685.514
VC_RS00890	VC0180		hypothetical protein	CDS	1.10163	0.0172393	0.196173	473.366	506.641	487.75	2093.38	592.02	500.366
VC_RS00895	VC0181		peptidase	CDS	0.225437	0.135148	0.458129	74.2691	83.1577	77.9165	107.917	99.8235	74.3545
VC_RS00900	VC0182		hypothetical protein	CDS	-0.141146	0.466779	0.779958	64.3238	67.0226	59.1415	33.9738	48.4477	77.0927
VC_RS00905	VC0183		hypothetical protein	CDS	-0.032879	0.830326	0.974635	54.0577	62.5544	52.5702	60.9529	50.0448	56.0291
VC_RS00910	VC0184		hypothetical protein	CDS	1.51781	0.047734	0.308268	42.9895	49.6464	56.8616	402.689	50.8434	46.0239
VC_RS00915	VC0185		site-specific integrase	CDS	0.128034	0.326204	0.675108	26.6278	28.7949	27.0897	21.983	31.1449	32.0167
VC_RS00920	VC0186	gorA	glutathione-disulfide reductase	CDS	1.04315	0.0180357	0.201933	793.22	889.166	882.562	3566.24	902.138	851.074
VC_RS00925	VC0187		23S rRNA (adenine(2030)-N(6))-methyltransferase RlmJ	CDS	-0.0141702	0.847252	0.978244	156.719	169.791	163.88	156.879	167.97	159.662
VC_RS00930	VC0188	prlC	oligopeptidase A	CDS	0.442441	0.0315398	0.256957	382.253	431.675	423.78	557.569	496.189	626.852
VC_RS00935	VC0190	uvrD	DNA helicase II	CDS	0.123371	0.0995524	0.407824	171.637	191.387	192.713	222.828	189.532	196.629
VC_RS00940	VC0191		LysE family translocator	CDS	-0.01684	0.99793	0.999995	10.7474	11.4187	10.8627	4.99614	13.3098	10.6371
VC_RS00945	VC0192		AraC family transcriptional regulator	CDS	0.120007	0.337599	0.685463	52.614	52.1287	54.5818	75.9413	55.3688	50.5526
VC_RS00950	VC0194	ggt	gamma-glutamyltransferase	CDS	-0.283801	0.0279346	0.246409	278.95	299.616	335.135	280.783	252.886	221.8
VC_RS00955	VC0195	rarD	EamA family transporter RarD	CDS	0.209965	0.133218	0.456448	33.5254	26.5608	28.0285	40.9683	31.1449	33.7017
VC_RS00960	VC0196	recQ	ATP-dependent DNA helicase RecQ	CDS	0.260968	0.00934046	0.154067	118.542	108.726	116.271	161.875	137.623	119.957
VC_RS00965	VC0197		DUF3630 family protein	CDS	0.465552	0.0403732	0.283121	7.69961	7.19872	7.77824	6.9946	11.7126	10.5318
VC_RS00970	VC0198		hypothetical protein	CDS	-0.258758	0.203176	0.550567	18.1262	16.6315	19.8479	12.99	10.914	18.8519
VC_RS00975	VC0199		ABC transporter ATP-binding protein	CDS	-0.0842599	0.43078	0.757719	49.7266	51.6322	46.4012	51.9599	43.1237	46.4452
VC_RS00980	VC0200	fhuA	TonB-dependent siderophore receptor FhuA	CDS	-0.407494	0.0596235	0.34199	168.269	183.195	148.994	98.9236	108.342	159.767
VC_RS00985	VC0201		ABC transporter ATP-binding protein	CDS	0.056756	0.820245	0.971596	12.191	11.6669	13.1426	5.99537	11.9788	15.1658
VC_RS00990	VC0202		iron-siderophore ABC transporter substrate-binding protein	CDS	-0.12121	0.704048	0.928436	10.587	13.901	10.3263	15.9876	10.1154	9.47861
VC_RS00995	VC0203	fhuB	Fe(3+)-hydroxamate ABC transporter permease FhuB	CDS	0.0654919	0.730182	0.943796	23.9009	27.0573	24.8099	45.9645	23.4252	21.8008
VC_RS01000	VC0204		MurR/RpiR family transcriptional regulator	CDS	0.0414224	0.950013	0.998209	20.3719	20.1068	20.3844	22.9822	21.8281	19.5891
VC_RS01005	VC0206	murQ	N-acetylmuramic acid 6-phosphate etherase	CDS	0.374185	0.262749	0.614446	4.65185	4.21994	5.49841	16.9869	5.32392	4.94994
VC_RS01010	VC0207	murP	PTS N-acetylmuramic acid transporter subunit IIBC	CDS	0.00107433	0.992854	0.999995	56.6242	64.7885	52.5702	52.9591	60.4265	58.0302
VC_RS01015	VC0208		TIGR00645 family protein	CDS	-0.143218	0.320659	0.672283	72.0234	75.7107	68.529	56.956	61.4913	72.6694
VC_RS01020	VC0209		YicC family protein	CDS	-0.0211573	0.79658	0.964308	222.005	231.352	236.432	213.835	218.813	244.654
VC_RS01025	VC0210	rph	ribonuclease PH	CDS	0.0109249	0.89586	0.990403	117.9	107.733	111.846	128.9	104.083	111.637
VC_RS01030	VC0211	pyrE	orotate phosphoribosyltransferase	CDS	-0.307127	0.0376524	0.277252	97.368	85.1435	100.715	56.956	73.7363	89.4149
VC_RS01035	VC0212	lpxN	lipid A biosynthesis myristoyltransferase LpxN	CDS	0.118938	0.224548	0.571835	61.1156	69.0084	61.4213	78.939	68.6786	64.3493
VC_RS01040	VC0213		LpxL/LpxP family Kdo(2)-lipid IV(A) lauroyl/palmitoleoyl acyltransferasee	CDS	0.142379	0.218308	0.567743	68.9757	69.2567	67.0538	92.9282	74.0025	67.0875
VC_RS01045	VC0214	slmA	nucleoid occlusion factor SlmA	CDS	-0.236264	0.118946	0.436683	33.8462	36.7383	37.8184	44.9653	25.5548	29.2784
VC_RS01055	VC0215	coaBC	bifunctional phosphopantothenoylcysteine decarboxylase/phosphopantothenate--cysteine ligase CoaBC	CDS	0.216701	0.018951	0.208933	92.3953	80.1789	85.963	113.912	99.0249	93.1011
VC_RS01060	VC0216		methyl-accepting chemotaxis protein	CDS	-0.00588309	0.957979	0.998906	252.964	225.394	246.624	262.797	223.072	239.809
VC_RS01065	VC0217	radC	JAB domain-containing protein	CDS	0.092132	0.544669	0.831279	12.6723	15.3904	12.472	14.9884	12.5112	15.1658
VC_RS01070	VC0218	rpmB	50S ribosomal protein L28	CDS	-0.149232	0.294563	0.649508	1579.38	1580.24	1413.36	1037.2	1434.26	1643.91
VC_RS01075	VC0219	rpmG	50S ribosomal protein L33	CDS	-0.25522	0.228034	0.575615	716.224	694.304	641.035	372.712	582.969	751.022
VC_RS01080	VC0220		hypothetical protein	CDS	-0.0405282	0.948921	0.998209	42.9895	46.9158	49.2175	34.973	47.9153	47.3931
VC_RS01085	VC0221	mutM	bifunctional DNA-formamidopyrimidine glycosylase/DNA-(apurinic or apyrimidinic site) lyase	CDS	0.0639939	0.504098	0.805418	59.9928	62.8026	68.2608	71.9444	63.6208	66.4556
VC_RS01090	VC0222	coaD	pantetheine-phosphate adenylyltransferase	CDS	-0.0030115	0.97979	0.999995	61.4365	51.384	60.8849	56.956	58.5631	58.0302
VC_RS01095	VC0223		glycosyltransferase family 9 protein	CDS	-0.0657297	0.774686	0.962562	94.3202	87.3776	77.9165	81.9367	76.132	88.6777
VC_RS01100	VC0224		glycosyltransferase family 2 protein	CDS	0.0637454	0.548196	0.834795	47.6413	50.1428	53.3748	51.9599	52.4406	53.2909
VC_RS01105	VC0225		glycosyltransferase family 9 protein	CDS	-0.111495	0.279532	0.63455	84.8561	80.1789	86.6335	67.9475	76.6644	84.149
VC_RS01110	VC0227		3-deoxy-D-manno-octulosonic acid kinase	CDS	0.185313	0.0775338	0.374895	66.4091	79.9306	70.6747	99.9228	77.1968	76.1449
VC_RS01115	VC0228		hypothetical protein	CDS	-0.0647665	0.683956	0.917907	108.597	104.754	107.957	75.9413	91.8376	128.593
VC_RS01120	VC0229		hypothetical protein	CDS	0.0973532	0.402696	0.740333	191.528	230.359	192.847	237.816	214.554	207.792
VC_RS01125	VC0230		hypothetical protein	CDS	0.207173	0.0934747	0.400008	180.62	217.699	190.031	246.809	247.828	188.519
VC_RS01130	VC0231		hypothetical protein	CDS	0.210987	0.0723542	0.369452	267.561	306.318	295.841	378.707	350.314	282.989
VC_RS01135	VC0232		HAD hydrolase family protein	CDS	0.135921	0.386643	0.729284	39.3001	27.5537	30.5765	28.9776	34.6055	39.7049
VC_RS01140	VC0233		3-deoxy-D-manno-octulosonic acid transferase	CDS	0.0633008	0.518229	0.813988	126.242	113.442	125.391	122.905	136.559	121.748
VC_RS01145	VC0234		glycosyl transferase	CDS	0.273978	0.136839	0.459818	225.374	265.856	240.723	368.715	319.169	207.476
VC_RS01150	VC0235		glycosyltransferase family 9 protein	CDS	0.120044	0.2088	0.559081	171.156	199.082	180.107	211.836	197.517	190.731
VC_RS01155	VC0236	waaF	lipopolysaccharide heptosyltransferase II	CDS	0.214407	0.084033	0.381762	180.78	202.557	194.59	263.796	218.547	194.944
VC_RS01160	VC0237		O-antigen ligase family protein	CDS	-0.24438	0.11265	0.428798	221.203	221.423	201.43	119.907	186.071	224.643
VC_RS01165	VC0238		acyltransferase	CDS	-0.0876654	0.421246	0.750207	100.095	98.548	96.9598	91.929	79.8588	104.581
VC_RS01170	VC0239		polysaccharide deacetylase family protein	CDS	0.0161304	0.829349	0.974635	439.84	440.611	420.83	440.66	407.28	467.506
VC_RS01175	VC0240	rfaD	ADP-glyceromanno-heptose 6-epimerase	CDS	-0.124878	0.0737443	0.369452	533.84	537.422	529.725	444.656	487.671	532.277
VC_RS01180	VC0241		mannose-1-phosphate guanylyltransferase/mannose-6-phosphate isomerase	CDS	0.135413	0.124954	0.447585	1072.81	1176.62	1153.73	1432.89	1205.07	1105
VC_RS01185	VC0242		phosphomannomutase/phosphoglucomutase	CDS	-0.0219406	0.766377	0.959055	903.1	1039.59	958.199	900.304	989.184	965.66
VC_RS01190	VC0243	gmd	GDP-mannose 4,6-dehydratase	CDS	0.00990883	0.897694	0.990403	2029.17	2419.76	2251.8	2206.3	2332.67	2207.25
VC_RS01195	VC0244		DegT/DnrJ/EryC1/StrS family aminotransferase	CDS	-0.0666905	0.41695	0.747563	2286.3	2715.9	2497.08	2271.25	2489.73	2397.88
VC_RS01200	VC0245		glycosyltransferase	CDS	-0.172327	0.389597	0.729931	1535.11	1849.58	1682.25	1084.16	1534.35	1868.34
VC_RS01205	VC0246		ABC transporter permease	CDS	-0.0672077	0.663143	0.908581	667.781	796.328	724.852	508.607	749.874	821.164
VC_RS01210	VC0247		ABC transporter ATP-binding protein	CDS	-0.0177401	0.860987	0.981647	1021.16	1258.04	1105.05	942.272	1253.78	1141.86
VC_RS01215	VC0248		acyl carrier protein	CDS	-0.270153	0.37925	0.726907	466.789	477.598	417.477	167.87	354.839	584.409
VC_RS01220	VC0249		AMP-binding protein	CDS	0.0149235	0.885752	0.989624	1801.23	2356.46	2011.21	2035.43	2119.45	2077.08
VC_RS01225	VC0250		iron-containing alcohol dehydrogenase	CDS	0.124464	0.159848	0.492745	1579.22	1824.75	1819.3	1864.56	1961.86	1866.97
VC_RS01230	VC0251		acyl-CoA reductase	CDS	0.0480371	0.587734	0.863784	4065.39	4595.76	4348.57	4153.79	4652.84	4641.15
VC_RS01235	VC0252		acetyltransferase	CDS	0.0132844	0.857411	0.980729	1531.26	1688.97	1632.49	1529.82	1640.3	1725.21
VC_RS01240	VC0253		IS200/IS605 family transposase	CDS	-0.40729	0.0829187	0.38125	104.586	111.208	100.581	48.9622	63.3546	110.689
VC_RS01245	VC0254		ISAs1 family transposase	CDS	0.00627718	0.955141	0.998209	435.67	464.442	462.403	362.72	475.692	522.588
VC_RS01250	VC0255		hypothetical protein	CDS	-0.11574	0.506522	0.807105	110.201	114.683	105.543	68.9467	88.377	133.859
VC_RS01255	VC0257		IS3-like element ISVch4 family transposase	CDS	0.716472	0.432318	0.758915	2.24572	3.22701	3.21858	22.9822	6.6549	0.737226
VC_RS01260	VC0258		FkbM family methyltransferase	CDS	-0.09875	0.323184	0.673934	391.718	469.903	403.128	331.744	411.539	431.593
VC_RS01265	VC0259		glycosyltransferase	CDS	-0.317652	0.219274	0.569183	228.422	209.259	220.473	97.9243	167.171	246.444
VC_RS01270	VC0260		polysaccharide biosynthesis protein	CDS	-0.142117	0.111235	0.426039	244.302	242.771	247.295	200.845	240.109	221.589
VC_RS01275	VC0262		SDR family oxidoreductase	CDS	-0.134703	0.185037	0.520545	119.986	114.931	122.709	83.9352	115.795	117.851
VC_RS01280	VC0263		sugar transferase	CDS	-0.107925	0.141018	0.464675	75.0712	72.2355	70.943	71.9444	67.0814	65.5078
VC_RS01285	VC0264		MBL fold metallo-hydrolase	CDS	0.184157	0.0774844	0.374895	133.781	129.329	143.093	182.859	145.343	141.126
VC_RS01290	VC0265		mechanosensitive ion channel family protein	CDS	0.0588054	0.686292	0.918557	101.378	118.903	117.478	124.904	119.256	110.268
VC_RS01295	VC0266		uracil-DNA glycosylase family protein	CDS	0.157958	0.260622	0.612724	18.9282	17.6245	18.5069	17.9861	18.6337	22.6434
VC_RS01300	VC0267		D-2-hydroxyacid dehydrogenase	CDS	-0.074861	0.398997	0.738907	85.4977	77.2001	88.2428	86.9328	72.9377	81.2001
VC_RS01305	VC0268		YjaG family protein	CDS	0.0133604	0.860672	0.981604	154.473	144.471	155.967	137.893	160.25	157.766
VC_RS01310	VC0269	manA	mannose-6-phosphate isomerase, class I	CDS	2.91692	0.0079662	0.15322	427.328	420.008	418.55	286.778	8801.77	450.234
VC_RS01315	VC0270		ROK family protein	CDS	0.100737	0.301395	0.655987	360.117	410.575	380.195	441.659	429.906	365.559
VC_RS01320	VC0271		HlyC/CorC family transporter	CDS	0.103002	0.435113	0.760328	58.8699	60.3203	62.3601	63.9506	50.8434	77.83
VC_RS01325	VC0273	hupA	DNA-binding protein HU-alpha	CDS	3.83702	0.00524037	0.132255	315.844	305.325	284.308	12452.4	289.355	262.031
VC_RS01330	VC0274		DUF1481 domain-containing protein	CDS	-0.166698	0.287028	0.643314	191.688	179.223	191.774	135.895	143.48	213.374
VC_RS01335	VC0275	purD	phosphoribosylamine--glycine ligase	CDS	0.0104561	0.922407	0.993756	556.778	595.508	579.211	558.568	669.483	515.531
VC_RS01340	VC0276	purH	bifunctional phosphoribosylaminoimidazolecarboxamide formyltransferase/IMP cyclohydrolase	CDS	0.00267692	0.975096	0.999995	487.963	518.308	540.454	519.599	554.22	476.564
VC_RS01350	VC0277	zntR	Zn(2+)-responsive transcriptional regulator	CDS	-0.0257316	0.865302	0.983667	44.4332	38.2277	40.3664	35.9722	37.2674	44.7601
VC_RS01355	VC0278	cadC	CadC family transcriptional regulator	CDS	-0.513398	0.00385206	0.128998	53.5764	43.937	45.8648	26.9792	31.9435	37.3879
VC_RS01360	VC0280	cadB	cadaverine/lysine antiporter	CDS	0.255887	0.427612	0.755149	7.05797	6.95049	3.4868	9.99228	8.25207	5.2659
VC_RS01365	VC0281		lysine decarboxylase CadA	CDS	-1.68702	0.0951425	0.401342	8.02043	148.194	8.31467	17.9861	19.1661	13.2701
VC_RS01370	VC0282		methyl-accepting chemotaxis protein	CDS	-0.228738	0.0489372	0.31149	63.0405	59.5756	71.8817	58.9545	59.6279	50.2367
VC_RS01375	VC0283		peptidase	CDS	0.0222558	0.919035	0.993393	13.9555	12.1634	13.5449	8.99305	11.1802	16.1136
VC_RS01380	VC0284		TonB-dependent siderophore receptor	CDS	0.226251	0.104241	0.415842	279.432	392.206	304.827	416.678	396.366	332.173
VC_RS01385	VC0285		bifunctional 4-hydroxy-2-oxoglutarate aldolase/2-dehydro-3-deoxy-phosphogluconate aldolase	CDS	-0.0899131	0.716946	0.935609	35.6107	22.3409	30.3083	22.9822	17.3027	37.7038
VC_RS01390	VC0286		GntP family permease	CDS	0.169952	0.473136	0.786116	24.2217	25.0714	19.8479	39.9691	27.9506	19.2732
VC_RS01395	VC0287		gluconokinase	CDS	-0.107796	0.717887	0.935609	4.49144	6.95049	3.35269	5.99537	5.05772	3.68613
VC_RS01400	VC0288		phosphogluconate dehydratase	CDS	0.272261	0.236674	0.584501	16.5221	16.3833	14.6177	30.9761	19.1661	15.4817
VC_RS01405	VC0289		LacI family DNA-binding transcriptional regulator	CDS	0.0195785	0.849157	0.978244	72.1838	64.7885	67.322	57.9552	63.6208	79.9363
VC_RS01410	VC0290	fis	DNA-binding transcriptional regulator Fis	CDS	-0.237155	0.313204	0.666499	104.747	108.726	104.202	51.9599	89.4418	114.059
VC_RS01415	VC0291	dusB	tRNA dihydrouridine synthase DusB	CDS	-0.00441569	0.961717	0.999995	239.009	262.877	243.808	242.812	255.282	244.548
VC_RS01420	VC0293	prmA	50S ribosomal protein L11 methyltransferase	CDS	0.13575	0.208406	0.55875	199.067	213.728	216.316	265.795	237.979	193.785
VC_RS01425	VC0295	accC	acetyl-CoA carboxylase biotin carboxylase subunit	CDS	0.139192	0.0967445	0.405182	899.09	918.458	936.206	1049.19	994.774	989.989
VC_RS01430	VC0296		acetyl-CoA carboxylase biotin carboxyl carrier protein	CDS	0.0340576	0.574416	0.853066	545.068	570.437	586.319	597.538	583.501	562.608
VC_RS01435	VC0297	aroQ	type II 3-dehydroquinate dehydratase	CDS	-0.20955	0.0170074	0.196055	181.262	189.401	177.022	133.897	159.984	173.564
VC_RS01440	VC0298	acs	acetate--CoA ligase	CDS	0.226454	0.204446	0.551779	18.6074	23.0856	19.5797	28.9776	23.9576	21.8008
VC_RS01445	VC0299		3'-5' exonuclease	CDS	0.246006	0.237965	0.585239	8.34124	11.4187	7.77824	15.9876	9.31686	10.2158
VC_RS01450	VC0300		cyclic nucleotide-binding/CBS domain-containing protein	CDS	0.116587	0.588886	0.863956	12.191	10.9222	13.1426	21.983	12.7774	11.3743
VC_RS01455	VC0302		3-phenylpropionate MFS transporter	CDS	0.10652	0.353695	0.700464	86.1394	86.1364	85.6948	96.9251	99.0249	84.2544
VC_RS01460	VC0303		hybrid sensor histidine kinase/response regulator	CDS	0.168797	0.400658	0.739951	82.9312	96.5622	82.208	151.883	89.708	71.8268
VC_RS01465	VC0304	gppA	guanosine-5'-triphosphate,3'-diphosphate diphosphatase	CDS	-0.00073154	0.993647	0.999995	526.621	520.542	534.017	473.634	514.823	587.99
VC_RS01470	VC0305	rhlB	ATP-dependent RNA helicase RhlB	CDS	0.0306201	0.738335	0.947392	1470.3	1685.25	1574.16	1642.73	1723.62	1465.71
VC_RS01475	VC0306	trxA	thioredoxin TrxA	CDS	-0.069555	0.63423	0.893079	368.298	338.836	344.254	337.739	349.249	315.849
VC_RS01480	VC0307	rho	transcription termination factor Rho	CDS	0.279378	0.0106989	0.164227	531.433	590.792	562.313	780.397	670.281	598.627
VC_RS01485	VC0308		hypothetical protein	CDS	-0.0377984	0.658736	0.906402	108.276	114.931	113.455	104.919	118.457	103.738
VC_RS01490	VC0309	ubiD	4-hydroxy-3-polyprenylbenzoate decarboxylase	CDS	0.203293	0.0366844	0.275403	373.271	383.022	388.912	518.599	414.999	391.783
VC_RS01495	VC0311		2Fe-2S iron-sulfur cluster binding domain-containing protein	CDS	0.0890482	0.422874	0.751658	53.2556	59.5756	52.8384	62.9514	57.2321	57.5036
VC_RS01500	VC0312	fre	NAD(P)H-flavin reductase	CDS	0.233024	0.128905	0.454491	219.278	268.587	248.501	385.702	264.865	227.381
VC_RS01535	VC0315	pssA	CDP-diacylglycerol--serine O-phosphatidyltransferase	CDS	0.0313559	0.640306	0.897443	166.825	187.167	174.876	183.858	180.215	176.934
VC_RS01540	VC0317		GNAT family N-acetyltransferase	CDS	0.195304	0.219466	0.569183	14.918	16.8798	20.2503	24.9807	19.1661	19.0625
VC_RS01545	VC0318	murB	UDP-N-acetylmuramate dehydrogenase	CDS	-0.0451781	0.538198	0.826853	111.965	109.967	122.709	109.915	111.536	112.374
VC_RS01550	VC0319	birA	bifunctional biotin--[acetyl-CoA-carboxylase] ligase/biotin operon repressor BirA	CDS	0.0448873	0.645161	0.899615	164.098	159.861	169.914	175.864	180.215	155.555
VC_RS01555	VC0320		type I pantothenate kinase	CDS	-0.0852023	0.307059	0.660761	94.8014	101.775	96.6916	94.9267	88.6432	93.417
VC_RS01580	VC0321	tuf	elongation factor Tu	CDS	-0.0181135	0.893819	0.990403	2671.12	2882.47	3768.43	3658.17	3068.44	2486.03
VC_RS01585	VC0322	secE	preprotein translocase subunit SecE	CDS	0.0183917	0.822144	0.971641	422.676	504.655	481.983	512.604	485.541	432.12
VC_RS01590	VC0323	nusG	transcription termination/antitermination protein NusG	CDS	0.0975841	0.230873	0.579197	493.096	462.952	451.54	519.599	513.758	474.247
VC_RS01595	VC0324	rplK	50S ribosomal protein L11	CDS	-0.0866671	0.405794	0.740641	2804.9	2970.09	2541.34	2171.32	2807.57	2847.06
VC_RS01600	VC0325	rplA	50S ribosomal protein L1	CDS	0.0708651	0.495767	0.800639	2665.35	2851.44	2587.88	2829.81	2808.9	2873.6
VC_RS01605	VC0326	rplJ	50S ribosomal protein L10	CDS	-0.0898376	0.493586	0.800639	2866.34	3001.12	2780.99	2375.16	2629.48	3117.2
VC_RS01610	VC0327	rplL	50S ribosomal protein L7/L12	CDS	-0.115232	0.381332	0.727467	4801.03	5415.67	4791.4	4368.62	4391.17	5093.81
VC_RS01615	VC0328	rpoB	DNA-directed RNA polymerase subunit beta	CDS	0.222668	0.0959445	0.404223	4928.87	5100.67	4768.2	7099.52	5408.57	4766.48
VC_RS01620	VC0329	rpoC	DNA-directed RNA polymerase subunit beta'	CDS	0.0910008	0.305016	0.6595	6414.74	6581.62	6314.32	6912.66	6890.22	6765.31
VC_RS01625	VC0330		Rsd/AlgQ family anti-sigma factor	CDS	-0.347272	0.0153367	0.187936	580.518	493.981	533.212	336.74	415.266	503.841
VC_RS01630	VC0331	nudC	NAD(+) diphosphatase	CDS	0.346569	0.117335	0.434348	51.0099	50.3911	49.6198	112.913	52.4406	47.9197
VC_RS01635	VC0332	hemE	uroporphyrinogen decarboxylase	CDS	0.00629093	0.922429	0.993756	321.779	327.17	330.575	339.738	335.673	310.056
VC_RS01640	VC0333		TetR/AcrR family transcriptional regulator	CDS	0.147595	0.14646	0.475456	117.419	109.222	115.467	159.876	117.659	112.48
VC_RS01645	VC0334		hypothetical protein	CDS	-0.0353351	0.972426	0.999995	94.4806	83.4059	87.3041	84.9344	80.125	92.6798
VC_RS01650	VC0335		murein hydrolase activator EnvC	CDS	-0.0235471	0.851606	0.979471	114.692	109.718	107.554	129.9	105.147	99.2095
VC_RS01655	VC0336	gpmM	2,3-bisphosphoglycerate-independent phosphoglycerate mutase	CDS	-0.204732	0.0436983	0.296261	2529	2217.45	2577.68	2104.37	2005.79	2244.75
VC_RS01660	VC0337		DMT family transporter	CDS	-0.0650405	0.386931	0.729284	91.2724	93.8316	96.6916	83.9352	93.1686	90.2575
VC_RS01665	VC0338		SLC13 family permease	CDS	0.0590924	0.6848	0.918199	35.1295	33.2631	35.9409	50.9606	35.6703	30.9635
VC_RS01670	VC0339	psd	phosphatidylserine decarboxylase	CDS	0.0439918	0.926693	0.993756	116.136	126.846	122.172	135.895	127.242	116.587
VC_RS01675	VC0340	rsgA	small ribosomal subunit biogenesis GTPase RsgA	CDS	0.0695106	0.45789	0.774235	237.886	249.225	245.417	295.771	242.504	236.018
VC_RS01680	VC0341	orn	oligoribonuclease	CDS	-0.159627	0.229311	0.576783	125.279	120.641	120.697	70.9452	126.709	118.167
VC_RS01725	VC0342	queG	tRNA epoxyqueuosine(34) reductase QueG	CDS	0.253807	0.0900026	0.394343	85.1769	90.6046	78.3189	141.89	95.8305	80.147
VC_RS01730	VC0343	tsaE	tRNA (adenosine(37)-N6)-threonylcarbamoyltransferase complex ATPase subunit type 1 TsaE	CDS	-0.219247	0.0556284	0.330945	60.3136	63.0509	61.9577	47.9629	52.4406	56.0291
VC_RS01735	VC0344		LysM peptidoglycan-binding domain-containing protein	CDS	-0.0585301	0.628025	0.889574	155.275	161.599	157.308	139.892	155.192	157.134
VC_RS01740	VC0345	mutL	DNA mismatch repair endonuclease MutL	CDS	0.296044	0.0612806	0.346441	177.733	187.415	177.961	304.765	197.251	179.04
VC_RS01745	VC0346	miaA	tRNA (adenosine(37)-N6)-dimethylallyltransferase MiaA	CDS	0.184833	0.0202138	0.212907	447.379	432.668	431.022	470.636	501.513	516.163
VC_RS01750	VC0347	hfq	RNA chaperone Hfq	CDS	0.113621	0.23298	0.57966	1507.68	1693.44	1480.01	1708.68	1671.98	1684.03
VC_RS01755	VC0348	hflX	GTPase HflX	CDS	0.374229	0.00100671	0.0913525	955.233	1091.48	1043.36	1493.85	1286.79	1228.22
VC_RS01760	VC0349	hflK	FtsH protease activity modulator HflK	CDS	0.253511	0.0209408	0.21733	924.915	1075.84	995.079	1391.92	1115.36	1069.29
VC_RS01765	VC0350	hflC	protease modulator HflC	CDS	0.32501	0.000912019	0.0870683	619.979	624.551	606.435	841.35	734.435	745.756
VC_RS01770	VC0351		DUF2065 domain-containing protein	CDS	0.203583	0.24634	0.595083	21.0135	19.3621	23.4688	21.983	25.821	24.7497
VC_RS01775	VC0352		SlyX family protein	CDS	-0.30468	0.0773821	0.374895	43.6311	48.6534	45.3284	30.9761	39.1308	37.9145
VC_RS01780	VC0353		hypothetical protein	CDS	0.530244	0.00307107	0.125193	104.907	123.868	105.006	186.856	164.243	137.335
VC_RS01785	VC0354	fkpA	FKBP-type peptidyl-prolyl cis-trans isomerase	CDS	0.195464	0.11895	0.436683	1608.58	1761.2	1742.73	2281.24	1960	1618.84
VC_RS01790	VC0355		transcriptional regulator	CDS	-0.238866	0.19899	0.543028	255.531	236.565	220.205	131.898	193.791	263.927
VC_RS01795	VC0356	tusD	sulfurtransferase complex subunit TusD	CDS	-0.340769	0.00417358	0.129564	205.323	207.77	194.59	132.897	154.66	185.044
VC_RS01800	VC0357	tusC	sulfurtransferase complex subunit TusC	CDS	-0.034159	0.794192	0.963907	80.2043	64.7885	86.9018	62.9514	75.0673	83.7278
VC_RS01805	VC0358	dsrH	sulfurtransferase complex subunit TusB	CDS	-0.0655091	0.575069	0.85332	65.2863	50.3911	66.3833	65.949	52.1744	59.61
VC_RS01810	VC0359	rpsL	30S ribosomal protein S12	CDS	-0.202919	0.113887	0.430995	2597.33	2608.17	2316.98	1661.72	2325.49	2540.48
VC_RS01815	VC0360	rpsG	30S ribosomal protein S7	CDS	-0.218512	0.185708	0.521191	2904.2	2935.59	2627.3	1724.67	2590.09	2952.8
VC_RS01820	VC0361	fusA	elongation factor G	CDS	0.121016	0.366279	0.710062	1978.64	2246.25	2184.88	2021.44	2868.26	2077.82
VC_RS01825	VC0362	tuf	elongation factor Tu	CDS	-0.155287	0.116188	0.432375	7973.27	10472.9	8235.42	8058.77	8186.86	7713.06
VC_RS01830	VC0364		bacterioferritin-associated ferredoxin	CDS	-0.00745068	0.975008	0.999995	168.429	131.811	114.796	133.897	142.149	135.965
VC_RS01835	VC0365	bfr	bacterioferritin	CDS	-0.130101	0.385221	0.729284	243.019	241.778	222.619	171.867	193.524	272.247
VC_RS01840	VC0366	rpsF	30S ribosomal protein S6	CDS	0.110663	0.449142	0.767501	3102.62	3481.2	2734.46	3152.56	4115.66	2791.77
VC_RS01845	VC0367	priB	primosomal replication protein N	CDS	0.0549122	0.628488	0.889574	1361.87	1577.76	1505.89	1558.8	1563.9	1495.62
VC_RS01850	VC0368	rpsR	30S ribosomal protein S18	CDS	-0.0265968	0.813768	0.969999	1888.81	2146.21	1915.59	1689.69	2112.26	2035.69
VC_RS01855	VC0369	rplI	50S ribosomal protein L9	CDS	-0.0974357	0.642578	0.898447	1800.43	1656.45	1681.84	1168.1	1550.06	2075.71
VC_RS01860	VC0370		YdiY family protein	CDS	0.15706	0.29154	0.646459	35.6107	38.4759	38.4889	56.956	42.059	34.9656
VC_RS01865	VC0371		replicative DNA helicase	CDS	0.124367	0.126013	0.450652	275.582	282.24	304.29	334.741	328.486	279.83
VC_RS01870	VC0372	alr	alanine racemase	CDS	0.198297	0.0963537	0.404503	224.893	212.983	219.4	315.756	239.31	209.372
VC_RS01875	VC0373		YjbQ family protein	CDS	-0.0341735	0.97155	0.999995	35.4503	38.9724	38.4889	39.9691	30.8787	40.0208
VC_RS01880	VC0374	pgi	glucose-6-phosphate isomerase	CDS	-0.19282	0.0962254	0.404444	1220.23	987.218	1177.47	958.26	917.311	1084.77
VC_RS01885	VC0376		MBL fold metallo-hydrolase	CDS	0.0738298	0.685212	0.918199	31.4401	31.029	31.113	53.9583	27.4182	28.8571
VC_RS01890	VC0377		chemotaxis protein CheX	CDS	-0.120653	0.211375	0.559425	308.626	284.225	288.331	238.815	262.469	304.474
VC_RS01895	VC0378	zur	zinc uptake transcriptional repressor Zur	CDS	-0.157002	0.0897092	0.394343	268.203	272.807	258.828	200.845	257.678	252.974
VC_RS01900	VC0379	dusA	tRNA dihydrouridine(20/20a) synthase DusA	CDS	0.0720764	0.508083	0.808397	46.6789	46.1711	42.9145	42.9668	50.8434	46.8665
VC_RS01905	VC0379a	pspG	envelope stress response protein PspG	CDS	0.0986335	0.735398	0.946391	7.69961	10.1775	6.30306	9.99228	8.25207	8.10948
VC_RS01910	VC0381		TIGR04219 family outer membrane beta-barrel protein	CDS	0.427648	0.123266	0.444797	117.259	106.491	112.114	274.788	104.615	106.582
VC_RS01920	VC0383		hypothetical protein	CDS	-0.21847	0.40933	0.741953	4.33103	4.46817	5.09609	3.99691	3.19435	4.42335
VC_RS01925	VC0384		assimilatory sulfite reductase (NADPH) flavoprotein subunit	CDS	0.281028	0.106954	0.419321	45.556	54.611	51.4973	90.9297	60.4265	46.6558
VC_RS01930	VC0385	cysI	assimilatory sulfite reductase (NADPH) hemoprotein subunit	CDS	0.33531	0.150433	0.481795	45.556	51.6322	41.0369	88.9313	57.4983	42.2325
VC_RS01935	VC0386		phosphoadenylyl-sulfate reductase	CDS	0.116892	0.335486	0.682739	35.9315	35.4971	30.8448	41.9676	34.8717	36.3347
VC_RS01970	VC0389		sodium:proton antiporter	CDS	-0.003879	0.97626	0.999995	187.518	202.805	198.479	252.805	175.157	169.773
VC_RS01975	VC0390	metH	methionine synthase	CDS	0.329457	0.06729	0.358104	513.949	546.606	531.737	970.25	562.472	484.673
VC_RS01980	VC0391	lysC	lysine-sensitive aspartokinase 3	CDS	-0.170426	0.146808	0.475456	463.741	465.186	525.568	390.698	396.1	501.629
VC_RS01985	VC0392		alanine--glyoxylate aminotransferase family protein	CDS	-0.00723489	0.941842	0.997739	141.48	129.825	132.901	160.876	114.997	133.754
VC_RS01990	VC0393		ligase	CDS	0.0752221	0.411442	0.742632	146.132	152.911	164.282	192.851	155.991	146.708
VC_RS01995	VC0394	uvrA	excinuclease ABC subunit UvrA	CDS	0.00524803	0.930173	0.993756	382.093	402.632	416.941	416.678	396.632	394.1
VC_RS02000	VC0395	galU	UTP--glucose-1-phosphate uridylyltransferase GalU	CDS	-0.0804594	0.351009	0.698662	645.965	609.409	658.469	695.463	552.357	567.453
VC_RS02005	VC0396		helix-turn-helix transcriptional regulator	CDS	0.13816	0.422082	0.751005	9.78492	10.9222	11.265	13.9892	10.1154	12.2169
VC_RS02010	VC0397		single-stranded DNA-binding protein	CDS	-0.0966557	0.247814	0.597422	473.366	464.69	466.024	388.7	445.612	474.668
VC_RS02015	VC0398	csrD	RNase E specificity factor CsrD	CDS	0.0197875	0.836987	0.975154	237.725	260.892	239.114	270.791	252.088	228.224
VC_RS02020	VC0399		MSHA biogenesis protein MshI	CDS	0.339834	0.0224049	0.225258	197.623	193.124	189.494	341.736	209.762	197.892
VC_RS02025	VC0400	pilO	type 4a pilus biogenesis protein PilO	CDS	0.24741	0.0250772	0.237382	86.6206	96.5622	88.3769	125.903	109.407	93.9436
VC_RS02030	VC0401		MSHA biogenesis protein MshK	CDS	3.44796	0.00504099	0.130219	74.9108	67.7673	88.1087	2440.11	92.37	81.7267
VC_RS02035	VC0402	mshL	pilus (MSHA type) biogenesis protein MshL	CDS	0.308754	0.0177287	0.19918	409.523	423.98	379.256	589.545	496.988	422.325
VC_RS02040	VC0403		AAA family ATPase	CDS	0.135124	0.177859	0.515515	152.869	169.294	153.553	205.841	171.963	151.868
VC_RS02045	VC0404		tetratricopeptide repeat protein	CDS	0.0311321	0.759415	0.9563	106.19	97.5551	101.519	107.917	98.2263	106.898
VC_RS02050	VC0405	tadA	GspE/PulE family protein	CDS	0.157036	0.0854211	0.38444	267.882	284.722	263.656	311.759	318.637	280.988
VC_RS02055	VC0406		type II secretion system F family protein	CDS	0.276462	0.0544503	0.330945	112.767	115.676	99.7761	167.87	117.392	121.853
VC_RS02060	VC0407		MSHA biogenesis protein MshF	CDS	0.0485266	0.65556	0.904119	89.8288	90.1081	81.1351	90.9297	89.9742	89.2043
VC_RS02065	VC0408		prepilin-type N-terminal cleavage/methylation domain-containing protein	CDS	-0.0852926	0.495	0.800639	283.281	299.119	239.919	285.779	241.706	250.867
VC_RS02070	VC0409		type II secretion system protein	CDS	-0.229076	0.00927413	0.154067	1487.63	1290.31	1369.37	1163.1	1145.44	1229.38
VC_RS02075	VC0410		type II secretion system protein	CDS	-0.318534	0.0697477	0.364604	271.572	214.721	270.629	156.879	183.675	257.608
VC_RS02080	VC0411		type II secretion system protein	CDS	-0.0194587	0.895652	0.990403	149.02	141.492	154.626	184.857	143.48	121.958
VC_RS02085	VC0412		type II secretion system protein	CDS	0.0226631	0.83589	0.975154	88.5455	74.4695	77.5142	68.9467	81.456	88.6777
VC_RS02090	VC0413		hypothetical protein	CDS	0.0969035	0.410653	0.742238	33.365	31.029	35.4044	26.9792	39.397	36.3347
VC_RS02095	VC0414		hypothetical protein	CDS	0.128694	0.1885	0.52601	489.406	509.123	496.332	601.535	560.076	476.88
VC_RS02100	VC0415		rod shape-determining protein	CDS	-0.144584	0.130136	0.454825	559.826	503.166	500.222	398.692	475.958	533.646
VC_RS02105	VC0416	mreC	rod shape-determining protein MreC	CDS	0.0336819	0.680416	0.916095	143.726	132.059	135.181	137.893	135.228	146.708
VC_RS02110	VC0417	mreD	rod shape-determining protein MreD	CDS	0.074453	0.527173	0.820285	64.003	66.5261	65.0422	56.956	72.1391	71.8268
VC_RS02115	VC0418		septum formation inhibitor Maf	CDS	0.047593	0.616113	0.882762	151.907	161.599	154.224	164.873	168.768	151.026
VC_RS02120	VC0419	rng	ribonuclease G	CDS	0.269056	0.049162	0.31236	311.674	323.446	293.696	450.652	367.35	309.319
VC_RS02125	VC0420		TIGR02099 family protein	CDS	0.275412	0.0251883	0.23771	256.333	277.275	246.624	374.711	300.801	275.722
VC_RS02130	VC0421		carbon-nitrogen hydrolase family protein	CDS	0.235868	0.0231999	0.229075	118.061	110.215	111.175	165.872	126.443	117.535
VC_RS02135	VC0422	tldD	metalloprotease TldD	CDS	0.239034	0.0142659	0.187684	309.909	308.056	299.328	417.677	343.127	327.749
VC_RS02140	VC0423	arcA	arginine deiminase	CDS	-0.0579531	0.440763	0.765012	124.477	115.676	127.67	124.904	118.99	112.48
VC_RS02145	VC0424	rraB	ribonuclease E inhibitor RraB	CDS	0.377136	0.242501	0.593569	102.661	111.208	116.137	277.785	98.2263	89.5202
VC_RS02150	VC0425		hypothetical protein	CDS	0.0884733	0.333008	0.680828	62.2385	62.8026	61.5554	76.9406	58.5631	66.8769
VC_RS02155	VC0426		DUF2061 domain-containing protein	CDS	-0.0957895	0.452733	0.770299	25.9862	31.029	26.8215	21.983	28.2168	25.6976
VC_RS02160	VC0428		universal stress protein	CDS	-0.392938	0.160676	0.492745	387.868	337.347	263.924	140.891	239.843	354.606
VC_RS02165	VC0429		TRAP transporter permease	CDS	0.37556	0.03226	0.256964	222.326	252.452	254	441.659	266.728	251.921
VC_RS02170	VC0430		TAXI family TRAP transporter solute-binding subunit	CDS	-0.0354694	0.632455	0.891976	1127.99	1107.86	1091.64	1069.17	1058.66	1118.27
VC_RS02175	VC0431	argR	transcriptional regulator ArgR	CDS	-0.00115802	0.989741	0.999995	214.145	210.252	178.766	171.867	208.165	216.639
VC_RS02180	VC0432	mdh	malate dehydrogenase	CDS	0.0227807	0.791487	0.963561	465.024	459.477	450.065	538.584	428.575	434.963
VC_RS02185	VC0433		amino acid permease	CDS	-0.0631795	0.586353	0.862471	65.6071	73.9731	72.1499	78.939	61.4913	66.6663
VC_RS02190	VC0434	ispB	octaprenyl diphosphate synthase	CDS	-0.117259	0.199167	0.543028	319.213	281.495	313.678	245.81	283.232	309.424
VC_RS02195	VC0435	rplU	50S ribosomal protein L21	CDS	0.0926858	0.219542	0.569183	1677.07	1734.89	1627.53	1821.59	1867.9	1685.09
VC_RS02200	VC0436	rpmA	50S ribosomal protein L27	CDS	-0.0526527	0.824481	0.971733	475.13	400.894	404.603	267.793	400.625	553.656
VC_RS02205	VC0437	cgtA	Obg family GTPase CgtA	CDS	0.349644	0.0186933	0.206736	404.069	463.449	414.393	524.595	691.843	417.164
VC_RS02210	VC0438		threonine/serine exporter ThrE family protein	CDS	-0.428553	0.0475096	0.307942	186.555	176.741	173.133	92.9282	110.205	182.095
VC_RS02215	VC0439		hypothetical protein	CDS	-0.443497	0.0666942	0.357081	83.7332	75.4625	75.2344	35.9722	45.7857	78.2512
VC_RS02220	VC0440	folA	type 3 dihydrofolate reductase	CDS	-0.259438	0.0350589	0.268008	158.002	121.137	149.262	104.919	112.068	136.071
VC_RS02225	VC0441		symmetrical bis(5'-nucleosyl)-tetraphosphatase	CDS	0.135653	0.12791	0.453582	142.603	146.209	135.985	178.862	151.732	141.969
VC_RS02230	VC0442	apaG	Co2+/Mg2+ efflux protein ApaG	CDS	0.304034	0.00930309	0.154067	104.105	96.5622	98.8373	154.88	117.392	108.267
VC_RS02235	VC0443	rsmA	16S rRNA (adenine(1518)-N(6)/adenine(1519)-N(6))-dimethyltransferase RsmA	CDS	0.232434	0.0163829	0.192293	239.33	245.749	219.132	275.787	271.254	279.83
VC_RS02240	VC0444	pdxA	4-hydroxythreonine-4-phosphate dehydrogenase PdxA	CDS	0.508997	0.000792179	0.0825872	222.326	247.487	225.971	391.697	322.097	283.305
VC_RS02245	VC0445	surA	peptidylprolyl isomerase SurA	CDS	0.544264	0.00913073	0.154067	288.735	365.645	299.328	580.551	484.743	335.016
VC_RS02250	VC0446	lptD	LPS assembly protein LptD	CDS	0.48638	0.0237724	0.231624	555.174	666.254	571.165	1074.17	863.54	583.777
VC_RS02255	VC0447	djlA	co-chaperone DjlA	CDS	0.0930066	0.391276	0.730951	55.8222	54.1145	55.6547	62.9514	54.5702	60.5578
VC_RS02285	VC0449		methyl-accepting chemotaxis protein	CDS	-0.0375781	0.707961	0.930829	64.003	59.8239	60.2143	70.9452	59.6279	54.2387
VC_RS02310	VC0450	mltC	membrane-bound lytic murein transglycosylase MltC	CDS	0.0316509	0.75035	0.953735	151.586	179.223	159.186	196.848	164.509	146.603
VC_RS02315	VC0451		oxidative damage protection protein	CDS	-0.172312	0.335115	0.682377	154.313	170.535	155.565	160.876	135.228	135.123
VC_RS02320	VC0452	mutY	A/G-specific adenine glycosylase	CDS	0.0547435	0.659443	0.906686	112.126	141.74	122.172	147.886	141.882	106.792
VC_RS02325	VC0453	trmB	tRNA (guanosine(46)-N7)-methyltransferase TrmB	CDS	0.0617256	0.576911	0.855087	89.1871	98.2998	100.849	117.909	100.622	89.2043
VC_RS02330	VC0454	glsB	glutaminase B	CDS	0.122987	0.156185	0.486994	70.0985	73.9731	72.6864	75.9413	85.9813	73.7226
VC_RS02335	VC0455	hemW	radical SAM family heme chaperone HemW	CDS	0.284761	0.024541	0.235203	70.7402	75.2142	73.3569	106.917	86.2475	80.9895
VC_RS02340	VC0456		XTP/dITP diphosphatase	CDS	0.371279	0.0030434	0.125193	57.5867	68.7602	57.9345	84.9344	77.9954	76.8821
VC_RS02345	VC0457		DUF4426 domain-containing protein	CDS	0.333974	0.0432134	0.294667	93.0369	107.484	93.3389	154.88	125.911	100.263
VC_RS02350	VC0458		YggU family protein	CDS	0.418676	0.000822891	0.0825872	35.7711	29.5396	33.2587	38.9699	41.5266	48.5516
VC_RS02355	VC0459		YggT family protein	CDS	0.206979	0.0419591	0.289461	114.371	108.726	107.018	115.91	118.457	142.285
VC_RS02360	VC0460		pyrroline-5-carboxylate reductase	CDS	0.0327053	0.674485	0.915262	114.211	126.35	111.98	119.907	117.659	122.274
VC_RS02365	VC0461		YggS family pyridoxal phosphate-dependent enzyme	CDS	0.273743	0.0191536	0.210488	92.0745	101.03	88.9134	144.888	108.608	98.051
VC_RS02370	VC0462		type IV pilus twitching motility protein PilT	CDS	-0.15285	0.123888	0.445717	90.7912	94.5763	90.5227	83.9352	75.5996	88.1511
VC_RS02375	VC0463		PilT/PilU family type 4a pilus ATPase	CDS	0.0362529	0.716264	0.935609	77.1565	72.7319	76.5755	91.929	79.5926	67.4035
VC_RS02380	VC0464		helix-turn-helix transcriptional regulator	CDS	0.135293	0.400589	0.739951	31.2797	28.5467	27.8944	31.9753	26.6196	36.44
VC_RS02385	VC0465	tyrS	tyrosine--tRNA ligase	CDS	0.262691	0.173566	0.507891	18.9282	23.8303	22.6642	39.9691	25.2886	21.9061
VC_RS02390	VC0466	ruvX	Holliday junction resolvase RuvX	CDS	0.279121	0.00739742	0.14998	39.7813	48.157	45.0602	56.956	49.7786	55.2919
VC_RS02395	VC0467		YqgE/AlgH family protein	CDS	0.167552	0.132111	0.456448	126.242	165.819	136.253	156.879	162.113	160.294
VC_RS02400	VC0468	gshB	glutathione synthase	CDS	0.201523	0.0160605	0.192293	175.327	210.749	201.698	222.828	212.158	239.598
VC_RS02405	VC0469	rsmE	16S rRNA (uracil(1498)-N(3))-methyltransferase	CDS	0.196503	0.0347983	0.267139	124.477	125.605	127.67	149.884	141.616	142.916
VC_RS02410	VC0470	xds	extracellular deoxyribonuclease Dns	CDS	-0.0185409	0.884583	0.989624	34.9691	30.7807	27.8944	27.9784	28.483	33.5964
VC_RS02415	VC0471		SprT family zinc-dependent metalloprotease	CDS	0.000256719	0.999081	0.999995	14.4368	22.0926	14.3495	25.9799	15.1732	14.9551
VC_RS02420	VC0472	metK	methionine adenosyltransferase	CDS	0.254272	0.105734	0.417344	473.847	462.456	473.936	792.388	471.167	433.699
VC_RS02425	VC0473	tkt	transketolase	CDS	0.139316	0.105906	0.417344	707.402	709.695	781.848	906.3	794.062	726.167
VC_RS02430	VC0474		LysR family transcriptional regulator	CDS	0.294145	0.0332481	0.260133	138.593	146.705	118.953	150.883	159.984	179.778
VC_RS02435	VC0475		ligand-gated channel protein	CDS	0.780599	0.0122876	0.176772	2273.95	2868.81	2433.52	5560.7	4163.84	3298.87
VC_RS02440	VC0476	epd	erythrose-4-phosphate dehydrogenase	CDS	-0.0323667	0.713976	0.934453	474.488	467.172	434.911	412.681	480.217	450.34
VC_RS02445	VC0477		phosphoglycerate kinase	CDS	-0.439535	0.0194518	0.210488	3151.87	2364.16	3061.54	1630.74	1982.36	2704.14
VC_RS02450	VC0478	fbaA	class II fructose-bisphosphate aldolase	CDS	0.394596	0.232051	0.579197	3313.4	2519.3	3128.33	6886.68	2035.33	2881.39
VC_RS02455	VC0480	mscS	small-conductance mechanosensitive channel MscS	CDS	-0.0386389	0.659661	0.906686	457.004	430.682	428.608	402.689	412.87	463.504
VC_RS02460	VC0481		amino acid transporter	CDS	-0.164577	0.24474	0.593924	16.8429	14.6457	17.5681	12.99	15.1732	14.8498
VC_RS02465	VC0482		LysR family transcriptional regulator ArgP	CDS	-0.063322	0.709168	0.930829	25.1841	23.0856	24.5417	17.9861	16.7703	29.6997
VC_RS02470	VC0483		oxidative stress defense protein	CDS	0.100599	0.196043	0.538243	139.555	131.315	131.56	153.881	138.422	141.863
VC_RS02475	VC0485	pykF	pyruvate kinase PykF	CDS	-0.411141	0.0610196	0.345518	1821.92	1398.79	1773.44	951.265	1140.92	1655.18
VC_RS02480	VC0486		DeoR/GlpR transcriptional regulator	CDS	-0.490995	0.0645743	0.352802	143.084	138.265	149.664	75.9413	92.9024	127.329
VC_RS02485	VC0487	glmS	glutamine--fructose-6-phosphate transaminase (isomerizing)	CDS	-0.356919	0.0130746	0.182169	391.236	335.858	457.307	297.77	278.973	346.601
VC_RS02490	VC0488		TRAP transporter substrate-binding protein	CDS	-0.114218	0.407718	0.741777	61.4365	53.3698	60.2143	58.9545	58.0307	48.2356
VC_RS02495	VC0489		GNAT family N-acetyltransferase	CDS	-0.0682308	0.733875	0.945462	12.8327	15.3904	15.8247	6.9946	13.576	16.0083
VC_RS02500	VC0490		DUF3732 domain-containing protein	CDS	-0.0460174	0.623288	0.887823	727.934	728.064	714.526	630.513	653.777	813.792
VC_RS02505	VC0491		hypothetical protein	CDS	-0.244783	0.162658	0.496248	111.644	106.491	111.175	52.9591	88.6432	119.536
VC_RS02510	VC0492		hypothetical protein	CDS	-0.237036	0.00837902	0.154067	587.737	586.82	575.322	438.661	491.664	549.865
VC_RS02515	VC0493		MarR family transcriptional regulator	CDS	-0.317037	0.0192913	0.210488	119.504	110.463	110.505	58.9545	97.4277	104.265
VC_RS02520	VC0494		inovirus Gp2 family protein	CDS	0.153329	0.50835	0.808397	10.2661	9.18458	11.9356	13.9892	12.5112	10.8477
VC_RS02525	VC0495		inovirus Gp2 family protein	CDS	0.265509	0.30896	0.660761	6.57675	3.47525	6.70538	2.99768	6.3887	8.10948
VC_RS02530	VC0496		inovirus Gp2 family protein	CDS	0.117034	0.560169	0.842156	9.78492	8.43988	8.98521	10.9915	8.78447	10.3212
VC_RS02535	VC0497		AlpA family transcriptional regulator	CDS	-0.431318	0.17836	0.515682	5.13307	3.22701	5.2302	3.99691	1.59718	4.31804
VC_RS02540	VC0498		ribonuclease HI	CDS	-0.359598	0.261087	0.612724	3.20817	3.22701	3.4868	1.99846	2.66196	2.63295
VC_RS02545	VC0499		IS3 family transposase	CDS	-0.0177069	0.87121	0.986009	27.109	30.036	28.8331	28.9776	30.8787	26.0135
VC_RS02550	VC0501		IS5 family transposase	CDS	-0.199123	0.164499	0.498426	22.778	18.1209	21.4572	16.9869	15.4394	20.537
VC_RS02555	VC0502		type II secretion system protein	CDS	-0.276228	0.0267155	0.2434	177.733	171.28	165.891	111.914	141.616	162.611
VC_RS02565	VC0503		peptidoglycan DD-metalloendopeptidase family protein	CDS	-0.257867	0.0768245	0.374895	101.218	90.6046	82.0739	55.9568	71.8729	91.6266
VC_RS02570	VC0504		hypothetical protein	CDS	-0.0842778	0.67083	0.911854	33.2046	43.4406	37.1478	33.9738	34.0731	37.3879
VC_RS02575	VC0505		hypothetical protein	CDS	-0.0606395	0.687825	0.919369	17.8053	15.6386	19.7138	20.9838	13.576	18.536
VC_RS02580	VC0506		WYL domain-containing protein	CDS	0.00487363	0.955618	0.998209	118.702	107.236	92.8025	101.921	105.946	109.847
VC_RS02585	VC0508		DUF2787 domain-containing protein	CDS	0.01277	0.930833	0.993756	12.9931	14.1492	13.2767	15.9876	13.8422	12.7435
VC_RS02590	VC0509		DUF2787 domain-containing protein	CDS	0.0100338	0.971466	0.999995	3.52899	5.4611	3.88912	0.999228	5.32392	4.1074
VC_RS02595	VC0510	radC	DNA repair protein RadC	CDS	0.0662082	0.741798	0.947392	4.33103	5.95756	4.55966	2.99768	5.32392	5.2659
VC_RS02605	VC0513		helix-turn-helix transcriptional regulator	CDS	0.877042	0.387823	0.729284	0.160409	0.248232	0.268215	1.99846	0.798588	0.105318
VC_RS02620	VC0516		tyrosine-type recombinase/integrase	CDS	-0.213518	0.0810575	0.38125	140.999	148.443	131.962	87.9321	129.637	135.123
VC_RS02630	VC0517	rpoD	RNA polymerase sigma factor RpoD	CDS	0.0388318	0.566781	0.846578	1178.2	1273.18	1277.51	1223.06	1277.47	1328.59
VC_RS02635	VC0518	dnaG	DNA primase	CDS	0.101019	0.353282	0.700103	247.671	296.637	266.204	290.775	314.644	264.243
VC_RS02640	VC0519		GatB/YqeY domain-containing protein	CDS	-0.0963879	0.477391	0.788374	1528.21	1699.15	1655.16	1347.96	1494.42	1720.47
VC_RS02645	VC0520	rpsU	30S ribosomal protein S21	CDS	-0.149269	0.394553	0.735145	494.058	461.959	459.721	322.751	473.829	471.719
VC_RS02650	VC0521	tsaD	tRNA (adenosine(37)-N6)-threonylcarbamoyltransferase complex transferase subunit TsaD	CDS	0.0632385	0.55948	0.841836	168.429	161.351	165.623	178.862	176.754	163.875
VC_RS02655	VC0522		alpha/beta fold hydrolase	CDS	0.0619408	0.417634	0.747986	274.138	306.566	284.04	318.754	310.118	276.144
VC_RS02660	VC0523	plsY	glycerol-3-phosphate 1-O-acyltransferase PlsY	CDS	-0.111851	0.501359	0.804775	109.078	90.8528	93.6071	67.9475	81.9883	111.532
VC_RS02665	VC0524	folB	bifunctional dihydroneopterin aldolase/7,8-dihydroneopterin epimerase	CDS	0.05517	0.841232	0.976095	135.224	138.017	141.484	184.857	153.063	106.476
VC_RS02670	VC0525	folK	2-amino-4-hydroxy-6-hydroxymethyldihydropteridine diphosphokinase	CDS	-0.00491773	0.954202	0.998209	65.1259	62.8026	67.5903	64.9498	70.2757	60.5578
VC_RS02675	VC0526		undecaprenyl-diphosphate phosphatase	CDS	-0.184139	0.0949528	0.401342	136.508	128.088	136.924	95.9259	114.73	135.65
VC_RS02680	VC0527	ftsB	cell division protein FtsB	CDS	0.0409936	0.670943	0.911854	66.2487	62.058	64.9081	65.949	67.88	65.1918
VC_RS02685	VC0528	ispD	2-C-methyl-D-erythritol 4-phosphate cytidylyltransferase	CDS	0.0453247	0.758487	0.9563	60.1532	57.838	61.8236	63.9506	62.556	60.3472
VC_RS02690	VC0529	ispF	2-C-methyl-D-erythritol 2,4-cyclodiphosphate synthase	CDS	0.179016	0.101909	0.409835	77.1565	80.6753	73.7592	102.92	82.2545	82.6746
VC_RS02695	VC0530	truD	tRNA pseudouridine(13) synthase TruD	CDS	0.0862026	0.249808	0.599468	155.115	153.655	155.297	166.871	168.502	158.188
VC_RS02700	VC0531	surE	5'/3'-nucleotidase SurE	CDS	0.100596	0.432697	0.759182	127.364	134.293	128.743	154.88	154.66	114.586
VC_RS02705	VC0532		protein-L-isoaspartate(D-aspartate) O-methyltransferase	CDS	0.130876	0.26321	0.614446	80.5251	84.8953	83.1467	114.911	89.708	77.4087
VC_RS02710	VC0533	nlpD	murein hydrolase activator NlpD	CDS	0.0527236	0.617626	0.8835	656.712	593.026	562.984	658.491	657.238	566.821
VC_RS02715	VC0534	rpoS	RNA polymerase sigma factor RpoS	CDS	-0.0824891	0.297411	0.652534	490.529	434.654	435.045	407.685	418.726	456.237
VC_RS02720	VC0535	mutS	DNA mismatch repair protein MutS	CDS	0.171008	0.0895207	0.394343	130.252	138.513	142.691	173.866	157.854	136.913
VC_RS02725	VC0537	cysM	cysteine synthase CysM	CDS	-0.223942	0.120172	0.439528	82.1292	66.2779	86.9018	62.9514	61.4913	74.9864
VC_RS02730	VC0538	cysP	sulfate ABC transporter substrate-binding protein	CDS	0.3122	0.00948509	0.154067	65.4467	66.7744	67.322	105.918	80.9236	70.4577
VC_RS02735	VC0539	cysT	sulfate/thiosulfate ABC transporter permease CysT	CDS	0.150066	0.30538	0.6595	19.249	21.0997	22.7983	24.9807	24.7562	21.9061
VC_RS02740	VC0540	cysW	sulfate ABC transporter permease subunit CysW	CDS	0.103487	0.473886	0.786624	20.3719	19.6103	23.8712	25.9799	21.8281	22.9593
VC_RS02745	VC0541		sulfate/molybdate ABC transporter ATP-binding protein	CDS	0.227263	0.0834699	0.38125	34.0066	37.7312	36.075	43.966	37.0012	45.1814
VC_RS02750	VC0542	pncC	nicotinamide-nucleotide amidase	CDS	0.0112575	0.932754	0.993756	24.2217	23.582	22.6642	22.9822	26.3534	21.9061
VC_RS02755	VC0543	recA	recombinase RecA	CDS	-0.192938	0.0623525	0.350561	395.567	401.887	385.694	298.769	342.86	387.991
VC_RS02760	VC0544	recX	recombination regulator RecX	CDS	0.134948	0.509419	0.808397	9.94533	10.4257	8.44878	5.99537	11.1802	10.9531
VC_RS02765	VC0545	alaS	alanine--tRNA ligase	CDS	0.130747	0.0821843	0.38125	912.564	897.606	950.019	1092.16	1011.28	921.743
VC_RS02770	VC0547		aspartate kinase	CDS	-0.0822243	0.260795	0.612724	705.637	725.085	683.279	687.469	678.533	632.118
VC_RS02775	VC0548	csrA	carbon storage regulator CsrA	CDS	-0.0577633	0.743419	0.948435	411.127	361.426	340.097	289.776	348.45	423.062
VC_RS02820	VC0549		oxaloacetate decarboxylase subunit gamma	CDS	-0.231174	0.16435	0.498426	50.0475	40.4618	51.2291	52.9591	32.4759	41.6006
VC_RS02825	VC0550	oadA	sodium-extruding oxaloacetate decarboxylase subunit alpha	CDS	-0.0870826	0.328389	0.677136	211.098	190.146	207.867	208.839	174.891	193.153
VC_RS02830	VC0551		sodium ion-translocating decarboxylase subunit beta	CDS	-0.0617185	0.454071	0.771463	108.917	95.321	103.263	98.9236	90.5066	105.002
VC_RS02835	VC0552		NADP-dependent oxidoreductase	CDS	0.000188554	0.998756	0.999995	352.578	345.787	362.225	379.707	352.177	331.962
VC_RS02840	VC0553		DedA family protein	CDS	0.469025	0.0326817	0.258469	66.2487	66.7744	73.2228	130.899	95.0319	73.6172
VC_RS02845	VC0554		insulinase family protein	CDS	0.730604	0.00143639	0.111448	259.541	297.63	259.498	569.56	425.381	369.771
VC_RS02850	VC0556		glutamate--cysteine ligase	CDS	0.549321	0.00201623	0.122703	358.994	410.575	386.23	655.494	543.838	498.049
VC_RS02855	VC0557	luxS	S-ribosylhomocysteine lyase	CDS	0.31156	0.00305079	0.125193	381.131	371.107	334.196	458.646	439.223	450.866
VC_RS02860	VC0558		HlyC/CorC family transporter	CDS	-0.110746	0.22072	0.570072	215.268	203.55	221.278	160.876	204.438	220.746
VC_RS02865	VC0559		inner membrane protein YpjD	CDS	-0.287046	0.0828485	0.38125	104.105	85.8882	110.236	54.9575	78.5278	100.895
VC_RS02870	VC0560	ffh	signal recognition particle protein	CDS	-0.088188	0.307304	0.660761	388.991	368.128	379.122	319.753	350.846	394.205
VC_RS02875	VC0561	rpsP	30S ribosomal protein S16	CDS	-0.297625	0.109719	0.424608	1171.3	1135.66	856.143	618.522	914.649	1030.54
VC_RS02880	VC0562	rimM	ribosome maturation factor RimM	CDS	-0.183315	0.333362	0.680828	2507.35	2697.54	2487.56	1710.68	2180.68	2874.65
VC_RS02885	VC0563	trmD	tRNA (guanosine(37)-N1)-methyltransferase TrmD	CDS	-0.0103503	0.899791	0.990519	3537.33	3913.62	3400.57	3488.3	3885.4	3399.45
VC_RS02890	VC0564	rplS	50S ribosomal protein L19	CDS	-0.0803612	0.609432	0.87674	2027.24	1977.91	1930.88	1476.86	1805.07	2325.1
VC_RS02895	VC0565	degS	outer membrane-stress sensor serine endopeptidase DegS	CDS	-0.0767466	0.391262	0.730951	492.454	490.754	514.839	462.643	509.765	447.812
VC_RS02900	VC0566		DegQ family serine endoprotease	CDS	0.752708	0.00224179	0.123041	293.868	387.738	285.113	555.571	548.896	523.851
VC_RS02905	VC0567		DUF1043 family protein	CDS	-0.168803	0.0700431	0.365608	431.338	471.64	423.244	356.724	413.935	405.579
VC_RS02910	VC0568		cell division protein ZapE	CDS	-0.0831685	0.445104	0.766783	179.016	179.472	166.159	153.881	164.243	174.196
VC_RS02915	VC0570	rplM	50S ribosomal protein L13	CDS	-0.0386491	0.682403	0.917214	1915.44	2030.54	1769.95	1621.75	1943.5	1995.35
VC_RS02920	VC0571	rpsI	30S ribosomal protein S9	CDS	-0.0728857	0.702848	0.928436	1585.96	1413.43	1385.33	1055.18	1328.32	1776.82
VC_RS02925	VC0573	petA	ubiquinol-cytochrome c reductase iron-sulfur subunit	CDS	-0.429253	0.00224888	0.123041	284.083	272.807	327.491	200.845	231.324	222.221
VC_RS02930	VC0574		cytochrome bc complex cytochrome b subunit	CDS	-0.396477	0.00608999	0.13693	385.141	376.071	424.719	248.808	348.717	298.26
VC_RS02935	VC0575		cytochrome c1	CDS	-0.362922	0.0161921	0.192293	235.64	189.401	223.557	145.887	169.301	184.622
VC_RS02940	VC0576	sspA	stringent starvation protein A	CDS	-0.152096	0.373418	0.72057	262.589	225.643	250.379	176.863	198.848	280.883
VC_RS02945	VC0577	sspB	ClpXP protease specificity-enhancing factor	CDS	-0.117115	0.345293	0.693064	244.463	245.253	243.808	181.859	227.065	260.135
VC_RS02950	VC0578		BON domain-containing protein	CDS	0.36913	0.0246568	0.235203	129.45	155.393	143.898	237.816	169.567	157.24
VC_RS02955	VC0579		phosphoheptose isomerase	CDS	0.424093	0.00864187	0.154067	144.368	163.833	147.921	251.805	199.913	169.351
VC_RS02960	VC0580		YraN family protein	CDS	0.425755	0.0308469	0.254469	55.9826	67.0226	54.7159	81.9367	85.1827	72.4587
VC_RS02965	VC0581		penicillin-binding protein activator	CDS	-0.0387341	0.639807	0.897347	413.694	436.888	446.31	459.645	426.978	379.671
VC_RS02970	VC0582	rsmI	16S rRNA (cytidine(1402)-2'-O)-methyltransferase	CDS	-0.0871372	0.22256	0.570341	162.815	166.315	175.949	151.883	153.329	168.403
VC_RS02975	VC0583		TetR/AcrR family transcriptional regulator	CDS	0.207981	0.101629	0.40964	321.619	287.701	269.959	275.787	316.773	415.058
VC_RS02980	VC0585	hpt	hypoxanthine phosphoribosyltransferase	CDS	-0.179507	0.177301	0.515163	107.474	93.5834	99.1056	85.9336	87.5785	90.6787
VC_RS02985	VC0586	can	carbonate dehydratase	CDS	-0.140365	0.198015	0.541557	326.431	305.325	287.661	225.826	305.593	296.049
VC_RS02990	VC0587		SulP family inorganic anion transporter	CDS	0.021848	0.87174	0.986009	41.5458	47.164	47.4741	47.9629	39.6632	50.4473
VC_RS02995	VC0589		ABC transporter ATP-binding protein	CDS	0.290205	0.079677	0.378448	53.5764	71.9872	65.8469	67.9475	65.4842	94.2596
VC_RS03000	VC0590		ABC transporter permease	CDS	0.41597	0.0053964	0.133038	60.6344	80.1789	72.284	112.913	85.7151	91.1
VC_RS03005	VC0591	panC	pantoate--beta-alanine ligase	CDS	0.0767458	0.394804	0.735145	212.541	247.984	228.519	262.797	231.857	234.648
VC_RS03010	VC0592	panB	3-methyl-2-oxobutanoate hydroxymethyltransferase	CDS	0.122608	0.164411	0.498426	123.675	138.762	133.974	144.888	153.063	134.28
VC_RS03015	VC0593	folK	2-amino-4-hydroxy-6-hydroxymethyldihydropteridine diphosphokinase	CDS	0.0392102	0.776456	0.963444	68.9757	76.7036	70.1383	75.9413	89.708	58.7674
VC_RS03020	VC0594	pcnB	polynucleotide adenylyltransferase PcnB	CDS	0.0214918	0.790087	0.963459	198.425	182.45	188.958	203.843	201.244	176.092
VC_RS03025	VC0595		tRNA glutamyl-Q(34) synthetase GluQRS	CDS	0.226748	0.0704029	0.366285	53.8973	55.8522	61.5554	78.939	65.218	61.9269
VC_RS03030	VC0596	dksA	RNA polymerase-binding protein DksA	CDS	0.141168	0.0940166	0.401162	263.712	271.317	247.026	255.802	289.089	313.005
VC_RS03035	VC0597	sfsA	DNA/RNA nuclease SfsA	CDS	0.133247	0.314147	0.666499	69.6173	84.1506	71.2112	99.9228	85.7151	68.4567
VC_RS03040	VC0600		alpha/beta fold hydrolase	CDS	-0.12044	0.442439	0.766433	26.7882	20.8515	22.9324	20.9838	22.6267	21.3795
VC_RS03045	VC0601	hrpB	ATP-dependent helicase HrpB	CDS	-0.0154991	0.847494	0.978244	99.1325	105.002	95.3505	102.92	98.4925	96.1553
VC_RS03050	VC0602	mrcB	penicillin-binding protein 1B	CDS	0.235846	0.0165686	0.192494	151.426	152.663	147.787	208.839	174.358	156.187
VC_RS03055	VC0603		hypothetical protein	CDS	-0.0211546	0.819663	0.971596	306.22	346.532	296.78	324.749	325.824	286.675
VC_RS03060	VC0604	acnB	bifunctional aconitate hydratase 2/2-methylisocitrate dehydratase	CDS	-0.247649	0.00864941	0.154067	945.769	905.798	1028.87	776.4	823.876	824.745
VC_RS03065	VC0605		hypothetical protein	CDS	-0.0282925	0.890381	0.989984	40.5834	53.1216	42.6462	64.9498	42.8575	36.1241
VC_RS03070	VC0606	glnK	P-II family nitrogen regulator	CDS	-0.524016	0.313802	0.666499	40.1021	14.6457	21.189	21.983	23.9576	12.6382
VC_RS03075	VC0607		ammonium transporter	CDS	-0.565878	0.329438	0.677634	81.4875	32.5184	37.6843	39.9691	48.7139	21.0636
VC_RS03080	VC0608		Fe(3+) ABC transporter substrate-binding protein	CDS	-0.00918632	0.930506	0.993756	786.964	787.143	764.682	654.494	787.408	876.351
VC_RS03085	VC0609		iron ABC transporter permease	CDS	0.459271	5.35e-05	0.0189433	168.589	172.769	180.241	233.819	226.267	255.817
VC_RS03090	VC0610		ABC transporter ATP-binding protein	CDS	0.32446	0.0120748	0.175113	143.084	157.379	144.3	216.832	190.862	156.292
VC_RS03095	VC0611		phosphoglucomutase/phosphomannomutase family protein	CDS	0.034935	0.760729	0.956949	29.836	38.9724	37.416	37.9707	35.1379	36.2294
VC_RS03100	VC0612		N,N'-diacetylchitobiose phosphorylase	CDS	0.220756	0.045163	0.300687	51.6515	57.0933	55.2524	69.946	56.9659	66.0343
VC_RS03105	VC0613		beta-N-acetylhexosaminidase	CDS	0.0649862	0.748032	0.952476	14.4368	11.9151	11.9356	5.99537	14.1084	14.7445
VC_RS03110	VC0614		glucosamine kinase GspK	CDS	0.249501	0.258119	0.611524	5.77471	4.7164	4.96198	4.99614	6.6549	6.10844
VC_RS03115	VC0615		hypothetical protein	CDS	0.413042	0.046116	0.303354	12.6723	11.6669	14.2154	28.9776	17.3027	14.0073
VC_RS03120	VC0616		ABC transporter ATP-binding protein	CDS	-0.152228	0.561717	0.843767	4.33103	3.97171	4.42555	1.99846	4.52533	3.79145
VC_RS03125	VC0617		ABC transporter ATP-binding protein	CDS	0.300042	0.231676	0.579197	4.33103	3.72348	7.24181	3.99691	6.12251	7.26694
VC_RS03130	VC0618		ABC transporter permease	CDS	0.0576436	0.848731	0.978244	3.52899	4.7164	3.88912	5.99537	5.05772	3.37017
VC_RS03135	VC0619		ABC transporter permease	CDS	-0.246268	0.262982	0.614446	10.9078	12.1634	8.18057	9.99228	8.78447	8.2148
VC_RS03140	VC0620		ABC transporter substrate-binding protein	CDS	0.084336	0.400699	0.739951	42.5083	46.4193	46.8036	53.9583	44.4547	48.025
VC_RS03145	VC0622		response regulator	CDS	-0.0687068	0.510302	0.808397	176.77	172.521	173.938	184.857	166.905	151.974
VC_RS03150	VC0623	rsmC	16S rRNA (guanine(1207)-N(2))-methyltransferase RsmC	CDS	0.0367949	0.690509	0.921112	76.5149	70.7461	68.6631	68.9467	76.6644	74.0385
VC_RS03155	VC0624		AI-2E family transporter	CDS	-0.206327	0.0354391	0.268563	176.289	179.968	209.744	151.883	161.847	174.091
VC_RS03160	VC0625		hypothetical protein	CDS	0.111	0.63517	0.893079	8.98288	7.44695	6.83949	12.99	10.1154	6.42439
VC_RS03165	VC0626	hemL	glutamate-1-semialdehyde 2,1-aminomutase	CDS	-0.0833705	0.237401	0.585087	292.104	266.353	293.83	266.794	290.686	247.708
VC_RS03170	VC0627	erpA	iron-sulfur cluster insertion protein ErpA	CDS	0.168199	0.227076	0.574836	111.484	103.513	111.443	99.9228	125.644	134.175
VC_RS03175	VC0628	vexE	multidrug efflux RND transporter periplasmic adaptor subunit VexE	CDS	0.212864	0.0625211	0.350653	115.334	115.428	109.03	124.904	121.918	144.075
VC_RS03180	VC0629	vexF	multidrug efflux RND transporter permease subunit VexF	CDS	0.404539	0.00483811	0.129914	220.08	265.856	252.525	373.711	339.134	270.562
VC_RS03185	VC0630		peptidoglycan DD-metalloendopeptidase family protein	CDS	-0.186834	0.0694673	0.363676	79.2418	82.9094	71.0771	63.9506	69.4771	69.1939
VC_RS03190	VC0631		tyrosine--tRNA ligase	CDS	-0.00106002	0.987801	0.999995	424.601	419.015	459.855	444.656	410.474	448.128
VC_RS03195	VC0632	dacB	serine-type D-Ala-D-Ala carboxypeptidase	CDS	0.0150073	0.898886	0.990519	96.0847	101.775	106.347	131.898	98.4925	87.9405
VC_RS03200	VC0633	ompU	porin OmpU	CDS	-0.210287	0.0401139	0.283121	27254.9	25464.1	26442.8	19698.8	23375.5	25346.2
VC_RS03205	VC0634	greA	transcription elongation factor GreA	CDS	0.0303342	0.812328	0.969903	337.5	386.497	356.324	373.711	393.97	336.491
VC_RS03210	VC0635	yhbY	ribosome assembly RNA-binding protein YhbY	CDS	-0.282206	0.0932065	0.399343	238.527	243.267	218.059	143.889	214.022	208.74
VC_RS03215	VC0636	rlmE	23S rRNA (uridine(2552)-2'-O)-methyltransferase RlmE	CDS	-0.15733	0.275997	0.630571	347.284	398.66	328.296	245.81	352.177	356.08
VC_RS03220	VC0637	ftsH	ATP-dependent zinc metalloprotease FtsH	CDS	0.0279678	0.718528	0.935609	1773	1782.06	1786.85	1652.72	1769.14	2021.37
VC_RS03225	VC0638	folP	dihydropteroate synthase	CDS	0.109128	0.220445	0.569871	104.105	98.2998	108.627	94.9267	125.644	110.584
VC_RS03230	VC0639	glmM	phosphoglucosamine mutase	CDS	0.113676	0.153203	0.483231	535.444	592.281	557.351	648.499	634.877	542.493
VC_RS03235	VC0640	secG	preprotein translocase subunit SecG	CDS	0.0740584	0.438871	0.763396	707.722	673.205	699.64	832.357	727.247	635.699
VC_RS03250	VC0641	rimP	ribosome maturation factor RimP	CDS	0.100309	0.281958	0.638419	162.654	175.5	176.754	167.87	195.654	185.676
VC_RS03255	VC0642	nusA	transcription termination/antitermination protein NusA	CDS	0.14598	0.144233	0.471321	1099.12	1276.41	1248.94	1402.92	1397	1212.31
VC_RS03260	VC0643	infB	translation initiation factor IF-2	CDS	-0.0133589	0.884123	0.989624	3810.66	4116.68	4020.15	3554.25	4079.72	4200.18
VC_RS03265	VC0644	rbfA	30S ribosome-binding factor RbfA	CDS	-0.162075	0.240548	0.58995	201.954	252.948	218.327	149.884	208.964	233.174
VC_RS03270	VC0645	truB	tRNA pseudouridine(55) synthase TruB	CDS	0.139836	0.129724	0.454825	293.227	314.758	313.007	335.741	363.89	315.322
VC_RS03275	VC0646	rpsO	30S ribosomal protein S15	CDS	0.167113	0.605397	0.87369	2248.61	2952.22	2207.81	3097.61	3526.3	1699.41
VC_RS03280	VC0647	pnp	polyribonucleotide nucleotidyltransferase	CDS	0.269136	0.0413414	0.286316	3321.74	3513.22	3484.79	5237.95	3589.92	3616.3
VC_RS03285	VC0648	nlpI	lipoprotein NlpI	CDS	0.0196014	0.782846	0.963444	260.503	261.388	269.556	270.791	250.224	281.304
VC_RS03290	VC0649		MarR family transcriptional regulator	CDS	-0.0247801	0.853253	0.979471	17.4845	13.1563	14.7518	16.9869	14.1084	15.0605
VC_RS03295	VC0650	vcrM	sodium-coupled multidrug efflux MATE transporter VcrM	CDS	0.113143	0.402651	0.740333	48.6038	40.4618	50.2904	58.9545	46.5843	49.7101
VC_RS03300	VC0651		U32 family peptidase	CDS	-0.82682	0.0642613	0.352802	184.951	114.931	162.002	42.9668	59.0955	136.913
VC_RS03305	VC0652		U32 family peptidase	CDS	-0.643288	0.0453461	0.300687	203.879	187.167	195.931	76.9406	107.011	174.617
VC_RS03310	VC0653		bifunctional diguanylate cyclase/phosphodiesterase	CDS	-0.193703	0.0162663	0.192293	502.881	482.563	469.377	390.698	413.668	464.347
VC_RS03315	VC0654		SCP2 domain-containing protein	CDS	-0.686002	0.0561245	0.330945	350.172	360.681	272.641	95.9259	187.668	306.054
VC_RS03320	VC0655		N-acetyltransferase	CDS	-0.346318	0.0949489	0.401342	169.391	143.726	144.3	91.929	107.011	150.078
VC_RS03325	VC0656		DNA polymerase III subunit psi	CDS	-0.419082	0.164779	0.498547	68.4944	57.0933	57.3981	23.9815	30.8787	67.8248
VC_RS03330	VC0657	rimI	ribosomal protein S18-alanine N-acetyltransferase	CDS	-0.191454	0.0641627	0.352802	55.1805	54.1145	61.5554	51.9599	50.0448	48.9728
VC_RS03335	VC0658		EAL domain-containing protein	CDS	-0.0898713	0.407978	0.741777	64.4842	64.292	57.8004	50.9606	62.0237	58.978
VC_RS03340	VC0659	prfC	peptide chain release factor 3	CDS	0.268787	0.0107039	0.164227	176.129	167.556	162.136	231.821	211.36	171.984
VC_RS03345	VC0660	srmB	ATP-dependent RNA helicase SrmB	CDS	0.0794307	0.4434	0.766704	102.501	93.0869	91.7296	111.914	106.478	89.7309
VC_RS03350	VC0661		tRNA1(Val) (adenine(37)-N6)-methyltransferase	CDS	0.222764	0.322256	0.673934	14.2764	11.6669	14.7518	23.9815	15.7056	14.1126
VC_RS03355	VC0662	brnQ	branched-chain amino acid transport system II carrier protein	CDS	-0.0881651	0.466283	0.779958	323.384	319.971	337.817	255.802	302.399	358.081
VC_RS03360	VC0663	prfB	peptide chain release factor 2	CDS	0.172442	0.115078	0.431182	336.858	333.872	337.817	404.687	411.273	323.958
VC_RS03365	VC0664	lysS	lysine--tRNA ligase	CDS	0.0255394	0.741367	0.947392	585.812	558.522	560.436	593.541	592.286	550.602
VC_RS03370	VC0665		sigma-54-dependent Fis family transcriptional regulator	CDS	-0.252046	0.0152966	0.187936	466.628	449.548	482.519	348.731	387.049	434.542
VC_RS03375	VC0666		hypothetical protein	CDS	-0.035853	0.830308	0.974635	65.1259	63.5473	61.6895	45.9645	60.1603	71.5109
VC_RS03380	VC0667		NADP(H)-dependent aldo-keto reductase	CDS	-0.123242	0.177859	0.515515	414.496	378.554	407.151	331.744	350.048	416.111
VC_RS03385	VC0668	mutH	DNA mismatch repair endonuclease MutH	CDS	-0.107712	0.434753	0.760328	33.8462	36.7383	38.623	47.9629	31.9435	29.6997
VC_RS03390	VC0671	rppH	RNA pyrophosphohydrolase	CDS	0.0152158	0.835512	0.975154	152.709	156.634	148.994	171.867	149.602	146.076
VC_RS03395	VC0672	ptsP	phosphoenolpyruvate--protein phosphotransferase	CDS	0.0442473	0.521742	0.814489	358.673	356.213	370.674	383.704	393.171	344.179
VC_RS03400	VC0673		sulfite exporter TauE/SafE family protein	CDS	0.643231	0.0035047	0.126972	72.0234	87.3776	72.6864	154.88	111.802	106.055
VC_RS03405	VC0674	lgt	prolipoprotein diacylglyceryl transferase	CDS	0.505561	0.0214864	0.22234	159.286	202.061	178.497	347.731	249.426	183.464
VC_RS03410	VC0675		thymidylate synthase	CDS	0.460042	0.0016215	0.111448	215.108	235.572	225.301	373.711	293.082	270.772
VC_RS03415	VC0676		Na/Pi cotransporter family protein	CDS	0.301637	0.244036	0.593569	10.587	13.901	14.3495	26.9792	17.5689	11.9009
VC_RS03420	VC0677	nhaR	transcriptional activator NhaR	CDS	-0.136472	0.115842	0.431996	111.324	113.194	116.54	121.906	97.1615	97.8404
VC_RS03425	VC0678		winged helix-turn-helix transcriptional regulator	CDS	-0.0260651	0.772888	0.962467	226.336	259.154	243.674	267.793	231.857	220.852
VC_RS03430	VC0679	rpsT	30S ribosomal protein S20	CDS	-0.253266	0.151877	0.482488	2463.55	2169.05	2080.41	1300	1984.76	2337.43
VC_RS03435	VC0680	murJ	murein biosynthesis integral membrane protein MurJ	CDS	0.0612529	0.657688	0.905665	98.6512	94.5763	98.3009	100.922	108.874	95.1021
VC_RS03440	VC0681	ribF	bifunctional riboflavin kinase/FAD synthetase	CDS	0.0186309	0.815233	0.970437	249.596	238.551	245.149	218.831	268.858	251.394
VC_RS03445	VC0682	ileS	isoleucine--tRNA ligase	CDS	0.127651	0.104732	0.416457	1030.79	1053.25	1111.22	1220.06	1190.16	1082.56
VC_RS03450	VC0683	lspA	lipoprotein signal peptidase	CDS	0.119985	0.245081	0.593924	188.48	193.373	202.1	240.814	216.417	183.043
VC_RS03455	VC0684	fkpB	FKBP-type peptidyl-prolyl cis-trans isomerase	CDS	0.159064	0.228662	0.576207	81.8083	99.0445	89.718	119.907	103.816	85.8341
VC_RS03460	VC0685	ispH	4-hydroxy-3-methylbut-2-enyl diphosphate reductase	CDS	0.205548	0.0660957	0.355273	142.924	162.592	149.262	214.834	169.567	148.709
VC_RS03465	VC0687		carbon starvation protein A	CDS	-0.112536	0.42821	0.755451	309.428	256.423	236.7	232.82	228.929	277.407
VC_RS03470	VC0688		DUF2799 domain-containing protein	CDS	0.117876	0.519132	0.813988	97.5284	106.74	108.895	151.883	111.536	90.1522
VC_RS03475	VC0689		sodium:proton antiporter	CDS	0.171848	0.119855	0.439528	178.374	179.472	181.716	254.803	185.272	178.198
VC_RS03480	VC0690	murQ	N-acetylmuramic acid 6-phosphate etherase	CDS	0.157895	0.131958	0.456448	59.8324	59.8239	62.8965	74.9421	63.0884	68.3513
VC_RS03485	VC0691		anhydro-N-acetylmuramic acid kinase	CDS	0.152592	0.258848	0.611524	110.04	108.229	106.616	157.878	114.464	101.737
VC_RS03490	VC0692	nagZ	beta-N-acetylhexosaminidase	CDS	-0.124296	0.135895	0.458683	141.48	130.073	135.315	116.91	125.644	128.488
VC_RS03495	VC0693	yehT	two-component system response regulator BtsR	CDS	-0.15849	0.385746	0.729284	38.0168	32.0219	34.4657	23.9815	29.5477	35.3868
VC_RS03500	VC0694		sensor histidine kinase	CDS	-0.00902623	0.946921	0.998209	54.0577	57.3415	53.509	70.9452	56.6997	44.5495
VC_RS03505	VC0695		3-deoxy-7-phosphoheptulonate synthase	CDS	-0.230577	0.0410309	0.285281	1260.01	1073.11	1300.31	894.309	1075.43	1122.9
VC_RS03510	VC0696	tyrA	bifunctional chorismate mutase/prephenate dehydrogenase	CDS	-0.080287	0.383722	0.729284	1163.6	1048.03	1260.88	974.247	1122.55	1184.41
VC_RS03515	VC0697		PilZ domain-containing protein	CDS	-0.122507	0.410529	0.742238	82.9312	67.2708	78.453	59.9537	62.0237	82.7799
VC_RS03520	VC0698	ettA	energy-dependent translational throttle protein EttA	CDS	0.0859158	0.328156	0.677136	690.077	706.468	720.024	850.343	752.27	648.969
VC_RS03525	VC0700	sltY	murein transglycosylase	CDS	-0.0575023	0.539705	0.82828	258.739	222.664	254.536	277.785	214.022	222.221
VC_RS03530	VC0701	trpR	trp operon repressor	CDS	-0.140932	0.223702	0.570788	56.3034	44.93	52.302	39.9691	45.5195	50.5526
VC_RS03535	VC0702	yjjX	non-canonical purine NTP phosphatase	CDS	-0.373415	3.37e-05	0.0149094	175.327	182.699	170.049	135.895	133.897	137.545
VC_RS03540	VC0703		GGDEF and EAL domain-containing protein	CDS	-5.13706	2.15e-06	0.00253169	228.422	241.281	218.327	30.9761	7.71968	1.36913
VC_RS03545	VC0704		extracellular solute-binding protein	CDS	0.252117	0.00916426	0.154067	136.668	119.399	128.475	170.868	157.056	135.544
VC_RS03550	VC0705	pheA	prephenate dehydratase	CDS	-0.195273	0.0262246	0.2434	319.373	340.078	328.296	295.771	285.096	282.779
VC_RS03555	VC0706	raiA	ribosome-associated translation inhibitor RaiA	CDS	-0.311555	0.364833	0.709673	5842.08	7503.3	4952.6	4593.45	4782.74	5364.69
VC_RS03560	VC0708		outer membrane protein assembly factor BamD	CDS	0.131015	0.329862	0.677634	265.476	340.326	290.611	294.772	338.335	344.179
VC_RS03565	VC0709	rluD	23S rRNA pseudouridine(1911/1915/1917) synthase RluD	CDS	-0.0768396	0.408772	0.741777	427.007	392.206	367.455	371.713	396.632	356.817
VC_RS03570	VC0710	pgeF	peptidoglycan editing factor PgeF	CDS	0.0488678	0.649672	0.901642	170.193	155.641	153.017	137.893	172.229	179.356
VC_RS03575	VC0711	clpB	ATP-dependent chaperone ClpB	CDS	0.556214	0.00165537	0.111448	287.131	372.099	314.348	564.564	427.244	445.6
VC_RS03605	VC0714		DUF1904 domain-containing protein	CDS	0.0346193	0.778365	0.963444	111.805	134.79	115.601	135.895	128.573	109.952
VC_RS03610	VC0715	nfsA	oxygen-insensitive NADPH nitroreductase	CDS	2.40294	0.00611331	0.13693	152.709	167.805	163.343	2250.26	189.532	183.885
VC_RS03615	VC0716		YfhL family 4Fe-4S dicluster ferredoxin	CDS	0.0638383	0.642534	0.898447	20.2115	20.355	18.2386	16.9869	19.4323	22.1168
VC_RS03620	VC0717		tRNA 5-hydroxyuridine modification protein YegQ	CDS	4.84216	0.0137775	0.186564	116.938	437.633	315.421	23994.5	890.159	85.7288
VC_RS03625	VC0718	rdgC	recombination-associated protein RdgC	CDS	-0.0270875	0.771666	0.961933	85.6581	89.6117	82.4762	100.922	79.5926	78.7778
VC_RS03630	VC0719	phoB	phosphate regulon transcriptional regulatory protein PhoB	CDS	4.44276	0.00950441	0.154067	70.4193	66.2779	64.9081	4340.65	65.4842	61.1897
VC_RS03635	VC0720	phoR	phosphate regulon sensor histidine kinase PhoR	CDS	0.162002	0.172337	0.505498	44.2728	39.7171	34.868	49.9614	41.7928	43.7069
VC_RS03640	VC0721		phosphate ABC transporter substrate-binding protein	CDS	0.305889	0.0379504	0.277983	25.8258	25.5679	25.6146	38.9699	30.8787	29.6997
VC_RS03645	VC0722	ppx	exopolyphosphatase	CDS	-0.157639	0.121029	0.441482	86.2998	82.6612	89.9862	71.9444	68.4124	88.3618
VC_RS03650	VC0723	ppk1	polyphosphate kinase 1	CDS	-0.0888598	0.444934	0.766783	182.384	178.975	181.582	206.84	165.574	147.234
VC_RS03655	VC0724		ABC transporter permease subunit	CDS	0.0318165	0.69102	0.921328	86.9414	80.9236	87.5723	85.9336	87.3123	87.7298
VC_RS03660	VC0725	pstA	phosphate ABC transporter permease PstA	CDS	4.06877	0.00393871	0.129465	54.5389	55.6039	57.6663	2779.85	76.3982	52.4483
VC_RS03665	VC0726	pstB	phosphate ABC transporter ATP-binding protein	CDS	0.468579	0.0235969	0.230689	65.1259	64.7885	62.0918	143.889	77.1968	65.5078
VC_RS03670	VC0727	phoU	phosphate signaling complex protein PhoU	CDS	0.298013	0.0129021	0.181433	42.027	46.6676	41.3052	47.9629	51.642	56.8717
VC_RS03675	VC0728	ppk2	polyphosphate kinase 2	CDS	0.127233	0.214526	0.562328	55.6618	47.6605	51.8997	66.9483	51.3758	55.9238
VC_RS03680	VC0730		copper homeostasis protein CutC	CDS	-0.089279	0.501794	0.804775	38.8189	40.9582	39.0253	38.9699	40.9942	33.3858
VC_RS03685	VC0731		peroxiredoxin C	CDS	-0.27974	0.0714072	0.366778	1389.62	1168.43	1178.94	780.397	1048.81	1241.07
VC_RS03690	VC0732		hydrogen peroxide-inducible genes activator	CDS	0.194751	0.131639	0.45629	111.163	125.357	113.053	174.865	110.205	126.276
VC_RS03695	VC0734		malate synthase A	CDS	0.0277906	0.891789	0.989984	71.2214	76.9519	74.1615	71.9444	51.1096	98.7882
VC_RS03700	VC0736	aceA	isocitrate lyase	CDS	0.0790085	0.666593	0.909965	83.252	71.4908	84.8901	106.917	74.5349	80.4629
VC_RS03705	VC0737		CBS domain-containing protein	CDS	-0.179537	0.168695	0.502917	35.7711	29.5396	31.5153	24.9807	30.0801	28.7518
VC_RS03710	VC0739	queA	tRNA preQ1(34) S-adenosylmethionine ribosyltransferase-isomerase QueA	CDS	0.265413	0.0574891	0.334543	97.5284	113.69	103.263	152.882	134.163	99.3148
VC_RS03715	VC0741	tgt	tRNA guanosine(34) transglycosylase Tgt	CDS	0.175434	0.072882	0.369452	399.738	432.172	419.623	511.605	508.967	396.627
VC_RS03720	VC0742	yajC	preprotein translocase subunit YajC	CDS	0.00778711	0.913555	0.993393	227.459	239.792	216.182	211.836	233.454	238.65
VC_RS03725	VC0743	secD	protein translocase subunit SecD	CDS	-0.163078	0.238514	0.586181	508.335	785.405	536.028	513.603	529.73	587.358
VC_RS03730	VC0744	secF	protein translocase subunit SecF	CDS	0.276763	0.0201247	0.212601	469.997	493.733	491.773	706.454	588.559	476.248
VC_RS03735	VC0745	suhB	inositol-1-monophosphatase	CDS	-0.116526	0.329518	0.677634	169.552	180.713	162.136	131.898	184.208	151.868
VC_RS03740	VC0746	trmJ	tRNA (cytosine(32)/uridine(32)-2'-O)-methyltransferase TrmJ	CDS	0.0813717	0.490711	0.800027	75.5524	73.4766	54.5818	75.9413	68.9447	71.4056
VC_RS03745	VC0747	iscR	Fe-S cluster assembly transcriptional regulator IscR	CDS	0.140186	0.668445	0.910908	169.873	344.049	240.991	262.797	274.98	290.256
VC_RS03750	VC0748		IscS subfamily cysteine desulfurase	CDS	0.251449	0.320202	0.67212	328.998	599.728	489.761	594.541	563.271	531.75
VC_RS03755	VC0749	iscU	Fe-S cluster assembly scaffold IscU	CDS	0.193274	0.405038	0.740552	158.484	259.154	205.453	242.812	233.454	235.702
VC_RS03760	VC0750	iscA	iron-sulfur cluster assembly protein IscA	CDS	0.0633804	0.805644	0.967216	104.586	191.138	154.224	136.894	141.616	184.622
VC_RS03765	VC0751	hscB	co-chaperone HscB	CDS	0.645701	0.0486346	0.310122	64.003	100.286	81.6716	228.823	93.4348	92.0479
VC_RS03770	VC0752	hscA	Fe-S protein assembly chaperone HscA	CDS	0.363629	0.0483374	0.308882	236.121	335.609	308.582	437.662	379.862	320.904
VC_RS03775	VC0753	fdx	ISC system 2Fe-2S type ferredoxin	CDS	0.336971	0.0443486	0.298952	66.2487	100.782	83.1467	123.904	102.219	95.5234
VC_RS03780	VC0754	iscX	Fe-S cluster assembly protein IscX	CDS	0.105244	0.483897	0.794668	30.7984	29.5396	32.4541	30.9761	29.8139	37.0719
VC_RS03785	VC0755	pepB	aminopeptidase PepB	CDS	-0.0571039	0.395793	0.735145	582.604	603.203	586.185	520.598	562.738	616.531
VC_RS03790	VC0756	ndk	nucleoside-diphosphate kinase	CDS	-0.0902402	0.178479	0.515682	235.64	220.926	227.983	201.844	210.827	228.013
VC_RS03795	VC0757	trmG/rlmN	bifunctional tRNA (adenosine(37)-C2)-methyltransferase TrmG/ribosomal RNA large subunit methyltransferase RlmN	CDS	0.295204	0.0402757	0.283121	77.3169	70.0014	75.5026	120.907	95.0319	70.2471
VC_RS03800	VC0758	rodZ	cytoskeleton protein RodZ	CDS	-0.0609723	0.50946	0.808397	240.132	253.196	252.927	217.832	248.095	246.339
VC_RS03805	VC0759	ispG	flavodoxin-dependent (E)-4-hydroxy-3-methylbut-2-enyl-diphosphate synthase	CDS	-0.000564709	0.993653	0.999995	312.476	315.503	297.853	298.769	329.284	296.575
VC_RS03810	VC0760	hisS	histidine--tRNA ligase	CDS	0.453774	0.0076897	0.152033	422.516	474.371	439.739	797.384	579.509	465.084
VC_RS03815	VC0761		YfgM family protein	CDS	0.373461	0.0289491	0.248273	494.7	607.175	499.953	813.372	711.009	556.921
VC_RS03820	VC0762	bamB	outer membrane protein assembly factor BamB	CDS	0.429278	0.000110922	0.0301964	464.543	506.393	482.788	722.442	625.827	612.845
VC_RS03825	VC0763	der	ribosome biogenesis GTPase Der	CDS	0.244976	0.00551699	0.133038	487.642	524.514	497.137	624.518	634.611	531.54
VC_RS03830	VC0764		alanyl-tRNA editing protein	CDS	0.0482043	0.548981	0.835632	243.179	245.998	254	244.811	281.103	241.599
VC_RS03835	VC0765		hypothetical protein	CDS	-0.305984	0.0279632	0.246409	77.6377	75.9589	65.981	52.9591	60.9589	60.6631
VC_RS03840	VC0766	xseA	exodeoxyribonuclease VII large subunit	CDS	-0.0979247	0.282719	0.638468	143.245	119.151	128.073	117.909	116.328	129.436
VC_RS03845	VC0767	guaB	IMP dehydrogenase	CDS	0.121318	0.233954	0.580975	358.994	346.035	367.723	442.658	417.928	312.268
VC_RS03850	VC0768	guaA	glutamine-hydrolyzing GMP synthase	CDS	0.0712827	0.491003	0.800027	806.855	864.591	843.805	962.257	964.428	719.743
VC_RS03855	VC0769		carbohydrate-binding protein	CDS	0.456321	0.268084	0.619091	22.9384	27.0573	21.5913	85.9336	17.0365	24.1178
VC_RS03860	VC0770		hypothetical protein	CDS	0.0750637	0.640562	0.897446	275.261	282.984	253.598	373.711	272.851	220.325
VC_RS03865	VC0771	vibB	vibriobactin biosynthesis bifunctional isochorismatase/aryl carrier protein VibB	CDS	0.557843	0.0455757	0.300918	1550.35	1972.45	1662.26	2998.68	2505.17	2134.27
VC_RS03870	VC0772		(2,3-dihydroxybenzoyl)adenylate synthase	CDS	0.70417	0.0288411	0.248273	693.286	861.861	685.022	1584.78	1136.66	938.172
VC_RS03875	VC0773		isochorismate synthase MenF	CDS	0.501771	0.0371199	0.275403	520.044	685.864	596.377	998.229	813.761	745.651
VC_RS03880	VC0774		2,3-dihydro-2,3-dihydroxybenzoate dehydrogenase	CDS	0.313615	0.122658	0.444151	527.102	574.657	547.159	711.45	645.259	693.624
VC_RS03885	VC0775	vibH	norspermidine-2,3-dihydroxybenzoate synthase VibH	CDS	0.257856	0.163832	0.497685	662.327	788.136	714.526	1000.23	801.25	792.412
VC_RS03890	VC0776	fepB	Fe2+-enterobactin ABC transporter substrate-binding protein	CDS	1.54838	0.0147153	0.187783	158.484	138.762	156.772	1003.22	179.15	199.683
VC_RS03895	VC0777		iron ABC transporter permease	CDS	0.425559	0.0404773	0.283121	119.184	132.556	137.46	195.849	178.085	154.712
VC_RS03900	VC0778		Fe(3+)-siderophore ABC transporter permease	CDS	0.524895	0.00728458	0.14998	100.737	117.414	105.14	173.866	165.308	131.542
VC_RS03905	VC0779		ABC transporter ATP-binding protein	CDS	0.440446	0.00788537	0.15322	93.3578	112.945	97.0939	155.88	132.299	128.383
VC_RS03910	VC0780		4'-phosphopantetheinyl transferase superfamily protein	CDS	0.500931	0.00579654	0.136259	57.7471	66.0297	54.85	90.9297	90.5066	74.0385
VC_RS03915	VC0781		LysR family transcriptional regulator	CDS	0.06659	0.436641	0.761218	122.552	124.364	121.099	121.906	132.033	129.541
VC_RS03920	VC0783		alkyl/aryl-sulfatase	CDS	0.305003	0.141825	0.466034	20.2115	21.3479	22.1278	36.9714	28.483	20.9583
VC_RS03925	VC0784		alanine:cation symporter family protein	CDS	0.135931	0.219696	0.569183	120.467	125.854	143.898	165.872	134.695	134.912
VC_RS03930	VC0786		D-amino acid dehydrogenase	CDS	-0.198856	0.251108	0.602082	68.9757	45.1782	68.3949	55.9568	61.2251	45.6027
VC_RS03935	VC0787		LysR family transcriptional regulator	CDS	0.399709	0.0951471	0.401342	26.7882	29.0431	27.0897	63.9506	35.6703	25.9082
VC_RS03940	VC0788		DOPA 4,5-dioxygenase	CDS	-0.0227415	0.880338	0.988739	28.7131	36.7383	30.7107	34.973	36.4688	26.0135
VC_RS03945	VC0789		hypothetical protein	CDS	0.331124	0.133769	0.456516	8.02043	7.69519	5.63252	7.99382	7.98588	9.47861
VC_RS03950	VC0790		response regulator	CDS	-0.462386	0.140857	0.464648	22.778	16.8798	21.5913	6.9946	10.6478	19.9051
VC_RS03955	VC0791		sensor histidine kinase	CDS	-0.462052	0.0718795	0.367603	21.0135	17.128	20.7867	12.99	9.05066	18.22
VC_RS03960	VC0792		sodium ion-translocating decarboxylase subunit beta	CDS	0.326257	0.249754	0.599468	3.36858	3.47525	2.81626	4.99614	4.25913	3.68613
VC_RS03965	VC0793m	oadA	sodium-extruding oxaloacetate decarboxylase subunit alpha	CDS	-0.0821321	0.848601	0.978244	3.20817	6.45403	6.30306	16.9869	3.19435	3.89676
VC_RS03975	VC0795		citrate:sodium symporter	CDS	0.0819845	0.687823	0.919369	16.0409	13.6527	16.4952	16.9869	12.5112	18.9572
VC_RS03990	VC0798	citE	citrate (pro-3S)-lyase subunit beta	CDS	1.26099	0.0603789	0.344647	2.24572	1.98585	1.7434	23.9815	3.19435	2.42231
VC_RS03995	VC0799	citF	citrate lyase subunit alpha	CDS	0.249112	0.501763	0.804775	3.20817	3.97171	2.95037	3.99691	3.72674	4.00208
VC_RS04000	VC0800	citX	citrate lyase holo-[acyl-carrier protein] synthase	CDS	0.877294	0.148785	0.479255	0.802043	0.744695	1.07286	0.999228	1.59718	1.7904
VC_RS04005	VC0801	citG	triphosphoribosyl-dephospho-CoA synthase CitG	CDS	-0.239321	0.490698	0.800027	2.72694	1.48939	2.81626	1.99846	1.59718	2.31699
VC_RS04010	VC0802		ACT domain-containing protein	CDS	-0.0356497	0.89718	0.990403	6.25593	8.93634	7.24181	3.99691	8.78447	6.84567
VC_RS04015	VC0803		RNA methyltransferase	CDS	0.0636372	0.806185	0.967216	34.9691	36.2418	31.2471	41.9676	39.6632	29.6997
VC_RS04020	VC0804		ferredoxin family protein	CDS	-0.175086	0.473563	0.786457	6.89757	7.19872	5.49841	5.99537	6.3887	5.2659
VC_RS04025	VC0806		NAD(P)/FAD-dependent oxidoreductase	CDS	0.194268	0.0477248	0.308268	74.2691	68.0155	67.9926	85.9336	84.1179	73.7226
VC_RS04030	VC0807		MFS transporter	CDS	-0.204964	0.127208	0.452256	36.4127	37.7312	34.868	26.9792	30.8787	33.5964
VC_RS04035	VC0809		SWIM zinc finger domain-containing protein	CDS	0.494549	0.083799	0.381679	65.2863	73.9731	67.322	184.857	78.2616	59.0834
VC_RS04040	VC0810		hypothetical protein	CDS	-0.237383	0.272994	0.626541	13.4743	12.1634	11.6674	8.99305	9.05066	11.7956
VC_RS04045	VC0811		NERD domain-containing protein	CDS	0.0194993	0.892716	0.990325	60.6344	68.7602	54.5818	48.9622	63.0884	67.6141
VC_RS04050	VC0812		DEAD/DEAH box helicase family protein	CDS	0.0456234	0.662432	0.908581	195.859	199.33	192.444	209.838	222.806	176.197
VC_RS04055	VC0813		class I SAM-dependent methyltransferase	CDS	-0.0094204	0.926673	0.993756	44.754	38.9724	47.6082	44.9653	43.3899	43.391
VC_RS04060	VC0814		helix-turn-helix domain-containing protein	CDS	-0.124863	0.31595	0.667948	46.5185	52.6251	47.7423	40.9683	44.9871	46.3399
VC_RS04065	VC0815		type II toxin-antitoxin system HipA family toxin	CDS	0.0319082	0.758379	0.9563	106.03	121.385	97.8986	114.911	104.349	113.427
VC_RS04070	VC0817		IS481-like element ISVch1 family transposase	CDS	-0.054635	0.58956	0.863956	51.6515	51.6322	50.6927	40.9683	57.4983	46.6558
VC_RS04075	VC0818		IS5 family transposase	CDS	-0.118333	0.503763	0.805418	13.9555	12.1634	13.2767	12.99	14.1084	10.7424
VC_RS04080	VC0819		aldehyde dehydrogenase	CDS	0.0572699	0.751359	0.954436	9.14329	7.94342	9.25343	7.99382	7.45349	10.5318
VC_RS04085	VC0820		peptidase M66	CDS	-0.0396404	0.741783	0.947392	84.6957	89.1152	82.6103	69.946	75.5996	96.8925
VC_RS18705	VC0821		hypothetical protein	CDS	-0.104756	0.588719	0.863956	74.1087	70.7461	74.1615	37.9707	60.1603	90.4681
VC_RS04095	VC0823		hypothetical protein	CDS	-0.0825812	0.376142	0.723306	225.053	247.735	244.21	182.859	239.044	248.234
VC_RS04100	VC0824	tpx	thiol peroxidase	CDS	-0.270111	0.188614	0.52601	242.377	212.983	206.526	106.917	173.027	252.552
VC_RS04105	VC0825	tcpI	toxin-coregulated pilus methyl-accepting chemotaxis protein TcpI	CDS	0.111764	0.443182	0.766704	45.3956	46.4193	36.4773	60.9529	42.8575	41.7059
VC_RS04110	VC0826	tcpP	toxin-coregulated pilus transcriptional regulator TcpP	CDS	-0.359373	0.102789	0.41188	336.537	310.29	258.56	163.873	210.295	318.692
VC_RS04115	VC0827	tcpH	toxin-coregulated pilus protein TcpH	CDS	-0.30086	0.0862023	0.38694	180.299	178.479	153.821	111.914	129.105	166.086
VC_RS04120	VC0828	tcpA	toxin-coregulated pilus major pilin TcpA	CDS	-0.115594	0.517845	0.813988	20.6927	22.0926	24.4076	12.99	18.6337	24.5391
VC_RS04125	VC0829	tcpB	toxin-coregulated pilus minor pilin TcpB	CDS	0.282906	0.223393	0.57041	11.2286	9.43281	13.9472	15.9876	16.238	12.6382
VC_RS04130	VC0830	tcpQ	toxin-coregulated pilus protein TcpQ	CDS	0.0549194	0.783224	0.963444	5.77471	8.19165	5.90074	3.99691	7.71968	6.63503
VC_RS04135	VC0831	tcpC	toxin-coregulated pilus secretin TcpC	CDS	0.082454	0.541639	0.82945	20.6927	15.3904	21.0549	16.9869	19.6985	22.0114
VC_RS04140	VC0832	tcpR	toxin-coregulated pilus protein TcpR	CDS	0.746684	0.185999	0.521513	3.20817	2.48232	4.69377	24.9807	2.39576	4.73931
VC_RS04145	VC0833	tcpD	toxin-coregulated pilus protein TcpD	CDS	0.0166048	0.93504	0.994389	13.9555	18.1209	14.3495	5.99537	14.3746	18.6413
VC_RS04150	VC0834	tcpS	toxin-coregulated pilus protein TcpS	CDS	0.0253773	0.926706	0.993756	7.86002	9.92927	8.44878	0.999228	6.92109	11.4797
VC_RS04155	VC0835	tcpT	toxin-coregulated pilus assembly ATPase TcpT	CDS	0.16393	0.30766	0.660761	22.6176	26.0643	22.1278	26.9792	21.2957	29.6997
VC_RS04160	VC0836	tcpE	toxin-coregulated pilus assembly protein TcpE	CDS	0.00813239	0.959339	0.999255	18.2866	19.1138	18.1045	11.9907	15.9718	22.2221
VC_RS04165	VC0837	tcpF	colonization factor TcpF	CDS	0.0165427	0.88295	0.989624	116.136	132.308	119.758	107.917	138.156	121.642
VC_RS04170	VC0838	toxT	pilus/toxin transcriptional regulator ToxT	CDS	-0.0267711	0.925446	0.993756	13.6347	13.6527	14.8859	5.99537	13.0436	16.3243
VC_RS04175	VC0839	tcpJ	toxin-coregulated pilus pre-pilin peptidase TcpJ	CDS	0.162704	0.331453	0.680007	11.5494	14.8939	10.7286	12.99	12.245	14.6392
VC_RS04180	VC0840	acfB	methyl-accepting chemotaxis protein AcfB	CDS	-0.156276	0.201215	0.546509	120.146	135.286	122.038	79.9382	115.529	132.174
VC_RS04185	VC0841	acfC	accessory colonization factor AcfC	CDS	0.0440124	0.760736	0.956949	50.3683	47.164	53.7772	33.9738	56.4335	57.3983
VC_RS04190	VC0842		RDD family protein	CDS	0.103465	0.618726	0.884716	8.02043	12.1634	8.98521	9.99228	9.58305	10.6371
VC_RS04195	VC0843		M23 family metallopeptidase	CDS	-0.115015	0.559012	0.841836	14.4368	17.8727	11.6674	5.99537	13.0436	15.1658
VC_RS04200	VC0844	acfA	accessory colonization factor AcfA	CDS	-0.321196	0.222429	0.570341	14.4368	15.6386	13.1426	3.99691	9.84925	14.1126
VC_RS04205	VC0845	acfD	accessory colonization factor AcfD	CDS	-0.080492	0.33057	0.678589	346.803	369.617	317.567	318.754	316.507	341.125
VC_RS04220	VC0847		tyrosine-type recombinase/integrase	CDS	-0.0828768	0.301365	0.655987	121.429	141.492	143.495	126.902	128.573	127.856
VC_RS04230	VC0848	smpB	SsrA-binding protein SmpB	CDS	-0.150381	0.211798	0.559425	168.589	161.599	169.512	112.913	151.465	176.513
VC_RS04235	VC0849		type II toxin-antitoxin system RatA family toxin	CDS	0.0327576	0.833688	0.975154	55.6618	53.1216	61.4213	65.949	58.0307	54.3441
VC_RS04240	VC0850		RnfH family protein	CDS	0.0515516	0.652818	0.903905	26.9486	25.0714	28.9673	20.9838	27.9506	30.7528
VC_RS04245	VC0851	bamE	outer membrane protein assembly factor BamE	CDS	0.325807	0.0193678	0.210488	121.59	144.967	128.877	185.856	162.646	151.553
VC_RS04250	VC0852	recN	DNA repair protein RecN	CDS	-0.251271	0.0387596	0.278802	75.2316	90.1081	73.491	49.9614	68.9447	73.4066
VC_RS04255	VC0853	nadK	NAD(+) kinase	CDS	-0.231781	0.0659154	0.355273	160.569	140.996	143.898	89.9305	127.508	150.394
VC_RS04260	VC0854	grpE	nucleotide exchange factor GrpE	CDS	0.184456	0.108268	0.422906	226.016	235.076	220.607	230.822	260.073	279.303
VC_RS04265	VC0855	dnaK	molecular chaperone DnaK	CDS	0.329848	0.00737739	0.14998	1103.45	1379.18	1206.3	1477.86	1409.24	1746.8
VC_RS04270	VC0856	dnaJ	molecular chaperone DnaJ	CDS	0.487336	0.000216551	0.0384795	158.804	179.968	166.562	250.806	218.281	240.862
VC_RS04275	VC0857		type IV pilin protein	CDS	-0.348288	0.0137003	0.186564	21.4947	21.5962	22.5301	14.9884	19.6985	16.1136
VC_RS04280	VC0858		prepilin-type N-terminal cleavage/methylation domain-containing protein	CDS	0.399597	0.286783	0.643172	2.72694	1.98585	1.34108	0	2.92816	2.84358
VC_RS04285	VC0859		pilus assembly protein PilW	CDS	0.0699367	0.797078	0.964308	5.93512	4.21994	5.09609	4.99614	5.85631	5.2659
VC_RS04290	VC0860		hypothetical protein	CDS	0.1333	0.602268	0.871749	7.37879	9.18458	6.9736	10.9915	9.58305	7.26694
VC_RS04295	VC0861		prepilin-type N-terminal cleavage/methylation domain-containing protein	CDS	-0.0156897	0.959941	0.999255	3.36858	3.97171	2.41394	2.99768	4.52533	2.42231
VC_RS04300	VC0863		AbgT family transporter	CDS	-0.222076	0.0110469	0.167374	169.552	164.578	180.375	140.891	149.868	149.025
VC_RS04305	VC0864	tadA	tRNA adenosine(34) deaminase TadA	CDS	-0.0357847	0.822977	0.971729	37.5356	34.5042	36.7455	29.9768	29.2816	42.5484
VC_RS04310	VC0866	mltF	membrane-bound lytic murein transglycosylase MltF	CDS	-0.152965	0.0235919	0.230689	121.59	127.839	122.44	105.918	111.004	115.323
VC_RS04315	VC0868		hypothetical protein	CDS	0.0369791	0.953585	0.998209	1.9249	0.992927	1.7434	0	0	2.63295
VC_RS04320	VC0869	purL	phosphoribosylformylglycinamidine synthase	CDS	0.0917324	0.366654	0.71023	1402.13	1451.91	1409.61	1469.86	1712.7	1360.71
VC_RS04325	VC0870		IS200/IS605-like element IS1004 family transposase	CDS	0.54891	0.224833	0.571835	0.962451	0.744695	1.60929	0	1.86337	1.89572
VC_RS04330	VC0871		DUF4250 domain-containing protein	CDS	-0.224632	0.45988	0.775377	194.094	165.571	165.489	89.9305	104.349	235.175
VC_RS04335	VC0872		YaeP family protein	CDS	-0.0481762	0.810804	0.969731	65.9279	47.164	40.2323	41.9676	40.728	60.2419
VC_RS04340	VC0873		DUF533 domain-containing protein	CDS	-0.134047	0.588311	0.863956	51.9724	54.8592	49.2175	40.9683	42.8575	53.9228
VC_RS04345	VC0875		proline--tRNA ligase	CDS	0.190194	0.100514	0.407824	324.667	359.936	352.971	493.619	356.436	342.705
VC_RS04350	VC0876	tsaA	tRNA (N6-threonylcarbamoyladenosine(37)-N6)-methyltransferase TrmO	CDS	-0.11993	0.212319	0.560048	53.8973	59.8239	56.4593	58.9545	47.3829	52.7643
VC_RS04355	VC0878		type B 50S ribosomal protein L31	CDS	0.192051	0.378368	0.726163	27.4299	30.5325	31.2471	48.9622	38.5984	24.5391
VC_RS04360	VC0879	rpmJ	50S ribosomal protein L36	CDS	-0.0190332	0.933287	0.993756	18.7678	16.1351	18.1045	10.9915	12.7774	22.6434
VC_RS04365	VC0880		AbgT family transporter	CDS	-0.198724	0.494611	0.800639	46.8393	52.1287	52.7043	19.9846	44.7209	54.1334
VC_RS04370	VC0881		YaiI/YqxD family protein	CDS	0.0349249	0.788253	0.963444	50.5287	46.1711	53.9113	45.9645	44.1885	60.5578
VC_RS04375	VC0882		hypothetical protein	CDS	0.0979941	0.748398	0.952476	52.4536	68.512	57.5322	86.9328	69.2109	45.9186
VC_RS04380	VC0884		GNAT family N-acetyltransferase	CDS	-0.353644	0.001306	0.110046	65.2863	69.0084	66.3833	42.9668	53.7716	55.6079
VC_RS04385	VC0885		DUF3301 domain-containing protein	CDS	0.308968	0.12614	0.450652	10.2661	14.8939	11.1309	7.99382	11.9788	18.22
VC_RS04390	VC0886		DUF3549 family protein	CDS	0.4108	0.0149659	0.187936	57.9075	74.4695	56.5934	83.9352	77.1968	88.2564
VC_RS04395	VC0887		hypothetical protein	CDS	-0.190425	0.308666	0.660761	10.4266	9.68104	9.65575	12.99	9.84925	7.16162
VC_RS04400	VC0888	truC	tRNA pseudouridine(65) synthase TruC	CDS	0.352823	0.0197517	0.210546	19.249	16.8798	23.0665	24.9807	26.3534	25.0657
VC_RS04405	VC0889	dxs	1-deoxy-D-xylulose-5-phosphate synthase	CDS	0.100308	0.184703	0.520018	272.374	254.934	264.192	267.793	300.801	278.461
VC_RS04410	VC0890	ispA	(2E,6E)-farnesyl diphosphate synthase	CDS	0.0750101	0.421422	0.750207	104.586	101.03	100.715	101.921	112.867	106.371
VC_RS04415	VC0891	xseB	exodeoxyribonuclease VII small subunit	CDS	0.063024	0.701768	0.928436	36.5731	31.5254	33.9292	48.9622	33.2745	32.122
VC_RS04420	VC0892	pomA	flagellar motor protein PomA	CDS	0.0776343	0.449449	0.767501	106.03	95.5692	103.263	85.9336	104.615	123.117
VC_RS04425	VC0893		flagellar motor protein MotB	CDS	0.13956	0.0733345	0.369452	136.026	139.01	139.338	163.873	150.667	145.128
VC_RS04430	VC0894	thiI	tRNA 4-thiouridine(8) synthase ThiI	CDS	0.0754147	0.49047	0.800027	103.624	127.591	119.222	142.89	131.235	101.421
VC_RS04435	VC0896		transcriptional regulator GcvA	CDS	-0.0553718	0.455838	0.772611	78.1189	81.6683	79.9282	71.9444	82.2545	74.8811
VC_RS04440	VC0897		DUF423 domain-containing protein	CDS	-0.0636319	0.518753	0.813988	23.5801	28.2984	28.0285	25.9799	25.821	24.9604
VC_RS04445	VC0898	xni	flap endonuclease Xni	CDS	0.0174574	0.829715	0.974635	85.0165	83.4059	85.4266	91.929	80.125	86.9926
VC_RS04450	VC0899		LOG family protein	CDS	-0.0599513	0.386165	0.729284	823.056	818.42	884.842	791.389	802.581	828.852
VC_RS04455	VC0900		GGDEF domain-containing protein	CDS	-0.293446	0.00416404	0.129564	299.643	285.218	281.358	206.84	240.375	254.975
VC_RS04460	VC0901		tetratricopeptide repeat protein	CDS	0.0387362	0.711405	0.931777	89.9892	98.0516	91.5955	113.912	94.7658	85.6235
VC_RS04465	VC0902	queF	NADPH-dependent 7-cyano-7-deazaguanine reductase QueF	CDS	-0.235894	0.0308386	0.254469	42.8291	42.6959	39.1594	39.9691	34.0731	34.2283
VC_RS04470	VC0903	syd	SecY-interacting protein	CDS	0.292339	0.204553	0.551779	35.9315	45.1782	49.4857	88.9313	53.2392	35.9134
VC_RS04475	VC0904		Zn-ribbon-containing protein	CDS	0.14135	0.334394	0.681694	38.9793	37.9795	44.792	49.9614	46.0519	41.7059
VC_RS04480	VC0905	metQ	MetQ/NlpA family lipoprotein	CDS	-0.0939137	0.235503	0.583236	538.171	549.585	557.62	502.612	535.32	503.209
VC_RS04485	VC0906		ABC transporter permease	CDS	-0.0668346	0.597773	0.868431	90.9516	89.6117	99.9102	107.917	92.37	75.8289
VC_RS04490	VC0907	metN	methionine ABC transporter ATP-binding protein MetN	CDS	-0.0862856	0.274124	0.627913	81.6479	85.3917	79.9282	76.9406	77.7292	77.514
VC_RS04495	VC0908	gmhB	D-glycero-beta-D-manno-heptose 1,7-bisphosphate 7-phosphatase	CDS	0.0220322	0.812798	0.969903	174.845	170.535	187.08	171.867	194.589	173.248
VC_RS04500	VC0909	treR	HTH-type transcriptional regulator TreR	CDS	0.0712668	0.606288	0.87369	124.477	128.088	131.56	138.893	141.616	125.012
VC_RS04505	VC0910	treB	PTS trehalose transporter subunit IIBC	CDS	0.0896711	0.997057	0.999995	11.5494	10.4257	13.5449	14.9884	15.4394	10.5318
VC_RS04510	VC0911	treC	alpha,alpha-phosphotrehalase	CDS	0.155132	0.293668	0.648747	18.447	18.1209	21.9937	23.9815	21.5619	21.4849
VC_RS04540	VC0913	vexG	vibriobactin export RND transporter periplasmic adaptor subunit VexG	CDS	-0.00230385	0.984098	0.999995	34.6482	32.2701	31.2471	22.9822	35.4041	34.2283
VC_RS04545	VC0914	vexH	vibriobactin export RND transporter permease subunit VexH	CDS	-0.0114346	0.90598	0.993393	127.044	116.917	127.67	146.887	118.99	111.005
VC_RS04550	VC0916		low molecular weight phosphotyrosine protein phosphatase	CDS	-0.502603	0.0466574	0.305214	155.275	167.556	172.597	75.9413	109.673	152.5
VC_RS04555	VC0917	wecB	UDP-N-acetylglucosamine 2-epimerase (non-hydrolyzing)	CDS	-0.496682	0.00877833	0.154067	270.288	366.887	326.552	209.838	223.072	246.971
VC_RS04560	VC0918	wecC	UDP-N-acetyl-D-mannosamine dehydrogenase	CDS	-0.533435	0.00492394	0.129914	285.688	350.007	317.835	192.851	201.777	259.187
VC_RS04565	VC0919		serine acetyltransferase	CDS	-0.470301	0.000382646	0.0564243	126.723	149.436	130.755	99.9228	93.9672	99.8414
VC_RS04570	VC0920		glycosyltransferase family 4 protein	CDS	-0.564295	0.00141131	0.111448	152.388	205.784	168.305	94.9267	126.709	128.067
VC_RS04575	VC0921		lipopolysaccharide biosynthesis protein	CDS	-0.501715	0.026614	0.2434	90.1496	114.435	106.347	52.9591	66.0166	92.0479
VC_RS04580	VC0922		hypothetical protein	CDS	-0.578709	0.0180878	0.201933	122.873	150.428	127	57.9552	87.5785	111.532
VC_RS04585	VC0923		serine acetyltransferase	CDS	-0.317164	0.0557626	0.330945	72.5046	82.1647	80.4646	44.9653	64.4194	71.4056
VC_RS04590	VC0924		phenylacetate--CoA ligase family protein	CDS	-0.429915	0.00318884	0.126972	253.766	306.815	245.283	184.857	199.647	210.741
VC_RS04595	VC0925		glycosyltransferase family 4 protein	CDS	-0.570945	0.00143024	0.111448	152.388	192.628	151.81	82.9359	110.205	132.595
VC_RS04600	VC0926		hypothetical protein	CDS	-0.682246	2.25e-05	0.0113945	289.377	405.363	309.386	190.853	218.813	212.953
VC_RS04605	VC0927		WecB/TagA/CpsF family glycosyltransferase	CDS	-0.785631	1.58e-06	0.00253169	322.582	430.434	345.73	194.849	219.612	219.799
VC_RS04610	VC0928		hypothetical protein	CDS	-0.703086	2.86e-06	0.00253169	2334.75	2732.54	2374.11	1477.86	1473.93	1617.68
VC_RS04615	VC0929		hypothetical protein	CDS	-0.337874	0.00473805	0.129914	144.849	173.514	139.606	103.92	116.594	135.965
VC_RS04620	VC0930		hemolysin	CDS	-0.818248	6.56e-05	0.0210893	524.215	624.799	678.182	333.742	353.242	348.286
VC_RS04625	VC0931		O-antigen ligase family protein	CDS	-0.367369	0.0647658	0.352802	19.8907	23.8303	20.9208	7.99382	14.6408	20.1157
VC_RS04630	VC0932		hypothetical protein	CDS	-0.987013	0.000801111	0.0825872	83.7332	115.428	86.7677	27.9784	41.7928	63.7174
VC_RS04635	VC0934		undecaprenyl-phosphate glucose phosphotransferase	CDS	-0.902875	0.00953394	0.154067	51.6515	75.7107	56.1911	18.9853	26.3534	43.9176
VC_RS04640	VC0935		outer membrane beta-barrel protein	CDS	-0.848168	0.0197188	0.210546	61.7573	106.243	79.3917	33.9738	39.9294	56.6611
VC_RS04645	VC0936		polysaccharide export protein	CDS	-0.751972	0.024613	0.235203	18.7678	28.7949	19.4456	13.9892	7.98588	16.0083
VC_RS04650	VC0937		polysaccharide biosynthesis tyrosine autokinase	CDS	-0.631102	0.00218714	0.123041	90.6308	127.095	100.581	54.9575	68.9447	76.2502
VC_RS04655	VC0938		hypothetical protein	CDS	-0.451305	0.0978733	0.406874	14.4368	14.6457	11.1309	2.99768	7.71968	12.2169
VC_RS04660	VC0939		VanZ family protein	CDS	-0.277074	0.0978028	0.406874	45.556	36.4901	39.9641	25.9799	32.2097	37.7038
VC_RS04665	VC0940		YitT family protein	CDS	-0.296684	0.0365145	0.274946	19.249	23.3338	22.6642	13.9892	19.6985	17.2721
VC_RS04670	VC0941		serine hydroxymethyltransferase	CDS	-0.0214707	0.780313	0.963444	1741.88	1706.35	1786.18	1669.71	1849.26	1637.69
VC_RS04675	VC0942		hypothetical protein	CDS	-0.142637	0.195398	0.537331	105.388	105.995	109.298	103.92	87.8447	100.684
VC_RS04680	VC0943	lipA	lipoyl synthase	CDS	-0.0492304	0.678014	0.915903	204.842	210.997	213.499	176.863	198.316	228.013
VC_RS04685	VC0944	lipB	lipoyl(octanoyl) transferase LipB	CDS	0.171079	0.218338	0.567743	154.955	193.373	181.85	237.816	209.762	157.556
VC_RS04690	VC0945		YbeD family protein	CDS	0.199522	0.0945339	0.401342	21.1739	19.3621	21.9937	25.9799	23.4252	23.9072
VC_RS04695	VC0947		serine hydrolase	CDS	0.422456	0.00324223	0.126972	431.82	548.592	452.345	728.437	633.813	562.292
VC_RS04700	VC0948		septal ring lytic transglycosylase RlpA family protein	CDS	0.481136	0.117677	0.434355	168.108	230.607	186.007	404.687	270.987	159.662
VC_RS04705	VC0949	mrdB	peptidoglycan glycosyltransferase MrdB	CDS	0.194074	0.112893	0.428798	80.8459	71.2425	77.6483	111.914	79.8588	80.7789
VC_RS04710	VC0950	mrdA	penicillin-binding protein 2	CDS	0.359157	0.0117178	0.1735	147.897	149.187	143.227	218.831	196.186	156.502
VC_RS04715	VC0951	rlmH	23S rRNA (pseudouridine(1915)-N(3))-methyltransferase RlmH	CDS	0.317906	0.0584829	0.337086	46.3581	54.1145	54.3136	83.9352	69.2109	49.6047
VC_RS04720	VC0952	rsfS	ribosome silencing factor	CDS	0.11274	0.411002	0.74249	58.2283	80.9236	61.6895	79.9382	75.0673	64.8759
VC_RS04725	VC0953	holA	DNA polymerase III subunit delta	CDS	0.255026	0.00434576	0.129914	88.0643	79.9306	85.1584	104.919	104.349	95.2074
VC_RS04730	VC0954		luciferase	CDS	-0.0130212	0.87437	0.988113	104.266	114.435	99.9102	101.921	114.198	98.7882
VC_RS04735	VC0956	leuS	leucine--tRNA ligase	CDS	-0.0155645	0.838948	0.975165	889.465	869.556	972.549	838.352	954.845	907.209
VC_RS04740	VC0957		zinc ribbon-containing protein	CDS	0.126707	0.425732	0.754084	88.2247	75.9589	79.1235	118.908	79.0602	79.0938
VC_RS04745	VC0958	lnt	apolipoprotein N-acyltransferase	CDS	0.265486	0.0215789	0.22251	118.542	135.783	133.169	160.876	144.012	161.452
VC_RS04750	VC0959	corC	CNNM family magnesium/cobalt transport protein CorC	CDS	0.069893	0.389978	0.729931	530.631	523.024	493.919	482.627	573.652	564.294
VC_RS04755	VC0960	ybeY	rRNA maturation RNase YbeY	CDS	0.283905	0.100479	0.407824	158.804	186.422	161.6	238.815	230.526	155.028
VC_RS04760	VC0961		PhoH family protein	CDS	-0.0117662	0.898188	0.990403	233.394	251.707	234.152	208.839	257.944	242.337
VC_RS04765	VC0962	miaB	tRNA (N6-isopentenyl adenosine(37)-C2)-methylthiotransferase MiaB	CDS	0.358035	0.039351	0.28134	230.828	294.155	258.023	420.675	346.055	246.549
VC_RS04770	VC0963		2-octaprenyl-3-methyl-6-methoxy-1,4-benzoquinol hydroxylase	CDS	0.173172	0.106233	0.417733	85.0165	84.8953	85.963	117.909	96.3629	82.9905
VC_RS04775	VC0964	crr	PTS glucose transporter subunit IIA	CDS	-0.256272	0.349751	0.69711	661.043	516.57	578.54	334.741	399.826	722.902
VC_RS04780	VC0965	ptsI	phosphoenolpyruvate-protein phosphotransferase PtsI	CDS	-0.440578	0.0186612	0.206736	1836.36	1580	1840.63	1004.22	1192.29	1669.18
VC_RS04785	VC0966		HPr family phosphocarrier protein	CDS	-0.506781	0.00427987	0.129914	1118.21	1052.01	1027	581.551	707.016	953.127
VC_RS04790	VC0968	cysK	cysteine synthase A	CDS	0.415691	0.00828435	0.154067	328.517	380.539	371.076	623.518	437.626	390.94
VC_RS04795	VC0969	cysZ	sulfate transporter CysZ	CDS	-0.150101	0.159794	0.492745	101.057	97.5551	112.114	82.9359	93.1686	99.9467
VC_RS04800	VC0970	zipA	cell division protein ZipA	CDS	-0.0702596	0.339381	0.686765	231.63	216.458	241.126	220.829	209.496	226.434
VC_RS04805	VC0971	ligA	NAD-dependent DNA ligase LigA	CDS	0.212465	0.0316944	0.256957	98.17	92.5905	98.7032	128.9	101.687	110.373
VC_RS04810	VC0972	chiP	chitoporin	CDS	-0.0760756	0.485425	0.794964	87.2622	79.9306	80.8669	65.949	76.9306	86.8873
VC_RS04815	VC0973		hypothetical protein	CDS	0.0335465	0.945828	0.998209	61.7573	64.292	73.2228	72.9436	66.0166	67.2982
VC_RS04820	VC0974	cueR	Cu(I)-responsive transcriptional regulator	CDS	0.0247995	0.876753	0.988151	48.9246	50.6393	52.0338	42.9668	47.9153	58.4515
VC_RS04825	VC0975		NfeD family protein	CDS	0.0720997	0.501071	0.804775	287.292	294.651	306.302	305.764	276.045	350.393
VC_RS04830	VC0976		SPFH/Band 7/PHB domain protein	CDS	0.0885987	0.157192	0.488334	670.187	729.305	741.213	756.416	779.954	739.964
VC_RS04835	VC0977		co-chaperone YbbN	CDS	0.202659	0.209743	0.559081	186.555	238.303	212.024	204.842	239.843	280.356
VC_RS04840	VC0979		SDR family oxidoreductase	CDS	0.0372284	0.784536	0.963444	34.9691	33.7595	40.6346	31.9753	39.397	38.441
VC_RS04845	VC0980		TIGR01777 family protein	CDS	0.0175147	0.858879	0.9814	56.4638	65.285	66.5174	69.946	64.1532	59.5046
VC_RS04850	VC0981	yfcE	phosphodiesterase	CDS	-0.162477	0.130758	0.455093	91.112	101.279	94.0095	62.9514	95.8305	88.4671
VC_RS04855	VC0982		SelT/SelW/SelH family protein	CDS	0.0228188	0.842054	0.976099	101.859	117.91	110.236	134.896	114.464	94.4702
VC_RS04860	VC0983	toxS	transmembrane regulator ToxS	CDS	-0.0481135	0.556605	0.840164	123.675	129.825	117.21	112.913	124.314	119.115
VC_RS04865	VC0984		transcriptional regulator	CDS	-0.133847	0.138779	0.461163	156.398	160.606	171.255	130.899	144.811	164.401
VC_RS04870	VC0985	htpG	molecular chaperone HtpG	CDS	0.387803	0.00346395	0.126972	254.568	310.786	262.449	339.738	342.062	397.681
VC_RS04875	VC0986	adk	adenylate kinase	CDS	0.0387619	0.624238	0.887933	567.525	585.331	547.562	591.543	622.366	533.751
VC_RS04880	VC0987	hemH	ferrochelatase	CDS	-0.0547007	0.459849	0.775377	82.9312	90.8528	94.2777	77.9398	90.7728	86.466
VC_RS04885	VC0988	dtpA	dipeptide/tripeptide permease DtpA	CDS	-0.426331	0.00359054	0.126972	138.272	120.144	143.361	77.9398	96.8953	116.06
VC_RS04890	VC0990	rfaH	transcription/translation regulatory transformer protein RfaH	CDS	-0.209209	0.0734792	0.369452	72.9859	71.2425	69.736	43.966	66.0166	67.0875
VC_RS04895	VC0991	asnB	asparagine synthase B	CDS	-0.0941141	0.325762	0.674588	2416.39	2504.91	2537.32	2100.38	2353.44	2530.47
VC_RS04900	VC0992		cation:proton antiporter	CDS	0.0523241	0.584457	0.861264	133.62	162.344	158.918	163.873	165.308	144.391
VC_RS04905	VC0993		ROK family protein	CDS	-0.107984	0.179183	0.515972	184.149	195.11	193.249	184.857	165.84	181.673
VC_RS04910	VC0994	nagA	N-acetylglucosamine-6-phosphate deacetylase	CDS	0.0572784	0.520475	0.813988	129.61	156.386	131.694	158.877	134.961	143.548
VC_RS04915	VC0995		PTS transporter subunit EIIC	CDS	-0.0134168	0.892943	0.990325	258.579	238.303	243.405	215.833	226.799	285.622
VC_RS04920	VC0997	glnS	glutamine--tRNA ligase	CDS	-0.0892071	0.248173	0.597814	558.863	549.337	595.706	504.61	526.802	568.296
VC_RS04925	VC0998		hypothetical protein	CDS	0.0340366	0.728933	0.943597	787.766	839.52	829.992	964.255	816.423	740.596
VC_RS04930	VC0999	truA	tRNA pseudouridine(38-40) synthase TruA	CDS	0.262166	0.0433605	0.294684	57.5867	63.0509	54.7159	85.9336	70.5419	60.6631
VC_RS04935	VC1000		acetyl-CoA carboxylase carboxyltransferase subunit beta	CDS	0.0498057	0.447698	0.767501	269.968	265.36	282.297	285.779	274.448	286.57
VC_RS04940	VC1001	folC	bifunctional tetrahydrofolate synthase/dihydrofolate synthase	CDS	0.0892424	0.232779	0.57966	217.835	226.387	228.788	255.802	240.375	222.642
VC_RS04945	VC1002		SPOR domain-containing protein	CDS	0.0384111	0.643458	0.898972	108.115	124.612	111.443	125.903	113.666	115.85
VC_RS04950	VC1003		bacteriocin production protein	CDS	-0.252597	0.074959	0.371957	145.17	161.102	158.783	104.919	129.637	148.604
VC_RS04955	VC1004	purF	amidophosphoribosyltransferase	CDS	0.0692285	0.44525	0.766783	468.072	473.626	471.388	508.607	549.961	425.906
VC_RS04960	VC1005		Na+/H+ antiporter family protein	CDS	0.156438	0.0312664	0.256733	192.009	195.11	201.161	219.83	224.669	211.689
VC_RS04965	VC1006	rnt	ribonuclease T	CDS	-0.0333875	0.709366	0.930829	91.112	107.733	99.642	99.9228	99.8235	92.8904
VC_RS04970	VC1008		OmpA family protein	CDS	1.49319	0.00704499	0.14666	215.589	219.189	212.024	1328.97	234.519	304.053
VC_RS04975	VC1009		DUF2753 domain-containing protein	CDS	0.532318	0.0115864	0.172286	545.229	727.319	585.648	1145.12	785.012	766.188
VC_RS04980	VC1010	gloA	lactoylglutathione lyase	CDS	-0.130449	0.0909407	0.394488	200.831	197.096	192.042	174.865	174.358	188.308
VC_RS04985	VC1011	nth	endonuclease III	CDS	0.0583053	0.472942	0.786116	77.9585	79.1859	75.6367	77.9398	78.5278	84.2544
VC_RS04990	VC1012		electron transport complex subunit E	CDS	-0.00981423	0.918845	0.993393	90.4704	90.1081	85.6948	76.9406	89.708	93.1011
VC_RS04995	VC1013	rsxG	electron transport complex subunit RsxG	CDS	0.10837	0.679471	0.916057	55.6618	63.5473	64.774	75.9413	68.6786	58.5568
VC_RS05000	VC1014	rsxD	electron transport complex subunit RsxD	CDS	0.126994	0.289018	0.645909	74.9108	71.4908	70.0042	77.9398	94.7658	65.1918
VC_RS05005	VC1015	rsxC	electron transport complex subunit RsxC	CDS	0.139957	0.0650975	0.352802	168.429	166.067	171.255	195.849	195.122	169.035
VC_RS05010	VC1016	rsxB	electron transport complex subunit RsxB	CDS	-0.0341505	0.784213	0.963444	33.365	32.0219	33.9292	25.9799	37.2674	31.0688
VC_RS05015	VC1017	rsxA	electron transport complex subunit RsxA	CDS	-0.135933	0.485043	0.794964	44.2728	41.7029	40.5005	21.983	31.1449	51.0792
VC_RS05025	VC1018	uvrB	excinuclease ABC subunit UvrB	CDS	-0.0569808	0.405326	0.740552	220.883	215.713	233.213	199.846	219.612	222.01
VC_RS05030	VC1021		sigma-54-dependent Fis family transcriptional regulator	CDS	0.0569167	0.470429	0.783695	216.391	212.238	206.66	227.824	210.295	223.695
VC_RS05035	VC1022		Hpt domain-containing protein	CDS	0.220304	0.0924261	0.398412	32.5629	30.5325	31.2471	24.9807	40.9942	38.0198
VC_RS05040	VC1023		YvcK family protein	CDS	-0.0485664	0.503807	0.805418	88.5455	82.6612	87.17	84.9344	78.794	86.466
VC_RS05045	VC1024	moaA	GTP 3',8-cyclase MoaA	CDS	-0.0508926	0.718241	0.935609	93.3578	121.137	109.03	103.92	120.853	88.5724
VC_RS05050	VC1025	moaB	molybdenum cofactor biosynthesis protein B	CDS	0.10601	0.462306	0.775853	51.9724	58.3345	47.7423	66.9483	56.9659	50.7632
VC_RS05055	VC1026	moaC	cyclic pyranopterin monophosphate synthase MoaC	CDS	0.256969	0.148902	0.479255	26.7882	25.8161	24.8099	46.9637	28.2168	26.8561
VC_RS05060	VC1027	moaD	molybdopterin synthase sulfur carrier subunit	CDS	0.170933	0.447508	0.767501	13.7951	23.3338	16.6293	30.9761	19.1661	16.8509
VC_RS05065	VC1028	moaE	molybdopterin synthase catalytic subunit MoaE	CDS	-0.223245	0.135886	0.458683	35.1295	39.7171	26.6874	24.9807	30.6125	28.5412
VC_RS05070	VC1029		GGDEF domain-containing protein	CDS	-0.0694168	0.663438	0.908632	29.6756	31.2772	27.4921	13.9892	30.0801	31.3847
VC_RS05075	VC1031		CBS domain-containing protein	CDS	-0.523261	0.0323111	0.256964	6.57675	8.19165	7.10771	4.99614	5.32392	4.84463
VC_RS05080	VC1033		zinc/cadmium/mercury/lead-transporting ATPase	CDS	-0.0112487	0.969797	0.999995	485.877	385.256	324.004	484.626	352.177	357.028
VC_RS05085	VC1034	udp	uridine phosphorylase	CDS	0.0830323	0.639397	0.897234	248.954	234.331	219.4	241.813	236.382	264.559
VC_RS05090	VC1035		hypothetical protein	CDS	-0.439398	0.219405	0.569183	13.4743	6.95049	9.25343	8.99305	6.12251	7.89885
VC_RS05095	VC1036	metG	methionine--tRNA ligase	CDS	0.015656	0.8415	0.976095	363.325	356.709	354.715	389.699	346.853	352.604
VC_RS05100	VC1037	apbC	iron-sulfur cluster carrier protein ApbC	CDS	0.957473	0.014128	0.186564	104.747	101.279	94.68	399.691	114.464	116.587
VC_RS05105	VC1038	udk	uridine kinase	CDS	0.212838	0.171588	0.505211	155.757	175.748	162.27	149.884	260.34	156.081
VC_RS05110	VC1039		AsmA family protein	CDS	0.0175258	0.821993	0.971641	212.702	215.713	213.097	206.84	221.741	219.167
VC_RS05115	VC1040	cobO	cob(I)yrinic acid a,c-diamide adenosyltransferase	CDS	0.279251	0.0264398	0.2434	109.719	110.711	109.566	106.917	122.716	161.558
VC_RS05120	VC1041		low molecular weight phosphotyrosine protein phosphatase	CDS	-0.13395	0.408591	0.741777	40.9042	35.4971	42.7803	38.9699	39.1308	33.1752
VC_RS05125	VC1042		outer membrane protein transport protein	CDS	0.0900266	0.471019	0.783825	28.0715	21.0997	26.8215	24.9807	23.9576	30.4369
VC_RS05130	VC1043		outer membrane protein transport protein	CDS	-0.0873264	0.209018	0.559081	395.888	416.037	378.72	349.73	384.919	383.568
VC_RS05135	VC1044		DUF3379 domain-containing protein	CDS	0.75632	0.0129192	0.181433	66.5695	90.3564	73.7592	213.835	113.399	87.6245
VC_RS05140	VC1045		sigma-70 family RNA polymerase sigma factor	CDS	0.362382	0.0328631	0.259025	52.1328	77.6966	59.4097	85.9336	85.1827	73.4066
VC_RS05145	VC1046	fadI	acetyl-CoA C-acyltransferase FadI	CDS	0.0123699	0.89173	0.989984	76.3545	87.6258	83.8173	83.9352	90.5066	76.3555
VC_RS05150	VC1047	fadJ	fatty acid oxidation complex subunit alpha FadJ	CDS	0.125695	0.297091	0.652534	129.931	132.308	130.487	167.87	157.322	111.848
VC_RS05155	VC1048		NAD(P)H nitroreductase	CDS	-0.0479062	0.782909	0.963444	312.957	307.311	276.798	211.836	277.11	367.56
VC_RS05160	VC1049		LysR family transcriptional regulator	CDS	-0.388019	0.0779281	0.37492	337.66	314.758	323.87	146.887	244.368	338.702
VC_RS05165	VC1050		response regulator	CDS	0.0308287	0.933458	0.993756	46.8393	42.6959	46.6695	48.9622	46.0519	45.708
VC_RS05170	VC1052		YbaN family protein	CDS	-0.172011	0.270785	0.623493	95.9243	93.8316	96.4234	54.9575	91.5714	95.5234
VC_RS05175	VC1053	apt	adenine phosphoribosyltransferase	CDS	-0.12949	0.1536	0.483459	181.262	172.025	172.462	177.863	162.912	144.496
VC_RS05180	VC1054	dnaX	DNA polymerase III subunit gamma/tau	CDS	0.16512	0.071377	0.366778	326.111	342.063	346.937	427.67	377.466	338.071
VC_RS05185	VC1055		YbaB/EbfC family nucleoid-associated protein	CDS	0.182245	0.267252	0.619091	139.876	180.961	159.588	217.832	175.423	159.346
VC_RS05190	VC1056	recR	recombination protein RecR	CDS	0.20563	0.0115344	0.172286	173.081	187.167	189.896	222.828	200.978	212.321
VC_RS05195	VC1057		YkgJ family cysteine cluster protein	CDS	0.146757	0.425847	0.754084	8.02043	9.92927	10.3263	11.9907	10.3816	10.1105
VC_RS05200	VC1058		YcgN family cysteine cluster protein	CDS	0.219876	0.212403	0.560048	16.5221	17.6245	17.2999	19.9846	23.4252	17.4828
VC_RS05205	VC1059		YciK family oxidoreductase	CDS	-0.108006	0.148723	0.479255	186.234	191.387	196.736	167.87	179.948	183.043
VC_RS05210	VC1060	sohB	protease SohB	CDS	-0.0179642	0.838165	0.975165	213.504	213.976	199.284	207.839	206.568	204.738
VC_RS05215	VC1061		PLP-dependent cysteine synthase family protein	CDS	0.161284	0.170045	0.503521	56.3034	58.0862	54.85	69.946	60.6927	61.4004
VC_RS05220	VC1062		Lrp/AsnC family transcriptional regulator	CDS	-0.0413137	0.835508	0.975154	20.5323	19.1138	22.2619	13.9892	17.0365	24.2231
VC_RS05225	VC1063	tesB	acyl-CoA thioesterase II	CDS	-0.0307165	0.812172	0.969903	95.4431	92.094	108.225	94.9267	86.7799	106.582
VC_RS05230	VC1064		hypothetical protein	CDS	0.053774	0.540655	0.828302	142.603	136.776	120.295	139.892	145.077	130.594
VC_RS05235	VC1065		MGMT family protein	CDS	-0.178939	0.267541	0.619091	30.9588	26.5608	24.944	15.9876	24.7562	26.6454
VC_RS05240	VC1066		hypothetical protein	CDS	-0.010773	0.999994	0.999995	57.5867	59.3274	55.5206	64.9498	49.5124	59.294
VC_RS05245	VC1067		GGDEF domain-containing protein	CDS	0.193106	0.055794	0.330945	104.266	120.641	95.4847	131.898	126.443	110.689
VC_RS05255	VC1068		metalloregulator ArsR/SmtB family transcription factor	CDS	0.271366	0.183951	0.518871	12.5119	12.6598	11.9356	15.9876	17.5689	12.8488
VC_RS05260	VC1069		ArsJ-associated glyceraldehyde-3-phosphate dehydrogenase	CDS	0.158245	0.221167	0.570072	71.061	83.9024	76.8437	105.918	92.6362	68.8779
VC_RS05265	VC1070		phosphatase	CDS	0.0432186	0.799246	0.964711	27.2694	33.0148	35.2703	38.9699	33.8069	29.6997
VC_RS05270	VC1071	arsJ	organoarsenical effux MFS transporter ArsJ	CDS	0.105682	0.520245	0.813988	23.4196	24.0785	22.1278	30.9761	24.2238	23.3806
VC_RS05275	VC1073		chitinase	CDS	0.565827	1.12e-05	0.00659501	18.1262	19.3621	19.4456	31.9753	26.3534	28.0146
VC_RS05280	VC1074		CPBP family intramembrane metalloprotease	CDS	-0.0821306	0.708828	0.930829	75.7128	89.6117	81.2692	42.9668	75.0673	98.2616
VC_RS05285	VC1075		YbhB/YbcL family Raf kinase inhibitor-like protein	CDS	0.0916353	0.556675	0.840164	13.3139	13.1563	13.9472	14.9884	13.3098	14.9551
VC_RS05290	VC1076		helix-turn-helix transcriptional regulator	CDS	-0.0108167	0.955425	0.998209	13.3139	11.1704	12.6061	6.9946	11.4464	14.2179
VC_RS05295	VC1077		hypothetical protein	CDS	-0.335156	0.0813146	0.38125	301.889	294.651	327.223	178.862	215.885	326.275
VC_RS05300	VC1079		threonylcarbamoyl-AMP synthase	CDS	0.0481056	0.703394	0.928436	89.3475	95.321	80.8669	93.9274	97.4277	84.2544
VC_RS05305	VC1080		Hpt domain-containing protein	CDS	0.0544636	0.759335	0.9563	15.2388	14.1492	12.3379	15.9876	13.0436	14.8498
VC_RS05310	VC1081		HDOD domain-containing protein	CDS	-0.04185	0.785984	0.963444	64.6446	63.0509	64.2376	79.9382	58.8293	55.7132
VC_RS05315	VC1082		response regulator	CDS	-0.146353	0.448618	0.767501	17.9658	13.901	17.434	21.983	12.5112	14.8498
VC_RS05320	VC1083		chemotaxis protein CheC	CDS	-0.152168	0.414582	0.745532	31.6005	26.3126	27.358	30.9761	25.2886	24.1178
VC_RS05325	VC1084		PAS domain-containing protein	CDS	-0.164816	0.2456	0.594514	38.3376	29.0431	28.9673	31.9753	27.152	28.7518
VC_RS05330	VC1085		two-component sensor histidine kinase	CDS	0.0311095	0.838165	0.975165	18.9282	15.1421	14.4836	14.9884	16.7703	16.8509
VC_RS05335	VC1086		EAL domain-containing protein	CDS	0.00400925	0.973892	0.999995	39.9417	38.9724	39.9641	38.9699	44.4547	36.3347
VC_RS05340	VC1087		two-component system response regulator	CDS	0.171105	0.170591	0.503942	61.4365	62.3062	72.5522	92.9282	72.4053	64.3493
VC_RS05345	VC1088		HAMP domain-containing protein	CDS	-0.0306406	0.813373	0.969903	21.4947	20.1068	24.4076	21.983	20.2309	22.6434
VC_RS05350	VC1089		phosphate/phosphite/phosphonate ABC transporter substrate-binding protein	CDS	-4.45471	0.00542392	0.133038	773.971	13.4045	13.5449	12.99	13.576	11.1637
VC_RS05355	VC1091		peptide ABC transporter substrate-binding protein	CDS	-0.120045	0.115577	0.431876	3357.35	3407.73	3501.42	2958.71	3194.35	3291.82
VC_RS05360	VC1092	oppB	oligopeptide ABC transporter permease OppB	CDS	0.0596521	0.566341	0.846578	360.278	382.525	409.028	374.711	409.942	413.584
VC_RS05365	VC1093	oppC	oligopeptide ABC transporter permease OppC	CDS	0.160728	0.165549	0.498547	308.145	346.035	348.814	423.673	383.855	319.219
VC_RS05370	VC1094		ABC transporter ATP-binding protein	CDS	0.0386729	0.664103	0.908839	246.387	248.232	244.478	271.79	264.066	226.539
VC_RS05375	VC1095	oppF	ABC transporter ATP-binding protein	CDS	-0.246738	0.0874753	0.389893	195.859	206.777	221.009	164.873	173.027	185.465
VC_RS05380	VC1096		glutathione S-transferase family protein	CDS	0.24457	0.206102	0.554251	13.6347	15.8868	11.1309	17.9861	16.7703	14.5339
VC_RS05385	VC1097	pta	phosphate acetyltransferase	CDS	-0.103501	0.212647	0.560048	1922.82	1608.05	1839.15	1659.72	1677.3	1661.5
VC_RS05390	VC1098		acetate kinase	CDS	-0.0868741	0.174406	0.509258	814.715	788.136	817.923	790.389	736.298	753.971
VC_RS05395	VC1099		DUF412 domain-containing protein	CDS	-0.132285	0.516092	0.813217	99.4533	75.7107	83.6832	50.9606	71.6067	100.789
VC_RS05400	VC1100		DNA-binding protein VF530	CDS	-0.195816	0.0901452	0.394343	48.9246	47.4123	54.7159	42.9668	41.7928	46.4452
VC_RS05405	VC1101		ABC transporter substrate-binding protein	CDS	-0.0754279	0.305525	0.6595	180.941	193.621	200.625	173.866	186.603	183.78
VC_RS05410	VC1102		ABC transporter permease	CDS	0.177366	0.117825	0.434355	53.416	50.3911	58.605	61.9521	55.9011	65.8237
VC_RS05415	VC1103		ABC transporter ATP-binding protein	CDS	0.181408	0.0646986	0.352802	65.7675	75.7107	65.7128	91.929	76.3982	71.7215
VC_RS05420	VC1104		sensor domain-containing diguanylate cyclase	CDS	-0.123936	0.263182	0.614446	43.4707	49.6464	45.4625	34.973	45.7857	42.6538
VC_RS05425	VC1105	dusC	tRNA dihydrouridine(16) synthase DusC	CDS	0.108381	0.448766	0.767501	23.5801	23.0856	26.2851	26.9792	27.4182	25.2763
VC_RS05430	VC1106		YecA family protein	CDS	0.159069	0.404225	0.740552	34.6482	31.5254	34.868	46.9637	37.7998	33.8071
VC_RS05435	VC1107	lolA	outer membrane lipoprotein chaperone LolA	CDS	0.0753757	0.967654	0.999995	104.266	105.002	105.677	123.904	112.867	100.157
VC_RS05440	VC1108		replication-associated recombination protein A	CDS	0.0415741	0.677884	0.915903	93.5182	92.8387	98.0327	86.9328	101.421	100.684
VC_RS05445	VC1110	serS	serine--tRNA ligase	CDS	-0.165614	0.0285836	0.248273	676.443	652.85	681.267	592.542	606.927	592.94
VC_RS05450	VC1111	bioA	adenosylmethionine--8-amino-7-oxononanoate transaminase	CDS	0.943543	0.0152469	0.187936	54.6993	75.2142	65.5786	186.856	114.73	93.3117
VC_RS05455	VC1112	bioB	biotin synthase BioB	CDS	1.01006	0.0038432	0.128998	165.06	274.296	215.913	620.521	389.445	323.853
VC_RS05460	VC1113	bioF	8-amino-7-oxononanoate synthase	CDS	0.972926	0.00155514	0.111448	103.303	156.883	114.662	330.744	213.755	202.842
VC_RS05465	VC1114	bioC	malonyl-ACP O-methyltransferase BioC	CDS	0.251839	0.0713805	0.366778	184.149	192.38	181.582	236.817	225.202	205.37
VC_RS05470	VC1115	bioD	dethiobiotin synthase	CDS	-0.119987	0.340092	0.687738	308.786	300.112	308.984	296.771	239.576	309.319
VC_RS18600	VC1116		hypothetical protein	CDS	-0.427851	0.255843	0.608078	4.65185	3.72348	3.08448	0	2.92816	3.15954
VC_RS05475	VC1117	htpX	protease HtpX	CDS	0.0154991	0.887212	0.989624	80.8459	62.058	73.2228	72.9436	62.0237	82.7799
VC_RS05480	VC1118		nuclear transport factor 2 family protein	CDS	-0.0425775	0.769856	0.961422	67.8528	68.512	57.6663	54.9575	64.1532	65.4024
VC_RS05485	VC1119		SDR family oxidoreductase	CDS	0.338524	0.00238336	0.125193	48.9246	41.2065	43.0486	53.9583	55.9011	57.7142
VC_RS05490	VC1120		NAD(P)/FAD-dependent oxidoreductase	CDS	0.238829	0.0252728	0.237874	136.989	140.499	134.242	171.867	178.617	139.02
VC_RS05495	VC1121		DUF1365 domain-containing protein	CDS	0.227534	0.162538	0.496248	57.7471	79.6824	65.1763	94.9267	83.3193	65.2971
VC_RS05500	VC1122		class I SAM-dependent methyltransferase	CDS	0.327046	0.0806101	0.379866	236.763	276.282	243.808	394.695	335.939	228.961
VC_RS05505	VC1123		DUF2878 domain-containing protein	CDS	0.104888	0.279133	0.63455	41.8666	42.1994	42.378	48.9622	42.8575	45.708
VC_RS05510	VC1124		hypothetical protein	CDS	0.189988	0.18445	0.519721	21.1739	21.3479	19.7138	23.9815	24.7562	22.6434
VC_RS05515	VC1125		DUF3833 domain-containing protein	CDS	0.0747624	0.731025	0.943875	64.1634	84.3988	67.5903	96.9251	83.8517	56.1345
VC_RS05520	VC1126	purB	adenylosuccinate lyase	CDS	0.0652915	0.405724	0.740641	305.899	366.142	325.882	368.715	363.357	314.269
VC_RS05525	VC1127	hflD	high frequency lysogenization protein HflD	CDS	0.0628835	0.581577	0.859015	107.153	122.875	127.939	142.89	124.58	112.164
VC_RS05530	VC1128	mnmA	tRNA 2-thiouridine(34) synthase MnmA	CDS	0.183501	0.120221	0.439528	255.691	307.311	292.086	376.709	329.817	270.878
VC_RS05535	VC1129		inosine/guanosine kinase	CDS	0.109297	0.412836	0.743755	41.5458	47.6605	48.8152	49.9614	54.8364	45.0761
VC_RS05540	VC1130		H-NS histone family protein	CDS	-0.423195	0.0771365	0.374895	743.333	678.169	662.358	305.764	477.023	755.551
VC_RS05545	VC1131		Na+/H+ antiporter NhaC family protein	CDS	-0.151689	0.365379	0.709673	72.5046	80.4271	74.5639	59.9537	67.3476	73.0907
VC_RS05550	VC1132	hisG	ATP phosphoribosyltransferase	CDS	-0.0161516	0.871778	0.986009	108.276	106.491	105.14	98.9236	101.953	112.585
VC_RS05555	VC1133	hisD	histidinol dehydrogenase	CDS	0.0398498	0.647062	0.900507	107.153	123.123	119.222	113.912	111.802	130.594
VC_RS05560	VC1134		histidinol-phosphate transaminase	CDS	0.172757	0.110758	0.426033	85.3373	74.966	77.3801	83.9352	82.7869	98.4723
VC_RS05565	VC1135	hisB	bifunctional histidinol-phosphatase/imidazoleglycerol-phosphate dehydratase HisB	CDS	0.12813	0.0927849	0.398986	110.201	125.357	119.624	134.896	125.911	128.593
VC_RS05570	VC1136	hisH	imidazole glycerol phosphate synthase subunit HisH	CDS	0.127803	0.415019	0.745938	86.1394	95.321	98.3009	117.909	104.349	89.9415
VC_RS05575	VC1137	hisA	1-(5-phosphoribosyl)-5-[(5-phosphoribosylamino)methylideneamino]imidazole-4-carboxamide isomerase	CDS	0.149348	0.0833572	0.38125	93.0369	100.037	104.068	110.914	116.061	103.633
VC_RS05580	VC1138	hisF	imidazole glycerol phosphate synthase subunit HisF	CDS	0.145006	0.18191	0.517711	67.2112	78.9377	75.1003	79.9382	84.9165	79.1991
VC_RS05585	VC1139		bifunctional phosphoribosyl-AMP cyclohydrolase/phosphoribosyl-ATP diphosphatase HisIE	CDS	0.159743	0.0276227	0.245895	99.2929	97.5551	103.397	108.916	113.399	112.374
VC_RS05590	VC1140	rluE	23S rRNA pseudouridine(2457) synthase RluE	CDS	-0.0210292	0.767353	0.959422	91.7537	90.1081	89.1816	88.9313	92.37	86.1501
VC_RS05595	VC1141		NADP-dependent isocitrate dehydrogenase	CDS	0.0707534	0.349165	0.69711	1396.36	1492.12	1511.53	1630.74	1533.02	1459.39
VC_RS05600	VC1142	cspD	cold shock domain-containing protein CspD	CDS	-0.124848	0.797928	0.964425	142.603	147.698	133.974	163.873	138.156	99.2095
VC_RS05605	VC1143	clpS	ATP-dependent Clp protease adapter ClpS	CDS	-0.223839	0.152333	0.483011	171.798	198.337	181.045	101.921	165.308	190.52
VC_RS05610	VC1144	clpA	ATP-dependent Clp protease ATP-binding subunit ClpA	CDS	-0.0364285	0.702414	0.928436	567.205	575.401	564.459	471.636	533.457	653.287
VC_RS05615	VC1145		aspartate:alanine antiporter	CDS	-0.0695155	0.40162	0.740278	144.368	136.527	154.09	127.901	151.465	133.543
VC_RS05620	VC1146		GrxA family glutaredoxin	CDS	-0.177437	0.296868	0.652534	407.117	424.228	372.149	327.747	366.019	367.349
VC_RS05625	VC1147		iron-containing alcohol dehydrogenase	CDS	-0.395099	0.0379917	0.277983	62.8801	49.3981	56.7275	32.9745	40.4618	49.4994
VC_RS05630	VC1148		MurR/RpiR family transcriptional regulator	CDS	-0.115965	0.351987	0.699822	278.63	254.934	231.202	193.85	218.014	286.254
VC_RS05635	VC1149	panP	putative pyridoxal-dependent aspartate 1-decarboxylase	CDS	0.058591	0.56558	0.846578	218.958	239.047	233.616	253.804	241.44	227.171
VC_RS05640	VC1150		hypothetical protein	CDS	-0.0441327	0.654957	0.904119	142.443	162.84	158.515	167.87	159.185	128.067
VC_RS05645	VC1151		lysine exporter LysO family protein	CDS	-0.215263	0.156356	0.487098	101.859	109.222	116.942	67.9475	93.9672	110.163
VC_RS05650	VC1152		HDOD domain-containing protein	CDS	-0.160798	0.211222	0.559425	208.852	193.869	197.004	129.9	177.02	218.851
VC_RS05655	VC1153		TfoX/Sxy family DNA transformation protein	CDS	-0.210371	0.0306218	0.254391	63.5218	54.1145	59.1415	51.9599	48.7139	52.5537
VC_RS05660	VC1154		hypothetical protein	CDS	-0.210565	0.0650889	0.352802	326.431	280.998	304.693	224.826	254.217	303.526
VC_RS05665	VC1155		response regulator	CDS	-0.0822852	0.52967	0.821885	26.6278	24.0785	24.4076	24.9807	23.9576	23.0646
VC_RS05670	VC1156		cyclic nucleotide-binding domain-containing protein	CDS	-0.102278	0.361375	0.70775	91.112	87.8741	85.6948	98.9236	84.3841	70.4577
VC_RS05675	VC1158		YdgA family protein	CDS	-0.0139092	0.852836	0.979471	703.231	709.446	718.012	774.402	693.174	646.442
VC_RS05680	VC1159	serC	3-phosphoserine/phosphohydroxythreonine transaminase	CDS	-0.114589	0.112644	0.428798	613.723	626.041	644.387	570.559	584.566	584.62
VC_RS05685	VC1160		alpha-L-glutamate ligase-like protein	CDS	0.114503	0.215062	0.562946	79.723	93.8316	80.5987	99.9228	91.8376	86.1501
VC_RS05690	VC1161		inactive transglutaminase family protein	CDS	0.114288	0.744169	0.94905	104.747	100.534	106.213	124.904	119.522	98.051
VC_RS05695	VC1162		ATP-dependent Zn protease	CDS	-0.116008	0.227578	0.575615	61.4365	68.512	71.3453	56.956	64.1532	62.5589
VC_RS05700	VC1163	cmoB	tRNA 5-methoxyuridine(34)/uridine 5-oxyacetic acid(34) synthase CmoB	CDS	-0.0996081	0.467221	0.779958	39.1397	42.9441	37.9525	28.9776	44.7209	34.6496
VC_RS05705	VC1164	cmoA	carboxy-S-adenosyl-L-methionine synthase CmoA	CDS	0.056832	0.895306	0.990403	23.5801	25.8161	26.4192	26.9792	31.1449	22.4327
VC_RS05710	VC1165		DUF72 domain-containing protein	CDS	-0.07043	0.461694	0.775853	40.2625	38.7242	37.8184	37.9707	39.9294	34.439
VC_RS05715	VC1166	aspS	aspartate--tRNA ligase	CDS	0.0689816	0.319251	0.671443	850.005	849.449	878.673	987.237	883.504	837.067
VC_RS05720	VC1167		thymidine kinase	CDS	0.088056	0.494681	0.800639	67.6924	67.7673	68.3949	76.9406	74.8011	67.4035
VC_RS05725	VC1168		dicarboxylate/amino acid:cation symporter	CDS	-0.374471	0.0531756	0.328396	296.435	315.999	320.92	180.86	252.088	278.461
VC_RS05730	VC1169	trpA	tryptophan synthase subunit alpha	CDS	0.0541531	0.706841	0.93058	370.383	486.038	475.278	427.67	428.575	522.693
VC_RS05735	VC1170	trpB	tryptophan synthase subunit beta	CDS	0.113305	0.433114	0.759182	620.781	935.834	858.825	945.27	852.093	817.899
VC_RS05740	VC1171	trpCF	bifunctional indole-3-glycerol-phosphate synthase TrpC/phosphoribosylanthranilate isomerase TrpF	CDS	0.0351814	0.807723	0.967681	370.383	495.471	474.071	419.676	421.921	527.116
VC_RS05745	VC1172	trpD	anthranilate phosphoribosyltransferase	CDS	0.0329998	0.821316	0.971641	249.275	345.787	331.38	276.786	310.917	354.606
VC_RS05750	VC1173		aminodeoxychorismate/anthranilate synthase component II	CDS	0.215496	0.210494	0.559425	139.235	224.153	210.415	247.809	219.612	203.053
VC_RS05755	VC1174		anthranilate synthase component 1	CDS	-0.15435	0.483844	0.794668	457.164	808.491	725.925	483.626	549.695	747.547
VC_RS05760	VC1176		hypothetical protein	CDS	-0.224735	0.486378	0.795524	301.889	316.496	282.565	177.863	289.089	291.731
VC_RS05765	VC1177		PHP domain-containing protein	CDS	0.243205	0.212847	0.560048	136.668	153.159	161.063	227.824	189.798	129.12
VC_RS05770	VC1178		threonylcarbamoyl-AMP synthase	CDS	0.0160353	0.859664	0.981403	180.299	185.429	180.777	163.873	175.689	208.214
VC_RS05775	VC1179	rluB	23S rRNA pseudouridine(2605) synthase RluB	CDS	0.15601	0.0650299	0.352802	261.626	279.509	278.407	301.767	285.362	325.116
VC_RS05780	VC1180	cydC	cysteine/glutathione ABC transporter ATP-binding protein/permease CydC	CDS	0.16823	0.0220644	0.22351	141.801	140.996	145.373	164.873	167.437	150.499
VC_RS05785	VC1181	cydD	cysteine/glutathione ABC transporter permease/ATP-binding protein CydD	CDS	-0.0639465	0.402478	0.740333	116.136	119.151	112.516	110.914	107.011	114.27
VC_RS05790	VC1182	trxB	thioredoxin-disulfide reductase	CDS	0.131857	0.200749	0.546501	185.432	184.684	181.85	248.808	185.006	180.094
VC_RS05795	VC1183		2OG-Fe dioxygenase family protein	CDS	0.311342	0.0708909	0.366637	16.5221	22.8373	19.982	31.9753	26.0872	20.537
VC_RS05800	VC1184		cysteine desulfurase-like protein	CDS	0.173785	0.266071	0.618038	26.9486	27.0573	21.5913	32.9745	26.8858	27.5933
VC_RS05805	VC1185		GGDEF domain-containing protein	CDS	-0.00276764	0.984938	0.999995	25.505	22.5891	25.0781	30.9761	21.8281	24.2231
VC_RS05810	VC1186		vancomycin high temperature exclusion protein	CDS	-0.0948148	0.314322	0.666499	44.754	44.93	44.1214	46.9637	38.5984	42.0219
VC_RS05815	VC1187		DUF3392 domain-containing protein	CDS	0.136658	0.5368	0.826331	8.98288	8.68811	11.5333	10.9915	8.78447	12.1116
VC_RS05820	VC1188		NAD-dependent malic enzyme	CDS	0.140184	0.223263	0.57041	372.95	374.582	401.518	507.608	411.007	355.869
VC_RS05825	VC1189		hypothetical protein	CDS	-0.191814	0.287807	0.64433	138.272	108.229	138.131	77.9398	101.421	144.707
VC_RS05830	VC1190	purC	phosphoribosylaminoimidazolesuccinocarboxamide synthase	CDS	-0.135802	0.114774	0.431182	669.224	770.76	749.528	599.537	745.881	644.44
VC_RS05835	VC1191		hypothetical protein	CDS	-0.400164	0.0267541	0.2434	23.2592	18.8656	15.9588	10.9915	13.3098	16.4296
VC_RS05840	VC1193		hypothetical protein	CDS	0.0448856	0.798852	0.964593	19.7302	15.1421	15.9588	10.9915	18.3675	18.8519
VC_RS05845	VC1194		J domain-containing protein	CDS	-0.0742857	0.519524	0.813988	43.7915	56.3486	52.0338	50.9606	47.3829	47.1824
VC_RS05850	VC1195		OmpA family protein	CDS	0.173595	0.114234	0.430995	79.2418	110.96	94.0095	112.913	108.076	101
VC_RS05855	VC1196		DUF2786 domain-containing protein	CDS	-0.218628	0.159544	0.492694	33.8462	37.2348	33.2587	23.9815	29.2816	32.3326
VC_RS05860	VC1197		DUF3334 family protein	CDS	-0.0863766	0.243323	0.593569	164.74	150.925	169.378	156.879	152.796	148.92
VC_RS05865	VC1198		FAD-binding oxidoreductase	CDS	-0.207587	0.0380174	0.277983	441.765	403.377	451.272	317.755	394.502	405.158
VC_RS05870	VC1199		isoprenylcysteine carboxylmethyltransferase family protein	CDS	-0.112138	0.602176	0.871749	45.8768	52.8734	49.4857	33.9738	37.7998	57.3983
VC_RS05875	VC1200	vesB	GlyGly-anchored extracellular serine protease VesB	CDS	-0.0465312	0.538307	0.826853	167.787	158.868	169.244	168.87	165.84	148.288
VC_RS05880	VC1201		DUF3581 domain-containing protein	CDS	-0.0525674	0.54602	0.832198	156.238	164.081	149.396	134.896	148.271	165.454
VC_RS05885	VC1202	hutH	histidine ammonia-lyase	CDS	-0.0648539	0.997102	0.999995	23.2592	19.1138	23.0665	15.9876	18.3675	24.4338
VC_RS05890	VC1203		urocanate hydratase	CDS	0.252	0.0537431	0.32906	26.4674	22.8373	23.3347	31.9753	31.1449	26.1188
VC_RS05895	VC1204		formimidoylglutamase	CDS	-0.143416	0.499461	0.804702	16.6825	16.3833	14.6177	23.9815	11.7126	13.586
VC_RS05900	VC1205		imidazolonepropionase	CDS	0.0350804	0.793192	0.963648	12.0306	12.6598	11.6674	10.9915	12.7774	12.4275
VC_RS05905	VC1206	hutC	histidine utilization repressor	CDS	-0.0182022	0.933789	0.993756	12.9931	10.9222	15.2883	14.9884	15.4394	11.1637
VC_RS05910	VC1207		DUF3187 family protein	CDS	0.0790002	0.515006	0.812437	47.1601	39.4689	41.5734	39.9691	43.1237	49.3941
VC_RS05915	VC1208		YciU family protein	CDS	-0.0789636	0.568998	0.848503	167.466	140.003	171.792	114.911	158.12	172.3
VC_RS05920	VC1209	yeiP	elongation factor P-like protein YeiP	CDS	-0.0709582	0.356685	0.704406	251.039	236.565	249.843	229.822	233.454	238.229
VC_RS05925	VC1210		nucleotidyltransferase	CDS	0.0308891	0.794896	0.963907	55.6618	52.1287	57.6663	54.9575	53.7716	59.5046
VC_RS05930	VC1211		PTS sugar transporter subunit IIC/EAL domain-containing protein	CDS	-0.050563	0.851076	0.979471	45.7164	37.7312	34.5998	27.9784	39.6632	40.8634
VC_RS05935	VC1212		DNA polymerase II	CDS	-0.0103178	0.917994	0.993393	48.6038	51.8804	52.0338	60.9529	48.9801	46.6558
VC_RS05940	VC1213	uvrY	UvrY/SirA/GacA family response regulator transcription factor	CDS	0.135427	0.222961	0.57041	489.406	499.442	490.7	652.496	530.528	450.129
VC_RS05945	VC1214	uvrC	excinuclease ABC subunit UvrC	CDS	0.053314	0.625401	0.888873	192.33	185.181	183.996	200.845	198.582	184.833
VC_RS05950	VC1215	pgsA	CDP-diacylglycerol--glycerol-3-phosphate 3-phosphatidyltransferase	CDS	-0.0966042	0.357873	0.705186	109.559	107.484	102.726	83.9352	93.9672	114.27
VC_RS05975	VC1216		GGDEF domain-containing protein	CDS	-0.340632	0.0994477	0.407824	127.685	110.215	106.213	55.9568	81.9883	118.272
VC_RS05980	VC1217		GNAT family N-acetyltransferase	CDS	0.196456	0.358534	0.705701	42.5083	42.4476	38.4889	33.9738	42.5913	56.7664
VC_RS05985	VC1219	pheS	phenylalanine--tRNA ligase subunit alpha	CDS	-0.0187627	0.792497	0.963613	255.852	256.423	263.387	281.782	242.504	245.075
VC_RS05990	VC1220	pheT	phenylalanine--tRNA ligase subunit beta	CDS	0.116649	0.191132	0.530207	512.986	548.841	547.025	593.541	607.459	544.388
VC_RS05995	VC1222	ihfA	integration host factor subunit alpha	CDS	-0.16011	0.182224	0.517711	205.644	174.259	186.678	152.882	155.458	194.522
VC_RS06000	VC1224		phosphoribosylglycinamide formyltransferase	CDS	0.585926	0.00339654	0.126972	82.1292	105.747	82.7444	144.888	136.559	126.487
VC_RS06005	VC1226		thiopurine S-methyltransferase	CDS	-0.12547	0.168864	0.502917	82.1292	82.1647	85.6948	61.9521	83.0531	78.6725
VC_RS06010	VC1228	purT	phosphoribosylglycinamide formyltransferase 2	CDS	0.117168	0.165536	0.498547	305.257	315.006	339.829	371.713	354.041	318.692
VC_RS06015	VC1229		AEC family transporter	CDS	0.0131688	0.933945	0.993756	14.1159	11.9151	15.9588	15.9876	14.6408	13.6913
VC_RS06020	VC1231	cdd	cytidine deaminase	CDS	-0.106635	0.51804	0.813988	79.8834	84.8953	58.2027	53.9583	60.6927	83.6224
VC_RS06025	VC1232		LrgB family protein	CDS	0.134148	0.337258	0.685165	29.0339	22.0926	27.2239	28.9776	30.6125	27.5933
VC_RS06030	VC1233		CidA/LrgA family protein	CDS	0.0948857	0.604511	0.87369	20.5323	27.3055	18.9092	27.9784	26.8858	19.3785
VC_RS06035	VC1234	sbcB	exodeoxyribonuclease I	CDS	0.0595989	0.80531	0.967216	99.2929	114.435	109.432	120.907	115.529	103.528
VC_RS06040	VC1235		L-cystine transporter	CDS	0.288616	0.00851981	0.154067	168.589	190.89	188.555	256.802	201.777	216.007
VC_RS06045	VC1236	msrB	peptide-methionine (R)-S-oxide reductase MsrB	CDS	0.29645	0.163683	0.497658	13.3139	10.9222	10.1922	11.9907	10.3816	17.0615
VC_RS06050	VC1237	cobT	nicotinate-nucleotide--dimethylbenzimidazole phosphoribosyltransferase	CDS	0.210303	0.346486	0.694584	25.0237	26.5608	28.5649	45.9645	29.5477	26.4348
VC_RS06055	VC1238		adenosylcobinamide-GDP ribazoletransferase	CDS	0.140888	0.535277	0.824704	25.9862	29.0431	22.6642	43.966	27.6844	23.2753
VC_RS06060	VC1239	cobU	bifunctional adenosylcobinamide kinase/adenosylcobinamide-phosphate guanylyltransferase	CDS	0.113275	0.581142	0.858731	22.778	18.3692	16.4952	29.9768	18.6337	19.4838
VC_RS06065	VC1240		alpha-ribazole-5'-phosphate phosphatase	CDS	0.0779991	0.979553	0.999995	30.3172	28.0502	23.4688	37.9707	29.8139	24.5391
VC_RS06070	VC1242		succinylglutamate desuccinylase	CDS	-0.0634042	0.444418	0.766783	92.0745	83.4059	82.6103	78.939	84.9165	82.0427
VC_RS06075	VC1244	btuC	vitamin B12 ABC transporter permease BtuC	CDS	0.191131	0.151003	0.482292	46.9997	49.1499	46.6695	47.9629	64.1532	49.0782
VC_RS06080	VC1245	btuD	vitamin B12 ABC transporter ATP-binding protein BtuD	CDS	-0.12618	0.18728	0.523114	51.4911	50.3911	50.8268	47.9629	45.7857	46.7612
VC_RS06085	VC1246		nucleoside triphosphate pyrophosphohydrolase family protein	CDS	-0.123326	0.254391	0.606665	112.286	105.25	118.015	93.9274	112.335	99.7361
VC_RS06090	VC1247		DUF2750 domain-containing protein	CDS	-0.409606	0.0177064	0.19918	387.547	414.795	392.801	227.824	310.384	352.183
VC_RS06095	VC1248		methyl-accepting chemotaxis protein	CDS	-0.113765	0.656054	0.904119	21.3343	11.4187	16.4952	21.983	14.1084	14.6392
VC_RS06100	VC1249		glycine cleavage system protein R	CDS	-0.133544	0.484998	0.794964	102.822	86.3847	81.9398	58.9545	67.0814	109.636
VC_RS06105	VC1250		DUF3943 domain-containing protein	CDS	-0.0387028	0.540094	0.828302	208.05	209.011	208.537	199.846	210.561	198.314
VC_RS06110	VC1252		CinA family nicotinamide mononucleotide deamidase-related protein	CDS	0.277565	0.0164093	0.192293	105.549	99.0445	97.7645	142.89	104.349	125.118
VC_RS06120	VC1254		2Fe-2S iron-sulfur cluster binding domain-containing protein	CDS	0.153598	0.225251	0.572263	26.1466	27.802	26.9556	21.983	32.7421	30.7528
VC_RS06125	VC1255	nrdB	ribonucleotide-diphosphate reductase subunit beta	CDS	0.106561	0.376146	0.723306	232.913	249.721	232.945	233.819	242.238	290.151
VC_RS06130	VC1256	nrdA	ribonucleoside-diphosphate reductase subunit alpha	CDS	0.198557	0.0781403	0.37492	655.59	836.541	758.379	944.27	894.152	747.547
VC_RS06135	VC1257		bifunctional 3-demethylubiquinone 3-O-methyltransferase/2-octaprenyl-6-hydroxy phenol methylase	CDS	-0.115879	0.254585	0.60667	94.641	95.5692	102.324	89.9305	83.5855	95.8393
VC_RS06140	VC1258	gyrA	DNA topoisomerase (ATP-hydrolyzing) subunit A	CDS	-0.00356628	0.95524	0.998209	2078.25	2068.02	2126.28	2103.37	2184.67	1969.66
VC_RS06145	VC1259		rhodanese-related sulfurtransferase	CDS	0.402588	0.00581384	0.136259	54.8597	59.3274	50.9609	88.9313	75.8658	60.7685
VC_RS06150	VC1260		AraC family transcriptional regulator	CDS	0.109298	0.381514	0.727467	29.5152	31.029	28.4308	33.9738	30.8787	31.9113
VC_RS06155	VC1261		MFS transporter	CDS	0.0770192	0.632625	0.891976	16.5221	19.8585	16.0929	19.9846	18.3675	17.6934
VC_RS18605	VC1262		hypothetical protein	CDS	-0.0795094	0.785437	0.963444	4.33103	2.48232	4.02323	4.99614	3.46055	3.37017
VC_RS06160	VC1263		GTP cyclohydrolase II	CDS	-0.0100304	0.897016	0.990403	193.132	190.89	197.943	202.843	197.251	180.41
VC_RS06165	VC1264		peptidase	CDS	0.487327	0.0232377	0.229075	1126.39	1417.9	1224.54	2332.2	1778.19	1183.67
VC_RS06170	VC1265		c-type cytochrome	CDS	0.300032	0.0152439	0.187936	224.732	273.8	239.516	318.754	318.637	273.195
VC_RS06175	VC1266		iron-regulated protein A	CDS	0.331236	0.0036281	0.126972	159.446	170.039	146.043	213.835	208.698	178.619
VC_RS06180	VC1267		DUF1513 domain-containing protein	CDS	0.225176	0.0343032	0.265064	215.91	207.522	205.721	262.797	255.282	220.641
VC_RS06185	VC1268		murein L,D-transpeptidase	CDS	-0.158087	0.0686505	0.361539	81.1667	90.3564	80.5987	74.9421	75.8658	74.6704
VC_RS06190	VC1269		DUF882 domain-containing protein	CDS	0.0414719	0.753455	0.955727	29.0339	27.0573	23.8712	24.9807	22.3605	31.9113
VC_RS06195	VC1270		MBL fold metallo-hydrolase	CDS	0.0354065	0.683533	0.917687	87.583	94.0799	90.7909	100.922	88.377	92.4692
VC_RS06200	VC1271		DUF2982 domain-containing protein	CDS	0.270189	0.117454	0.434348	11.2286	14.8939	13.8131	14.9884	14.6408	17.0615
VC_RS06205	VC1272		hypothetical protein	CDS	0.223249	0.349357	0.69711	4.81226	5.21287	4.55966	4.99614	4.52533	6.31908
VC_RS06210	VC1273		TRAP transporter substrate-binding protein	CDS	0.12456	0.689068	0.919883	2.88735	4.96464	3.88912	5.99537	3.46055	4.21272
VC_RS06215	VC1274		TRAP transporter small permease subunit	CDS	-0.0543208	0.824559	0.971733	18.9282	20.1068	22.6642	6.9946	19.4323	24.0125
VC_RS06220	VC1275		TRAP transporter large permease subunit	CDS	-0.0799546	0.436629	0.761218	39.3001	39.7171	42.1098	41.9676	33.5407	40.4421
VC_RS06225	VC1276		sensor histidine kinase	CDS	-0.135239	0.293521	0.648747	24.3821	23.582	22.396	21.983	20.2309	21.9061
VC_RS06230	VC1277		response regulator transcription factor	CDS	-0.0443105	0.749353	0.953256	29.9964	23.8303	28.4308	33.9738	26.8858	24.2231
VC_RS06235	VC1278		MarR family transcriptional regulator	CDS	-0.07942	0.601888	0.871749	32.5629	27.802	35.5385	17.9861	28.483	36.6506
VC_RS06240	VC1279		BCCT family transporter	CDS	0.122902	0.418194	0.748604	29.5152	29.5396	31.5153	25.9799	33.0083	35.5975
VC_RS06245	VC1280	cod	chitin oligosaccharide deacetylase	CDS	0.287168	0.152464	0.483011	28.8735	35.7454	35.9409	54.9575	42.3252	33.5964
VC_RS06250	VC1281		PTS sugar transporter subunit IIB	CDS	-0.216781	0.208904	0.559081	16.0409	16.6315	17.434	17.9861	14.3746	13.4807
VC_RS06255	VC1282		PTS sugar transporter subunit IIC	CDS	-0.0251356	0.834866	0.975154	26.9486	28.5467	26.5533	25.9799	27.6844	26.4348
VC_RS06260	VC1283		PTS lactose/cellobiose transporter subunit IIA	CDS	-0.187324	0.545315	0.83184	10.2661	7.19872	5.76663	14.9884	5.05772	6.21376
VC_RS06265	VC1284		6-phospho-beta-glucosidase	CDS	0.000150223	0.999259	0.999995	30.7984	34.256	35.9409	41.9676	30.8787	32.6486
VC_RS06270	VC1285	chbG	chitin disaccharide deacetylase	CDS	-0.00380622	0.996997	0.999995	31.7609	32.0219	32.9905	30.9761	32.4759	32.4379
VC_RS06275	VC1286		LacI family DNA-binding transcriptional regulator	CDS	0.0689907	0.976348	0.999995	71.7026	54.1145	72.4181	71.9444	73.2039	65.4024
VC_RS06280	VC1287	mdoH	glucans biosynthesis glucosyltransferase MdoH	CDS	0.16218	0.129181	0.454491	301.087	323.694	319.579	389.699	369.48	301.947
VC_RS06285	VC1288		glucan biosynthesis protein	CDS	0.0460701	0.540569	0.828302	444.011	446.321	455.564	479.629	459.987	451.287
VC_RS06290	VC1289		methyl-accepting chemotaxis protein	CDS	0.068534	0.357462	0.704967	337.66	339.581	342.511	379.707	355.638	336.596
VC_RS06295	VC1290		3'-5' exonuclease	CDS	0.000314713	0.998012	0.999995	24.5425	28.2984	27.4921	32.9745	26.3534	24.855
VC_RS06300	VC1291		cyclic nucleotide-binding/CBS domain-containing protein	CDS	-0.0837337	0.933363	0.993756	142.122	136.776	141.081	106.917	137.091	144.812
VC_RS06305	VC1293		aspartate/tyrosine/aromatic aminotransferase	CDS	-0.0319381	0.68519	0.918199	953.949	957.182	973.487	966.253	905.599	950.389
VC_RS06310	VC1295		HD domain-containing protein	CDS	0.328086	0.0439736	0.297557	28.8735	34.5042	28.699	42.9668	42.8575	32.6486
VC_RS06315	VC1296	thiD	bifunctional hydroxymethylpyrimidine kinase/phosphomethylpyrimidine kinase	CDS	0.275052	0.0146289	0.187783	102.982	97.0586	100.983	147.886	103.816	120.378
VC_RS06320	VC1297	asnS	asparagine--tRNA ligase	CDS	-0.134328	0.163136	0.496848	562.071	536.925	555.474	442.658	499.117	561.134
VC_RS06325	VC1298		methyl-accepting chemotaxis protein	CDS	-0.0443073	0.738408	0.947392	47.8017	46.1711	49.6198	42.9668	55.9011	40.3368
VC_RS06330	VC1299	queD	6-carboxytetrahydropterin synthase QueD	CDS	0.0249097	0.869539	0.985104	56.7846	73.4766	65.1763	67.9475	74.8011	57.5036
VC_RS06335	VC1300		L-serine ammonia-lyase	CDS	-0.144824	0.165143	0.498547	136.347	129.081	136.522	118.908	128.04	116.587
VC_RS06340	VC1301		serine transporter	CDS	-0.632867	0.00758403	0.151115	160.088	125.357	166.562	75.9413	92.37	115.323
VC_RS06345	VC1302		CoA pyrophosphatase	CDS	0.204326	0.111131	0.426039	25.0237	22.5891	25.6146	30.9761	26.6196	28.5412
VC_RS06350	VC1303	pabB	aminodeoxychorismate synthase component 1	CDS	-0.0608714	0.708426	0.930829	115.013	110.215	114.26	100.922	105.68	115.955
VC_RS06355	VC1304		fumarate hydratase	CDS	-0.199025	0.0103477	0.16421	387.226	349.262	366.919	313.758	318.37	328.381
VC_RS06360	VC1305		hypothetical protein	CDS	-0.0411803	0.887383	0.989624	53.5764	29.2914	36.8796	18.9853	29.8139	55.1866
VC_RS06365	VC1306		YcjX family protein	CDS	-0.0321796	0.688403	0.919369	90.31	80.1789	81.8057	82.9359	80.6574	83.4118
VC_RS06370	VC1307		TIGR01620 family protein	CDS	0.026357	0.805461	0.967216	62.5593	79.4342	72.6864	75.9413	71.8729	71.6162
VC_RS06375	VC1308	tyrR	transcriptional regulator TyrR	CDS	0.158818	0.0581464	0.335693	128.648	139.01	130.487	152.882	160.25	133.227
VC_RS06380	VC1309	rimJ	ribosomal protein S5-alanine N-acetyltransferase	CDS	0.0315424	0.791131	0.963459	40.5834	37.2348	40.6346	39.9691	35.1379	44.9708
VC_RS06385	VC1310		DUF2947 domain-containing protein	CDS	0.0402672	0.838921	0.975165	94.641	93.3352	85.5607	99.9228	95.0319	88.783
VC_RS06390	VC1311		DMT family transporter	CDS	0.108388	0.416068	0.747445	34.8086	32.0219	30.3083	34.973	31.1449	37.8091
VC_RS06395	VC1312	alr	alanine racemase	CDS	-0.165008	0.344447	0.693064	87.2622	98.548	97.2281	59.9537	84.3841	98.051
VC_RS06400	VC1313		methyl-accepting chemotaxis protein	CDS	-0.153665	0.466654	0.779958	45.3956	45.1782	39.4277	63.9506	29.5477	36.1241
VC_RS06405	VC1314		SLC13 family permease	CDS	-0.775541	0.0403536	0.283121	126.402	101.775	131.828	47.9629	52.4406	98.051
VC_RS06410	VC1315		cyclic nucleotide-binding domain-containing protein	CDS	-1.02777	0.0319755	0.256957	194.736	119.151	185.605	51.9599	54.5702	123.117
VC_RS06415	VC1316		response regulator	CDS	-0.749646	0.0511267	0.319677	75.8732	35.2489	65.5786	22.9822	23.6914	49.7101
VC_RS06420	VC1317		VirK/YbjX family protein	CDS	-0.235538	0.0541799	0.330591	108.597	102.52	113.187	80.9375	93.701	96.8925
VC_RS06425	VC1318		MipA/OmpV family protein	CDS	-0.045264	0.600807	0.87115	608.109	762.32	655.786	606.531	654.576	699.311
VC_RS06430	VC1319		HAMP domain-containing protein	CDS	0.00900665	0.927395	0.993756	76.5149	91.1011	96.2893	86.9328	101.154	78.2512
VC_RS06435	VC1320		response regulator	CDS	-0.116571	0.190341	0.529574	65.7675	70.7461	67.9926	64.9498	68.6786	56.6611
VC_RS06440	VC1321		penicillin-binding protein	CDS	0.137378	0.0831682	0.38125	403.107	377.561	382.073	425.671	452.799	400.945
VC_RS06445	VC1322	nqrM	(Na+)-NQR maturation NqrM	CDS	0.388068	0.0350629	0.268008	10.9078	8.19165	11.6674	9.99228	14.6408	14.0073
VC_RS06450	VC1323		hypothetical protein	CDS	0.153307	0.462149	0.775853	12.191	8.19165	8.58289	8.99305	11.9788	10.5318
VC_RS06455	VC1325	mglB	galactose/glucose ABC transporter substrate-binding protein MglB	CDS	-0.0985522	0.556944	0.840164	14.4368	15.1421	15.1542	13.9892	12.7774	14.6392
VC_RS06460	VC1327	mglA	galactose/methyl galactoside ABC transporter ATP-binding protein MglA	CDS	-1.14694	7.07e-07	0.00250276	35.7711	35.0007	29.6378	19.9846	12.7774	15.2711
VC_RS06465	VC1328	mglC	galactose/methyl galactoside ABC transporter permease MglC	CDS	0.125017	0.555159	0.839619	8.34124	9.92927	9.78986	11.9907	10.6478	9.47861
VC_RS06470	VC1329		outer membrane beta-barrel protein	CDS	-0.175764	0.426372	0.754084	48.7642	61.3133	48.2788	22.9822	47.3829	56.3451
VC_RS06475	VC1330		DUF1460 domain-containing protein	CDS	-0.209234	0.216139	0.56493	24.3821	22.8373	23.4688	10.9915	20.4971	23.1699
VC_RS06480	VC1332		tripartite tricarboxylate transporter permease	CDS	0.125067	0.437192	0.761659	14.2764	21.5962	15.6906	24.9807	15.1732	18.7466
VC_RS06485	VC1333		tripartite tricarboxylate transporter TctB family protein	CDS	-0.435912	0.192409	0.532814	4.81226	4.21994	5.09609	5.99537	3.72674	3.05422
VC_RS06490	VC1334		tripartite tricarboxylate transporter substrate binding protein	CDS	0.19403	0.426276	0.754084	6.09552	4.46817	5.2302	1.99846	7.45349	6.10844
VC_RS06495	VC1335		GntR family transcriptional regulator	CDS	-0.0118475	0.95164	0.998209	16.6825	16.1351	15.6906	11.9907	14.3746	18.22
VC_RS06500	VC1336	prpB	methylisocitrate lyase	CDS	-0.116207	0.495375	0.800639	20.3719	20.8515	21.5913	28.9776	15.9718	18.8519
VC_RS06505	VC1337	prpC	2-methylcitrate synthase	CDS	0.000765065	0.996839	0.999995	16.0409	13.4045	12.7402	11.9907	16.7703	12.8488
VC_RS06510	VC1338	acnD	Fe/S-dependent 2-methylisocitrate dehydratase AcnD	CDS	0.0179916	0.886391	0.989624	16.8429	17.6245	19.982	17.9861	16.238	20.1157
VC_RS06515	VC1339	prpF	2-methylaconitate cis-trans isomerase PrpF	CDS	0.405295	0.0354301	0.268563	8.02043	8.93634	10.3263	9.99228	14.1084	11.3743
VC_RS06520	VC1340		propionyl-CoA synthetase	CDS	0.0615957	0.864713	0.983667	21.4947	21.5962	23.2006	25.9799	23.9576	21.5902
VC_RS06525	VC1341		GNAT family N-acetyltransferase	CDS	0.208805	0.260034	0.612283	52.4536	58.8309	53.6431	66.9483	74.5349	52.1324
VC_RS06530	VC1342		NUDIX domain-containing protein	CDS	-0.00849433	0.941918	0.997739	67.0508	67.7673	73.7592	63.9506	70.8081	70.6683
VC_RS06535	VC1343		M20/M25/M40 family metallo-hydrolase	CDS	-1.0034	0.054496	0.330945	295.954	213.976	275.323	56.956	88.6432	221.378
VC_RS06540	VC1344	hppD	4-hydroxyphenylpyruvate dioxygenase	CDS	-0.302623	0.0662399	0.355273	12.5119	16.1351	16.7635	14.9884	11.4464	12.1116
VC_RS06545	VC1345		homogentisate 1,2-dioxygenase	CDS	-0.138358	0.71789	0.935609	11.0682	10.1775	9.38754	6.9946	6.6549	11.269
VC_RS06550	VC1346		fumarylacetoacetate hydrolase family protein	CDS	0.0572333	0.709315	0.930829	17.6449	15.1421	12.8743	10.9915	16.238	16.7456
VC_RS06555	VC1347	maiA	maleylacetoacetate isomerase	CDS	-0.0624041	0.723908	0.939541	19.5698	15.8868	21.8595	10.9915	19.6985	19.9051
VC_RS06560	VC1348		two-component system response regulator	CDS	-0.162502	0.409968	0.742137	17.9658	19.1138	17.434	10.9915	18.6337	15.903
VC_RS06565	VC1349		response regulator	CDS	-0.213737	0.0264846	0.2434	142.603	153.904	143.629	123.904	114.198	139.546
VC_RS06570	VC1350		peroxiredoxin	CDS	0.223873	0.071069	0.366637	555.495	561.004	469.243	596.539	570.724	682.355
VC_RS06575	VC1353		diguanylate cyclase	CDS	0.131135	0.186569	0.522365	143.566	143.974	137.326	175.864	153.861	140.915
VC_RS06580	VC1354		methyltransferase domain-containing protein	CDS	-0.0346804	0.667496	0.909965	85.1769	92.094	85.8289	83.9352	87.8447	84.3597
VC_RS06585	VC1355	yccX	acylphosphatase	CDS	-0.236321	0.224067	0.571306	18.447	19.1138	16.227	16.9869	13.8422	15.4817
VC_RS06590	VC1356		TusE/DsrC/DsvC family sulfur relay protein	CDS	-0.0296525	0.846256	0.978244	25.3445	25.3196	21.7254	22.9822	25.2886	22.4327
VC_RS06595	VC1358		Bax inhibitor-1/YccA family protein	CDS	-0.0137506	0.947994	0.998209	279.432	241.778	248.367	167.87	222.274	357.87
VC_RS06600	VC1359		amino acid ABC transporter ATP-binding protein	CDS	-0.104337	0.593524	0.867609	15.72	19.6103	14.0813	22.9822	15.1732	12.9541
VC_RS06605	VC1360		amino acid ABC transporter permease	CDS	0.212904	0.386468	0.729284	13.1535	9.18458	14.3495	24.9807	12.7774	12.9541
VC_RS06610	VC1361		amino acid ABC transporter permease	CDS	-0.12894	0.520805	0.813988	20.5323	22.3409	19.1774	12.99	18.1013	20.9583
VC_RS06615	VC1362		amino acid ABC transporter substrate-binding protein	CDS	0.0611163	0.877224	0.988151	63.8426	50.8875	56.7275	107.917	46.0519	46.6558
VC_RS06620	VC1363		siroheme synthase	CDS	0.0253252	0.77789	0.963444	101.859	98.2998	89.8521	110.914	96.6291	92.2585
VC_RS06625	VC1364		Cof-type HAD-IIB family hydrolase	CDS	-0.0189223	0.819527	0.971596	164.258	182.202	186.544	189.853	181.812	158.082
VC_RS06630	VC1365	queE	7-carboxy-7-deazaguanine synthase QueE	CDS	0.156267	0.317415	0.670575	38.1772	42.4476	39.2935	46.9637	51.3758	37.5985
VC_RS06635	VC1366	queC	7-cyano-7-deazaguanine synthase QueC	CDS	0.154701	0.221855	0.570184	53.7369	57.0933	50.9609	65.949	65.4842	52.0271
VC_RS06640	VC1367		GGDEF domain-containing protein	CDS	-0.209928	0.0225408	0.225838	232.111	204.791	213.768	165.872	199.381	193.258
VC_RS06645	VC1368		hypothetical protein	CDS	-0.0472423	0.800721	0.965479	68.334	78.4413	59.0074	44.9653	69.7433	74.2491
VC_RS06650	VC1369		ABC transporter substrate-binding protein	CDS	-0.183304	0.448062	0.767501	10.7474	10.674	9.25343	4.99614	8.51827	10.0052
VC_RS06655	VC1370		diguanylate cyclase	CDS	-0.250513	0.140087	0.46362	11.8702	9.68104	9.78986	9.99228	8.51827	8.74139
VC_RS06660	VC1371		hypothetical protein	CDS	-0.168244	0.201845	0.54738	34.167	40.4618	40.6346	35.9722	35.6703	32.2273
VC_RS06665	VC1372		GGDEF domain-containing protein	CDS	0.088268	0.504334	0.805432	53.7369	48.4052	47.7423	39.9691	50.0448	62.2429
VC_RS06670	VC1373		hsp70 family protein	CDS	0.163958	0.0988713	0.407815	178.214	215.217	194.054	227.824	230.526	201.368
VC_RS06675	VC1374		Hsp70 family protein	CDS	0.223498	0.0562267	0.330945	132.979	175.252	155.565	200.845	185.006	159.767
VC_RS06680	VC1375		DUF2760 domain-containing protein	CDS	-0.0396638	0.77784	0.963444	32.5629	34.7525	35.9409	22.9822	31.6773	39.073
VC_RS06685	VC1376		diguanylate cyclase	CDS	-0.294985	0.01522	0.187936	83.5728	87.8741	79.2576	54.9575	71.6067	71.9322
VC_RS06690	VC1377		exonuclease domain-containing protein	CDS	-0.092719	0.686517	0.918557	27.5903	33.7595	33.7951	21.983	30.6125	31.806
VC_RS06695	VC1379		hypothetical protein	CDS	0.131962	0.339404	0.686765	31.4401	35.7454	27.2239	26.9792	29.8139	40.4421
VC_RS06700	VC1380		hypothetical protein	CDS	0.237367	0.181997	0.517711	34.167	39.4689	27.4921	42.9668	46.8505	31.806
VC_RS06705	VC1382	hrpA	ATP-dependent RNA helicase HrpA	CDS	0.10927	0.140878	0.464648	293.868	308.552	290.745	322.751	326.889	313.953
VC_RS06710	VC1384		porin family protein	CDS	0.213115	0.0736278	0.369452	464.703	460.222	439.203	622.519	524.938	440.966
VC_RS06715	VC1386	yegD	molecular chaperone	CDS	0.219889	0.161221	0.493563	19.7302	21.3479	22.7983	30.9761	19.1661	26.9614
VC_RS06720	VC1388		lipoate--protein ligase A	CDS	0.135961	0.363209	0.708597	52.4536	57.0933	62.0918	82.9359	58.5631	56.1345
VC_RS06725	VC1389		DUF2256 domain-containing protein	CDS	-0.139907	0.758287	0.9563	1.76449	1.98585	2.14572	0	1.59718	2.10636
VC_RS06730	VC1390		LysR family transcriptional regulator	CDS	-0.000306947	0.998812	0.999995	8.02043	8.93634	9.52164	11.9907	6.12251	9.79457
VC_RS06735	VC1391		MFS transporter	CDS	0.0234515	0.898127	0.990403	14.918	21.5962	15.9588	21.983	18.1013	15.7977
VC_RS06740	VC1392		deoxyribodipyrimidine photo-lyase	CDS	0.3677	0.105046	0.416768	27.9111	35.0007	25.8828	62.9514	32.4759	31.7007
VC_RS06745	VC1393		multidrug efflux SMR transporter	CDS	-0.194882	0.305617	0.6595	20.5323	18.1209	18.7751	19.9846	17.8351	15.1658
VC_RS06750	VC1394		methyl-accepting chemotaxis protein	CDS	0.17875	0.179939	0.517097	23.7405	25.3196	23.6029	31.9753	25.5548	27.0667
VC_RS06755	VC1395		response regulator	CDS	0.0797342	0.723669	0.939541	6.89757	6.2058	5.63252	7.99382	6.3887	6.42439
VC_RS06760	VC1396		hypothetical protein	CDS	-0.227173	0.460529	0.775778	5.13307	2.97878	4.69377	4.99614	2.92816	4.00208
VC_RS06765	VC1397		chemotaxis protein CheA	CDS	0.121573	0.482803	0.793978	27.4299	35.7454	29.3696	47.9629	33.0083	27.9093
VC_RS06770	VC1398		response regulator	CDS	0.00880785	0.974328	0.999995	2.08531	2.23409	2.14572	1.99846	1.86337	2.31699
VC_RS06775	VC1399		protein-glutamate O-methyltransferase CheR	CDS	-0.0155727	0.958706	0.999255	4.49144	5.70933	7.24181	7.99382	6.92109	4.84463
VC_RS06780	VC1400		hypothetical protein	CDS	0.271388	0.182424	0.517711	8.18083	7.69519	7.77824	10.9915	6.6549	10.9531
VC_RS06785	VC1401		chemotaxis protein CheB	CDS	0.298224	0.0480126	0.308882	14.918	15.6386	16.0929	17.9861	22.8929	16.8509
VC_RS06790	VC1402		chemotaxis protein W	CDS	0.342578	0.0536117	0.32906	21.8156	14.8939	19.982	26.9792	22.6267	24.6444
VC_RS06795	VC1403		methyl-accepting chemotaxis protein	CDS	0.17236	0.300977	0.655885	21.8156	20.355	18.7751	29.9768	22.6267	20.7476
VC_RS06800	VC1405		methyl-accepting chemotaxis protein	CDS	0.0445384	0.886074	0.989624	36.2523	34.256	33.2587	42.9668	35.6703	32.7539
VC_RS06805	VC1406		PAS domain S-box protein	CDS	0.00721911	0.952813	0.998209	39.3001	45.6747	41.1711	52.9591	33.2745	44.5495
VC_RS06810	VC1407		DEAD/DEAH box helicase	CDS	0.0294197	0.742674	0.947826	95.2827	99.541	91.5955	87.9321	100.622	100.157
VC_RS06815	VC1408	vceR	TetR family multidrug efflux transcriptional regulator VceR	CDS	-0.381675	0.143554	0.469972	12.3515	7.94342	11.3992	2.99768	10.3816	8.10948
VC_RS06820	VC1409	vceC	multidrug efflux MFS transporter outer membrane subunit VceC	CDS	0.189484	0.181147	0.517711	27.4299	28.5467	27.7603	30.9761	33.2745	30.9635
VC_RS06825	VC1410	vceA	multidrug efflux MFS transporter adaptor subunit VceA	CDS	0.312581	0.0269095	0.244186	25.3445	25.5679	25.2122	30.9761	33.0083	30.5422
VC_RS06830	VC1411	vceB	multidrug efflux MFS transporter permease subunit VceB	CDS	0.263624	0.042543	0.290656	34.3274	37.7312	35.9409	42.9668	40.728	45.1814
VC_RS06835	VC1413		methyl-accepting chemotaxis protein	CDS	0.242443	0.01405	0.186564	80.2043	88.6188	78.9894	92.9282	109.939	89.2043
VC_RS06840	VC1414		carboxypeptidase M32	CDS	0.229157	0.0327194	0.258469	413.052	411.32	418.014	574.556	458.922	429.803
VC_RS06845	VC1415		Hcp family type VI secretion system effector	CDS	-0.0295096	0.83515	0.975154	35.9315	26.3126	32.8564	29.9768	30.3463	32.5432
VC_RS06850	VC1416	tssI	type VI secretion system tip protein VgrG	CDS	0.296956	0.0995838	0.407824	50.2079	54.8592	54.85	85.9336	65.218	54.66
VC_RS06855	VC1417		DUF4123 domain-containing protein	CDS	0.174334	0.153112	0.483231	31.6005	25.8161	23.0665	34.973	29.2816	29.2784
VC_RS06860	VC1418		lipase	CDS	0.0170233	0.817834	0.971573	106.351	117.91	107.286	102.92	117.659	111.848
VC_RS06865	VC1419		hypothetical protein	CDS	-0.0996633	0.595391	0.867945	17.4845	21.0997	17.5681	10.9915	13.576	21.5902
VC_RS06870	VC1420		DUF2931 family protein	CDS	-0.103143	0.624027	0.887933	13.1535	13.4045	13.9472	10.9915	11.4464	13.6913
VC_RS06875	VC1421		LysE family translocator	CDS	-0.217324	0.100615	0.407824	101.699	98.548	102.056	61.9521	92.37	95.9446
VC_RS06880	VC1422		sodium:alanine symporter family protein	CDS	-0.135728	0.430276	0.757585	180.62	129.825	178.095	148.885	143.213	153.343
VC_RS06885	VC1423		chromosome segregation ATPase	CDS	-0.130365	0.151511	0.482292	157.521	174.507	162.538	131.898	149.336	164.928
VC_RS06890	VC1424		extracellular solute-binding protein	CDS	-0.184904	0.137182	0.459818	300.766	285.218	304.29	235.818	262.735	280.883
VC_RS06895	VC1425		extracellular solute-binding protein	CDS	-0.0439721	0.562167	0.844085	455.721	487.031	451.138	451.651	471.965	428.644
VC_RS06900	VC1426	potC	spermidine/putrescine ABC transporter permease PotC	CDS	-0.0948695	0.361737	0.708069	99.9345	87.6258	92.132	87.9321	85.7151	88.5724
VC_RS06905	VC1427	potB	spermidine/putrescine ABC transporter permease PotB	CDS	0.121769	0.329716	0.677634	88.2247	89.8599	96.8257	123.904	94.7658	89.5202
VC_RS06910	VC1428	potA	spermidine/putrescine ABC transporter ATP-binding protein PotA	CDS	-0.0365012	0.655249	0.904119	209.173	199.33	195.663	182.859	190.33	213.058
VC_RS06915	VC1429		hypothetical protein	CDS	-0.0594818	0.697024	0.926311	45.8768	46.6676	45.7307	36.9714	40.4618	50.5526
VC_RS06920	VC1430		glucosaminidase	CDS	-0.0428748	0.628837	0.889574	70.7402	77.9448	66.3833	72.9436	71.0743	66.0343
VC_RS06925	VC1431		DUF2987 domain-containing protein	CDS	0.0297176	0.813039	0.969903	49.7266	54.611	54.0454	61.9521	53.5054	50.1313
VC_RS06930	VC1432	ttcA	tRNA 2-thiocytidine(32) synthetase TtcA	CDS	-0.102313	0.362851	0.708399	51.0099	56.1004	48.0105	44.9653	49.5124	48.1303
VC_RS06935	VC1433	uspE	universal stress protein UspE	CDS	-0.314806	0.129963	0.454825	669.706	663.772	532.273	312.758	471.167	700.68
VC_RS06940	VC1434		FNR family transcription factor	CDS	-0.0262753	0.789187	0.963459	278.148	255.182	271.836	235.818	250.224	300.261
VC_RS06945	VC1435		sulfite exporter TauE/SafE family protein	CDS	0.0379117	0.700475	0.927763	57.1054	58.5827	59.2756	55.9568	60.6927	61.1897
VC_RS06950	VC1436	ccoS	cbb3-type cytochrome oxidase assembly protein CcoS	CDS	-0.01177	0.930536	0.993756	47.3205	47.4123	51.2291	45.9645	54.8364	44.0229
VC_RS06955	VC1437	cadA	cadmium-translocating P-type ATPase	CDS	0.0812478	0.492304	0.800639	199.227	191.635	190.299	226.825	198.582	193.469
VC_RS06960	VC1438		hypothetical protein	CDS	-0.129016	0.387513	0.729284	46.0372	47.164	42.9145	28.9776	45.7857	43.2857
VC_RS06965	VC1439	ccoP	cytochrome-c oxidase, cbb3-type subunit III	CDS	-0.40932	0.0851043	0.38444	398.134	348.021	406.078	182.859	293.348	377.775
VC_RS06970	VC1440		CcoQ/FixQ family Cbb3-type cytochrome c oxidase assembly chaperone	CDS	-0.314944	0.023914	0.231868	67.3716	73.9731	64.6399	54.9575	66.549	45.392
VC_RS06975	VC1441	ccoO	cytochrome-c oxidase, cbb3-type subunit II	CDS	-0.284252	0.00782179	0.15322	274.138	287.204	292.757	209.838	245.166	242.758
VC_RS06980	VC1442	ccoN	cytochrome-c oxidase, cbb3-type subunit I	CDS	-0.388114	0.00497264	0.129914	659.119	615.615	682.072	412.681	526.269	550.392
VC_RS06985	VC1443		hypothetical protein	CDS	-0.128309	0.388031	0.729284	131.695	128.088	120.295	74.9421	121.385	137.019
VC_RS06990	VC1444		histidine kinase	CDS	0.000849069	0.990027	0.999995	196.34	202.061	184.934	188.854	191.661	201.579
VC_RS06995	VC1445		response regulator	CDS	0.00568476	0.942629	0.998194	191.047	215.217	180.777	181.859	200.179	203.896
VC_RS07000	VC1446		type I secretion system permease/ATPase	CDS	0.094635	0.49395	0.800639	32.8837	28.2984	24.1394	25.9799	28.2168	33.4911
VC_RS07005	VC1447		HlyD family type I secretion periplasmic adaptor subunit	CDS	0.058333	0.814797	0.970437	13.9555	11.4187	11.5333	14.9884	16.5041	10.0052
VC_RS07010	VC1448	rtxB	RTX toxin T1SS ABC transporter subunit RtxB	CDS	-0.016324	0.898331	0.990403	25.3445	29.7878	30.3083	20.9838	30.0801	29.1731
VC_RS07015	VC1449		hypothetical protein	CDS	0.124533	0.46571	0.779958	15.8804	19.3621	14.3495	10.9915	16.7703	20.3264
VC_RS07020	VC1450	rtxC	RTX toxin-activating lysine-acyltransferase RtxC	CDS	0.580438	0.012918	0.181433	8.66206	7.94342	6.9736	10.9915	8.78447	13.6913
VC_RS07025	VC1451	rtxA	MARTX multifunctional-autoprocessing repeats-in-toxin holotoxin RtxA	CDS	0.244286	0.00671727	0.144075	378.725	411.568	356.592	466.639	444.015	448.444
VC_RS07030	VC1452		RstC protein	CDS	-0.0774981	0.795988	0.964066	6.25593	6.2058	5.49841	1.99846	6.12251	6.00312
VC_RS07035	VC1453		hypothetical protein	CDS	0.00270824	0.985733	0.999995	10.2661	7.94342	9.11932	9.99228	9.58305	8.84671
VC_RS07050	VC1456	ctxB	cholera enterotoxin binding subunit CtxB	CDS	-0.202122	0.5225	0.815313	9.78492	7.44695	5.90074	1.99846	4.25913	8.84671
VC_RS07055	VC1457	ctxA	cholera enterotoxin catalytic subunit CtxA	CDS	0.33177	0.0742492	0.370567	20.8531	21.3479	18.3727	26.9792	27.9506	22.7487
VC_RS07060	VC1458	zot	zonula occludens toxin ZOT	CDS	-0.00472455	0.980962	0.999995	6.57675	5.4611	7.64414	9.99228	5.85631	6.52971
VC_RS07065	VC1459	ace	accessory cholera enterotoxin	CDS	-0.221849	0.595052	0.867945	1.76449	0.992927	1.87751	0	1.59718	1.47445
VC_RS07070	VC1460		minor coat protein pIII	CDS	-0.0992106	0.633603	0.892644	7.05797	6.2058	5.76663	8.99305	5.32392	5.68717
VC_RS07075	VC1461		colonization factor	CDS	-0.00220766	0.985502	0.999995	23.0988	22.0926	21.7254	20.9838	24.2238	21.2742
VC_RS07080	VC1462		hypothetical protein	CDS	0.344012	0.120218	0.439528	6.09552	6.2058	5.09609	3.99691	6.92109	8.10948
VC_RS07085	VC1463		hypothetical protein	CDS	0.22309	0.70986	0.931132	0.802043	0.496464	1.07286	1.99846	0.798588	0.947861
VC_RS07095	VC1465		DNA-binding protein	CDS	-0.0468849	0.732433	0.943947	18.447	16.1351	19.5797	20.9838	16.7703	17.2721
VC_RS07125	VC1472		hypothetical protein	CDS	0.313004	0.451166	0.769483	1.44368	1.48939	1.20697	2.99768	1.33098	1.68509
VC_RS07150	VC1478		IS3-like element ISVch4 family transposase	CDS	0.100591	0.697342	0.926386	5.77471	5.4611	7.77824	4.99614	5.32392	8.2148
VC_RS07155	VC1479		hypothetical protein	CDS	-0.362762	0.0452757	0.300687	76.0336	67.2708	69.0654	35.9722	46.0519	72.2481
VC_RS07160	VC1480		DUF3634 family protein	CDS	-0.232396	0.0221047	0.22351	102.501	95.321	94.0095	64.9498	85.4489	90.6787
VC_RS07165	VC1481	matP	macrodomain Ter protein MatP	CDS	-0.219676	0.0689716	0.362544	149.822	173.266	157.979	138.893	131.235	142.495
VC_RS07170	VC1482		AAA family ATPase	CDS	0.0214651	0.761743	0.957089	239.811	264.863	247.563	252.805	262.203	248.234
VC_RS07175	VC1483	fabA	bifunctional 3-hydroxydecanoyl-ACP dehydratase/trans-2-decenoyl-ACP isomerase	CDS	-0.0827915	0.441861	0.766166	308.947	285.715	317.299	232.82	295.211	326.17
VC_RS07180	VC1484	rmf	ribosome modulation factor	CDS	0.242662	0.129793	0.454825	142.122	130.57	108.493	129.9	142.681	171.879
VC_RS07185	VC1485		DUF3466 family protein	CDS	0.72094	0.00241547	0.125193	621.262	836.541	683.413	1542.81	1136.66	859.816
VC_RS07190	VC1486		ABC transporter ATP-binding protein	CDS	0.203561	0.0333711	0.260133	280.715	314.013	283.504	343.734	348.184	320.061
VC_RS07195	VC1487		glutaredoxin family protein	CDS	-0.0938264	0.447087	0.767501	32.4025	37.2348	31.7835	26.9792	35.4041	30.2262
VC_RS07200	VC1488	rlmKL	bifunctional 23S rRNA (guanine(2069)-N(7))-methyltransferase RlmK/23S rRNA (guanine(2445)-N(2))-methyltransferase RlmL	CDS	-0.00625677	0.932635	0.993756	245.425	254.934	259.901	234.819	256.613	262.979
VC_RS07205	VC1490		cell division protein ZapC	CDS	-0.150585	0.260555	0.612724	109.88	98.7963	110.907	89.9305	89.4418	105.739
VC_RS07210	VC1491	pyrD	quinone-dependent dihydroorotate dehydrogenase	CDS	-0.128563	0.177839	0.515515	277.507	273.551	275.323	245.81	281.369	228.751
VC_RS07215	VC1492		NAD-glutamate dehydrogenase	CDS	0.187263	0.170064	0.503521	643.399	721.362	658.469	928.283	766.112	616.531
VC_RS07220	VC1493		DUF2835 domain-containing protein	CDS	0.281614	0.126918	0.452256	18.9282	21.3479	21.9937	25.9799	20.2309	28.6465
VC_RS07225	VC1494	pepN	aminopeptidase N	CDS	0.0123225	0.85584	0.980729	834.766	936.827	933.523	880.32	932.218	914.686
VC_RS07230	VC1495		hypothetical protein	CDS	-0.0270694	0.919465	0.993393	3.52899	5.21287	4.42555	4.99614	5.05772	3.68613
VC_RS07235	VC1496	prc	carboxy terminal-processing peptidase	CDS	-0.0109225	0.896594	0.990403	756.166	802.285	807.194	765.409	757.86	823.481
VC_RS07240	VC1497	proQ	RNA chaperone ProQ	CDS	0.0294717	0.675	0.915609	576.027	615.367	663.296	605.532	629.553	656.447
VC_RS07245	VC1498		GAF domain-containing protein	CDS	-0.0733054	0.60591	0.87369	133.941	125.605	129.95	95.9259	115.529	148.814
VC_RS07250	VC1499		ABC transporter ATP-binding protein	CDS	0.0975023	0.185184	0.520545	129.931	146.209	128.877	144.888	142.415	145.549
VC_RS07255	VC1500		paraquat-inducible protein A	CDS	0.0285999	0.905596	0.993393	52.614	49.6464	47.6082	51.9599	54.8364	47.1824
VC_RS07260	VC1501		PqiB family protein	CDS	0.153787	0.0495517	0.313059	125.6	140.499	142.825	158.877	154.926	143.338
VC_RS07265	VC1502	rsmF	16S rRNA (cytosine(1407)-C(5))-methyltransferase RsmF	CDS	0.201897	0.112982	0.428798	50.5287	47.6605	50.1563	63.9506	48.4477	60.6631
VC_RS07270	VC1503		S1 RNA-binding domain-containing protein	CDS	0.124899	0.209424	0.559081	121.429	136.031	129.146	157.878	145.343	123.643
VC_RS07275	VC1505		hypothetical protein	CDS	0.156876	0.0761185	0.374895	81.6479	93.0869	92.8025	99.9228	101.154	97.4191
VC_RS07280	VC1506		DUF4442 domain-containing protein	CDS	-0.0905823	0.737242	0.947392	11.389	9.43281	9.38754	3.99691	7.18729	12.0062
VC_RS07285	VC1507		3-deoxy-7-phosphoheptulonate synthase	CDS	-0.0166352	0.82789	0.974164	242.538	273.055	276.53	280.783	257.145	247.918
VC_RS07290	VC1508		YajQ family cyclic di-GMP-binding protein	CDS	-0.153459	0.261048	0.612724	72.8255	72.9802	74.1615	53.9583	58.8293	78.3565
VC_RS07295	VC1509	cobB	NAD-dependent protein deacylase	CDS	-0.281621	0.0482269	0.308882	21.8156	22.3409	21.5913	24.9807	16.5041	17.0615
VC_RS07300	VC1510		hypothetical protein	CDS	-0.85174	0.00879882	0.154067	11.2286	6.95049	10.4604	2.99768	7.45349	4.73931
VC_RS07305	VC1511		formate dehydrogenase subunit gamma	CDS	-1.04765	0.0156263	0.189388	12.0306	5.4611	13.9472	7.99382	6.92109	4.00208
VC_RS07310	VC1512		4Fe-4S dicluster domain-containing protein	CDS	-1.93788	0.00364179	0.126972	6.09552	1.48939	6.16895	1.99846	1.59718	1.05318
VC_RS07315	VC1513		formate dehydrogenase subunit alpha	CDS	-1.74361	0.00210998	0.123041	41.3854	20.1068	62.4942	26.9792	8.25207	12.0062
VC_RS07320	VC1514		twin-arginine translocation signal domain-containing protein	CDS	-2.67762	4.87e-05	0.0189433	4.97266	3.97171	9.38754	0.999228	1.33098	0.842544
VC_RS07325	VC1515		molecular chaperone	CDS	-0.98358	0.00293533	0.125193	10.4266	5.95756	13.0084	8.99305	4.52533	4.84463
VC_RS07330	VC1516		4Fe-4S binding protein	CDS	-1.9228	0.00021746	0.0384795	26.9486	14.1492	30.7107	6.9946	9.05066	4.94994
VC_RS07335	VC1517		DUF3306 domain-containing protein	CDS	-0.699939	0.0105458	0.16421	18.7678	15.1421	20.9208	15.9876	7.71968	12.6382
VC_RS07340	VC1518		DUF3305 domain-containing protein	CDS	-0.634506	0.0263448	0.2434	14.7576	8.68811	11.3992	12.99	8.25207	6.21376
VC_RS07345	VC1519	fdhD	formate dehydrogenase accessory sulfurtransferase FdhD	CDS	-0.021075	0.87643	0.988113	21.3343	21.0997	21.9937	22.9822	20.7633	20.9583
VC_RS07350	VC1520		ABC-F family ATPase	CDS	0.260793	0.0307343	0.254469	313.599	385.008	354.312	477.631	446.677	342.494
VC_RS07355	VC1521		HAMP domain-containing protein	CDS	-0.100173	0.380358	0.727221	52.614	54.8592	56.1911	46.9637	59.3617	45.708
VC_RS07360	VC1522		sigma-54-dependent Fis family transcriptional regulator	CDS	-0.463215	0.00380846	0.128998	42.8291	33.5113	47.7423	25.9799	31.4111	30.9635
VC_RS07365	VC1523		solute-binding protein	CDS	-0.456877	0.00386375	0.128998	73.9483	65.7814	87.8405	62.9514	56.6997	50.7632
VC_RS07370	VC1524		ABC transporter permease subunit	CDS	-0.471078	0.0376538	0.277252	23.2592	12.4116	17.1658	10.9915	12.7774	13.4807
VC_RS07375	VC1525		energy-coupling factor ABC transporter ATP-binding protein	CDS	-0.457721	0.0578155	0.335425	16.5221	15.6386	17.7022	12.99	15.4394	9.89989
VC_RS07380	VC1526	mobA	molybdenum cofactor guanylyltransferase MobA	CDS	-0.295753	0.0624057	0.350561	29.6756	22.3409	25.4805	21.983	22.6267	19.9051
VC_RS07385	VC1527		bifunctional molybdopterin-guanine dinucleotide biosynthesis adaptor protein MobB/molybdopterin molybdotransferase MoeA	CDS	-0.208069	0.0645207	0.352802	72.8255	62.8026	66.3833	50.9606	61.4913	59.5046
VC_RS07390	VC1528		transporter substrate-binding domain-containing protein	CDS	-0.0108543	0.951547	0.998209	28.0715	33.2631	27.7603	15.9876	25.821	36.6506
VC_RS07395	VC1529		hypothetical protein	CDS	0.0179321	0.988331	0.999995	17.1637	16.6315	16.6293	15.9876	18.6337	16.219
VC_RS07400	VC1531		DUF2960 domain-containing protein	CDS	-0.0986564	0.632237	0.891976	56.4638	51.8804	53.7772	41.9676	49.2462	55.7132
VC_RS07405	VC1532	nagK	N-acetylglucosamine kinase	CDS	0.0579878	0.550414	0.835825	210.456	184.436	195.127	236.817	204.705	179.672
VC_RS07410	VC1533		DTW domain-containing protein	CDS	0.325803	0.0993473	0.407824	12.9931	12.9081	16.3611	21.983	21.2957	14.3232
VC_RS07415	VC1534		sterol desaturase family protein	CDS	-0.408731	0.0207238	0.21571	26.1466	25.5679	22.1278	19.9846	15.4394	20.1157
VC_RS07420	VC1535		methyl-accepting chemotaxis protein	CDS	-0.0360736	0.88897	0.989984	7.86002	6.70226	5.90074	4.99614	7.71968	6.31908
VC_RS07430	VC1537		lipoprotein NlpC	CDS	-0.212991	0.0287214	0.248273	124.156	136.031	124.452	92.9282	114.198	118.167
VC_RS07435	VC1538		DUF3802 family protein	CDS	-0.258106	0.0742312	0.370567	163.938	141.74	144.702	90.9297	119.522	154.291
VC_RS07440	VC1539		fructosamine kinase family protein	CDS	-0.0285091	0.78992	0.963459	138.272	133.549	124.586	147.886	131.767	115.113
VC_RS07445	VC1539a		CPXCG motif-containing cysteine-rich protein	CDS	-0.133387	0.532522	0.822249	36.4127	25.3196	30.5765	21.983	25.821	32.3326
VC_RS07450	VC1540	vcmA	sodium-coupled multidrug efflux MATE transporter VcmA	CDS	0.0421856	0.655081	0.904119	84.2145	78.9377	89.1816	75.9413	90.2404	89.9415
VC_RS07455	VC1541		DUF3080 domain-containing protein	CDS	0.104668	0.529584	0.821885	21.4947	21.3479	15.1542	23.9815	20.7633	19.3785
VC_RS07460	VC1542		DNA ligase	CDS	0.0977775	0.490621	0.800027	20.3719	22.8373	19.5797	14.9884	22.3605	24.4338
VC_RS07465	VC1543		hypothetical protein	CDS	0.431564	0.00783877	0.15322	337.018	386.993	332.453	544.579	455.461	429.803
VC_RS07470	VC1544		energy transducer TonB	CDS	0.484365	0.0118641	0.1735	238.207	281.495	231.604	437.662	344.99	277.723
VC_RS07475	VC1545		biopolymer transporter ExbD	CDS	0.300789	0.0454828	0.300867	107.955	119.896	95.3505	138.893	130.968	129.225
VC_RS07480	VC1546		MotA/TolQ/ExbB proton channel family protein	CDS	0.405663	0.0320924	0.256957	254.408	305.822	274.384	454.649	372.941	287.202
VC_RS07485	VC1547		flagellar motor protein MotA	CDS	0.462488	0.0165896	0.192494	580.839	672.212	613.408	1086.16	844.374	650.97
VC_RS07490	VC1548		DUF3450 domain-containing protein	CDS	0.223924	0.0909325	0.394488	360.598	397.916	337.147	441.659	434.698	404.316
VC_RS07495	VC1549		extracellular solute-binding protein	CDS	0.0445485	0.883579	0.989624	4.33103	5.70933	5.2302	0	4.52533	6.42439
VC_RS07500	VC1550		ABC transporter permease subunit	CDS	0.327189	0.187248	0.523114	4.49144	6.2058	5.2302	10.9915	6.6549	5.68717
VC_RS07505	VC1551	ugpE	sn-glycerol-3-phosphate ABC transporter permease UgpE	CDS	-0.00434523	0.987616	0.999995	4.81226	6.45403	4.15734	6.9946	4.52533	4.84463
VC_RS07510	VC1552		sn-glycerol-3-phosphate import ATP-binding protein UgpC	CDS	-0.118088	0.556422	0.840164	6.41634	8.43988	6.30306	7.99382	6.6549	5.8978
VC_RS07515	VC1553		DeoR/GlpR transcriptional regulator	CDS	0.115743	0.674461	0.915262	22.6176	15.6386	19.0433	30.9761	22.8929	16.4296
VC_RS07520	VC1554		glycerophosphoryl diester phosphodiesterase	CDS	-0.137251	0.102252	0.410748	193.773	178.975	185.605	150.883	173.294	179.462
VC_RS07525	VC1555		YhcH/YjgK/YiaL family protein	CDS	0.100873	0.449283	0.767501	37.696	35.4971	37.6843	32.9745	37.7998	44.1282
VC_RS07530	VC1556		RidA family protein	CDS	-0.220616	0.0940801	0.401162	25.1841	23.0856	21.4572	16.9869	21.0295	20.0104
VC_RS07535	VC1557		LacI family DNA-binding transcriptional regulator	CDS	0.126957	0.431535	0.75842	72.9859	74.966	72.1499	94.9267	80.125	71.6162
VC_RS07540	VC1558		6-phospho-beta-glucosidase	CDS	-0.12256	0.0662561	0.355273	163.296	157.627	171.524	148.885	149.07	153.975
VC_RS07545	VC1560	katG	catalase/peroxidase HPI	CDS	-0.354072	0.0205755	0.215317	50.6891	42.1994	45.7307	30.9761	34.0731	40.1261
VC_RS07550	VC1561		LysR family transcriptional regulator	CDS	0.271002	0.0126738	0.180857	53.7369	47.9087	49.3516	56.956	66.2828	58.1355
VC_RS07555	VC1562	varG	VarG family subclass B1-like metallo-beta-lactamase	CDS	0.160879	0.384618	0.729284	15.3992	18.1209	15.0201	17.9861	18.3675	17.5881
VC_RS07560	VC1563		efflux RND transporter periplasmic adaptor subunit	CDS	1.01051	0.00644398	0.140773	26.9486	37.483	26.151	99.9228	58.5631	40.6527
VC_RS07565	VC1565		TolC family protein	CDS	1.03717	0.00602576	0.13693	25.6654	45.4264	30.7107	102.92	69.4771	48.9728
VC_RS07570	VC1566		ABC transporter permease	CDS	1.00963	0.003995	0.129465	17.3241	31.7737	18.7751	58.9545	46.0519	36.5453
VC_RS07575	VC1567		ABC transporter permease	CDS	1.06387	0.00905641	0.154067	27.109	37.7312	28.5649	103.92	65.218	42.6538
VC_RS07580	VC1568		ABC transporter ATP-binding protein	CDS	1.06518	0.000726444	0.0825872	19.4094	19.1138	16.0929	52.9591	36.4688	32.8592
VC_RS07585	VC1570		cytochrome d ubiquinol oxidase subunit II	CDS	0.347008	0.0835784	0.38125	11.0682	11.4187	9.52164	12.99	12.7774	14.0073
VC_RS07590	VC1571		cytochrome ubiquinol oxidase subunit I	CDS	0.0972795	0.627807	0.889574	10.4266	12.6598	13.0084	14.9884	13.0436	12.2169
VC_RS07595	VC1572		hypothetical protein	CDS	0.578553	0.0755721	0.374055	212.541	327.17	278.005	538.584	388.912	305.738
VC_RS07600	VC1573		class II fumarate hydratase	CDS	0.612643	0.0059232	0.13693	521.007	674.446	563.118	1015.22	829.2	848.231
VC_RS07605	VC1574		DMT family protein	CDS	0.0091412	0.937719	0.995975	38.8189	51.1358	48.8152	41.9676	49.5124	45.9186
VC_RS07610	VC1575		DUF2127 domain-containing protein	CDS	0.00382916	0.972928	0.999995	23.0988	24.3267	22.7983	27.9784	21.5619	23.2753
VC_RS07615	VC1576		ASCH domain-containing protein	CDS	-0.0342821	0.927249	0.993756	28.3923	33.0148	28.699	27.9784	27.6844	30.7528
VC_RS07620	VC1577	almG	glycine--lipid A transferase AlmG	CDS	0.0887164	0.420862	0.7501	72.8255	88.1223	73.2228	76.9406	80.9236	87.5192
VC_RS07625	VC1578	almF	lipid A modification system glycine carrier protein AlmF	CDS	0.0560685	0.765216	0.958619	29.0339	42.9441	27.7603	26.9792	38.066	33.7017
VC_RS07630	VC1579	almE	lipid A modification system glycine--protein ligase AlmE	CDS	0.102976	0.323733	0.673934	160.569	218.444	180.911	207.839	218.281	176.618
VC_RS07635	VC1580		LysR family transcriptional regulator	CDS	-0.0518686	0.791131	0.963459	24.0613	27.0573	26.4192	20.9838	25.821	25.4869
VC_RS07640	VC1581		NADH-quinone oxidoreductase subunit L	CDS	-0.259381	0.199031	0.543028	32.8837	17.128	30.0401	17.9861	27.4182	20.853
VC_RS07645	VC1582		YbcC family protein	CDS	0.145218	0.634792	0.893079	27.109	24.3267	27.6262	40.9683	28.2168	25.9082
VC_RS07650	VC1583		superoxide dismutase family protein	CDS	0.426281	0.0226461	0.225838	7.05797	6.2058	5.90074	7.99382	7.98588	9.05734
VC_RS07655	VC1584		ankyrin repeat domain-containing protein	CDS	-0.406667	0.0276536	0.245895	7.69961	8.19165	8.04646	6.9946	6.6549	5.47653
VC_RS07660	VC1585		catalase	CDS	-0.149602	0.226698	0.574485	29.5152	31.7737	29.906	34.973	26.6196	25.171
VC_RS07665	VC1587		YkgB family protein	CDS	-0.209559	0.637757	0.895643	5.29348	5.21287	3.88912	0	3.19435	5.16058
VC_RS07670	VC1588		LysR family transcriptional regulator	CDS	-0.00111552	0.994761	0.999995	169.391	169.542	167.232	192.851	172.229	147.445
VC_RS07675	VC1589	budA	acetolactate decarboxylase	CDS	0.356892	0.352452	0.700103	223.609	158.372	174.206	344.734	235.317	153.132
VC_RS07680	VC1590	alsS	acetolactate synthase AlsS	CDS	0.567046	0.308038	0.660761	117.419	81.6683	96.9598	288.777	110.738	82.3586
VC_RS07685	VC1591		SDR family oxidoreductase	CDS	0.587919	0.289398	0.645909	20.5323	16.1351	18.641	67.9475	17.8351	21.4849
VC_RS07690	VC1592		EAL domain-containing protein	CDS	0.0834268	0.798192	0.964425	6.73716	3.97171	5.36431	8.99305	6.3887	4.94994
VC_RS07695	VC1593		GGDEF domain-containing protein	CDS	-0.144379	0.474676	0.787132	11.7098	9.68104	12.3379	4.99614	13.576	9.47861
VC_RS07700	VC1594	galM	galactose-1-epimerase	CDS	-0.122595	0.451956	0.769717	20.3719	19.3621	21.7254	19.9846	16.238	20.4317
VC_RS07705	VC1595	galK	galactokinase	CDS	0.0349527	0.862723	0.98331	28.2319	27.0573	25.2122	30.9761	26.8858	26.6454
VC_RS07710	VC1596		UDP-glucose--hexose-1-phosphate uridylyltransferase	CDS	-0.0853123	0.870429	0.985743	27.7507	24.0785	24.0053	19.9846	21.0295	27.172
VC_RS07715	VC1597		MFS transporter	CDS	-0.188147	0.29172	0.646459	44.754	37.9795	43.8532	20.9838	42.059	40.0208
VC_RS07720	VC1598		transporter substrate-binding domain-containing protein	CDS	-0.0806894	0.677824	0.915903	25.1841	28.7949	24.0053	21.983	24.49	25.171
VC_RS07735	VC1599		sensor domain-containing diguanylate cyclase	CDS	-0.295412	0.0346434	0.266528	98.17	87.6258	102.458	56.956	80.3912	88.8883
VC_RS07740	VC1600		DUF2726 domain-containing protein	CDS	-0.211578	0.0646319	0.352802	63.8426	57.0933	60.0802	39.9691	56.4335	54.5547
VC_RS07750	VC1601		hypothetical protein	CDS	-0.0179401	0.909615	0.993393	31.4401	29.7878	27.6262	25.9799	29.5477	30.1209
VC_RS07755	VC1602		chemotaxis protein CheV	CDS	-0.0126207	0.86353	0.983634	108.276	96.0657	107.957	107.917	100.888	102.79
VC_RS07760	VC1603		transporter substrate-binding domain-containing protein	CDS	-0.0163402	0.877521	0.988151	89.0267	81.6683	92.132	78.939	87.0461	91.1
VC_RS07765	VC1604		response regulator	CDS	-0.275624	0.0218226	0.22351	36.4127	38.7242	41.7075	34.973	33.2745	30.3316
VC_RS07770	VC1605		sensor histidine kinase	CDS	0.0439544	0.736892	0.947392	46.9997	46.1711	49.7539	58.9545	50.8434	43.1804
VC_RS07775	VC1605a		hypothetical protein	CDS	-0.0803528	0.732069	0.943947	91.2724	83.9024	79.6599	100.922	68.9447	78.5672
VC_RS07780	VC1606		TolC family protein	CDS	-0.13727	0.256621	0.609518	52.2932	46.4193	50.9609	48.9622	42.8575	46.0239
VC_RS07785	VC1607		HlyD family secretion protein	CDS	0.133409	0.707072	0.93058	29.6756	27.0573	33.661	43.966	32.4759	29.805
VC_RS07790	VC1608		ABC transporter permease	CDS	-0.0987565	0.431607	0.75842	25.1841	26.0643	26.6874	32.9745	21.2957	23.5912
VC_RS07795	VC1609		ABC transporter permease	CDS	-0.0832204	0.531617	0.821928	27.4299	25.3196	26.6874	27.9784	23.4252	25.2763
VC_RS07800	VC1610		ATP-binding protein	CDS	-0.0327454	0.879115	0.988306	18.2866	25.0714	22.2619	33.9738	20.2309	18.0094
VC_RS07805	VC1611	metA	homoserine O-succinyltransferase	CDS	-0.156102	0.132698	0.456448	138.272	120.641	136.253	117.909	122.184	115.218
VC_RS07810	VC1612	pilW	type IV pilus biogenesis/stability protein PilW	CDS	-0.203312	0.138435	0.461163	16.6825	17.128	15.2883	14.9884	15.9718	12.7435
VC_RS07815	VC1613		hypothetical protein	CDS	-0.0702332	0.785043	0.963444	9.4641	7.19872	13.1426	6.9946	8.25207	11.269
VC_RS07820	VC1614	rlmF	23S rRNA (adenine(1618)-N(6))-methyltransferase RlmF	CDS	0.0403069	0.789405	0.963459	30.3172	34.5042	32.7223	39.9691	33.5407	30.6475
VC_RS07825	VC1615		M48 family metallopeptidase	CDS	-0.168625	0.324471	0.673934	10.9078	9.92927	12.3379	11.9907	8.25207	10.5318
VC_RS07830	VC1616		glutaredoxin family protein	CDS	-0.24346	0.204976	0.552301	15.3992	18.6174	17.0317	9.99228	13.3098	16.0083
VC_RS07835	VC1617		LysR family transcriptional regulator	CDS	-0.314893	0.0336107	0.261181	36.7335	32.0219	35.0021	19.9846	26.3534	31.806
VC_RS07840	VC1618		MFS transporter	CDS	0.0479415	0.83932	0.975165	19.4094	15.6386	25.8828	19.9846	21.2957	21.9061
VC_RS07845	VC1619		DUF1415 domain-containing protein	CDS	-0.0635658	0.632548	0.891976	36.894	30.2843	36.075	25.9799	35.4041	34.123
VC_RS07850	VC1620		type I secretion C-terminal target domain-containing protein	CDS	0.18383	0.143431	0.469972	2806.83	3151.55	2936.02	3859.02	3494.35	2754.7
VC_RS07855	VC1621		TolC family outer membrane protein	CDS	-0.111708	0.142641	0.467847	1143.55	1133.43	1284.62	1076.17	1102.05	1117.53
VC_RS07860	VC1622		OmpA family protein	CDS	-0.134627	0.0872061	0.389184	439.84	431.427	473.534	400.69	404.085	419.587
VC_RS07865	VC1623	nspC	carboxynorspermidine decarboxylase	CDS	0.0396851	0.716849	0.935609	164.74	187.167	175.145	152.882	201.244	182.2
VC_RS07870	VC1624		saccharopine dehydrogenase family protein	CDS	-0.0887485	0.478784	0.789937	391.076	441.853	414.527	309.761	430.439	425.169
VC_RS07875	VC1625		diaminobutyrate--2-oxoglutarate transaminase family protein	CDS	-0.0499344	0.643683	0.898972	789.531	901.081	890.475	710.451	940.47	837.91
VC_RS07880	VC1627	nhaA	Na+/H+ antiporter NhaA	CDS	-0.128938	0.136715	0.459818	90.6308	100.534	94.8141	84.9344	84.3841	90.6787
VC_RS07885	VC1628		hydroxyneurosporene synthase	CDS	0.292868	0.0248421	0.236334	131.695	136.776	131.962	173.866	187.402	133.227
VC_RS07890	VC1629		ABC transporter permease	CDS	0.0949821	0.36063	0.707466	159.767	180.961	164.282	196.848	194.589	151.974
VC_RS07895	VC1630		ABC transporter ATP-binding protein	CDS	0.187587	0.0452164	0.300687	118.863	121.137	119.088	158.877	131.767	124.486
VC_RS07900	VC1631		MATE family efflux transporter	CDS	-0.0276388	0.774168	0.962562	68.1736	67.7673	66.7856	66.9483	73.4701	59.7153
VC_RS07905	VC1632		DUF2867 domain-containing protein	CDS	0.0457028	0.61716	0.883483	47.3205	46.4193	51.8997	43.966	53.7716	50.2367
VC_RS07910	VC1633		DUF2913 family protein	CDS	-0.0166707	0.876271	0.988113	85.4977	93.5834	83.1467	88.9313	81.7222	88.6777
VC_RS07915	VC1634		Bcr/CflA family multidrug efflux MFS transporter	CDS	0.193259	0.0555325	0.330945	55.5013	65.7814	62.7624	77.9398	68.4124	67.1928
VC_RS07920	VC1635	rsuA	16S rRNA pseudouridine(516) synthase RsuA	CDS	0.241074	0.176077	0.512446	72.3442	76.9519	72.9546	119.907	89.1756	67.1928
VC_RS07925	VC1636		DEAD/DEAH box helicase	CDS	-0.0298123	0.753107	0.955628	40.2625	36.2418	36.6114	38.9699	38.066	35.2815
VC_RS07930	VC1637		PepSY domain-containing protein	CDS	-0.697392	0.000122108	0.0308672	49.2454	57.3415	51.4973	40.9683	34.0731	27.8039
VC_RS07935	VC1638		response regulator transcription factor	CDS	0.109318	0.39388	0.734426	30.3172	27.802	26.2851	32.9745	31.1449	28.7518
VC_RS07940	VC1639		sensor histidine kinase	CDS	-0.140281	0.20518	0.552301	43.7915	50.6393	46.9377	39.9691	41.2604	44.9708
VC_RS07945	VC1640	rplY	50S ribosomal protein L25	CDS	-0.12031	0.378611	0.726235	1752.94	1839.15	1635.71	1223.06	1615.54	1962.71
VC_RS07950	VC1641		EAL domain-containing protein	CDS	-0.0719702	0.717101	0.935609	39.6209	30.2843	29.6378	20.9838	31.4111	35.8081
VC_RS07955	VC1642		hypothetical protein	CDS	-0.222651	0.500743	0.804775	8.02043	12.1634	7.37592	5.99537	5.05772	9.3733
VC_RS07960	VC1643		methyl-accepting chemotaxis protein	CDS	-0.0760186	0.599254	0.86952	28.7131	26.3126	27.4921	35.9722	26.0872	22.854
VC_RS07965	VC1644		DUF3103 domain-containing protein	CDS	0.0462847	0.781102	0.963444	15.8804	11.1704	11.3992	10.9915	11.9788	14.7445
VC_RS07970	VC1645		HAD family phosphatase	CDS	-0.167417	0.312536	0.666305	26.1466	22.5891	29.2355	30.9761	23.6914	20.6423
VC_RS18615	VC1646		hypothetical protein	CDS	-0.518427	0.295779	0.651503	2.40613	2.73055	3.08448	2.99768	2.12957	1.68509
VC_RS07975	VC1647		SgrR family transcriptional regulator	CDS	0.201116	0.243053	0.593569	16.5221	15.8868	13.679	19.9846	18.1013	16.5349
VC_RS07980	VC1649	vesC	GlyGly-anchored extracellular serine protease VesC	CDS	-0.123195	0.222276	0.570341	140.839	121.882	140.008	97.9243	123.781	140.389
VC_RS07985	VC1650		collagenase	CDS	0.0306615	0.864617	0.983667	12.191	13.1563	12.8743	21.983	11.4464	11.7956
VC_RS07990	VC1651		response regulator	CDS	0.279759	0.0293911	0.250639	39.7813	41.9512	37.9525	50.9606	48.1815	47.1824
VC_RS07995	VC1652		EAL domain-containing protein	CDS	0.263126	0.0572142	0.334127	45.2352	54.1145	45.7307	56.956	60.9589	55.5026
VC_RS08000	VC1653		transporter substrate-binding domain-containing protein	CDS	0.16825	0.128294	0.45435	82.1292	77.4483	74.0274	90.9297	95.8305	78.0406
VC_RS08005	VC1655	mgtE	magnesium transporter	CDS	0.221409	0.211341	0.559425	23.2592	19.8585	22.2619	23.9815	24.2238	27.0667
VC_RS08010	VC1656		DMT family transporter	CDS	-0.0293159	0.844536	0.978244	31.6005	26.809	32.4541	27.9784	24.7562	34.439
VC_RS08015	VC1658		serine transporter	CDS	0.119156	0.209521	0.559081	66.8904	73.4766	74.0274	75.9413	84.3841	72.5641
VC_RS08020	VC1659		HlyD family efflux transporter periplasmic adaptor subunit	CDS	-0.0501604	0.649141	0.901642	35.2899	33.0148	31.9176	30.9761	35.9365	29.9103
VC_RS08030	VC1660		ABC transporter permease	CDS	0.00425147	0.976511	0.999995	24.8633	18.1209	29.1014	19.9846	26.3534	24.6444
VC_RS08025	VC1660a		ABC transporter ATP-binding protein	CDS	0.0380541	0.994975	0.999995	21.8156	22.0926	23.8712	24.9807	24.49	21.8008
VC_RS08035	VC1661		hypothetical protein	CDS	-0.289897	0.136088	0.458683	44.9144	45.1782	41.9757	32.9745	41.7928	32.5432
VC_RS08040	VC1662		DUF1289 domain-containing protein	CDS	-0.0707692	0.692269	0.922417	22.2968	22.3409	15.4224	13.9892	20.2309	19.2732
VC_RS08045	VC1663		META domain-containing protein	CDS	-0.109876	0.303943	0.658285	303.814	286.46	295.976	254.803	280.304	283.727
VC_RS08050	VC1664		ABC transporter substrate-binding protein	CDS	-0.0749627	0.380084	0.727221	98.17	96.5622	98.9715	91.929	87.5785	98.367
VC_RS08055	VC1665		ABC transporter permease	CDS	-0.000595704	0.995455	0.999995	45.8768	48.6534	49.0834	43.966	47.6491	49.8154
VC_RS08060	VC1666		ATP-binding cassette domain-containing protein	CDS	-0.229677	0.294009	0.649094	12.5119	9.68104	13.9472	6.9946	7.98588	12.7435
VC_RS08065	VC1667		CDP-alcohol phosphatidyltransferase family protein	CDS	0.0654684	0.727905	0.943264	27.9111	16.6315	21.9937	19.9846	23.6914	24.5391
VC_RS08070	VC1668		TIGR01621 family pseudouridine synthase	CDS	0.110802	0.849968	0.97886	28.0715	25.0714	28.8331	34.973	32.4759	25.5923
VC_RS08075	VC1669		sodium-dependent transporter	CDS	-0.203526	0.258818	0.611524	32.5629	28.0502	32.4541	14.9884	30.0801	29.0678
VC_RS08080	VC1670	cls	cardiolipin synthase	CDS	-0.0151359	0.837106	0.975154	171.477	163.585	173.669	165.872	173.826	163.769
VC_RS08085	VC1671		cystathionine beta-lyase	CDS	0.11472	0.155187	0.485594	648.211	672.46	701.383	829.359	705.685	659.396
VC_RS08090	VC1672		DNA-3-methyladenine glycosylase I	CDS	0.196489	0.232482	0.579404	17.9658	20.355	18.641	20.9838	18.6337	24.0125
VC_RS08095	VC1673	vexK	efflux RND transporter permease subunit VexK	CDS	0.101963	0.408931	0.741777	73.6275	67.7673	74.5639	83.9352	77.9954	73.196
VC_RS08100	VC1674		efflux RND transporter periplasmic adaptor subunit	CDS	-0.138903	0.348094	0.695599	23.0988	20.355	24.8099	21.983	25.0224	17.4828
VC_RS08105	VC1675		efflux RND transporter periplasmic adaptor subunit	CDS	0.130767	0.387843	0.729284	32.7233	28.0502	33.7951	39.9691	33.5407	33.5964
VC_RS08110	VC1676	pspC	envelope stress response membrane protein PspC	CDS	0.363043	0.0318606	0.256957	16.8429	13.4045	17.9704	26.9792	19.6985	20.0104
VC_RS08115	VC1677	pspB	envelope stress response membrane protein PspB	CDS	0.455215	0.00873784	0.154067	8.82247	11.6669	11.265	15.9876	14.6408	13.902
VC_RS08120	VC1678	pspA	phage shock protein PspA	CDS	0.0515045	0.572666	0.852489	52.9348	56.3486	52.1679	55.9568	56.9659	54.4494
VC_RS08125	VC1679	pspF	phage shock protein operon transcriptional activator	CDS	-0.0102076	0.923348	0.993756	33.6858	34.256	31.5153	31.9753	34.0731	32.2273
VC_RS08130	VC1680		ABC transporter substrate-binding protein	CDS	0.0336251	0.785876	0.963444	116.457	109.47	113.053	133.897	128.306	92.5745
VC_RS08135	VC1681		ABC transporter permease subunit	CDS	-0.111555	0.360526	0.707466	49.887	45.9229	52.4361	52.9591	43.3899	44.6548
VC_RS08140	VC1682	sapC	peptide ABC transporter permease SapC	CDS	0.135883	0.263079	0.614446	49.085	49.6464	44.1214	53.9583	56.1673	48.025
VC_RS08145	VC1683		ATP-binding cassette domain-containing protein	CDS	0.31972	0.0370423	0.275403	97.368	109.47	106.481	175.864	125.911	103.843
VC_RS08150	VC1684		ATP-binding cassette domain-containing protein	CDS	0.212968	0.0864144	0.38694	62.0781	62.5544	62.226	81.9367	68.9447	69.6152
VC_RS08155	VC1685		DUF2927 domain-containing protein	CDS	0.184036	0.0672896	0.358104	59.0303	49.6464	53.1066	67.9475	55.1026	63.4014
VC_RS08160	VC1686		DUF2750 domain-containing protein	CDS	0.0714041	0.577226	0.855087	79.4022	79.6824	84.2196	101.921	84.1179	76.4608
VC_RS08165	VC1687		manganese-dependent inorganic pyrophosphatase	CDS	-1.04943	0.0267402	0.2434	74.4296	36.9865	59.5438	15.9876	22.6267	35.9134
VC_RS08170	VC1688		hypothetical protein	CDS	0.315396	0.181627	0.517711	617.092	726.078	603.216	848.345	804.977	769.979
VC_RS08175	VC1689		hypothetical protein	CDS	0.215051	0.292606	0.648017	29.1943	24.5749	26.151	19.9846	28.483	37.0719
VC_RS08180	VC1690		alpha-galactosidase	CDS	-0.233618	0.101582	0.40964	19.8907	17.8727	19.5797	14.9884	16.238	16.7456
VC_RS08185	VC1692	torA	trimethylamine-N-oxide reductase TorA	CDS	-0.0434306	0.808016	0.967706	20.8531	16.3833	20.5185	21.983	16.238	19.7998
VC_RS08190	VC1693	torC	pentaheme c-type cytochrome TorC	CDS	-0.406819	0.106398	0.417916	5.29348	5.21287	7.10771	3.99691	3.19435	5.2659
VC_RS08205	VC1695	focA	formate transporter FocA	CDS	-0.397557	0.000159042	0.0375233	49.085	44.93	46.2671	37.9707	35.4041	34.6496
VC_RS08210	VC1696		TIGR02647 family protein	CDS	-0.303037	0.11518	0.431182	71.061	50.8875	56.3252	37.9707	46.0519	55.0813
VC_RS08215	VC1697		NAD(P)H-binding protein	CDS	-0.255851	0.0320627	0.256957	169.391	150.925	176.888	110.914	134.695	162.716
VC_RS08220	VC1698		YdcF family protein	CDS	-0.133856	0.340928	0.688667	64.4842	63.0509	67.1879	52.9591	53.7716	67.0875
VC_RS08225	VC1699		hypothetical protein	CDS	-0.0624275	0.598012	0.868431	51.9724	41.4547	46.8036	49.9614	39.9294	46.7612
VC_RS08230	VC1700		septation protein A	CDS	-0.0429304	0.621068	0.886989	46.3581	44.93	47.34	43.966	44.4547	45.708
VC_RS08235	VC1701	yciA	acyl-CoA thioester hydrolase YciA	CDS	-0.0922461	0.509593	0.808397	30.638	27.802	26.6874	25.9799	27.152	26.4348
VC_RS08240	VC1702		YciI family protein	CDS	-0.28999	0.00745876	0.14998	51.1703	49.1499	51.8997	40.9683	41.7928	41.6006
VC_RS08245	VC1703	gspS2	GspS/AspS pilotin family protein	CDS	0.0384164	0.792418	0.963613	79.5626	99.0445	100.178	129.9	89.708	79.831
VC_RS08250	VC1704	metE	5-methyltetrahydropteroyltriglutamate--homocysteine S-methyltransferase	CDS	-0.0678511	0.525392	0.818742	215.108	201.564	242.467	216.832	234.785	180.304
VC_RS08255	VC1706	metR	HTH-type transcriptional regulator MetR	CDS	-0.221359	0.251519	0.602307	33.2046	30.2843	27.0897	19.9846	27.152	26.8561
VC_RS08260	VC1707		DUF4250 domain-containing protein	CDS	0.137257	0.490803	0.800027	12.5119	10.674	8.85111	16.9869	10.3816	11.269
VC_RS08265	VC1708		hypothetical protein	CDS	0.0895615	0.5115	0.809187	17.9658	15.6386	18.3727	13.9892	20.2309	18.7466
VC_RS08270	VC1709		insulinase family protein	CDS	-0.0384759	0.627766	0.889574	308.466	338.34	329.771	284.78	340.731	321.746
VC_RS08275	VC1710		EAL domain-containing protein	CDS	-0.0697896	0.519112	0.813988	118.702	106.243	120.697	124.904	109.14	101.211
VC_RS08280	VC1711		YgiQ family radical SAM protein	CDS	0.457906	0.0306042	0.254391	110.361	123.371	140.143	239.815	173.027	117.324
VC_RS08285	VC1712		LysE family translocator	CDS	0.200769	0.436154	0.761118	12.3515	17.128	12.8743	24.9807	17.3027	12.6382
VC_RS08290	VC1713		Lrp/AsnC family transcriptional regulator	CDS	-0.0619761	0.752594	0.955319	17.0033	17.128	21.5913	7.99382	15.1732	22.6434
VC_RS08295	VC1714	mukB	chromosome partition protein MukB	CDS	0.125246	0.166292	0.499581	362.684	387.738	339.963	378.707	419.525	389.36
VC_RS08300	VC1715	mukE	chromosome partition protein MukE	CDS	0.0863075	0.513407	0.810775	44.9144	51.384	47.2059	40.9683	59.3617	48.025
VC_RS08305	VC1716	mukF	chromosome partition protein MukF	CDS	0.0317895	0.823457	0.971729	69.2965	67.0226	74.1615	68.9467	75.5996	70.1417
VC_RS08310	VC1717	cmoM	tRNA uridine 5-oxyacetic acid(34) methyltransferase CmoM	CDS	-0.184114	0.0367531	0.275403	116.777	126.846	118.417	101.921	109.939	105.318
VC_RS08315	VC1718	elyC	envelope biogenesis factor ElyC	CDS	0.322071	0.00578202	0.136259	99.2929	103.016	112.919	140.891	129.904	126.487
VC_RS08320	VC1719	torR	two-component system response regulator TorR	CDS	-0.768927	0.00691046	0.146444	100.255	100.782	87.4382	31.9753	52.973	70.879
VC_RS08325	VC1720	torD	molecular chaperone TorD	CDS	-0.073846	0.754859	0.9563	10.4266	5.4611	7.91235	4.99614	7.45349	8.42544
VC_RS08330	VC1721	purR	HTH-type transcriptional repressor PurR	CDS	0.189202	0.05735	0.334368	232.913	269.332	237.236	295.771	284.031	264.98
VC_RS08335	VC1722		TfoX/Sxy family DNA transformation protein	CDS	-0.150705	0.407499	0.741777	494.219	476.605	462.001	302.766	410.474	565.873
VC_RS08340	VC1723		TVP38/TMEM64 family protein	CDS	0.074249	0.542132	0.829488	17.0033	18.6174	17.9704	14.9884	19.4323	19.3785
VC_RS08345	VC1724		DUF2007 domain-containing protein	CDS	-0.0329295	0.908918	0.993393	12.9931	7.44695	12.0697	1.99846	7.98588	14.6392
VC_RS08350	VC1725		alpha/beta hydrolase	CDS	-0.131751	0.264291	0.615562	55.3409	55.8522	59.0074	37.9707	58.2969	53.0802
VC_RS08355	VC1726	glgA	glycogen synthase GlgA	CDS	-0.00404408	0.957563	0.998767	383.697	366.887	396.556	373.711	362.293	406.949
VC_RS08360	VC1727	glgC	glucose-1-phosphate adenylyltransferase	CDS	0.00735673	0.930164	0.993756	555.976	507.138	554.267	575.555	543.04	509.844
VC_RS08365	VC1730	topA	type I DNA topoisomerase	CDS	-0.146273	0.159482	0.492694	909.837	816.434	880.953	726.439	730.442	895.94
VC_RS08370	VC1731		YciN family protein	CDS	-0.651912	0.0320076	0.256957	101.859	74.966	90.2545	28.9776	49.5124	76.9874
VC_RS08375	VC1732	aroA	3-phosphoshikimate 1-carboxyvinyltransferase	CDS	0.0272176	0.66115	0.907255	445.294	451.534	443.628	466.639	444.813	455.289
VC_RS08380	VC1735	aat	leucyl/phenylalanyl-tRNA--protein transferase	CDS	0.244048	0.157158	0.488334	11.8702	14.3974	12.8743	14.9884	18.8999	13.0594
VC_RS08385	VC1736		arginyltransferase	CDS	0.137527	0.446048	0.767411	15.72	12.9081	17.2999	20.9838	15.9718	16.7456
VC_RS08390	VC1737	infA	translation initiation factor IF-1	CDS	-0.315255	0.129201	0.454491	184.951	210.501	216.316	108.916	158.653	211.794
VC_RS08395	VC1738		trans-2-enoyl-CoA reductase family protein	CDS	-0.0233431	0.72966	0.943597	1120.61	1048.78	1065.62	1048.19	1060.52	1074.03
VC_RS08400	VC1740		acyl-CoA dehydrogenase	CDS	0.252221	0.141824	0.466034	29.3548	32.2701	30.8448	50.9606	36.2026	31.1741
VC_RS08405	VC1741		TetR/AcrR family transcriptional regulator	CDS	0.238136	0.365565	0.709673	6.25593	7.44695	8.44878	16.9869	9.31686	6.74035
VC_RS08415	VC1743		1-aminocyclopropane-1-carboxylate deaminase/D-cysteine desulfhydrase	CDS	0.88774	0.000713468	0.0825872	49.4058	72.2355	58.0686	128.9	115.263	93.733
VC_RS08420	VC1744		YnjH family protein	CDS	0.233225	0.16881	0.502917	19.0886	19.1138	19.7138	12.99	24.7562	24.3284
VC_RS08425	VC1745		NAD-dependent succinate-semialdehyde dehydrogenase	CDS	0.0141084	0.868479	0.985104	93.5182	107.236	99.2397	104.919	100.356	98.7882
VC_RS08430	VC1746		TetR/AcrR family transcriptional regulator	CDS	0.0221663	0.848312	0.978244	24.3821	20.6032	20.5185	17.9861	20.2309	24.9604
VC_RS08435	VC1748		hypothetical protein	CDS	-0.285421	0.135835	0.458683	15.0784	18.6174	17.5681	7.99382	14.3746	15.1658
VC_RS08440	VC1749		BamA/TamA family outer membrane protein	CDS	-0.0378767	0.830886	0.974764	13.3139	13.4045	9.92397	11.9907	12.245	11.3743
VC_RS08445	VC1750		DUF4056 domain-containing protein	CDS	-0.29356	0.02799	0.246409	46.0372	50.3911	48.6811	34.973	34.8717	44.9708
VC_RS08450	VC1751		mechanosensitive ion channel	CDS	0.0742225	0.405116	0.740552	247.671	245.998	251.72	296.771	264.333	229.172
VC_RS08455	VC1753		paraquat-inducible protein A	CDS	-0.161234	0.0823603	0.38125	188.32	209.756	188.689	175.864	184.74	164.507
VC_RS08460	VC1754	pqiB	intermembrane transport protein PqiB	CDS	0.050735	0.543631	0.830878	216.551	231.6	229.995	223.827	238.778	238.124
VC_RS08465	VC1755		membrane integrity-associated transporter subunit PqiC	CDS	0.191505	0.194054	0.535351	74.9108	88.3705	93.7413	116.91	102.752	81.9374
VC_RS08470	VC1756	vexC	multidrug efflux RND transporter periplasmic adaptor subunit VexC	CDS	0.114765	0.1906	0.529877	110.682	118.903	109.566	135.895	119.788	115.639
VC_RS08475	VC1757	vexD	efflux RND transporter permease subunit VexD	CDS	0.210672	0.0769268	0.374895	222.968	211.99	206.66	310.76	233.188	208.53
VC_RS08485	VC1758		tyrosine-type recombinase/integrase	CDS	0.135307	0.261846	0.613708	102.341	118.903	119.892	162.874	117.659	106.266
VC_RS08490	VC1759		tyrosine-type recombinase/integrase	CDS	-0.13151	0.362907	0.708399	51.812	55.6039	51.3632	35.9722	41.7928	59.294
VC_RS08495	VC1760		DEAD/DEAH box helicase family protein	CDS	-0.0369904	0.600869	0.87115	518.28	497.953	533.614	481.628	510.031	517.532
VC_RS08500	VC1761		hypothetical protein	CDS	-0.0393166	0.650098	0.901881	77.6377	69.7531	74.698	79.9382	71.3405	68.562
VC_RS08505	VC1762		transcriptional regulator	CDS	-0.107245	0.207709	0.557304	188.801	152.166	188.019	146.887	172.495	168.719
VC_RS08510	VC1763		flagellar motor protein MotB	CDS	-0.0721399	0.558789	0.841836	87.4226	80.1789	88.5111	95.9259	83.3193	71.3002
VC_RS08515	VC1764	zorA	anti-phage defense ZorAB system ZorA	CDS	-0.265168	0.0231908	0.229075	212.381	166.315	189.494	143.889	157.854	168.087
VC_RS08520	VC1765		type I restriction endonuclease subunit R	CDS	-0.383436	0.00553692	0.133038	568.327	477.598	512.694	330.744	364.955	492.151
VC_RS08525	VC1766		DUF262 domain-containing protein	CDS	0.129886	0.117162	0.434348	209.975	209.259	199.955	213.835	241.706	220.325
VC_RS08530	VC1767		DUF262 domain-containing protein	CDS	-0.0653532	0.529773	0.821885	117.74	125.605	111.309	90.9297	117.392	122.801
VC_RS08535	VC1768		restriction endonuclease subunit S	CDS	0.0107355	0.891089	0.989984	301.728	326.921	296.512	310.76	335.407	286.254
VC_RS08540	VC1769		SAM-dependent DNA methyltransferase	CDS	0.102697	0.206573	0.555095	248.954	231.352	250.111	279.784	262.203	245.391
VC_RS08545	VC1770		hypothetical protein	CDS	-0.11666	0.172078	0.505382	152.869	136.527	148.055	130.899	126.443	144.707
VC_RS08550	VC1771		hypothetical protein	CDS	-0.120511	0.0743494	0.370567	219.439	228.125	214.706	195.849	202.309	209.372
VC_RS08555	VC1772		YafY family transcriptional regulator	CDS	-0.107833	0.928876	0.993756	37.5356	34.256	31.9176	21.983	30.6125	36.9666
VC_RS08560	VC1773		YjhT family mutarotase	CDS	-0.0564192	0.98202	0.999995	56.945	65.5332	61.6895	49.9614	60.6927	62.0323
VC_RS08565	VC1774		N-acetylneuraminate epimerase	CDS	0.0438333	0.811864	0.969903	54.5389	64.5403	56.057	66.9483	59.8941	56.4504
VC_RS08570	VC1775		MurR/RpiR family transcriptional regulator	CDS	-0.207696	0.181098	0.517711	175.006	165.819	183.459	97.9243	159.185	182.727
VC_RS08575	VC1776		N-acetylneuraminate lyase	CDS	0.135975	0.55173	0.83622	24.2217	25.0714	24.5417	37.9707	25.5548	24.3284
VC_RS08580	VC1777		TRAP transporter large permease	CDS	0.0222356	0.911484	0.993393	25.6654	20.6032	20.6526	26.9792	20.4971	22.9593
VC_RS08585	VC1778		TRAP transporter small permease	CDS	0.129069	0.472761	0.786116	20.0511	19.6103	22.2619	17.9861	17.0365	28.2252
VC_RS08590	VC1779		DctP family TRAP transporter solute-binding subunit	CDS	-0.177364	0.27945	0.63455	24.2217	25.8161	27.358	12.99	21.2957	27.0667
VC_RS08595	VC1781		N-acetylmannosamine-6-phosphate 2-epimerase	CDS	-0.111674	0.695082	0.924644	4.65185	5.4611	4.55966	5.99537	4.25913	4.31804
VC_RS08600	VC1782		N-acetylmannosamine kinase	CDS	-0.0996916	0.564911	0.846578	13.3139	13.901	15.0201	16.9869	10.914	13.6913
VC_RS08605	VC1783	nagA	N-acetylglucosamine-6-phosphate deacetylase	CDS	-0.0794889	0.788265	0.963444	30.9588	32.0219	32.4541	23.9815	29.5477	32.7539
VC_RS08610	VC1784		sialidase	CDS	-0.0616392	0.700432	0.927763	44.1123	29.2914	44.2555	33.9738	40.1956	37.9145
VC_RS08615	VC1785		AlpA family transcriptional regulator	CDS	-0.584215	0.377484	0.725252	0.641634	1.48939	0.938754	0.999228	0.798588	0.52659
VC_RS08620	VC1786	radC	DNA repair protein RadC	CDS	-0.0829721	0.835542	0.975154	2.08531	2.97878	1.7434	3.99691	1.33098	2.10636
VC_RS08625	VC1787		hypothetical protein	CDS	-0.308801	0.49246	0.800639	1.44368	2.23409	3.08448	0	1.59718	2.21168
VC_RS08635	VC1789		IS3-like element ISVch4 family transposase	CDS	0.00157494	0.997016	0.999995	1.12286	2.97878	1.20697	1.99846	1.06478	1.7904
VC_RS08640	VC1791		tape measure protein	CDS	-0.03704	0.776859	0.963444	30.1568	33.0148	31.5153	36.9714	33.5407	26.2242
VC_RS08645	VC1792		hypothetical protein	CDS	0.0985179	0.704132	0.928436	7.69961	6.95049	6.83949	3.99691	7.98588	8.2148
VC_RS08650	VC1793		hypothetical protein	CDS	0.122574	0.613022	0.880473	9.30369	10.9222	6.30306	2.99768	9.05066	10.8477
VC_RS08655	VC1794		hypothetical protein	CDS	0.260003	0.297151	0.652534	8.18083	8.19165	5.09609	6.9946	6.3887	9.79457
VC_RS08660	VC1795		transcriptional regulator	CDS	0.0854321	0.806241	0.967216	4.65185	2.97878	5.09609	0	3.99294	5.79249
VC_RS08665	VC1796		middle operon regulator	CDS	0.208409	0.395927	0.735145	4.49144	6.95049	5.2302	6.9946	5.32392	6.63503
VC_RS08675	VC1797		hypothetical protein	CDS	-0.182938	0.459618	0.775377	6.73716	3.97171	7.77824	3.99691	6.92109	5.2659
VC_RS08680	VC1798		AAA family ATPase	CDS	-0.0802828	0.631002	0.891819	19.5698	21.3479	21.4572	12.99	22.0943	19.9051
VC_RS08685	VC1799		DDE-type integrase/transposase/recombinase	CDS	0.00783154	0.961436	0.999995	18.2866	23.8303	20.7867	23.9815	22.3605	18.9572
VC_RS08690	VC1800		hypothetical protein	CDS	-0.0298098	0.930625	0.993756	4.97266	6.95049	9.11932	6.9946	6.3887	7.26694
VC_RS08700	VC1801		hypothetical protein	CDS	0.0086612	0.981102	0.999995	2.24572	1.48939	2.14572	0.999228	0.798588	2.73827
VC_RS08705	VC1802		hypothetical protein	CDS	0.457442	0.243869	0.593569	2.88735	3.22701	1.07286	0.999228	3.72674	3.05422
VC_RS08715	VC1804		DUF2787 family protein	CDS	0.197435	0.369798	0.715926	8.34124	5.95756	7.10771	5.99537	8.51827	8.63607
VC_RS08720	VC1805		DUF2787 domain-containing protein	CDS	0.167466	0.300895	0.655885	14.5972	14.1492	15.5565	21.983	12.5112	18.0094
VC_RS08725	VC1806		GTPase family protein	CDS	0.549163	0.00880652	0.154067	46.8393	41.4547	39.5618	46.9637	54.5702	77.0927
VC_RS08730	VC1807		inovirus Gp2 family protein	CDS	-0.820679	0.00051294	0.0709499	8.66206	8.43988	7.51003	5.99537	3.72674	4.84463
VC_RS08735	VC1808		hypothetical protein	CDS	-0.330678	0.171772	0.505322	33.365	36.2418	30.1742	6.9946	23.159	35.1762
VC_RS08740	VC1809		AlpA family transcriptional regulator	CDS	-0.197165	0.31969	0.671443	10.2661	7.44695	8.31467	6.9946	8.51827	7.26694
VC_RS08745	VC1810		DUF2986 domain-containing protein	CDS	-0.177513	0.134763	0.457515	57.5867	58.0862	53.6431	49.9614	47.6491	51.6058
VC_RS08750	VC1811		NYN domain-containing protein	CDS	-0.182446	0.164928	0.498547	48.283	46.9158	44.3896	38.9699	41.2604	41.6006
VC_RS08755	VC1812		thiol-disulfide oxidoreductase DCC family protein	CDS	-0.10512	0.654273	0.904119	7.5392	8.68811	7.64414	10.9915	6.3887	7.16162
VC_RS08760	VC1814		DASH family cryptochrome	CDS	0.329388	0.0745536	0.370569	12.3515	9.92927	10.7286	21.983	12.7774	12.6382
VC_RS08765	VC1815		SDR family oxidoreductase	CDS	0.183828	0.466938	0.779958	11.8702	10.4257	11.6674	17.9861	13.8422	11.1637
VC_RS08770	VC1816		DNA-binding protein VF530	CDS	-0.0870214	0.687961	0.919369	16.2013	12.9081	13.4108	12.99	17.0365	11.1637
VC_RS08775	VC1817		sigma-54-dependent Fis family transcriptional regulator	CDS	-0.221772	0.118735	0.436683	21.1739	21.3479	18.1045	11.9907	20.2309	16.6402
VC_RS08780	VC1819		aldehyde dehydrogenase	CDS	-0.0413047	0.95489	0.998209	13.3139	12.9081	14.7518	11.9907	11.7126	14.7445
VC_RS08790	VC1821		PTS fructose transporter subunit IIC	CDS	0.137281	0.443336	0.766704	10.587	9.43281	12.2038	13.9892	11.1802	12.0062
VC_RS08795	VC1822		PTS transporter subunit EIIA	CDS	-0.00102181	0.992848	0.999995	47.3205	42.4476	45.9989	57.9552	43.9223	40.758
VC_RS08800	VC1823		PTS fructose transporter subunit IIB	CDS	-0.154156	0.414313	0.745426	11.2286	11.1704	10.4604	12.99	9.58305	9.26798
VC_RS08805	VC1824		PTS transporter subunit EIIA	CDS	-0.0474992	0.785906	0.963444	15.3992	16.8798	15.4224	19.9846	13.8422	15.0605
VC_RS08810	VC1825		helix-turn-helix transcriptional regulator	CDS	-0.0435402	0.896362	0.990403	30.4776	33.7595	25.2122	26.9792	27.4182	30.2262
VC_RS08815	VC1826		PTS transporter subunit EIIA	CDS	0.172943	0.332258	0.680828	9.78492	10.9222	8.85111	10.9915	8.78447	12.3222
VC_RS08820	VC1827	manA	mannose-6-phosphate isomerase, class I	CDS	-0.0953679	0.449555	0.767501	70.9006	62.3062	67.5903	43.966	63.0884	72.3534
VC_RS08825	VC1828		L-alanine exporter AlaE	CDS	-0.159012	0.191313	0.530207	198.105	184.684	188.287	131.898	161.847	208.003
VC_RS08830	VC1831		hybrid sensor histidine kinase/response regulator	CDS	-0.0903947	0.319401	0.671443	54.2181	55.6039	55.5206	49.9614	50.8434	53.3962
VC_RS08835	VC1832		YecA family protein	CDS	-0.186507	0.0709676	0.366637	129.931	147.45	136.79	92.9282	131.501	130.805
VC_RS08840	VC1833	nadA	quinolinate synthase NadA	CDS	0.0124319	0.863564	0.983634	131.375	125.357	130.487	116.91	141.35	129.225
VC_RS08845	VC1834	ybgF	tol-pal system protein YbgF	CDS	-0.00755198	0.94817	0.998209	498.71	542.883	536.162	508.607	522.543	537.227
VC_RS08850	VC1835	pal	peptidoglycan-associated lipoprotein Pal	CDS	-0.346457	0.0779604	0.37492	2627.65	2340.83	2401.47	1288	1975.44	2522.05
VC_RS08855	VC1836	tolB	Tol-Pal system protein TolB	CDS	-0.0779978	0.304025	0.658285	2097.34	2366.15	2248.05	2121.36	2216.88	2020.21
VC_RS08860	VC1837	tolA	cell envelope integrity protein TolA	CDS	0.051203	0.499751	0.804702	283.121	305.573	276.128	294.772	311.715	289.098
VC_RS08865	VC1838		ExbD/TolR family protein	CDS	-0.0167528	0.847851	0.978244	86.9414	86.1364	84.6219	74.9421	85.1827	90.2575
VC_RS08870	VC1839	tolQ	protein TolQ	CDS	-0.119423	0.408117	0.741777	155.917	131.811	141.349	103.92	121.385	161.031
VC_RS08875	VC1840	ybgC	tol-pal system-associated acyl-CoA thioesterase	CDS	-0.333472	0.00421816	0.129809	94.3202	85.8882	90.2545	52.9591	76.3982	77.514
VC_RS08880	VC1841	ybgE	cyd operon protein YbgE	CDS	-0.12624	0.644585	0.899522	81.8083	65.0367	80.8669	33.9738	62.0237	95.4181
VC_RS08885	VC1842	cydX	cytochrome bd-I oxidase subunit CydX	CDS	-0.237971	0.435271	0.760328	7.5392	9.18458	9.25343	0	7.45349	8.63607
VC_RS08890	VC1843	cydB	cytochrome d ubiquinol oxidase subunit II	CDS	-0.118559	0.122741	0.444151	433.745	422.987	442.421	365.717	420.59	407.58
VC_RS08895	VC1844	cydA	cytochrome ubiquinol oxidase subunit I	CDS	-0.184917	0.13059	0.455093	615.808	532.457	591.683	430.667	512.693	581.566
VC_RS08900	VC1845	ruvB	Holliday junction branch migration DNA helicase RuvB	CDS	0.0901177	0.439185	0.763396	164.579	159.613	153.687	204.842	147.473	163.559
VC_RS08905	VC1846	ruvA	Holliday junction branch migration protein RuvA	CDS	0.0344335	0.667442	0.909965	124.637	117.91	121.233	124.904	117.659	129.857
VC_RS08910	VC1847	ruvC	crossover junction endodeoxyribonuclease RuvC	CDS	0.193999	0.332541	0.680828	31.1193	34.5042	38.623	50.9606	40.9942	34.123
VC_RS08915	VC1848	cysS	cysteine--tRNA ligase	CDS	0.0170782	0.832317	0.975031	354.503	358.695	344.388	361.721	378.797	330.593
VC_RS08920	VC1849		peptidyl-prolyl cis-trans isomerase	CDS	-0.113826	0.145141	0.472542	584.208	551.571	542.465	464.641	523.874	558.606
VC_RS08925	VC1850	lpxH	UDP-2,3-diacylglucosamine diphosphatase	CDS	-0.0791597	0.59565	0.867945	56.6242	57.0933	56.5934	41.9676	54.304	58.978
VC_RS08930	VC1851		EAL domain-containing protein	CDS	-0.113207	0.18677	0.522513	59.8324	66.2779	57.3981	51.9599	60.4265	55.1866
VC_RS08935	VC1852		YchJ family protein	CDS	-0.0801033	0.373388	0.72057	114.532	113.442	101.251	96.9251	105.946	105.845
VC_RS08940	VC1853		DUF2057 family protein	CDS	-0.217979	0.0483527	0.308882	298.36	289.438	279.48	235.818	257.678	250.341
VC_RS08945	VC1854	ompT	porin OmpT	CDS	-0.856782	0.0234167	0.230199	516.355	482.563	568.616	133.897	280.571	430.224
VC_RS08950	VC1855	dinG	ATP-dependent DNA helicase DinG	CDS	-0.0143119	0.882316	0.989624	198.425	196.6	197.809	156.879	207.367	215.586
VC_RS08955	VC1856		TSUP family transporter	CDS	0.0530379	0.61386	0.881319	71.863	73.2284	81.4033	68.9467	85.9813	77.0927
VC_RS08960	VC1857		prepilin peptidase	CDS	-0.0251178	0.805117	0.967216	67.8528	54.8592	63.7011	52.9591	67.6138	60.1365
VC_RS08965	VC1858	rsmS	pleiotropic regulatory protein RsmS	CDS	-0.112906	0.52934	0.821885	22.9384	21.8444	23.7371	10.9915	20.2309	24.9604
VC_RS08970	VC1859		methyl-accepting chemotaxis protein	CDS	-0.0327423	0.596381	0.868199	158.644	150.428	145.507	150.883	153.595	141.021
VC_RS08975	VC1860	xthA	exodeoxyribonuclease III	CDS	-0.267645	0.0199908	0.212455	194.094	210.252	210.951	136.894	167.97	198.103
VC_RS08980	VC1861		ABC transporter permease	CDS	-0.0190446	0.975253	0.999995	19.5698	19.3621	19.5797	18.9853	17.8351	20.3264
VC_RS08985	VC1862		ABC transporter permease	CDS	-0.0205573	0.878429	0.988306	23.9009	21.3479	23.7371	17.9861	21.8281	24.9604
VC_RS08990	VC1863		ABC transporter substrate-binding protein	CDS	0.0509735	0.88301	0.989624	92.5557	92.3422	98.435	100.922	102.219	92.2585
VC_RS08995	VC1864		ABC transporter ATP-binding protein	CDS	-0.212158	0.100023	0.407824	81.9688	74.7178	82.4762	53.9583	71.0743	75.0917
VC_RS09000	VC1865		DUF3360 domain-containing protein	CDS	-0.624896	0.134837	0.457515	1439.83	1242.4	1245.86	376.709	709.678	1439.91
VC_RS09005	VC1866	pflB	formate C-acetyltransferase	CDS	-0.269861	0.121919	0.44299	9843.15	7792.74	9315.65	7149.48	6843.9	8358.77
VC_RS09010	VC1867		lipid A deacylase LpxR family protein	CDS	-0.0269077	0.73225	0.943947	235.801	248.728	254.805	226.825	267.527	229.698
VC_RS09015	VC1868		methyl-accepting chemotaxis protein	CDS	-0.23439	0.0887723	0.392216	29.836	22.0926	28.8331	21.983	22.3605	24.0125
VC_RS09020	VC1869	pflA	pyruvate formate lyase 1-activating protein	CDS	-0.261162	0.112758	0.428798	88.0643	70.2496	84.8901	45.9645	64.9518	81.9374
VC_RS09025	VC1870		membrane protein	CDS	-0.0239774	0.911294	0.993393	8.18083	9.92927	7.24181	5.99537	5.85631	9.89989
VC_RS09030	VC1871		YfbU family protein	CDS	-0.671766	0.0909584	0.394488	878.718	745.192	723.377	220.829	412.338	818.004
VC_RS09035	VC1872		PrkA family serine protein kinase	CDS	-0.249841	0.395602	0.735145	139.876	102.023	136.253	135.895	86.7799	105.845
VC_RS09040	VC1873		YeaH/YhbH family protein	CDS	-0.211677	0.525071	0.818601	37.8564	21.3479	34.868	42.9668	20.4971	27.3827
VC_RS09045	VC1874		SpoVR family protein	CDS	-0.158215	0.486652	0.795524	46.1977	29.5396	40.6346	38.9699	32.2097	35.8081
VC_RS09050	VC1875	kdsB	3-deoxy-manno-octulosonate cytidylyltransferase	CDS	0.129468	0.104493	0.415975	118.221	109.47	111.041	118.908	125.378	125.012
VC_RS09055	VC1876		Trm112 family protein	CDS	0.0223376	0.875026	0.988113	39.4605	44.6817	37.0137	44.9653	47.1167	33.9124
VC_RS09060	VC1877	lpxK	tetraacyldisaccharide 4'-kinase	CDS	0.0364851	0.960754	0.999738	98.8116	99.2927	86.2312	97.9243	107.011	87.6245
VC_RS09065	VC1878	msbA	lipid A ABC transporter ATP-binding protein/permease MsbA	CDS	0.109554	0.123929	0.445717	114.05	121.137	111.443	130.899	126.177	118.693
VC_RS09070	VC1879		DNA internalization-related competence protein ComEC/Rec2	CDS	0.119874	0.688422	0.919369	55.0201	69.7531	59.0074	98.9236	71.0743	44.5495
VC_RS09075	VC1880		DUF2062 domain-containing protein	CDS	-0.139046	0.390025	0.729931	51.9724	59.0792	53.1066	29.9768	51.1096	57.5036
VC_RS09080	VC1882	lolE	lipoprotein-releasing ABC transporter permease subunit LolE	CDS	0.0177566	0.815016	0.970437	89.508	94.3281	88.3769	84.9344	94.7658	93.1011
VC_RS09085	VC1883	lolD	lipoprotein-releasing ABC transporter ATP-binding protein LolD	CDS	0.179798	0.244943	0.593924	48.4434	46.9158	51.3632	70.9452	52.7068	50.1313
VC_RS09090	VC1884	lolC	lipoprotein-releasing ABC transporter permease subunit LolC	CDS	0.00671586	0.939052	0.996792	77.4773	76.4554	78.3189	85.9336	77.463	73.5119
VC_RS09095	VC1885		PilZ domain-containing protein	CDS	-0.175756	0.134535	0.457366	82.9312	85.8882	81.5375	65.949	79.0602	73.6172
VC_RS09100	VC1886	mfd	transcription-repair coupling factor	CDS	0.13213	0.13363	0.456516	293.066	297.133	293.025	364.718	313.845	294.364
VC_RS09105	VC1887		hypothetical protein	CDS	-0.0521408	0.647073	0.900507	229.384	229.366	223.155	216.832	208.698	231.278
VC_RS09110	VC1888		hemolysin	CDS	-0.577345	1.03e-05	0.00659501	673.555	750.405	819.8	529.591	527.334	449.076
VC_RS09115	VC1889		GNAT family N-acetyltransferase	CDS	-0.112117	0.551004	0.836193	25.8258	26.5608	23.0665	18.9853	23.159	24.5391
VC_RS09120	VC1890		NAD(P)/FAD-dependent oxidoreductase	CDS	-0.113683	0.18209	0.517711	200.35	214.969	206.928	185.856	197.784	190.415
VC_RS09125	VC1892		alpha/beta hydrolase	CDS	-0.456448	0.00176352	0.111448	115.334	109.222	107.957	53.9583	83.0531	93.6276
VC_RS09130	VC1893		phosphotransferase	CDS	0.0569291	0.573064	0.852489	125.921	108.974	118.685	106.917	114.73	140.599
VC_RS09135	VC1894	lpoB	penicillin-binding protein activator LpoB	CDS	0.125768	0.0561078	0.330945	210.135	218.692	227.581	248.808	239.044	230.12
VC_RS09140	VC1895		YcfL family protein	CDS	0.304134	0.00937492	0.154067	71.3818	73.2284	71.7476	105.918	93.1686	75.197
VC_RS09145	VC1896		hypothetical protein	CDS	0.00987471	0.897376	0.990403	189.282	197.593	201.027	218.831	200.978	176.829
VC_RS09150	VC1897	hinT	purine nucleoside phosphoramidase	CDS	-0.280684	0.0288631	0.248273	103.463	103.016	86.3653	67.9475	87.3123	80.8842
VC_RS09155	VC1898		methyl-accepting chemotaxis protein	CDS	-0.059649	0.914312	0.993393	147.255	137.024	138.399	125.903	129.637	146.708
VC_RS09160	VC1899		DUF1887 family protein	CDS	0.278801	0.0352637	0.268563	253.606	296.389	253.463	343.734	324.493	308.266
VC_RS09165	VC1900	fadR	fatty acid metabolism transcriptional regulator FadR	CDS	-0.241019	0.0949	0.401342	202.275	218.692	211.622	128.9	174.891	220.43
VC_RS09170	VC1901	nhaB	Na(+)/H(+) antiporter NhaB	CDS	-0.0940527	0.226258	0.573999	513.468	492.492	482.117	444.656	440.022	507.422
VC_RS09175	VC1902	dsbB	disulfide bond formation protein DsbB	CDS	0.229291	0.083597	0.38125	69.1361	67.5191	68.2608	64.9498	80.125	88.6777
VC_RS09180	VC1903		DNA translocase FtsK	CDS	0.0180201	0.813414	0.969903	399.417	386.745	407.955	405.687	385.718	417.796
VC_RS09185	VC1904	lrp	leucine-responsive transcriptional regulator Lrp	CDS	-0.356408	0.0822099	0.38125	591.587	515.577	542.6	285.779	420.323	569.665
VC_RS09190	VC1905	ald	alanine dehydrogenase	CDS	-0.0920705	0.160555	0.492745	1308.61	1232.97	1215.69	1172.09	1145.71	1206.94
VC_RS09195	VC1906		methyltransferase	CDS	-0.0953756	0.647375	0.900574	91.9141	94.0799	98.1668	75.9413	86.2475	98.1563
VC_RS09200	VC1907	cysB	HTH-type transcriptional regulator CysB	CDS	-0.18622	0.114703	0.431182	415.458	385.256	429.413	309.761	341.263	424.326
VC_RS09205	VC1909		hypothetical protein	CDS	-0.179711	0.0552296	0.330945	189.603	175.5	179.838	135.895	161.049	178.198
VC_RS09210	VC1910		tRNA isopentenyl-2-thiomethyl-A-37 hydroxylase MiaE	CDS	-0.0722581	0.474859	0.787132	121.75	101.03	109.432	80.9375	108.608	118.167
VC_RS09215	VC1911	pyrF	orotidine-5'-phosphate decarboxylase	CDS	-0.121077	0.226775	0.574485	154.794	132.804	135.181	113.912	125.644	144.286
VC_RS09220	VC1912	lapB	lipopolysaccharide assembly protein LapB	CDS	-0.0794249	0.29066	0.646459	236.282	206.281	217.925	194.849	206.834	221.062
VC_RS09225	VC1913		LapA family protein	CDS	-0.331659	0.300954	0.655885	61.5969	36.7383	38.3548	7.99382	34.6055	49.3941
VC_RS09230	VC1914	ihfB	integration host factor subunit beta	CDS	-0.0757349	0.755873	0.9563	479.942	526.003	423.378	508.607	477.822	374.827
VC_RS09235	VC1915	rpsA	30S ribosomal protein S1	CDS	-0.0301404	0.703773	0.928436	11977.4	13052.8	11543.6	11140.4	12242.1	12432.8
VC_RS09240	VC1916	cmk	(d)CMP kinase	CDS	-0.080827	0.408888	0.741777	87.583	78.4413	87.3041	66.9483	90.5066	78.0406
VC_RS09245	VC1917		ComEA family DNA-binding protein	CDS	0.588104	0.0086344	0.154067	4.49144	5.21287	3.62091	5.99537	6.6549	6.52971
VC_RS09250	VC1918	ppiD	peptidylprolyl isomerase	CDS	0.410316	0.00145964	0.111448	665.375	748.171	673.757	1042.19	907.462	828.431
VC_RS09255	VC1919		HU family DNA-binding protein	CDS	-0.151332	0.448675	0.767501	575.385	513.592	488.018	309.761	433.101	662.871
VC_RS09260	VC1920	lon	endopeptidase La	CDS	0.244993	0.00888968	0.154067	649.173	753.88	683.815	802.38	837.452	832.012
VC_RS09265	VC1921	clpX	ATP-dependent protease ATP-binding subunit ClpX	CDS	-0.0200635	0.835611	0.975154	1099.76	1067.4	1030.48	949.267	1017.13	1183.46
VC_RS09270	VC1922	clpP	ATP-dependent Clp endopeptidase proteolytic subunit ClpP	CDS	-0.104427	0.248315	0.597814	533.84	522.031	535.894	452.65	489.534	535.226
VC_RS09275	VC1923	tig	trigger factor	CDS	0.0139856	0.880959	0.989123	1697.44	1813.09	1762.58	1602.76	1750.24	1967.97
VC_RS09285	VC1925		sensor histidine kinase	CDS	-0.157258	0.127268	0.452256	47.4809	41.2065	46.133	38.9699	37.0012	43.8123
VC_RS09290	VC1926		sigma-54-dependent Fis family transcriptional regulator	CDS	0.0936578	0.556893	0.840164	38.3376	33.2631	34.1975	51.9599	37.7998	31.806
VC_RS09295	VC1927		TRAP transporter large permease	CDS	0.197404	0.303041	0.658237	7.86002	8.43988	10.1922	12.99	9.58305	10.0052
VC_RS09300	VC1928		TRAP transporter small permease	CDS	-0.605396	0.0816907	0.38125	4.17062	4.7164	3.62091	3.99691	3.72674	2.00104
VC_RS09305	VC1929		DctP family TRAP transporter solute-binding subunit	CDS	0.193101	0.324162	0.673934	6.57675	6.45403	8.44878	4.99614	7.45349	9.47861
VC_RS09310	VC1931		YdiU family protein	CDS	0.506253	0.098259	0.406874	85.6581	167.805	125.525	205.841	178.884	157.872
VC_RS09315	VC1933		oxidoreductase	CDS	0.144212	0.550337	0.835825	7.69961	8.68811	7.91235	12.99	8.78447	8.10948
VC_RS09320	VC1934		bifunctional diguanylate cyclase/phosphodiesterase	CDS	-0.139498	0.344429	0.693064	30.4776	27.802	28.4308	25.9799	22.3605	29.2784
VC_RS09325	VC1935		CDP-alcohol phosphatidyltransferase family protein	CDS	-0.388708	0.00546911	0.133038	57.4262	65.7814	72.6864	53.9583	49.2462	48.5516
VC_RS09330	VC1936		phosphatidate cytidylyltransferase	CDS	-0.133014	0.236884	0.584611	44.5936	49.8946	54.5818	36.9714	50.5772	44.8654
VC_RS09335	VC1937		1-acyl-sn-glycerol-3-phosphate acyltransferase	CDS	-0.135136	0.326543	0.675382	23.5801	21.0997	22.6642	13.9892	22.3605	21.1689
VC_RS09340	VC1938		acyl-CoA thioesterase	CDS	0.0415123	0.943978	0.998209	17.4845	15.8868	17.5681	17.9861	18.8999	16.5349
VC_RS09345	VC1939		LysE family translocator	CDS	-0.0803986	0.464914	0.779408	129.45	133.052	137.326	98.9236	143.213	128.277
VC_RS09350	VC1940		HAD-IB family hydrolase	CDS	0.00105492	0.994241	0.999995	35.9315	42.1994	39.1594	43.966	34.8717	40.2315
VC_RS09355	VC1941	opgC	succinyl transferase OpgC	CDS	0.0402191	0.74048	0.947392	91.5933	109.967	104.202	103.92	117.659	93.3117
VC_RS09365	VC1942	folD	bifunctional methylenetetrahydrofolate dehydrogenase/methenyltetrahydrofolate cyclohydrolase FolD	CDS	-0.0201849	0.845141	0.978244	179.016	170.783	200.893	156.879	190.862	191.047
VC_RS09370	VC1944		TauD/TfdA family dioxygenase	CDS	-0.10764	0.454071	0.771463	24.2217	30.036	23.0665	26.9792	22.8929	23.1699
VC_RS09375	VC1945		FAD-binding protein	CDS	-0.0478105	0.649346	0.901642	28.0715	31.7737	27.6262	29.9768	28.483	27.0667
VC_RS09380	VC1947		LysR family transcriptional regulator	CDS	0.0745398	0.610744	0.877914	36.4127	29.0431	35.0021	42.9668	31.6773	35.4921
VC_RS09385	VC1949		L-tyrosine/L-tryptophan isonitrile synthase family protein	CDS	0.0775885	0.736966	0.947392	12.191	10.1775	11.1309	14.9884	11.9788	11.0584
VC_RS09390	VC1950		molybdopterin guanine dinucleotide-containing S/N-oxide reductase	CDS	-0.725814	0.0930537	0.399343	592.228	395.185	572.506	218.831	234.252	476.774
VC_RS09395	VC1951		cytochrome c	CDS	-0.574508	0.0716438	0.367444	441.765	428.945	438.398	227.824	251.555	389.782
VC_RS09400	VC1952		chitinase	CDS	-0.074363	0.530889	0.821885	17.9658	16.3833	19.5797	20.9838	17.5689	15.903
VC_RS09405	VC1953		NupC/NupG family nucleoside CNT transporter	CDS	0.0065075	0.97615	0.999995	6.73716	6.95049	5.76663	5.99537	5.85631	6.84567
VC_RS09410	VC1955		LysR family transcriptional regulator	CDS	0.224211	0.114005	0.430995	23.9009	21.5962	20.2503	25.9799	25.821	25.2763
VC_RS09415	VC1956		lytic murein transglycosylase	CDS	0.257039	0.00451656	0.129914	254.729	271.814	259.23	315.756	298.672	324.379
VC_RS09420	VC1957		hypothetical protein	CDS	-0.00293977	0.983876	0.999995	93.0369	116.421	86.4994	77.9398	104.615	104.054
VC_RS09425	VC1959	minC	septum site-determining protein MinC	CDS	0.0150503	0.907775	0.993393	81.1667	98.548	85.5607	99.9228	100.09	73.196
VC_RS09430	VC1960	minD	septum site-determining protein MinD	CDS	0.134753	0.314071	0.666499	179.978	193.621	183.057	262.797	199.115	160.505
VC_RS09435	VC1961	minE	cell division topological specificity factor MinE	CDS	-0.0395609	0.962171	0.999995	52.2932	44.4335	47.2059	37.9707	48.1815	49.7101
VC_RS09440	VC1962		hypothetical protein	CDS	-0.191994	0.0691614	0.362611	100.897	100.286	85.0243	80.9375	79.8588	87.8352
VC_RS09445	VC1963		DUF1244 domain-containing protein	CDS	-0.202445	0.14931	0.479498	67.0508	58.0862	59.5438	51.9599	58.5631	50.1313
VC_RS09450	VC1964		Tim44 domain-containing protein	CDS	-0.071136	0.455147	0.772238	209.012	226.387	196.2	179.861	196.985	219.588
VC_RS09455	VC1965		TetR/AcrR family transcriptional regulator	CDS	-0.366984	0.0159804	0.192293	51.9724	58.5827	61.5554	28.9776	46.0519	50.2367
VC_RS09460	VC1966		MFS transporter	CDS	0.0151792	0.88298	0.989624	85.979	72.7319	83.2809	69.946	77.9954	91.6266
VC_RS09470	VC1967		methyl-accepting chemotaxis protein	CDS	-0.211586	0.245946	0.594843	49.5662	36.7383	43.8532	21.983	34.6055	46.6558
VC_RS09475	VC1968		helix-turn-helix domain-containing protein	CDS	-0.141313	0.313438	0.666499	50.2079	47.9087	40.3664	30.9761	40.9942	47.0771
VC_RS09480	VC1970		benzoate/H(+) symporter BenE family transporter	CDS	0.0313321	0.774188	0.962562	128.487	124.612	133.035	134.896	138.156	123.433
VC_RS09485	VC1971	menE	o-succinylbenzoate--CoA ligase	CDS	-0.727915	0.0881892	0.391595	213.664	126.35	187.08	58.9545	72.4053	167.034
VC_RS09490	VC1972	menC	o-succinylbenzoate synthase	CDS	-0.754517	0.0817955	0.38125	240.292	168.301	197.675	67.9475	75.5996	195.259
VC_RS09495	VC1973	menB	1,4-dihydroxy-2-naphthoyl-CoA synthase	CDS	-0.617391	0.0704867	0.366285	550.362	502.173	430.754	153.881	283.765	507.527
VC_RS09500	VC1974	menH	2-succinyl-6-hydroxy-2,4-cyclohexadiene-1-carboxylate synthase	CDS	-0.334324	0.0563298	0.330945	232.913	286.956	195.663	135.895	191.927	227.592
VC_RS09505	VC1975		2-succinyl-5-enolpyruvyl-6-hydroxy-3-cyclohexene-1-carboxylic-acid synthase	CDS	0.0488966	0.56009	0.842156	191.207	171.776	187.483	190.853	208.698	171.352
VC_RS09510	VC1976		isochorismate synthase MenF	CDS	0.0514975	0.685822	0.918321	135.224	147.201	136.387	165.872	142.149	131.542
VC_RS09515	VC1977		pyridoxal phosphate-dependent aminotransferase	CDS	-0.00186993	0.982809	0.999995	210.777	218.94	224.362	224.826	230.259	199.999
VC_RS09520	VC1978	yfbR	5'-deoxynucleotidase	CDS	-0.197671	0.0270546	0.244876	40.5834	41.4547	43.4509	36.9714	35.6703	36.9666
VC_RS09525	VC1979		deoxyguanosinetriphosphate triphosphohydrolase family protein	CDS	-0.0959739	0.178937	0.515682	190.244	179.968	183.996	177.863	158.387	182.832
VC_RS09530	VC1980		DTW domain-containing protein	CDS	0.35109	0.0138486	0.186564	16.8429	17.3762	15.6906	20.9838	19.9647	22.0114
VC_RS09535	VC1981	rrtA	rhombosortase	CDS	0.12415	0.294319	0.649373	21.1739	17.8727	19.4456	15.9876	22.8929	21.9061
VC_RS09540	VC1983		M3 family oligoendopeptidase	CDS	-0.0750173	0.281268	0.637399	350.493	320.219	340.633	294.772	325.824	336.701
VC_RS09545	VC1984	rnd	ribonuclease D	CDS	0.124072	0.192826	0.533552	69.7777	72.7319	69.4678	86.9328	70.5419	76.9874
VC_RS09550	VC1985	fadD	long-chain-fatty-acid--CoA ligase FadD	CDS	0.173105	0.0540645	0.330456	185.111	194.117	194.054	249.807	204.438	197.998
VC_RS09555	VC1986		alpha/beta hydrolase	CDS	0.337327	0.0250864	0.237382	54.2181	62.058	58.7392	95.9259	75.0673	59.8206
VC_RS09560	VC1987		Slp family lipoprotein	CDS	0.51629	0.00307765	0.125193	75.7128	82.6612	72.8205	138.893	101.154	99.9467
VC_RS09565	VC1988		hypothetical protein	CDS	0.210514	0.0779851	0.37492	30.7984	26.5608	28.2967	27.9784	35.9365	32.9645
VC_RS09570	VC1989	tsaB	tRNA (adenosine(37)-N6)-threonylcarbamoyltransferase complex dimerization subunit type 1 TsaB	CDS	0.205377	0.151053	0.482292	78.1189	96.3139	91.9979	132.897	104.083	81.9374
VC_RS09575	VC1990		ATP-dependent DNA helicase	CDS	0.0162775	0.780202	0.963444	130.091	127.343	128.207	131.898	128.573	130.068
VC_RS09585	VC1992	purU	formyltetrahydrofolate deformylase	CDS	-0.363261	0.0145085	0.187783	241.094	240.537	277.871	158.877	186.87	237.176
VC_RS09590	VC1993		NADPH-dependent 2,4-dienoyl-CoA reductase	CDS	-0.000779559	0.993924	0.999995	36.0919	35.4971	39.5618	37.9707	40.728	33.9124
VC_RS09595	VC1994	sppA	signal peptide peptidase SppA	CDS	0.00705458	0.915118	0.993393	345.199	345.29	390.387	362.72	364.955	358.924
VC_RS09600	VC1995	ansA	asparaginase	CDS	-0.0799681	0.282235	0.638468	105.709	101.775	103.263	85.9336	104.881	99.2095
VC_RS09605	VC1996		YeaC family protein	CDS	-0.0840074	0.678856	0.915926	25.8258	26.5608	26.4192	33.9738	27.6844	19.5891
VC_RS09610	VC1997		DUF2989 domain-containing protein	CDS	-0.155611	0.122905	0.444292	66.5695	56.3486	62.4942	50.9606	55.635	57.9249
VC_RS09615	VC1998	msrB	peptide-methionine (R)-S-oxide reductase MsrB	CDS	-0.0929637	0.537671	0.826853	44.754	52.6251	36.075	43.966	38.8646	42.2325
VC_RS09620	VC2000	gap	type I glyceraldehyde-3-phosphate dehydrogenase	CDS	-0.276067	0.0158826	0.191838	9061.48	7955.83	7913.56	6036.34	6601.66	7946.77
VC_RS09625	VC2001		D-hexose-6-phosphate mutarotase	CDS	-0.0639094	0.497697	0.802437	425.724	375.823	454.625	427.67	404.618	372.826
VC_RS09630	VC2002		DUF2860 domain-containing protein	CDS	0.094129	0.409955	0.742137	108.115	119.896	126.061	153.881	133.098	101
VC_RS09635	VC2003	rlmA	23S rRNA (guanine(745)-N(1))-methyltransferase	CDS	0.134561	0.324682	0.673934	61.1156	57.838	67.8585	71.9444	73.4701	62.4535
VC_RS09640	VC2004		ChaN family lipoprotein	CDS	0.536386	0.0131782	0.182892	133.299	159.613	141.215	280.783	208.698	153.87
VC_RS09645	VC2005		hypothetical protein	CDS	0.107035	0.311746	0.665423	78.4398	79.6824	86.6335	81.9367	77.9954	100.263
VC_RS09650	VC2006		chemotaxis protein CheV	CDS	-0.357737	0.000378969	0.0564243	232.111	214.224	213.365	166.871	166.372	180.199
VC_RS09655	VC2007		ROK family protein	CDS	0.00542832	0.951455	0.998209	128.487	121.385	140.813	135.895	135.76	123.117
VC_RS09660	VC2008	pyk	pyruvate kinase	CDS	-0.0654574	0.426583	0.754084	76.8357	74.4695	82.7444	80.9375	70.2757	74.9864
VC_RS09665	VC2009		patatin family protein	CDS	0.0645353	0.420823	0.7501	228.422	239.544	225.837	233.819	247.03	243.284
VC_RS09670	VC2010	ynhF	YnhF family membrane protein	CDS	-0.0394641	0.873313	0.98743	13.1535	10.1775	8.44878	11.9907	9.05066	10.6371
VC_RS09675	VC2011		porin family protein	CDS	-0.152659	0.287845	0.64433	47.1601	37.483	45.4625	36.9714	39.9294	39.5995
VC_RS09680	VC2012		sodium-dependent transporter	CDS	-0.114062	0.289519	0.645909	63.5218	67.5191	66.6515	50.9606	63.6208	63.612
VC_RS09690	VC2013	ptsG	PTS glucose transporter subunit IIBC	CDS	-0.160578	0.0770905	0.374895	2434.68	2319.73	2355.87	1930.51	2111.73	2316.05
VC_RS09695	VC2014		YchF/TatD family DNA exonuclease	CDS	0.168534	0.276741	0.631103	21.6551	17.3762	22.396	28.9776	21.2957	22.854
VC_RS09700	VC2015		DNA polymerase III subunit delta'	CDS	0.0772164	0.534776	0.824309	39.3001	40.9582	44.792	40.9683	48.7139	41.6006
VC_RS09705	VC2016		dTMP kinase	CDS	0.228058	0.138938	0.461259	52.614	42.1994	47.4741	69.946	61.4913	43.8123
VC_RS09710	VC2017	mltG	endolytic transglycosylase MltG	CDS	-0.0612321	0.649464	0.901642	62.5593	64.292	61.6895	44.9653	60.1603	67.8248
VC_RS09715	VC2018	pabC	aminodeoxychorismate lyase	CDS	0.105449	0.281327	0.637399	80.6855	88.6188	79.9282	96.9251	91.8376	82.4639
VC_RS09720	VC2019	fabF	beta-ketoacyl-ACP synthase II	CDS	-0.0449222	0.619809	0.885549	1055.33	1045.55	1077.96	1012.22	1023.52	1045.18
VC_RS09725	VC2020	acpP	acyl carrier protein	CDS	-0.350209	0.0291233	0.248955	1409.67	1176.12	1173.58	694.463	1014.74	1230.11
VC_RS09730	VC2021	fabG	3-oxoacyl-ACP reductase FabG	CDS	0.174956	0.0448912	0.300687	589.983	578.38	549.707	684.471	617.308	639.596
VC_RS09735	VC2022	fabD	ACP S-malonyltransferase	CDS	0.0851481	0.283715	0.639119	488.123	531.961	517.119	554.572	569.659	507.422
VC_RS09740	VC2023		ketoacyl-ACP synthase III	CDS	0.188587	0.0634538	0.352802	503.041	561.252	519.131	653.495	640.467	514.057
VC_RS09745	VC2024	plsX	phosphate acyltransferase PlsX	CDS	0.0101302	0.914232	0.993393	211.9	225.643	220.473	201.844	236.382	221.589
VC_RS09750	VC2025	rpmF	50S ribosomal protein L32	CDS	-0.0878514	0.725096	0.940658	140.037	118.407	108.359	62.9514	121.385	144.602
VC_RS09755	VC2026	yceD	23S rRNA accumulation protein YceD	CDS	-0.171458	0.461313	0.775853	1278.94	1211.62	1189.8	729.436	1025.39	1501.52
VC_RS09760	VC2027		septum formation inhibitor Maf	CDS	-0.184101	0.293417	0.648747	83.7332	72.4837	70.0042	35.9722	65.7504	82.9905
VC_RS09765	VC2028	rluC	23S rRNA pseudouridine(955/2504/2580) synthase RluC	CDS	-0.0932775	0.392506	0.732623	119.184	113.442	116.942	85.9336	105.414	127.856
VC_RS09770	VC2030	rne	ribonuclease E	CDS	0.0284838	0.75538	0.9563	1995.48	2187.42	2269.5	2151.34	2256.01	2173.24
VC_RS09775	VC2031		SulP family inorganic anion transporter	CDS	0.014824	0.909977	0.993393	31.6005	36.7383	31.2471	40.9683	33.5407	30.2262
VC_RS09780	VC2032		DMT family transporter	CDS	-0.0678413	0.955962	0.998273	51.4911	48.9017	54.5818	40.9683	47.3829	55.0813
VC_RS09785	VC2033	adhE	bifunctional acetaldehyde-CoA/alcohol dehydrogenase	CDS	-0.513794	0.0310685	0.255701	10751.7	8651.87	10407.2	5749.56	6052.5	9070.51
VC_RS09790	VC2035		YchE family NAAT transporter	CDS	-0.0365054	0.954866	0.998209	26.9486	26.0643	28.1626	25.9799	22.8929	29.2784
VC_RS09795	VC2036	asd	aspartate-semialdehyde dehydrogenase	CDS	0.0114248	0.865152	0.983667	1103.61	1070.38	1173.44	1160.1	1089.54	1125.53
VC_RS09800	VC2037	nhaC	Na+/H+ antiporter NhaC	CDS	-0.238994	0.109106	0.42385	435.028	393.199	458.514	298.769	325.824	458.238
VC_RS09805	VC2038		Hpt domain-containing protein	CDS	0.101761	0.612307	0.879803	14.2764	11.4187	13.2767	10.9915	13.576	15.1658
VC_RS09810	VC2039	yejK	nucleoid-associated protein YejK	CDS	-0.0902126	0.137957	0.461163	149.34	146.705	153.017	139.892	145.609	136.597
VC_RS09815	VC2040		YejL family protein	CDS	-0.0840577	0.707404	0.93067	147.255	179.223	154.358	133.897	164.243	151.131
VC_RS09820	VC2041		DUF3413 domain-containing protein	CDS	0.0906204	0.793775	0.963907	267.401	261.14	266.472	277.785	289.887	278.566
VC_RS09835	VC2042		histone deacetylase	CDS	0.168726	0.171118	0.504655	32.4025	36.7383	36.075	43.966	39.1308	37.5985
VC_RS09840	VC2043		DNA topoisomerase III	CDS	0.0868904	0.390404	0.730253	77.4773	90.8528	89.4498	98.9236	92.1038	85.8341
VC_RS09845	VC2044		Grx4 family monothiol glutaredoxin	CDS	-0.151793	0.263009	0.614446	178.374	181.457	162.538	133.897	153.861	176.513
VC_RS09850	VC2045	sodB	superoxide dismutase [Fe]	CDS	-0.617403	0.00593292	0.13693	449.465	446.569	530.396	216.832	320.234	382.093
VC_RS09855	VC2046		hypothetical protein	CDS	0.0311548	0.758891	0.9563	52.2932	53.6181	47.6082	47.9629	54.0378	52.659
VC_RS09860	VC2047		SDR family oxidoreductase	CDS	-0.0130823	0.91022	0.993393	50.0475	47.164	50.5586	47.9629	48.1815	49.9207
VC_RS09865	VC2048		VacJ family lipoprotein	CDS	-0.166973	0.0919657	0.397881	99.2929	98.2998	106.884	76.9406	85.9813	102.369
VC_RS09870	VC2049	ccmI	c-type cytochrome biogenesis protein CcmI	CDS	-0.0986093	0.389493	0.729931	149.34	127.343	156.101	128.9	140.285	134.28
VC_RS09875	VC2050		cytochrome c-type biogenesis protein CcmH	CDS	-0.219819	0.0592787	0.340564	112.928	112.449	110.236	111.914	96.8953	85.8341
VC_RS09880	VC2051		DsbE family thiol:disulfide interchange protein	CDS	-0.171821	0.182237	0.517711	89.8288	78.9377	84.6219	73.9429	79.0602	72.2481
VC_RS09885	VC2052		heme lyase CcmF/NrfE family subunit	CDS	-0.349579	0.0206252	0.215317	270.609	265.112	267.679	164.873	202.043	255.08
VC_RS09890	VC2053	ccmE	cytochrome c maturation protein CcmE	CDS	-0.271527	0.00858461	0.154067	108.115	116.421	110.773	75.9413	92.6362	102.053
VC_RS09895	VC2054	ccmD	heme exporter protein CcmD	CDS	-0.186814	0.252685	0.604225	25.6654	27.802	25.6146	21.983	20.2309	25.4869
VC_RS09900	VC2055		heme ABC transporter permease	CDS	-0.138766	0.386112	0.729284	127.846	145.712	105.275	91.929	104.349	137.861
VC_RS09905	VC2056	ccmB	heme exporter protein CcmB	CDS	0.0861071	0.345441	0.693064	42.1874	41.9512	41.7075	46.9637	43.9223	43.9176
VC_RS09910	VC2057	ccmA	cytochrome c biogenesis heme-transporting ATPase CcmA	CDS	-0.131064	0.182752	0.517711	74.59	87.6258	71.2112	70.9452	72.6715	69.0886
VC_RS09915	VC2058		DUF2802 domain-containing protein	CDS	0.00158563	0.987655	0.999995	99.7741	93.8316	106.75	89.9305	97.9601	108.899
VC_RS09920	VC2059		chemotaxis protein CheW	CDS	0.148227	0.168082	0.502824	324.827	308.552	314.751	364.718	366.552	321.641
VC_RS09925	VC2060		chemotaxis protein CheW	CDS	0.259198	0.0386226	0.278802	276.384	287.701	274.384	406.686	332.213	273.195
VC_RS09930	VC2061		ParA family protein	CDS	0.139457	0.104951	0.416768	155.596	152.663	148.591	154.88	176.754	168.825
VC_RS09935	VC2062		chemotaxis response regulator protein-glutamate methylesterase	CDS	0.00135614	0.986657	0.999995	342.472	347.773	310.727	318.754	345.256	336.07
VC_RS09940	VC2063		chemotaxis protein CheA	CDS	0.0177971	0.803531	0.967216	715.903	722.851	698.433	731.435	698.232	734.277
VC_RS09945	VC2064		protein phosphatase CheZ	CDS	-0.166328	0.0705431	0.366285	346.482	403.128	380.598	309.761	333.81	360.187
VC_RS09950	VC2065	cheY	chemotaxis protein CheY	CDS	-0.238298	0.0146645	0.187783	302.851	335.858	280.687	227.824	259.275	286.991
VC_RS09955	VC2066		RNA polymerase sigma factor FliA	CDS	-0.143247	0.0783793	0.375027	227.78	221.671	240.053	194.849	205.503	221.484
VC_RS09960	VC2067		MinD/ParA family protein	CDS	0.131932	0.239985	0.588979	224.251	249.721	241.26	315.756	264.865	211.689
VC_RS09965	VC2068	flhF	flagellar biosynthesis protein FlhF	CDS	-0.216622	0.0121228	0.175113	234.357	258.906	253.061	187.855	229.195	220.746
VC_RS09970	VC2069	flhA	flagellar biosynthesis protein FlhA	CDS	-0.270733	0.00681202	0.145227	199.548	194.117	206.526	163.873	182.344	151.868
VC_RS09975	VC2070	sixA	phosphohistidine phosphatase SixA	CDS	0.143446	0.259512	0.611652	41.3854	37.7312	37.2819	39.9691	40.9942	45.708
VC_RS09980	VC2072		insulinase family protein	CDS	-0.0592767	0.79755	0.964308	136.026	141.74	139.874	120.907	135.494	140.599
VC_RS09985	VC2073		VOC family protein	CDS	0.0200454	0.915875	0.993393	27.4299	24.3267	26.8215	25.9799	27.152	26.5401
VC_RS09990	VC2074	argS	arginine--tRNA ligase	CDS	-0.000202731	0.997604	0.999995	338.622	339.581	332.855	334.741	345.256	330.804
VC_RS09995	VC2075		HIT domain-containing protein	CDS	-0.263449	0.0262792	0.2434	68.9757	54.611	54.85	47.9629	48.4477	51.3952
VC_RS10000	VC2076		iron transporter FeoC	CDS	-0.411713	0.118577	0.436675	99.7741	66.0297	86.7677	49.9614	52.4406	80.3576
VC_RS10005	VC2077	feoB	Fe(2+) transporter permease subunit FeoB	CDS	-0.381606	0.0686355	0.361539	568.809	494.23	519.935	314.757	371.343	519.744
VC_RS10010	VC2078		ferrous iron transport protein A	CDS	-0.437721	0.0835137	0.38125	107.795	114.931	90.5227	67.9475	83.8517	75.8289
VC_RS10015	VC2080		AraC family transcriptional regulator	CDS	-0.0408083	0.575469	0.853556	150.303	141.74	139.204	138.893	143.213	137.124
VC_RS10020	VC2081	znuA	zinc ABC transporter substrate-binding protein ZnuA	CDS	-0.105918	0.322788	0.673934	69.2965	63.2991	76.039	57.9552	68.9447	64.8759
VC_RS10025	VC2082	znuC	zinc ABC transporter ATP-binding protein ZnuC	CDS	-0.150954	0.170918	0.504487	93.6786	88.3705	97.3622	68.9467	91.8376	85.6235
VC_RS10030	VC2083	znuB	zinc ABC transporter permease subunit ZnuB	CDS	-0.0389997	0.985089	0.999995	48.6038	49.8946	45.0602	42.9668	46.3181	48.2356
VC_RS10035	VC2084	sucD	succinate--CoA ligase subunit alpha	CDS	0.173643	0.0647964	0.352802	681.736	661.29	706.613	856.338	787.94	672.139
VC_RS10040	VC2085	sucC	ADP-forming succinate--CoA ligase subunit beta	CDS	0.113514	0.138327	0.461163	694.408	698.524	738.263	849.344	750.939	709.316
VC_RS10045	VC2086	odhB	2-oxoglutarate dehydrogenase complex dihydrolipoyllysine-residue succinyltransferase	CDS	-0.0105882	0.922698	0.993756	493.256	468.91	478.362	454.649	446.677	526.484
VC_RS10050	VC2087	sucA	2-oxoglutarate dehydrogenase E1 component	CDS	0.055317	0.50404	0.805418	1252.63	1257.79	1265.44	1431.89	1284.13	1210.63
VC_RS10055	VC2088		succinate dehydrogenase iron-sulfur subunit	CDS	0.0410625	0.70083	0.927885	120.306	107.484	119.624	110.914	124.846	119.746
VC_RS10060	VC2089	sdhA	succinate dehydrogenase flavoprotein subunit	CDS	0.0160085	0.857366	0.980729	423.318	424.973	436.386	464.641	451.734	385.885
VC_RS10065	VC2090	sdhD	succinate dehydrogenase, hydrophobic membrane anchor protein	CDS	-0.133059	0.264358	0.615562	104.426	106.491	96.8257	91.929	97.4277	90.7841
VC_RS10070	VC2091	sdhC	succinate dehydrogenase cytochrome b556 subunit	CDS	-0.446745	0.00530191	0.132255	212.862	245.501	192.579	122.905	174.092	171.984
VC_RS10075	VC2092		citrate synthase	CDS	-0.085145	0.28356	0.639119	863.96	881.968	871.834	771.404	820.682	873.296
VC_RS10080	VC2093		Nif3-like dinuclear metal center hexameric protein	CDS	-0.0361525	0.954654	0.998209	71.3818	65.0367	71.3453	60.9529	66.0166	72.6694
VC_RS10085	VC2094		DUF1853 family protein	CDS	-0.103507	0.272325	0.625411	98.9721	94.0799	105.945	87.9321	93.701	95.1021
VC_RS10090	VC2095	pgm	phosphoglucomutase (alpha-D-glucose-1,6-bisphosphate-dependent)	CDS	0.178136	0.0608276	0.345138	469.516	480.825	493.114	633.511	532.658	473.299
VC_RS10095	VC2096	seqA	replication initiation negative regulator SeqA	CDS	-0.0679679	0.63902	0.897061	176.289	168.798	161.868	149.884	160.516	170.404
VC_RS10100	VC2097		alpha/beta fold hydrolase	CDS	-0.0373963	0.734356	0.945737	72.3442	71.739	73.3569	88.9313	63.3546	66.9822
VC_RS10105	VC2098		DUF2788 domain-containing protein	CDS	-0.224433	0.108611	0.423098	134.904	116.669	124.586	74.9421	110.471	125.434
VC_RS10110	VC2099	fldA	flavodoxin FldA	CDS	-0.24455	0.171592	0.505211	202.115	175.748	179.302	122.905	138.422	199.999
VC_RS10115	VC2100		LrgB family protein	CDS	0.236197	0.0999534	0.407824	19.0886	17.128	20.5185	27.9784	20.4971	22.1168
VC_RS10120	VC2101		CidA/LrgA family protein	CDS	0.0376901	0.87607	0.988113	10.4266	14.1492	10.8627	11.9907	15.4394	9.68925
VC_RS10125	VC2103		LysR family transcriptional regulator	CDS	0.0285962	0.839064	0.975165	17.1637	20.1068	18.1045	14.9884	20.2309	18.7466
VC_RS10130	VC2105		DUF4442 domain-containing protein	CDS	0.144562	0.505268	0.806196	10.2661	12.4116	9.78986	16.9869	11.7126	10.6371
VC_RS10135	VC2106	fur	ferric iron uptake transcriptional regulator	CDS	-0.097076	0.275417	0.629652	684.142	695.546	712.112	586.547	687.85	677.932
VC_RS10140	VC2107		aspartate-semialdehyde dehydrogenase	CDS	0.0825859	0.403121	0.740353	191.047	186.919	184.8	173.866	210.561	207.16
VC_RS10145	VC2108		4-phosphoerythronate dehydrogenase	CDS	0.00790242	0.917641	0.993393	140.839	162.095	153.285	147.886	156.789	152.711
VC_RS10150	VC2109	fabB	beta-ketoacyl-ACP synthase I	CDS	-0.0834896	0.291495	0.646459	843.749	836.789	847.963	719.444	796.991	866.451
VC_RS10155	VC2110	mnmC	bifunctional tRNA (5-methylaminomethyl-2-thiouridine)(34)-methyltransferase MnmD/FAD-dependent 5-carboxymethylaminomethyl-2-thiouridine(34) oxidoreductase MnmC	CDS	0.147767	0.285078	0.64016	50.5287	48.4052	53.1066	61.9521	59.0955	50.9739
VC_RS10160	VC2111		NAD(P)H-dependent oxidoreductase	CDS	-0.131069	0.401064	0.739951	89.1871	75.9589	87.5723	51.9599	72.4053	95.1021
VC_RS10165	VC2112		YfcL family protein	CDS	-0.112628	0.395246	0.735145	42.027	46.4193	45.1943	40.9683	44.4547	38.5464
VC_RS10170	VC2113		elongation factor P hydroxylase	CDS	-0.0706548	0.669576	0.911207	40.4229	42.1994	35.2703	21.983	39.397	41.9165
VC_RS10175	VC2115		trimeric intracellular cation channel family protein	CDS	0.129207	0.227942	0.575615	30.9588	32.0219	29.5037	33.9738	35.6703	31.9113
VC_RS10180	VC2116	aroC	chorismate synthase	CDS	0.087746	0.194919	0.536822	591.907	645.403	646.131	693.464	674.54	635.067
VC_RS10185	VC2118	prmB	50S ribosomal protein L3 N(5)-glutamine methyltransferase	CDS	-0.0257066	0.741488	0.947392	250.077	238.303	259.498	232.82	247.03	253.184
VC_RS10190	VC2119	smrB	endonuclease SmrB	CDS	-0.0133237	0.950843	0.998209	150.142	175.748	156.235	183.858	188.201	113.638
VC_RS10195	VC2120	flhB	flagellar biosynthesis protein FlhB	CDS	0.181319	0.0775426	0.374895	57.9075	51.384	49.4857	61.9521	60.9589	58.2408
VC_RS10200	VC2121	fliR	flagellar type III secretion system protein FliR	CDS	0.00173455	0.989914	0.999995	34.0066	27.5537	31.5153	23.9815	31.6773	33.5964
VC_RS10205	VC2122	fliQ	flagellar biosynthesis protein FliQ	CDS	0.334523	0.0581006	0.335693	23.7405	22.5891	25.7487	42.9668	26.0872	29.1731
VC_RS10210	VC2123	fliP	flagellar type III secretion system pore protein FliP	CDS	0.201447	0.0195084	0.210488	86.4602	91.1011	89.1816	108.916	103.55	96.8925
VC_RS10215	VC2124	fliO	flagellar biosynthetic protein FliO	CDS	0.327533	0.0545716	0.330945	22.9384	18.8656	23.8712	26.9792	24.49	30.4369
VC_RS10220	VC2125	fliN	flagellar motor switch protein FliN	CDS	0.115009	0.384936	0.729284	61.2761	78.9377	67.7244	95.9259	71.6067	65.7184
VC_RS10225	VC2126	fliM	flagellar motor switch protein FliM	CDS	0.25522	0.00745322	0.14998	126.883	121.385	121.233	161.875	146.142	137.44
VC_RS10230	VC2127	fliL	flagellar basal body-associated protein FliL	CDS	0.102461	0.389143	0.729931	101.699	95.0728	99.1056	90.9297	93.9672	126.066
VC_RS10235	VC2128		flagellar hook-length control protein FliK	CDS	0.358639	0.00846142	0.154067	290.019	290.679	291.148	465.64	350.58	311.53
VC_RS10245	VC2129	fliJ	flagella biosynthesis chaperone FliJ	CDS	-0.158441	0.24893	0.59848	23.7405	22.8373	20.5185	20.9838	22.3605	18.0094
VC_RS10250	VC2130	fliI	flagellar protein export ATPase FliI	CDS	0.0855908	0.552212	0.836592	108.436	94.8245	106.213	119.907	108.342	104.475
VC_RS10255	VC2131	fliH	flagellar assembly protein FliH	CDS	-0.0632575	0.505263	0.806196	130.091	122.875	120.563	114.911	121.119	120.168
VC_RS10260	VC2132	fliG	flagellar motor switch protein FliG	CDS	-0.209869	0.0169414	0.195933	211.418	193.869	189.494	178.862	164.775	172.09
VC_RS10265	VC2133	fliF	flagellar basal body M-ring protein FliF	CDS	-0.131038	0.106993	0.419321	227.459	230.111	232.543	234.819	207.899	192.205
VC_RS10270	VC2134	fliE	flagellar hook-basal body complex protein FliE	CDS	-0.179031	0.138126	0.461163	77.4773	70.0014	75.9049	50.9606	67.3476	72.5641
VC_RS10275	VC2135		sigma-54-dependent Fis family transcriptional regulator	CDS	-0.0420326	0.642748	0.898447	192.33	177.982	195.931	188.854	193.791	169.457
VC_RS10280	VC2136		PAS domain-containing protein	CDS	-0.115075	0.115197	0.431182	125.439	105.002	116.942	108.916	106.745	106.266
VC_RS10285	VC2137		sigma-54-dependent Fis family transcriptional regulator	CDS	-0.174672	0.0128203	0.181433	411.608	382.029	377.111	348.731	334.342	354.29
VC_RS10290	VC2138	fliS	flagellar export chaperone FliS	CDS	-0.0478572	0.76293	0.958078	135.866	122.13	126.866	86.9328	113.399	159.03
VC_RS10295	VC2139		flagellar protein FliT	CDS	0.117409	0.404778	0.740552	85.4977	94.3281	86.4994	112.913	98.2263	84.149
VC_RS10300	VC2140	fliD	flagellar filament capping protein FliD	CDS	0.0950184	0.323179	0.673934	366.213	329.9	353.642	363.719	345.789	410.319
VC_RS10305	VC2141	flaG	flagellar protein FlaG	CDS	0.0287269	0.704556	0.928649	279.913	261.636	257.218	255.802	279.24	277.723
VC_RS10310	VC2142		flagellin	CDS	0.125479	0.0799759	0.378895	625.593	578.38	597.45	643.503	629.287	691.518
VC_RS10315	VC2143		flagellin	CDS	0.068569	0.502033	0.804775	1391.7	1406.23	1360.66	1187.08	1440.65	1726.79
VC_RS10320	VC2144		flagellin	CDS	0.290552	0.00395638	0.129465	65.4467	57.0933	65.3104	82.9359	71.3405	78.1459
VC_RS10325	VC2145		Dyp-type peroxidase	CDS	-0.437847	0.0257981	0.242174	438.557	375.326	401.921	232.82	247.03	407.686
VC_RS10330	VC2146		DUF2919 domain-containing protein	CDS	-0.147579	0.116008	0.432159	140.678	130.322	145.507	120.907	114.464	138.598
VC_RS10335	VC2147		DUF2956 domain-containing protein	CDS	-0.29593	0.159171	0.492694	84.5353	91.5975	82.208	36.9714	65.218	92.2585
VC_RS10340	VC2149		helix-turn-helix domain-containing protein	CDS	-0.387086	0.213351	0.560957	127.525	91.5975	108.091	49.9614	66.8152	117.956
VC_RS10345	VC2150		ArsC family reductase	CDS	-0.0943413	0.426808	0.754106	78.4398	93.8316	94.8141	68.9467	85.1827	89.9415
VC_RS10350	VC2152	dapE	succinyl-diaminopimelate desuccinylase	CDS	0.0582011	0.583336	0.860536	195.378	229.118	240.455	263.796	215.353	218.429
VC_RS10355	VC2153		M15 family metallopeptidase	CDS	0.0672606	0.389919	0.729931	132.497	135.783	144.032	135.895	152.796	141.653
VC_RS10360	VC2154		DUF2897 family protein	CDS	0.235677	0.0905917	0.394488	168.589	203.798	185.605	287.778	199.913	181.252
VC_RS10365	VC2156	bamC	outer membrane protein assembly factor BamC	CDS	0.147713	0.0786296	0.375027	375.356	381.036	356.592	404.687	387.581	439.492
VC_RS10370	VC2157	dapA	4-hydroxy-tetrahydrodipicolinate synthase	CDS	-0.120316	0.151791	0.482488	662.006	623.807	647.74	556.57	620.237	600.102
VC_RS10375	VC2159		glycine cleavage system protein R	CDS	0.00300589	0.970473	0.999995	115.975	109.967	103.129	111.914	116.328	102.79
VC_RS10380	VC2160	bcp	thioredoxin-dependent thiol peroxidase	CDS	-0.0454947	0.741783	0.947392	162.494	133.797	144.166	95.9259	148.005	169.667
VC_RS10385	VC2161	mlp24	methyl-accepting chemotaxis protein Mlp24	CDS	0.237141	0.0110668	0.167374	229.865	204.047	234.286	284.78	263.002	243.811
VC_RS10390	VC2162		AI-2E family transporter	CDS	-0.0110733	0.912161	0.993393	141.641	128.584	151.81	126.902	142.947	145.971
VC_RS10395	VC2163		sulfurtransferase TusA family protein	CDS	0.0670255	0.653181	0.904031	52.9348	56.8451	56.057	73.9429	63.3546	44.9708
VC_RS10400	VC2164		M48 family metallopeptidase	CDS	0.182248	0.0369398	0.275403	326.752	349.262	349.35	433.665	387.581	346.917
VC_RS10405	VC2165	arsC	arsenate reductase (glutaredoxin)	CDS	0.110977	0.362381	0.708153	56.143	62.5544	54.3136	63.9506	54.304	67.8248
VC_RS10410	VC2166	wrbA	NAD(P)H:quinone oxidoreductase	CDS	0.206578	0.019643	0.210546	102.982	124.861	118.819	135.895	136.292	128.488
VC_RS10415	VC2167		DUF2069 domain-containing protein	CDS	0.286234	0.0174435	0.197861	62.2385	63.0509	55.6547	67.9475	74.0025	75.9342
VC_RS10420	VC2168		DUF2066 domain-containing protein	CDS	0.0352371	0.730906	0.943875	109.399	96.3139	108.761	110.914	97.6939	114.481
VC_RS10425	VC2171		uracil-xanthine permease	CDS	-0.240343	0.00829125	0.154067	271.892	273.551	294.903	237.816	251.555	222.747
VC_RS10430	VC2172	ybaK	Cys-tRNA(Pro) deacylase	CDS	-0.225814	0.134455	0.457366	70.4193	56.1004	66.7856	34.973	55.1026	65.6131
VC_RS10435	VC2174		bifunctional UDP-sugar hydrolase/5'-nucleotidase	CDS	-0.0952526	0.280525	0.636395	415.779	419.015	444.433	428.669	428.575	343.968
VC_RS10440	VC2175	kdsA	3-deoxy-8-phosphooctulonate synthase	CDS	0.0761198	0.303832	0.658285	237.244	210.501	222.216	238.815	232.123	236.018
VC_RS10445	VC2176		tetratricopeptide repeat protein	CDS	0.0869801	0.48895	0.79889	175.808	193.124	177.022	223.827	204.971	157.766
VC_RS10450	VC2177		SirB2 family protein	CDS	-0.14664	0.318448	0.671443	39.4605	37.9795	38.3548	29.9768	30.3463	40.4421
VC_RS10455	VC2178	prmC	peptide chain release factor N(5)-glutamine methyltransferase	CDS	0.209206	0.242537	0.593569	117.74	147.201	146.446	217.832	149.336	122.906
VC_RS10460	VC2179	prfA	peptide chain release factor 1	CDS	0.149539	0.0473833	0.307687	192.971	196.351	200.089	227.824	227.331	200.841
VC_RS10465	VC2180	hemA	glutamyl-tRNA reductase	CDS	-0.0127986	0.877581	0.988151	244.302	248.48	257.487	257.801	258.742	229.067
VC_RS10470	VC2181	lolB	lipoprotein localization protein LolB	CDS	0.0125439	0.937186	0.995832	121.269	131.811	136.924	156.879	145.875	99.9467
VC_RS10475	VC2182	ispE	4-(cytidine 5'-diphospho)-2-C-methyl-D-erythritol kinase	CDS	0.0466437	0.878584	0.988306	390.274	555.046	443.762	645.501	527.334	275.406
VC_RS10480	VC2183		ribose-phosphate pyrophosphokinase	CDS	-0.101669	0.244696	0.593924	531.113	518.804	546.891	463.642	528.665	494.046
VC_RS10485	VC2184	pth	aminoacyl-tRNA hydrolase	CDS	0.152373	0.24497	0.593924	97.8492	111.704	121.77	137.893	136.026	99.9467
VC_RS10490	VC2185	ychF	redox-regulated ATPase YchF	CDS	-0.00910459	0.907385	0.993393	344.076	361.426	367.857	327.747	368.681	367.454
VC_RS10575	VC2187		flagellin	CDS	0.26539	0.0950998	0.401342	1678.03	1645.28	1730.39	2485.08	1950.42	1646.65
VC_RS10580	VC2188		flagellin	CDS	0.173744	0.056239	0.330945	710.77	646.396	647.472	678.476	727.78	850.969
VC_RS10585	VC2190	flgL	flagellar hook-associated protein FlgL	CDS	0.324073	0.00499247	0.129914	186.395	196.848	170.317	271.79	220.943	206.95
VC_RS10590	VC2191	flgK	flagellar hook-associated protein FlgK	CDS	0.630336	0.00405058	0.129465	271.09	280.005	256.95	342.735	610.653	293.416
VC_RS10595	VC2192	flgJ	flagellar assembly peptidoglycan hydrolase FlgJ	CDS	0.107773	0.272006	0.62529	133.299	140.003	124.452	162.874	128.839	141.653
VC_RS10600	VC2193		flagellar basal body P-ring protein FlgI	CDS	0.232906	0.0118321	0.1735	159.446	152.911	152.749	205.841	180.215	166.297
VC_RS10605	VC2194	flgH	flagellar basal body L-ring protein FlgH	CDS	0.135249	0.135585	0.458683	143.084	129.577	127.805	150.883	141.35	148.604
VC_RS10610	VC2195	flgG	flagellar basal-body rod protein FlgG	CDS	0.149074	0.109901	0.424608	172.439	181.706	176.083	202.843	196.719	189.783
VC_RS10615	VC2196	flgF	flagellar basal-body rod protein FlgF	CDS	0.327565	0.0303969	0.254391	234.036	240.288	259.767	398.692	286.959	247.813
VC_RS10620	VC2197	flgE	flagellar hook protein FlgE	CDS	0.264843	0.00295034	0.125193	670.668	693.063	646.131	868.329	785.81	763.344
VC_RS10625	VC2198	flgD	flagellar hook assembly protein FlgD	CDS	0.183514	0.0194607	0.210488	365.411	381.284	355.385	411.682	392.639	446.021
VC_RS10630	VC2199	flgC	flagellar basal body rod protein FlgC	CDS	0.0460379	0.710492	0.931271	196.019	176.741	175.681	152.882	182.344	222.958
VC_RS10635	VC2200	flgB	flagellar basal body rod protein FlgB	CDS	0.424023	0.0789703	0.376145	386.905	457.491	399.373	734.433	573.12	374.089
VC_RS10640	VC2201		protein-glutamate O-methyltransferase	CDS	-0.174918	0.115688	0.431876	236.282	197.096	223.155	166.871	190.862	218.64
VC_RS10645	VC2202		chemotaxis protein CheV	CDS	-0.10714	0.178904	0.515682	321.779	284.474	307.241	273.788	276.578	296.575
VC_RS10650	VC2203	flgA	flagellar basal body P-ring formation protein FlgA	CDS	-0.150417	0.060855	0.345138	152.067	143.726	149.932	121.906	128.573	147.129
VC_RS10655	VC2204	flgM	flagellar biosynthesis anti-sigma factor FlgM	CDS	0.0867706	0.508499	0.808397	178.695	142.982	161.466	144.888	151.732	209.688
VC_RS10660	VC2205		molecular chaperone	CDS	0.00768093	0.916642	0.993393	174.845	170.039	184.934	172.866	181.013	178.093
VC_RS10665	VC2206	flgP	flagellar assembly lipoprotein FlgP	CDS	0.208078	0.00942032	0.154067	129.77	125.605	123.379	158.877	145.609	137.019
VC_RS10670	VC2207		membrane protein	CDS	0.0630414	0.465174	0.779475	182.384	170.039	151.81	157.878	185.805	179.04
VC_RS10675	VC2208		hypothetical protein	CDS	0.318546	0.00288624	0.125193	82.45	82.413	84.3537	107.917	101.421	103.001
VC_RS10680	VC2209		amino acid adenylation domain-containing protein	CDS	0.766556	0.0051181	0.130352	2276.36	3039.85	2429.36	5146.02	4090.1	3945
VC_RS10685	VC2210		siderophore-interacting protein	CDS	0.481305	0.0833753	0.38125	1174.83	1527.37	1291.05	2054.41	1714.04	1808.62
VC_RS10690	VC2211		TonB-dependent siderophore receptor	CDS	1.02088	0.00962966	0.154205	5683.75	7154.79	6023.18	16476.3	12033.7	9771.71
[truncated: 1,451 more rows]
