# Supplementary material for: Quantitative input–output dynamics of a c-di-GMP signal transduction cascade in Vibrio cholerae
Source: PLoS Biol. 2022 Mar 18;20(3):e3001585. doi: 10.1371/journal.pbio.3001585 (PMC8967002; doi:10.1371/journal.pbio.3001585)
Supplement: S5 Data — (XLSX) [file pbio.3001585.s015.xlsx]

## Sheet: Sheet1
VC_ID	logFC	logCPM	F	PValue	100 µM Nspd ΔmbaA-1	100 µM Nspd ΔmbaA-2	100 µM Nspd ΔmbaA-3	ΔmbaA-1	ΔmbaA-2	ΔmbaA-3
VC0002	-0.0185215	7.67153	0.0684293	0.826134	194.32	194.13	193.827	195.137	196.163	197.775
VC0003	0.0115743	7.63803	0.0174856	0.898536	191.809	191.621	191.322	188.636	189.627	191.186
VC0004	0.404665	10.0634	11.6358	0.0113443	1179.17	1178.01	1176.17	883.052	887.694	894.989
VC0005	0.678614	6.51026	22.8275	0.00204118	106.304	106.2	106.034	65.7965	66.1424	66.686
VC0006	1.1991	7.51489	10.4901	0.0143605	244.225	243.986	243.604	105.385	105.939	106.81
VC0007	0.410372	9.34587	9.38368	0.0183356	717.44	716.739	715.618	535.142	537.955	542.376
VC0008	-0.0221832	4.37398	0.0192151	0.935783	17.949	17.9314	17.9034	18.072	18.167	18.3163
VC0009	0.0936118	4.4488	0.627996	0.726543	19.7862	19.7669	19.736	18.3756	18.4722	18.624
VC0010	-0.459882	6.25102	3.99476	0.0859596	60.4391	60.3801	60.2856	82.4601	82.8936	83.5748
VC0012	0.327072	8.24123	3.4679	0.105048	324.135	323.818	323.311	256.134	257.48	259.596
VC0013	0.035609	8.24739	0.185998	0.679293	296.114	295.825	295.362	286.403	287.909	290.275
VC0014	-0.00442172	8.0317	0.00125889	0.972691	251.219	250.973	250.581	249.819	251.132	253.196
VC0015	0.211909	9.88582	5.69522	0.0485687	981.953	980.993	979.46	840.491	844.909	851.853
VC0015a	0.147497	6.13969	0.145891	0.713872	69.7278	69.6597	69.5508	62.397	62.725	63.2405
VC0018	-0.439712	7.90786	8.69066	0.0215729	195.834	195.643	195.337	263.372	264.757	266.932
VC0019	-0.1933	8.5018	5.04128	0.0597715	325.925	325.606	325.097	369.462	371.404	374.456
VC0020	0.252274	9.52393	8.07152	0.0251203	773.518	772.762	771.553	643.809	647.193	652.512
VC0021	0.103495	9.08003	0.376908	0.558759	541.234	540.705	539.86	499.419	502.044	506.17
VC0022	-0.274582	7.42071	4.498	0.0717996	148.471	148.326	148.094	178.076	179.012	180.483
VC0023	0.241113	5.15894	2.10811	0.241959	35.3495	35.315	35.2598	29.6322	29.788	30.0328
VC0024	-0.204202	5.27482	1.43566	0.30139	32.9955	32.9632	32.9117	37.7038	37.902	38.2135
VC0025	0.0760522	6.82525	0.168056	0.694152	110.736	110.628	110.455	104.138	104.686	105.546
VC0026	-0.229546	6.94796	1.85038	0.216091	108.303	108.198	108.028	125.909	126.571	127.612
VC0027	-0.00144805	8.28468	0.00031318	0.986377	300.064	299.77	299.302	297.777	299.343	301.803
VC0028	-0.0875928	8.58493	0.677373	0.43774	358.901	358.55	357.989	378.088	380.076	383.199
VC0029	0.0163988	8.01093	0.0351704	0.856582	249.391	249.147	248.758	244.447	245.732	247.751
VC0030	-0.00724226	6.00089	0.00137402	0.97147	59.9051	59.8466	59.753	59.6885	60.0023	60.4954
VC0031	-0.0305548	8.38996	0.0946914	0.767287	319.672	319.359	318.86	323.704	325.405	328.08
VC0033	0.264118	5.04049	3.51248	0.219597	32.6278	32.5959	32.5449	26.9145	27.056	27.2784
VC0034	0.199847	9.45226	1.21529	0.30689	723.697	722.99	721.859	624.637	627.921	633.081
VC0035	-0.268976	7.9716	0.798918	0.401225	218.82	218.607	218.265	261.422	262.796	264.956
VC0036	0.0854627	6.36676	0.531224	0.521897	80.2863	80.2078	80.0824	75.0094	75.4037	76.0234
VC0037	-0.0737278	6.09498	0.431313	0.614599	62.598	62.5368	62.4391	65.3191	65.6625	66.2021
VC0039	-0.372802	6.81477	8.12642	0.0247764	93.3218	93.2306	93.0848	119.835	120.465	121.455
VC0040	-0.188997	6.40032	2.72448	0.151724	74.6266	74.5536	74.437	84.3565	84.8	85.4969
VC0041	0.0121865	6.46731	0.0114322	0.923913	84.1017	84.0195	83.8882	82.6748	83.1094	83.7924
VC0042	-0.164451	7.1222	1.4737	0.264287	125.428	125.306	125.11	139.376	140.109	141.26
VC0043	0.163891	7.31552	4.14828	0.0862857	161.022	160.864	160.613	142.479	143.228	144.405
VC0044	0.0924643	7.53166	1.63565	0.296359	183.005	182.826	182.54	170.157	171.052	172.458
VC0045	0.11036	7.25965	1.71495	0.257257	152.112	151.963	151.726	139.687	140.421	141.575
VC0046	0.110568	8.29264	0.937491	0.365312	313.453	313.146	312.657	287.817	289.33	291.707
VC0047	-0.678178	4.74359	10.7164	0.013689	18.3976	18.3796	18.3509	29.2592	29.4131	29.6548
VC0048	-1.18491	6.68565	6.68997	0.0362619	59.6812	59.6229	59.5296	134.674	135.382	136.495
VC0049	-0.316236	8.11218	12.0936	0.0103699	237.089	236.857	236.487	292.681	294.22	296.638
VC0050	-0.0599314	6.234	0.0966124	0.765022	69.4701	69.4022	69.2937	71.7982	72.1756	72.7688
VC0051	0.129853	8.24408	2.21339	0.180598	304.958	304.66	304.183	276.296	277.749	280.032
VC0052	-0.0109655	7.39917	0.00824219	0.930216	160.975	160.817	160.566	160.806	161.652	162.98
VC0054	-0.913904	5.93797	4.98719	0.0608439	39.7703	39.7314	39.6693	74.3968	74.7879	75.4025
VC0055	-0.189509	6.14561	2.55097	0.189228	62.2313	62.1705	62.0733	70.3731	70.743	71.3244
VC0056	-0.279695	7.50865	7.93856	0.0259791	157.61	157.456	157.21	189.707	190.704	192.272
VC0057	-0.345395	4.62829	5.20039	0.168848	19.3333	19.3144	19.2842	24.3849	24.5131	24.7145
VC0058	-0.39373	5.93444	9.54487	0.0176745	49.4839	49.4355	49.3582	64.4901	64.8291	65.3619
VC0060	-0.425015	5.96123	3.66866	0.0971661	49.819	49.7703	49.6925	66.3526	66.7014	67.2496
VC0061	-0.274071	10.4254	0.789786	0.40379	1204.71	1203.53	1201.65	1444.23	1451.82	1463.75
VC0062	-0.355495	9.68415	1.41403	0.273316	697.774	697.091	696.001	885.092	889.745	897.057
VC0063	-0.516181	8.42761	3.07821	0.12297	272.962	272.696	272.269	387.071	389.106	392.304
VC0064	-0.512113	7.05248	2.45044	0.161654	104.373	104.271	104.108	147.621	148.397	149.616
VC0065	-0.146038	7.99522	0.758024	0.412926	232.864	232.636	232.272	255.463	256.806	258.916
VC0066	-0.460613	8.40393	2.36906	0.167835	274.599	274.331	273.902	374.674	376.644	379.739
VC0067	-0.204421	9.21997	3.40118	0.107856	535.182	534.659	533.823	611.356	614.569	619.62
VC0068	-0.394361	6.15885	0.752901	0.414432	58.0857	58.0289	57.9382	75.7268	76.1249	76.7505
VC0069	0.0426932	5.21485	0.0344331	0.858073	34.4857	34.452	34.3981	33.1881	33.3625	33.6367
VC0070	0.414078	6.99202	9.78619	0.0167414	138.675	138.539	138.322	103.148	103.69	104.542
VC0071	0.516265	6.85598	11.3102	0.0121105	129.802	129.675	129.473	89.936	90.4087	91.1517
VC0072	-2.82196	8.8752	5.22248	0.0563543	112.198	112.089	111.913	787.295	791.433	797.937
VC0073	0.0516389	6.58934	0.120335	0.738909	92.9498	92.8589	92.7137	88.9046	89.372	90.1065
VC0074	0.00721301	6.36898	0.00227246	0.963316	78.2948	78.2183	78.096	77.2326	77.6386	78.2766
VC0075	-0.142426	7.03139	0.659622	0.443543	118.618	118.502	118.317	129.811	130.493	131.566
VC0076	-0.321922	7.5296	4.6202	0.0688339	157.376	157.223	156.977	195.056	196.081	197.693
VC0078	0.0361985	8.1819	0.0221378	0.885934	282.941	282.665	282.223	273.55	274.988	277.248
VC0079	0.0542632	6.70029	0.0778933	0.788272	100.64	100.541	100.384	96.085	96.5901	97.3839
VC0080	0.380583	5.89877	11.6298	0.0160688	63.1507	63.089	62.9904	48.0611	48.3137	48.7108
VC0081	-0.108423	5.97017	1.09237	0.480069	56.5408	56.4856	56.3973	60.4384	60.7561	61.2554
VC0082	-0.194246	6.41734	1.38107	0.278497	75.3848	75.3111	75.1934	85.5245	85.9741	86.6807
VC0083	0.0774581	7.60988	0.64144	0.449623	192.339	192.151	191.85	180.707	181.657	183.15
VC0084	0.0746677	6.17831	0.387142	0.601449	69.9488	69.8804	69.7712	65.8422	66.1883	66.7322
VC0085	-0.24544	7.89308	2.72334	0.14306	208.983	208.778	208.452	245.628	246.919	248.948
VC0086	-0.22508	7.6007	3.87419	0.0898925	171.611	171.444	171.175	198.879	199.925	201.568
VC0087	0.0873678	7.42972	0.367832	0.563412	170.093	169.926	169.661	158.711	159.546	160.857
VC0088	0.0514267	6.13437	0.0870778	0.776521	67.2579	67.1921	67.0871	64.3391	64.6773	65.2089
VC0089	-0.41291	4.18034	2.82935	0.165819	13.3346	13.3216	13.3008	17.6415	17.7342	17.88
VC0090	-0.0182536	6.58254	0.0341158	0.882747	90.3013	90.213	90.0719	90.6647	91.1413	91.8904
VC0091	0.0441027	9.84586	0.0733841	0.794319	903.424	902.541	901.13	868.672	873.238	880.415
VC0092	0.0112234	7.26064	0.00644495	0.938271	147.183	147.039	146.809	144.783	145.544	146.74
VC0093	0.000740104	7.36352	3.17659e-05	0.995661	157.629	157.475	157.229	156.191	157.012	158.302
VC0094	0.0343341	6.16929	0.0418498	0.843752	68.5533	68.4863	68.3792	66.3615	66.7103	67.2586
VC0095	-0.460818	6.62486	3.44418	0.106035	78.792	78.715	78.5919	107.556	108.121	109.01
VC0097	-0.338186	6.77116	5.18029	0.0571266	91.7204	91.6307	91.4874	114.984	115.588	116.538
VC0098	-0.210881	5.90352	2.24075	0.181239	51.9121	51.8613	51.7802	59.5846	59.8979	60.3901
VC0099	-0.136373	7.39061	2.48013	0.159477	153.028	152.879	152.64	166.763	167.639	169.017
VC0100	-0.275909	6.33812	4.20121	0.0797394	69.1069	69.0394	68.9314	82.977	83.4132	84.0987
VC0103	-0.077354	6.32678	0.445017	0.566927	73.7536	73.6815	73.5663	77.1524	77.558	78.1954
VC0105	-0.113793	7.69257	1.45828	0.266579	190.651	190.464	190.166	204.53	205.605	207.295
VC0106	0.0665868	4.31616	0.0451029	0.837892	17.6976	17.6803	17.6527	16.7482	16.8362	16.9746
VC0108	0.174904	9.53135	4.2008	0.0797513	758.441	757.7	756.515	666.045	669.546	675.049
VC0111	0.420002	6.66174	3.14379	0.119681	110.034	109.926	109.754	81.5018	81.9302	82.6035
VC0112	0.180901	8.51433	2.3116	0.172397	374.431	374.065	373.48	327.445	329.166	331.871
VC0113	0.538997	6.04697	16.4038	0.00491353	73.5528	73.4809	73.366	50.1478	50.4114	50.8257
VC0114	0.461038	6.6476	17.7507	0.00400829	110.254	110.146	109.974	79.3715	79.7887	80.4444
VC0115	0.497098	6.90933	23.0398	0.00198971	134.04	133.909	133.7	94.1173	94.612	95.3896
VC0116	-1.3205	8.45236	2.6049	0.150752	192.94	192.752	192.45	477.909	480.421	484.369
VC0117	-0.000658885	6.41492	2.96976e-05	0.996818	80.6704	80.5915	80.4655	80.0119	80.4325	81.0936
VC0118	-0.0164958	6.85105	0.0132472	0.911614	109.246	109.139	108.968	109.551	110.127	111.032
VC0119	0.000809542	5.80459	2.49269e-05	0.996156	52.178	52.127	52.0455	51.6994	51.9711	52.3983
VC0120	0.0171878	7.60064	0.041871	0.843713	187.21	187.027	186.735	183.398	184.362	185.877
VC0122	0.0437773	9.75892	0.0795089	0.786152	850.375	849.544	848.215	817.848	822.147	828.903
VC0123	0.421958	6.09696	7.24294	0.0311535	73.6936	73.6215	73.5064	54.5003	54.7868	55.2371
VC0124	-0.488926	6.0554	2.02783	0.197631	51.9451	51.8944	51.8132	72.3218	72.702	73.2995
VC0125	0.859578	10.3102	1.72688	0.230403	1583.99	1582.45	1579.97	865.384	869.933	877.083
VC0126	-0.0369063	8.11814	0.141644	0.717846	263.846	263.588	263.176	268.354	269.765	271.982
VC0127	0.0382314	6.60172	0.100072	0.761006	93.3425	93.2513	93.1054	90.115	90.5887	91.3332
VC0128	-0.002597	7.39239	0.000882049	0.980266	160.672	160.515	160.264	159.575	160.414	161.732
VC0129	-0.0467145	6.01716	0.0776639	0.788575	59.7749	59.7165	59.6231	61.2142	61.536	62.0418
VC0130	-0.235637	7.63063	1.67854	0.236372	174.554	174.383	174.111	203.776	204.847	206.53
VC0131	-0.136722	5.20743	1.13786	0.498814	32.1988	32.1673	32.117	35.1068	35.2914	35.5814
VC0132	-0.344933	6.79135	2.94768	0.129887	92.7929	92.7022	92.5573	116.874	117.488	118.454
VC0134	0.0225095	7.59436	0.0995421	0.7959	186.733	186.551	186.259	182.257	183.215	184.72
VC0135	-0.230582	7.01329	7.30956	0.0306029	113.361	113.25	113.073	131.883	132.576	133.666
VC0136	-0.195681	5.881	3.22665	0.217772	51.3696	51.3194	51.2392	58.343	58.6497	59.1317
VC0137	-0.155673	7.09235	1.99203	0.201173	123.218	123.098	122.905	136.089	136.805	137.929
VC0139	-0.161662	5.32529	0.999881	0.404396	34.7816	34.7476	34.6933	38.5853	38.7882	39.107
VC0140	-0.616525	4.56841	3.48341	0.104409	16.5393	16.5231	16.4973	25.2054	25.3379	25.5461
VC0142	-0.200134	5.46389	1.978	0.277005	37.9415	37.9044	37.8452	43.2304	43.4576	43.8148
VC0143	-0.580048	4.68593	5.25223	0.055818	18.3734	18.3554	18.3267	27.2911	27.4346	27.6601
VC0144	-0.143034	7.21975	1.63428	0.242032	135.392	135.259	135.048	148.228	149.007	150.231
VC0145	-0.0198777	5.11618	0.00804616	0.931048	31.3973	31.3666	31.3176	31.5604	31.7263	31.9871
VC0146	-0.179486	6.15746	1.97281	0.211048	62.9944	62.9329	62.8345	70.7418	71.1137	71.6981
VC0147	0.132217	7.80625	1.18275	0.312967	224.759	224.54	224.189	203.299	204.368	206.047
VC0148	0.156224	6.69048	1.60849	0.24542	103.407	103.306	103.145	91.9824	92.4659	93.2258
VC0149	0.0723535	6.69488	0.370647	0.56196	100.87	100.771	100.614	95.1031	95.603	96.3887
VC0150	0.10479	9.5388	0.682022	0.436242	744.951	744.222	743.059	686.782	690.393	696.066
VC0151	0.0127966	6.81002	0.0115534	0.917431	107.212	107.107	106.94	105.348	105.902	106.773
VC0152	-0.176387	6.11921	1.73588	0.229315	61.3656	61.3056	61.2098	68.7649	69.1264	69.6945
VC0153	-0.00556299	4.93052	0.000996387	0.97997	27.5006	27.4737	27.4307	27.3694	27.5133	27.7394
VC0154	0.314844	5.80349	6.92607	0.0537998	57.797	57.7405	57.6503	46.0406	46.2826	46.6629
VC0156	0.228626	9.58486	3.18031	0.117901	800.935	800.152	798.901	677.649	681.211	686.809
VC0157	-0.474291	7.14501	6.28419	0.0407244	113.121	113.011	112.834	155.846	156.665	157.953
VC0158	0.000121869	6.56773	5.77919e-07	0.999415	89.9299	89.842	89.7015	89.1475	89.6162	90.3527
VC0159	0.094465	7.48795	1.4369	0.294472	177.602	177.428	177.151	164.905	165.771	167.134
VC0161	-0.0528503	6.17894	0.157532	0.713023	66.9581	66.8927	66.7881	68.8627	69.2247	69.7936
VC0162	-0.291896	8.05803	6.50233	0.0382417	230.428	230.203	229.843	279.699	281.169	283.48
VC0163	0.160566	6.70843	2.31341	0.175208	104.875	104.773	104.609	93.0076	93.4965	94.2649
VC0164	-0.0951698	10.2137	0.44518	0.526097	1110.98	1109.89	1108.16	1176.52	1182.7	1192.42
VC0165	-0.465788	9.7932	2.13237	0.187774	720.562	719.858	718.732	986.621	991.808	999.959
VC0166	-0.132116	7.35126	2.63253	0.160542	149.09	148.944	148.711	161.992	162.843	164.182
VC0167	0.0135689	7.03392	0.0214946	0.896822	125.584	125.461	125.265	123.336	123.984	125.003
VC0168	0.319503	7.75673	2.20631	0.181209	230.508	230.283	229.923	183.101	184.063	185.576
VC0170	0.0954399	7.52078	0.650546	0.44656	181.792	181.615	181.331	168.681	169.568	170.962
VC0171	0.331895	8.34716	3.77254	0.0933955	349.515	349.173	348.627	275.269	276.716	278.99
VC0172	0.197555	5.80654	2.1052	0.225932	55.8187	55.7642	55.677	48.2402	48.4938	48.8924
VC0173	-0.00827882	6.34359	0.00565986	0.951088	76.4797	76.405	76.2855	76.2579	76.6587	77.2887
VC0174	-0.858567	6.63937	5.21767	0.0564418	67.2257	67.16	67.055	120.947	121.583	122.582
VC0175	0.135252	9.08507	0.882162	0.379009	548.891	548.355	547.497	495.455	498.059	502.152
VC0176	-0.542797	5.21657	15.7137	0.00755727	27.6797	27.6526	27.6094	40.0329	40.2434	40.5741
VC0177	-0.429654	4.72904	2.5987	0.151169	20.17	20.1503	20.1188	26.9762	27.118	27.3409
VC0178	-0.134619	9.12081	1.0192	0.346462	512.47	511.969	511.169	557.757	560.689	565.297
VC0179	-0.0401614	9.52957	0.146107	0.713671	704.315	703.626	702.526	717.961	721.735	727.666
VC0180	-0.812811	9.7591	2.1636	0.184961	607.818	607.224	606.274	1058.61	1064.17	1072.92
VC0181	-0.472615	6.42247	7.27476	0.0308888	67.9331	67.8667	67.7606	93.5014	93.9929	94.7654
VC0182	-0.289899	5.70038	1.02834	0.34445	43.5405	43.498	43.4299	52.7997	53.0773	53.5135
VC0183	-0.278014	5.77086	5.87736	0.0925483	46.0099	45.9649	45.8931	55.3339	55.6248	56.0819
VC0184	-1.53273	6.88642	2.81281	0.137599	57.813	57.7565	57.6661	166.066	166.939	168.311
VC0185	-0.212502	4.87764	1.45726	0.351827	24.5355	24.5115	24.4732	28.2039	28.3522	28.5852
VC0186	-0.997154	10.4334	3.29327	0.112614	893.25	892.377	890.982	1767.74	1777.04	1791.64
VC0187	0.0599935	7.43187	0.375868	0.559288	168.775	168.61	168.346	160.5	161.344	162.67
VC0188	-0.302888	9.04024	6.15457	0.0422999	455.059	454.614	453.903	556.558	559.484	564.082
VC0190	-0.127731	7.66663	2.08005	0.192619	186.278	186.095	185.804	201.78	202.841	204.508
VC0191	0.0924767	3.6299	0.0833392	0.801803	10.3195	10.3094	10.2933	9.58767	9.63807	9.71728
VC0192	-0.475399	5.80676	7.08324	0.0325268	43.6926	43.6499	43.5817	60.271	60.5878	61.0858
VC0194	-0.372872	7.86401	10.3291	0.0148643	195.003	194.813	194.508	250.376	251.692	253.761
VC0195	-0.0396441	5.2502	0.0591157	0.842603	34.3985	34.3649	34.3111	35.0557	35.24	35.5296
VC0196	0.0504691	7.2225	0.156746	0.704009	145.225	145.083	144.856	139.02	139.751	140.899
VC0197	0.104524	3.6475	0.146466	0.775097	10.5134	10.5031	10.4867	9.68571	9.73663	9.81665
VC0198	-0.010721	4.06617	0.00176632	0.972388	14.1797	14.1658	14.1437	14.1633	14.2378	14.3548
VC0199	-0.189655	5.58061	2.60151	0.283387	41.4531	41.4125	41.3478	46.887	47.1334	47.5208
VC0200	-0.18623	6.91695	0.667422	0.440977	107.684	107.579	107.41	121.483	122.121	123.125
VC0201	0.489376	3.98411	1.95149	0.205291	15.5957	15.5805	15.5561	10.9779	11.0356	11.1263
VC0202	-0.258425	3.73554	0.499517	0.502648	9.91888	9.90918	9.89369	11.7868	11.8488	11.9462
VC0203	-0.408687	4.88882	1.71994	0.231247	22.9252	22.9028	22.867	30.2111	30.37	30.6196
VC0204	-0.344157	4.45296	4.10232	0.199288	16.9249	16.9084	16.8819	21.333	21.4451	21.6214
VC0207	-0.138506	5.8692	0.980525	0.383706	52.0185	51.9677	51.8864	56.7793	57.0778	57.5469
VC0208	0.0479795	6.10967	0.0890122	0.774134	66.0032	65.9387	65.8356	63.2902	63.6229	64.1458
VC0209	0.227581	7.99711	6.89578	0.0342413	264.938	264.679	264.266	224.307	225.486	227.34
VC0210	0.465497	7.16561	19.1841	0.00326777	159.083	158.928	158.679	114.185	114.785	115.728
VC0211	0.109758	6.33827	0.387036	0.553659	79.3228	79.2452	79.1213	72.8694	73.2525	73.8545
VC0212	0.191792	6.32876	2.57952	0.155434	80.9381	80.859	80.7326	70.2367	70.606	71.1862
VC0213	0.03442	6.38836	0.0486103	0.831818	80.1238	80.0455	79.9203	77.5578	77.9655	78.6063
VC0214	0.0901178	5.23275	0.165139	0.696655	35.5112	35.4765	35.4211	33.0659	33.2398	33.5129
VC0215	0.269888	6.88864	5.76712	0.0475108	123.361	123.241	123.048	101.411	101.944	102.782
VC0216	-0.122497	7.91959	1.36601	0.280913	222.768	222.55	222.202	240.431	241.695	243.681
VC0217	0.00653102	4.07137	0.00141396	0.983149	14.3214	14.3074	14.2851	14.1334	14.2076	14.3244
VC0218	0.647599	10.8307	12.9065	0.0088908	2152.26	2150.16	2146.8	1362	1369.16	1380.41
VC0219	1.0095	9.79352	15.7508	0.00544786	1146.61	1145.49	1143.7	564.573	567.541	572.205
VC0220	0.270455	5.6898	3.78905	0.112144	52.5227	52.4714	52.3893	43.148	43.3749	43.7313
VC0221	0.119418	6.22382	1.37038	0.39407	73.3472	73.2755	73.1609	66.9288	67.2807	67.8336
VC0222	-0.0296569	5.93766	0.0892429	0.848597	56.807	56.7515	56.6627	57.4898	57.792	58.267
VC0223	0.411345	6.66086	17.2766	0.00430031	109.677	109.57	109.398	81.7271	82.1568	82.832
VC0224	-0.0226506	5.80763	0.0337331	0.889372	51.8674	51.8167	51.7357	52.2362	52.5108	52.9424
VC0225	0.114987	6.39563	1.09272	0.385261	82.7669	82.686	82.5567	75.7582	76.1564	76.7823
VC0227	-0.130016	6.42047	0.807195	0.398922	77.3533	77.2777	77.1569	83.9306	84.3718	85.0652
VC0228	0.345946	6.88282	3.18023	0.117904	125.796	125.673	125.476	98.096	98.6116	99.4221
VC0229	0.00732702	7.84751	0.00522293	0.944417	221.77	221.553	221.207	218.745	219.895	221.702
VC0230	-0.213322	7.79136	1.98151	0.20223	196.983	196.79	196.483	226.425	227.615	229.486
VC0231	-0.144704	8.38604	1.06409	0.336742	306.061	305.761	305.283	335.449	337.213	339.984
VC0232	0.209212	5.33837	1.72464	0.278493	39.9118	39.8727	39.8104	34.2099	34.3897	34.6723
VC0233	0.107175	7.11462	1.47442	0.295045	137.219	137.085	136.87	126.288	126.952	127.995
VC0234	-0.260011	8.15799	1.22462	0.30518	250.1	249.856	249.465	296.936	298.497	300.95
VC0235	0.0888991	7.75216	1.05234	0.339246	213.309	213.1	212.767	198.826	199.871	201.514
VC0236	0.0405803	7.90122	0.0857734	0.778147	232.905	232.677	232.314	224.491	225.671	227.526
VC0237	0.179346	7.62156	0.745484	0.416628	200.59	200.393	200.08	175.601	176.524	177.974
VC0238	0.0671927	6.63815	0.268154	0.620598	96.7316	96.637	96.4859	91.5285	92.0097	92.7659
VC0239	-0.080852	8.79177	0.839748	0.390072	415.524	415.118	414.469	435.697	437.987	441.587
VC0240	0.0273239	8.99911	0.0810276	0.784181	498.564	498.077	497.298	484.993	487.543	491.549
VC0241	-0.0510356	10.3116	0.172448	0.69043	1207.91	1206.73	1204.84	1240.63	1247.15	1257.4
VC0242	0.137027	10.016	2.35472	0.168958	1048.98	1047.95	1046.31	945.701	950.672	958.485
VC0243	0.107075	11.2395	1.4738	0.264273	2427.97	2425.59	2421.8	2234.86	2246.61	2265.07
VC0244	0.049434	11.2953	0.302743	0.599349	2475.28	2472.86	2468.99	2371.29	2383.75	2403.34
VC0245	0.346851	10.7792	3.40421	0.107726	1904.6	1902.74	1899.76	1484.66	1492.46	1504.73
VC0246	0.239911	9.61334	1.85935	0.215102	819.884	819.083	817.802	688.275	691.893	697.58
VC0247	0.130721	10.2374	1.14944	0.319376	1220.74	1219.55	1217.64	1105.38	1111.19	1120.32
VC0248	0.291249	8.73302	0.550702	0.482283	451.651	451.209	450.504	365.884	367.807	370.83
VC0249	0.0510173	11.0963	0.341038	0.577632	2157.29	2155.18	2151.81	2064.39	2075.24	2092.3
VC0250	-0.0326927	10.9242	0.139272	0.720096	1859.84	1858.02	1855.12	1886.08	1895.99	1911.57
VC0251	0.0979412	12.229	1.09001	0.331319	4808.15	4803.45	4795.94	4453.85	4477.26	4514.06
VC0252	-0.0324707	10.7063	0.118047	0.741293	1598.94	1597.38	1594.88	1621.25	1629.77	1643.17
VC0253	0.68565	6.6761	6.51405	0.038114	119.784	119.667	119.48	73.7844	74.1723	74.7819
VC0254	0.243995	9.0062	2.94542	0.130012	538.208	537.682	536.841	450.53	452.899	456.621
VC0255	0.407344	6.89159	3.1535	0.119204	128.946	128.82	128.618	96.3584	96.8649	97.661
VC0258	0.220757	8.78278	3.11556	0.121082	457.281	456.834	456.119	389.001	391.046	394.26
VC0259	0.48761	7.73871	2.41641	0.1642	239.345	239.111	238.737	169.196	170.085	171.483
VC0260	0.104367	7.90115	0.854147	0.386259	237.972	237.739	237.367	219.448	220.602	222.415
VC0262	0.0431464	6.82242	0.0796099	0.786021	109.292	109.186	109.015	105.155	105.707	106.576
VC0263	0.107297	6.23507	1.13853	0.441669	73.6392	73.5672	73.4522	67.7633	68.1195	68.6793
VC0264	-0.210999	7.25678	2.93469	0.130605	135.527	135.395	135.183	155.539	156.357	157.642
VC0265	-0.0272774	6.94427	0.0825165	0.804447	116.234	116.12	115.938	117.434	118.051	119.021
VC0266	-0.311041	4.35778	3.39706	0.262793	15.9374	15.9218	15.8969	19.6315	19.7347	19.8969
VC0267	-0.342241	6.25549	8.50293	0.0225757	63.5194	63.4573	63.358	79.8645	80.2843	80.9441
VC0268	0.240415	7.43871	7.16118	0.0318469	179.952	179.776	179.495	150.998	151.792	153.039
VC0269	-2.77896	10.8822	5.04115	0.0597739	464.624	464.17	463.444	3162.24	3178.86	3204.99
VC0270	-0.16598	8.66389	2.28818	0.174305	368.594	368.234	367.658	409.988	412.144	415.531
VC0271	0.188921	6.19203	1.40611	0.274548	73.3623	73.2906	73.176	63.7882	64.1236	64.6506
VC0273	-4.0331	11.2255	7.04273	0.0328877	266.842	266.581	266.164	4332.83	4355.6	4391.4
VC0274	0.197794	7.52585	1.13556	0.322107	188.702	188.517	188.223	163.093	163.95	165.297
VC0275	0.231757	9.35708	3.19806	0.117048	684.325	683.656	682.587	577.73	580.767	585.54
VC0276	0.324467	9.23883	10.0773	0.0156991	648.883	648.249	647.235	513.704	516.404	520.648
VC0277	-0.460165	5.21604	7.22574	0.0312977	28.6231	28.5951	28.5504	39.0841	39.2896	39.6125
VC0278	0.0062552	5.14316	0.000942986	0.976633	32.3174	32.2858	32.2353	31.8998	32.0675	32.3311
VC0281	-0.0605991	4.25512	0.0421764	0.843153	16.1499	16.1341	16.1089	16.7029	16.7907	16.9287
VC0282	-0.0375633	5.8957	0.0964299	0.813094	54.967	54.9132	54.8274	55.9341	56.2282	56.6903
VC0283	0.539287	4.12445	6.49411	0.0775339	17.6773	17.66	17.6324	12.0204	12.0836	12.1829
VC0284	-0.0455506	8.61093	0.135881	0.723352	370.953	370.59	370.011	379.557	381.553	384.688
VC0285	0.225264	4.96478	0.587583	0.468516	30.4799	30.4501	30.4025	25.8311	25.9669	26.1803
VC0286	-0.595352	4.7568	3.70807	0.0957122	19.2418	19.223	19.1929	28.8842	29.0361	29.2747
VC0288	-0.744743	4.32991	5.27156	0.0554731	13.0353	13.0226	13.0022	21.7387	21.8529	22.0325
VC0289	0.135672	6.22773	0.874994	0.380843	73.953	73.8807	73.7651	66.7243	67.075	67.6263
VC0290	1.24919	7.23579	19.9138	0.00295824	202.877	202.679	202.362	84.5399	84.9843	85.6827
VC0291	0.735398	8.42329	61.3169	0.000106842	413.222	412.818	412.172	246.014	247.308	249.34
VC0293	0.116847	7.98233	0.684751	0.435367	252.915	252.668	252.273	231.219	232.435	234.345
VC0295	0.116557	10.0932	1.39871	0.275706	1099.24	1098.17	1096.45	1005.18	1010.46	1018.77
VC0296	0.059601	9.26684	0.496218	0.504016	607.297	606.704	605.755	577.694	580.731	585.504
VC0297	0.208199	7.45683	3.69637	0.0961409	180.387	180.211	179.929	154.784	155.598	156.877
VC0298	-0.407015	4.62379	4.46838	0.106024	18.8029	18.7845	18.7551	24.7571	24.8873	25.0918
VC0300	-0.575709	3.93908	3.50669	0.10346	10.3019	10.2918	10.2757	15.2826	15.363	15.4892
VC0302	0.270609	6.76401	6.56631	0.0375512	112.998	112.887	112.711	92.8434	93.3315	94.0985
VC0303	-0.57822	6.52938	4.23637	0.0787402	70.1857	70.1171	70.0075	103.946	104.493	105.351
VC0304	0.0752534	9.12904	0.521	0.493912	554.717	554.174	553.308	521.981	524.725	529.037
VC0305	-0.0344838	10.6873	0.0849679	0.779158	1576.93	1575.38	1572.92	1601.16	1609.58	1622.81
VC0306	-0.127485	8.3805	1.13525	0.322168	306.792	306.492	306.013	332.26	334.007	336.752
VC0307	0.601395	9.80075	23.5279	0.00187753	1039.58	1038.57	1036.94	679.261	682.831	688.443
VC0308	0.00587802	6.84661	0.00359026	0.9579	109.756	109.649	109.477	108.367	108.937	109.832
VC0309	-0.337018	8.68533	6.91142	0.0340939	350.79	350.447	349.899	439.313	441.622	445.251
VC0311	0.0867444	6.02771	0.561509	0.563165	63.0666	63.005	62.9065	58.8675	59.177	59.6633
VC0312	-0.189897	8.16187	0.785634	0.404965	257.436	257.185	256.782	291.14	292.671	295.076
VC0315	0.114092	7.61689	2.09172	0.191524	195.676	195.485	195.179	179.23	180.172	181.653
VC0317	-0.636368	4.31845	10.219	0.0253286	13.543	13.5297	13.5086	20.9388	21.0488	21.2218
VC0318	0.115727	6.93045	1.53387	0.290013	120.869	120.751	120.562	110.582	111.163	112.077
VC0319	-0.0774993	7.44209	0.568751	0.475457	162.049	161.891	161.638	169.526	170.417	171.818
VC0320	0.283897	6.7545	9.6603	0.01722	112.711	112.601	112.425	91.7577	92.24	92.9981
VC0321	0.0527455	11.662	0.10772	0.752395	3195.74	3192.62	3187.63	3054.47	3070.52	3095.76
VC0322	0.16403	9.03645	2.7195	0.143301	535.681	535.158	534.321	473.978	476.47	480.386
VC0323	0.278029	9.17305	9.71196	0.0170215	610.983	610.386	609.432	499.525	502.151	506.278
VC0324	0.527858	11.6859	18.4309	0.00363252	3768.34	3764.66	3758.77	2591.11	2604.73	2626.13
VC0325	0.384243	11.7248	17.6567	0.00406414	3712.31	3708.68	3702.88	2819.77	2834.59	2857.88
VC0326	0.54679	11.7505	16.977	0.00449906	3962.15	3958.28	3952.09	2688.85	2702.98	2725.2
VC0327	0.481818	12.4827	18.3122	0.00369473	6462.28	6455.96	6445.87	4587.57	4611.69	4649.59
VC0328	0.117426	12.6018	0.54187	0.485688	6267.24	6261.12	6251.33	5727.56	5757.66	5804.98
VC0329	0.111973	12.8495	1.64474	0.240676	7427.9	7420.64	7409.04	6813.97	6849.79	6906.08
VC0330	-0.0954077	8.71721	0.299294	0.601393	392.446	392.063	391.45	415.673	417.858	421.292
VC0331	-0.560272	5.99591	2.72758	0.142795	48.3419	48.2947	48.2192	70.7272	71.099	71.6833
VC0332	-0.17707	8.33216	4.59038	0.0695425	291.3	291.015	290.56	326.518	328.235	330.932
VC0333	-0.372402	6.9224	5.9299	0.0452246	100.702	100.603	100.446	129.273	129.952	131.02
VC0334	-0.117499	6.45019	1.36181	0.363245	79.3641	79.2866	79.1626	85.3672	85.8159	86.5212
VC0335	-0.306655	6.73218	3.60895	0.0994253	90.3175	90.2293	90.0882	110.775	111.357	112.273
VC0336	-0.223371	10.9913	5.14074	0.0578631	1818.57	1816.79	1813.95	2104.83	2115.89	2133.28
VC0337	-0.129411	6.49636	1.78192	0.309275	81.6546	81.5748	81.4473	88.5598	89.0253	89.757
VC0338	-0.290804	5.28227	1.8994	0.210758	32.1059	32.0745	32.0244	38.9652	39.17	39.4919
VC0339	0.207748	7.16168	3.89803	0.0890961	146.591	146.448	146.219	125.821	126.483	127.522
VC0340	-0.0689527	8.03846	0.271826	0.61826	246.753	246.512	246.127	256.609	257.958	260.078
VC0341	0.0576558	6.82156	0.0730239	0.79481	109.769	109.661	109.49	104.555	105.105	105.968
VC0342	-0.0882847	6.76163	0.175434	0.687932	99.9907	99.8929	99.7367	105.393	105.947	106.817
VC0343	-0.24057	5.69603	4.04774	0.155738	44.2171	44.1739	44.1048	51.8131	52.0855	52.5136
VC0344	0.0313063	7.31895	0.152373	0.74429	154.397	154.246	154.005	149.778	150.566	151.803
VC0345	-0.258991	7.76685	1.43251	0.270472	190.343	190.156	189.859	225.834	227.021	228.887
VC0346	-0.0532319	8.98252	0.38714	0.553607	479.206	478.738	477.989	492.939	495.53	499.603
VC0347	-0.0302721	10.7568	0.103747	0.756823	1657.26	1655.64	1653.06	1677.83	1686.65	1700.51
VC0348	-0.0805802	10.3959	0.445167	0.526103	1267.31	1266.07	1264.1	1328.57	1335.56	1346.53
VC0349	-0.115654	10.2148	0.665055	0.441753	1103.66	1102.58	1100.86	1185.48	1191.72	1201.51
VC0350	-0.0118832	9.64282	0.0109752	0.919515	769.565	768.812	767.61	769.246	773.289	779.645
VC0351	-0.108768	4.70968	0.238685	0.654084	22.4734	22.4514	22.4163	24.0341	24.1605	24.359
VC0352	0.166013	5.37802	1.26539	0.382867	40.5076	40.468	40.4047	35.78	35.9681	36.2637
VC0353	-0.035363	7.39681	0.0420264	0.843428	159.337	159.181	158.932	161.887	162.738	164.075
VC0354	-0.152651	10.9088	0.935589	0.36577	1762.85	1761.13	1758.37	1942.73	1952.95	1969
VC0355	0.0237725	7.69205	0.00957173	0.924817	200.051	199.855	199.543	195.084	196.11	197.721
VC0356	-0.124974	7.3052	0.892578	0.376369	144.721	144.58	144.354	156.469	157.291	158.584
VC0357	-0.248981	6.17839	2.89708	0.13271	62.3072	62.2463	62.149	73.4293	73.8154	74.422
VC0358	-0.427364	5.79388	11.0682	0.0127238	44.1342	44.091	44.0221	58.8819	59.1915	59.6779
VC0359	0.511345	11.4142	9.99465	0.0159862	3106.43	3103.39	3098.54	2160.56	2171.92	2189.77
VC0360	0.474608	11.5472	5.37073	0.0537471	3370.78	3367.49	3362.22	2404.89	2417.53	2437.4
VC0361	0.279235	11.3778	3.39561	0.108095	2825.57	2822.81	2818.39	2308.27	2320.4	2339.47
VC0362	0.21913	13.1263	7.46197	0.0293901	9320.01	9310.9	9296.34	7937.67	7979.39	8044.97
VC0364	-0.364491	7.0028	18.0704	0.00382573	106.906	106.802	106.635	136.484	137.202	138.329
VC0365	0.36406	7.98445	3.85788	0.0904425	274.005	273.737	273.309	211.033	212.142	213.886
VC0366	0.305267	11.9221	2.96095	0.129161	4155.15	4151.09	4144.6	3333.74	3351.26	3378.8
VC0367	0.340273	10.8189	11.8184	0.010942	1953.92	1952.01	1948.96	1530.06	1538.1	1550.75
VC0368	0.431111	11.2073	13.7486	0.00763376	2629.11	2626.54	2622.44	1933.16	1943.32	1959.29
VC0369	0.655023	11.0547	7.65342	0.0279537	2519.23	2516.76	2512.83	1586.05	1594.38	1607.49
VC0370	-0.386931	5.42062	3.34353	0.110363	34.2185	34.1851	34.1316	44.3971	44.6305	44.9973
VC0371	-0.150077	8.28203	2.2296	0.179207	284.081	283.804	283.36	312.523	314.166	316.748
VC0372	-0.318396	7.90516	3.84226	0.0909738	204.984	204.784	204.464	253.432	254.765	256.858
VC0373	-0.0886048	5.29091	0.371924	0.651235	34.8309	34.7968	34.7424	36.7259	36.919	37.2224
VC0374	-0.0798067	9.95854	0.450813	0.52357	935.661	934.746	933.285	980.365	985.519	993.618
VC0376	-0.237194	5.21731	0.667985	0.440793	31.2401	31.2096	31.1608	36.5276	36.7196	37.0214
VC0377	-0.0118741	8.1221	0.01118	0.918771	266.903	266.642	266.225	266.791	268.194	270.398
VC0378	-0.0781656	7.9118	0.467885	0.516051	225.113	224.893	224.542	235.606	236.844	238.791
VC0379	0.422674	5.87887	11.5092	0.0116345	63.0462	62.9846	62.8861	46.5983	46.8432	47.2282
VC0381	-0.650403	7.12342	2.75817	0.1409	103.585	103.484	103.322	161.258	162.105	163.438
VC0384	-0.243716	6.02411	1.00536	0.349547	55.9065	55.8518	55.7645	65.6479	65.993	66.5353
VC0385	-0.253566	5.95234	0.827796	0.393284	52.9048	52.8531	52.7705	62.5509	62.8797	63.3965
VC0386	-0.149098	5.29168	1.49616	0.447356	34.0933	34.0599	34.0067	37.493	37.6901	37.9998
VC0389	-0.0574103	7.67443	0.114826	0.744694	192.069	191.881	191.581	198.149	199.191	200.828
VC0390	-0.388165	9.26793	2.3236	0.17143	515.825	515.321	514.515	669.297	672.815	678.345
VC0391	-0.0228079	8.78975	0.0264149	0.875503	423.525	423.111	422.45	426.569	428.811	432.335
VC0392	-0.348352	7.00195	6.36823	0.0397437	107.515	107.41	107.242	135.733	136.447	137.568
VC0393	-0.124031	7.37471	1.06649	0.336235	152.005	151.856	151.619	164.235	165.098	166.455
VC0394	-0.214587	8.60598	7.16974	0.0317734	347.715	347.375	346.832	400.023	402.125	405.43
VC0395	0.00112088	9.29568	8.65127e-05	0.992839	607.295	606.702	605.753	601.595	604.758	609.728
VC0396	-0.514543	3.66588	6.84593	0.159596	8.45812	8.44985	8.43664	12.0319	12.0951	12.1945
VC0397	0.503866	9.09679	23.9863	0.00177951	620.027	619.42	618.452	433.448	435.727	439.308
VC0398	0.00916449	8.03317	0.00601684	0.940351	252.664	252.417	252.022	248.9	250.209	252.265
VC0399	-0.237526	7.91336	1.25233	0.300186	212.598	212.39	212.058	248.509	249.815	251.868
VC0400	-0.220106	6.74952	2.39195	0.166065	94.4773	94.3849	94.2374	109.121	109.695	110.596
VC0401	-3.24146	8.97431	5.9081	0.0455224	92.7578	92.6671	92.5222	870.75	875.327	882.521
VC0402	-0.149859	8.95705	0.996916	0.35145	454.747	454.302	453.592	500.191	502.82	506.953
VC0403	-0.287001	7.39487	5.1614	0.0574768	145.113	144.972	144.745	175.555	176.478	177.928
VC0404	0.16008	6.86222	2.67307	0.152705	116.89	116.776	116.593	103.7	104.245	105.101
VC0405	0.0279552	8.31946	0.0609639	0.812093	310.569	310.265	309.78	301.982	303.569	306.064
VC0406	0.05069	7.18017	0.0775039	0.788787	140.977	140.839	140.619	134.933	135.642	136.757
VC0407	-0.301033	6.43325	7.61767	0.0282149	73.2363	73.1647	73.0503	89.4805	89.9509	90.6901
VC0408	-0.612502	7.80763	20.1147	0.00287969	170.107	169.941	169.675	257.903	259.259	261.389
VC0409	-0.0809879	10.2149	0.754317	0.414015	1117.5	1116.4	1114.66	1171.85	1178.01	1187.69
VC0410	0.140686	7.77258	0.496045	0.504087	220.15	219.934	219.591	197.963	199.004	200.639
VC0411	-0.31032	7.15368	2.46883	0.160301	121.404	121.285	121.095	149.271	150.056	151.289
VC0412	0.000753404	6.40072	2.90794e-05	0.995848	79.9015	79.8234	79.6986	79.1717	79.5879	80.242
VC0413	-0.0772894	5.19167	0.219219	0.703132	32.5196	32.4878	32.437	34.0205	34.1993	34.4804
VC0414	-0.205359	9.04925	2.76146	0.140698	475.081	474.616	473.874	543.055	545.91	550.396
VC0415	0.12171	8.9907	0.941308	0.364396	511.703	511.203	510.404	466.243	468.694	472.546
VC0416	0.194988	7.29724	6.52236	0.042745	160.585	160.428	160.177	139.06	139.791	140.939
VC0417	0.0415589	6.17665	0.0763398	0.790333	69.0843	69.0167	68.9088	66.5408	66.8906	67.4403
VC0418	-0.133779	7.33804	1.49798	0.260737	147.621	147.476	147.246	160.581	161.425	162.751
VC0419	-0.192809	8.51852	1.45195	0.267527	329.807	329.485	328.97	373.735	375.7	378.788
VC0420	-0.149449	8.29503	1.00679	0.349227	286.738	286.458	286.01	315.308	316.965	319.57
VC0421	-0.341751	7.00602	5.50201	0.0515688	108.099	107.994	107.825	135.846	136.56	137.683
VC0422	-0.253475	8.44008	3.90947	0.0887173	305.259	304.961	304.484	360.781	362.677	365.658
VC0423	-0.661405	6.6772	47.7512	0.000233707	75.2571	75.1836	75.066	118.075	118.696	119.671
VC0424	-0.316759	7.2	0.499082	0.502828	125.107	124.985	124.79	154.513	155.325	156.601
VC0425	-0.0211689	6.15681	0.0240644	0.884396	66.6481	66.5829	66.4788	67.0523	67.4048	67.9588
VC0426	0.145664	4.88904	1.00092	0.521484	28.0675	28.04	27.9962	25.1414	25.2736	25.4813
VC0428	-0.431029	7.79749	1.71645	0.231672	181.917	181.739	181.455	243.19	244.468	246.477
VC0429	-0.146899	8.31059	0.45016	0.523862	290.137	289.853	289.4	318.481	320.155	322.786
VC0430	0.0396047	10.1507	0.212257	0.659034	1114.75	1113.66	1111.92	1075.22	1080.87	1089.75
VC0431	-0.110267	7.64487	1.07177	0.335122	184.625	184.445	184.156	197.583	198.621	200.254
VC0432	-0.0166854	8.91568	0.0171732	0.899441	463.329	462.876	462.152	464.682	467.125	470.964
VC0433	0.126124	6.26222	0.763002	0.411472	75.5494	75.4755	75.3575	68.6183	68.979	69.5459
VC0434	0.191154	8.28315	3.20753	0.116597	319.739	319.427	318.927	277.633	279.092	281.386
VC0435	0.260858	10.9938	8.00604	0.0255386	2152.28	2150.17	2146.81	1780.77	1790.14	1804.85
VC0436	0.856554	9.21287	9.44778	0.0180689	738.406	737.684	736.531	404.231	406.356	409.695
VC0437	-0.0170241	9.13525	0.00820846	0.930359	539.758	539.23	538.387	541.46	544.307	548.78
VC0438	-0.0240611	7.06207	0.00806871	0.930952	126.442	126.318	126.121	127.463	128.133	129.186
VC0439	-0.132293	5.77506	0.193852	0.67306	48.7301	48.6825	48.6064	52.9617	53.2401	53.6777
VC0440	-0.203973	6.85438	2.15325	0.185887	102.357	102.257	102.097	116.905	117.519	118.485
VC0441	-0.288281	7.23163	6.80338	0.0351298	129.332	129.205	129.003	156.605	157.428	158.722
VC0442	-0.530301	6.82193	10.1908	0.0153155	88.0567	87.9706	87.8331	126.134	126.797	127.839
VC0443	0.21632	8.27717	6.02719	0.0439267	321.001	320.688	320.186	273.907	275.347	277.61
VC0444	-0.142665	8.3658	0.880754	0.379368	301.994	301.699	301.227	330.525	332.262	334.993
VC0445	-0.0349843	8.90579	0.0228901	0.884029	457.218	456.771	456.057	464.408	466.849	470.686
VC0446	-0.110303	9.71514	0.179682	0.684421	781.531	780.767	779.546	836.369	840.766	847.676
VC0447	0.0315331	6.00334	0.0474034	0.834626	60.8235	60.764	60.669	58.9931	59.3032	59.7906
VC0449	0.233292	6.15822	2.71732	0.143438	72.6387	72.5676	72.4542	61.2422	61.5641	62.0701
VC0450	-0.252952	7.35046	3.55131	0.101673	142.487	142.348	142.126	168.355	169.24	170.631
VC0451	-0.267417	7.11061	3.19246	0.117316	119.725	119.608	119.421	142.891	143.642	144.823
VC0452	-0.022172	7.10675	0.0211707	0.888433	130.556	130.429	130.225	131.438	132.129	133.215
VC0453	0.385591	6.96004	8.83207	0.0208554	134.43	134.299	134.089	101.986	102.522	103.365
VC0454	-0.0229035	6.36947	0.042113	0.864457	77.5031	77.4273	77.3062	78.0668	78.4772	79.1222
VC0455	0.0344123	6.61142	0.0565734	0.818837	93.8608	93.7691	93.6224	90.8559	91.3335	92.0841
VC0456	-0.126047	6.34516	0.8304	0.392581	73.4277	73.3559	73.2412	79.4526	79.8702	80.5266
VC0457	-0.326196	6.90964	2.70202	0.144404	101.607	101.508	101.349	126.32	126.984	128.027
VC0458	-0.117908	5.48543	0.842306	0.518037	39.7204	39.6816	39.6195	42.7422	42.9669	43.32
VC0459	-0.0673429	7.01033	0.259646	0.626096	120.068	119.951	119.763	124.727	125.383	126.414
VC0460	0.0476116	7.00242	0.258668	0.65504	124.273	124.151	123.957	119.199	119.825	120.81
VC0461	-0.192079	6.85532	1.38607	0.277701	102.873	102.772	102.612	116.528	117.141	118.103
VC0462	-0.0655811	6.41881	0.38431	0.615711	79.0716	78.9943	78.8708	82.0418	82.4731	83.1509
VC0463	-0.319848	6.25314	5.14635	0.0577579	63.9638	63.9013	63.8014	79.1825	79.5988	80.2529
VC0464	-0.0873114	5.08165	0.282218	0.679592	29.881	29.8518	29.8051	31.4794	31.6449	31.905
VC0465	-0.724832	4.70969	7.41498	0.0297572	17.5733	17.5561	17.5286	28.8743	29.0261	29.2646
VC0466	0.0522887	5.88183	0.251313	0.741103	56.1438	56.089	56.0013	53.6745	53.9567	54.4001
VC0467	-0.0137582	7.37964	0.0221709	0.88585	158.626	158.471	158.223	158.767	159.602	160.913
VC0468	-0.0309777	7.8589	0.13265	0.726498	220.583	220.368	220.023	223.432	224.607	226.452
VC0469	-0.17741	7.16175	4.12865	0.0818554	128.357	128.232	128.031	143.919	144.675	145.864
VC0470	-0.081245	5.01168	0.437529	0.707895	28.4357	28.4079	28.3634	29.831	29.9878	30.2342
VC0471	-0.0347336	4.40503	0.0188621	0.898439	18.299	18.2811	18.2526	18.5865	18.6842	18.8377
VC0472	0.0184905	9.20895	0.00642833	0.93835	575.192	574.629	573.731	562.973	565.932	570.583
VC0473	0.011972	9.7187	0.0113131	0.918291	817.97	817.171	815.893	804.221	808.448	815.092
VC0474	-0.111713	7.36524	1.39625	0.276094	151.675	151.527	151.29	162.485	163.339	164.681
VC0475	-0.356934	11.9675	1.87929	0.212923	3401.8	3398.48	3393.17	4319.2	4341.9	4377.58
VC0476	-0.240588	8.74672	6.14213	0.0424553	379.825	379.454	378.861	444.91	447.249	450.924
VC0477	-0.00423271	11.0865	0.000411983	0.984375	2102.28	2100.22	2096.94	2090.29	2101.28	2118.55
VC0478	-0.604338	11.7238	2.01095	0.19929	2599.56	2597.02	2592.96	3918.08	3938.68	3971.05
VC0480	-0.0932094	8.74532	0.67179	0.439551	400.523	400.131	399.506	423.581	425.808	429.307
VC0481	0.201838	4.17157	2.16962	0.497928	16.5493	16.5331	16.5073	14.2485	14.3234	14.4411
VC0482	0.0112149	4.60712	0.00218484	0.964528	21.7063	21.6851	21.6512	21.3517	21.4639	21.6403
VC0483	-0.212742	7.14475	4.06791	0.0836846	125.183	125.061	124.865	143.843	144.599	145.788
VC0485	0.259202	10.4711	1.10574	0.328094	1496.72	1495.26	1492.92	1239.79	1246.31	1256.55
VC0486	0.397137	6.91032	3.76652	0.093609	130.26	130.132	129.929	98.0325	98.5478	99.3577
VC0487	0.0463857	8.34658	0.133598	0.72557	318.503	318.192	317.695	305.765	307.372	309.898
VC0488	-0.406657	5.70133	8.90483	0.0204984	41.6244	41.5837	41.5187	54.7427	55.0305	55.4828
VC0489	0.0829084	3.912	0.0811417	0.801111	12.9528	12.9401	12.9199	12.1171	12.1808	12.2809
VC0490	0.131117	9.56879	1.18298	0.312923	767.324	766.574	765.375	694.614	698.266	704.004
VC0491	0.172739	6.61066	0.427005	0.534417	98.2608	98.1647	98.0112	86.4077	86.8619	87.5758
VC0492	0.0621857	9.03182	0.32607	0.585914	516.145	515.641	514.834	490.105	492.682	496.731
VC0493	0.0554653	6.54887	0.0713606	0.797097	90.4454	90.357	90.2157	86.2797	86.7332	87.446
VC0494	-0.190668	3.82171	1.00706	0.576529	10.919	10.9083	10.8913	12.372	12.437	12.5392
VC0499	-0.37274	4.82221	9.45225	0.110732	22.1312	22.1096	22.075	28.4455	28.595	28.83
VC0501	-0.10323	4.29948	0.460174	0.715549	16.4664	16.4503	16.4246	17.5446	17.6368	17.7818
VC0502	-0.241023	7.07057	2.97829	0.128219	117.568	117.453	117.27	137.771	138.495	139.634
VC0503	-0.277375	6.15085	2.0542	0.195078	60.4421	60.3831	60.2886	72.6504	73.0323	73.6325
VC0504	-0.230649	5.15869	4.56034	0.262703	30.005	29.9756	29.9288	34.9249	35.1085	35.397
VC0505	0.0426892	4.36818	0.0524752	0.877043	18.2779	18.2601	18.2315	17.5885	17.681	17.8263
VC0506	-0.280515	6.67113	9.55668	0.0193162	87.3711	87.2857	87.1492	105.236	105.789	106.658
VC0508	-0.0552528	4.04168	0.118426	0.859805	13.6862	13.6728	13.6514	14.1029	14.177	14.2935
VC0516	-0.0117198	6.94371	0.00498869	0.945675	116.825	116.711	116.529	116.764	117.378	118.343
VC0517	0.238705	10.4927	7.46947	0.029332	1509.47	1507.99	1505.63	1268.24	1274.91	1285.39
VC0518	0.382337	8.44093	10.66	0.0138525	378.9	378.53	377.938	288.157	289.671	292.052
VC0519	0.849141	11.1063	41.5948	0.000356773	2745.18	2742.49	2738.21	1510.71	1518.65	1531.13
VC0520	0.552572	9.07967	9.56276	0.0176031	621.215	620.608	619.638	419.858	422.065	425.534
VC0521	-0.126673	7.44026	1.9736	0.20303	159.009	158.854	158.605	172.118	173.023	174.444
VC0522	-0.0472979	8.27224	0.231667	0.645033	292.739	292.453	291.995	299.893	301.47	303.947
VC0523	0.0350141	6.54309	0.0306399	0.866022	89.4488	89.3614	89.2217	86.5489	87.0039	87.7189
VC0524	-0.474019	7.06545	2.57998	0.152441	106.971	106.866	106.699	147.348	148.122	149.34
VC0525	-0.0363716	6.10301	0.0930138	0.80484	63.795	63.7326	63.633	64.8633	65.2042	65.7401
VC0526	0.299532	7.07879	5.09693	0.0586937	142.369	142.23	142.007	114.657	115.26	116.207
VC0527	-0.124304	6.0843	1.1668	0.399189	61.0028	60.9431	60.8478	65.9302	66.2768	66.8215
VC0528	0.120489	6.11498	1.33277	0.408047	67.8905	67.8241	67.7181	61.9028	62.2282	62.7396
VC0529	0.0347313	6.57859	0.0763383	0.790335	91.7138	91.6241	91.4809	88.7579	89.2245	89.9578
VC0530	0.195457	7.52839	6.13761	0.0425119	188.887	188.702	188.407	163.517	164.377	165.728
VC0531	-0.0876801	7.17054	0.311427	0.594269	133.424	133.294	133.085	140.571	141.31	142.471
VC0532	-0.109082	6.58225	0.469982	0.515141	87.4191	87.3336	87.1971	93.4826	93.974	94.7463
VC0533	-0.359189	9.17942	12.818	0.00903793	490.548	490.069	489.303	623.843	627.122	632.276
VC0534	-0.33031	8.64007	11.6048	0.0114146	340.78	340.446	339.914	424.797	427.03	430.54
VC0535	0.147303	7.42972	1.3323	0.286432	173.509	173.339	173.068	155.306	156.122	157.405
VC0537	0.100955	6.19584	0.46225	0.51851	71.4589	71.3891	71.2775	66.047	66.3942	66.9398
VC0538	-0.33623	6.35038	4.06217	0.0838602	68.1161	68.0495	67.9431	85.2851	85.7334	86.438
VC0539	-0.0446949	4.72203	0.118588	0.853227	23.2047	23.182	23.1458	23.7326	23.8573	24.0534
VC0540	0.0288888	4.73967	0.0493149	0.904173	24.127	24.1034	24.0657	23.4425	23.5657	23.7594
VC0541	-0.052853	5.48459	0.148706	0.77239	40.6293	40.5896	40.5261	41.7869	42.0065	42.3518
VC0542	0.0114009	4.74037	0.00644875	0.962092	23.9946	23.9711	23.9336	23.5996	23.7237	23.9186
VC0543	0.11341	8.53682	0.763497	0.411328	371.993	371.63	371.049	340.899	342.691	345.507
VC0544	0.271574	3.67608	0.89392	0.453501	11.3715	11.3604	11.3427	9.3179	9.36688	9.44386
VC0545	0.0825241	10.0718	0.649947	0.446761	1070.77	1069.73	1068.06	1002.52	1007.79	1016.08
VC0547	-0.343331	9.27181	12.3995	0.00977842	526.343	525.828	525.006	662.042	665.523	670.992
VC0548	-0.0501313	8.49769	0.116663	0.742748	342.243	341.909	341.374	351.296	353.143	356.045
VC0549	-0.362749	5.35726	3.11839	0.12094	32.9875	32.9553	32.9038	42.0878	42.3091	42.6568
VC0550	-0.170013	7.56931	2.92471	0.131159	171.34	171.172	170.905	191.124	192.128	193.707
VC0551	-0.238477	6.58237	5.86604	0.0537634	83.3643	83.2828	83.1526	97.5237	98.0364	98.8421
VC0552	-0.318584	8.37768	6.766	0.0354979	285.099	284.821	284.375	352.516	354.369	357.282
VC0553	-0.756447	6.3978	9.54123	0.0176891	59.2508	59.1929	59.1004	99.3171	99.8392	100.66
VC0554	-0.202791	8.78836	0.697954	0.431174	396.559	396.171	395.552	452.495	454.874	458.612
VC0556	-0.345738	9.03683	4.0744	0.0834864	446.547	446.111	445.413	562.617	565.575	570.223
VC0557	-0.105544	8.81603	1.02808	0.344506	418.887	418.477	417.823	446.807	449.156	452.847
VC0558	0.128206	7.73751	1.08905	0.331518	213.927	213.718	213.383	194.039	195.059	196.662
VC0559	0.22672	6.48685	1.09473	0.330347	91.5882	91.4987	91.3556	77.5767	77.9845	78.6254
VC0560	0.11413	8.58554	0.983583	0.354488	384.934	384.558	383.956	352.582	354.435	357.348
VC0561	0.401536	10.004	4.45976	0.0727621	1130.46	1129.35	1127.59	848.411	852.871	859.88
VC0562	0.62235	11.5317	9.62593	0.0173537	3476.34	3472.94	3467.51	2238.77	2250.54	2269.04
VC0563	0.231167	11.98	5.76093	0.0476007	4225.86	4221.72	4215.12	3569.16	3587.93	3617.41
VC0564	0.504708	11.191	7.98843	0.0256526	2655.64	2653.05	2648.9	1855.54	1865.3	1880.63
VC0565	-0.244609	8.82527	4.22954	0.0789329	400.575	400.183	399.558	470.524	472.997	476.884
VC0566	-0.0458526	9.11579	0.0442728	0.839366	527.144	526.629	525.806	539.483	542.319	546.776
VC0567	0.0720305	8.70705	0.389746	0.55231	413.069	412.665	412.02	389.56	391.608	394.826
VC0568	0.11504	7.48241	2.22858	0.202454	178.135	177.961	177.682	163.055	163.912	165.26
VC0570	0.686755	11.2893	40.5168	0.00038636	2989.66	2986.74	2982.07	1841.28	1850.96	1866.17
VC0571	0.704169	10.8808	9.15797	0.0193161	2262.3	2260.09	2256.55	1376.58	1383.81	1395.19
VC0573	0.115732	7.88926	0.96002	0.359958	236.899	236.668	236.298	216.744	217.884	219.674
VC0574	0.210305	8.38838	2.16976	0.184413	346.228	345.889	345.348	296.668	298.228	300.679
VC0575	0.33255	7.61965	6.87535	0.0344352	210.255	210.05	209.721	165.506	166.376	167.744
VC0576	0.499451	8.10353	5.47257	0.0520472	309.916	309.613	309.129	217.302	218.444	220.24
VC0577	0.524453	8.14546	12.5737	0.00946107	321.412	321.098	320.596	221.49	222.654	224.484
VC0578	-0.113967	7.56593	0.336906	0.579893	174.452	174.281	174.009	187.176	188.159	189.706
VC0579	-0.0932293	7.71187	0.250898	0.631871	194.673	194.482	194.178	205.887	206.97	208.671
VC0580	0.111857	6.45983	0.370816	0.561873	86.5346	86.45	86.3148	79.3796	79.7969	80.4526
VC0581	-0.118151	8.71997	1.05112	0.339507	390.007	389.625	389.016	419.655	421.861	425.328
VC0582	-0.0397497	7.34972	0.220398	0.671515	153.924	153.773	153.533	156.864	157.688	158.984
VC0583	0.304724	8.60738	3.88993	0.0893657	415.541	415.135	414.486	333.499	335.252	338.007
VC0585	0.372511	6.73589	9.40079	0.0182639	114.313	114.201	114.023	87.5105	87.9705	88.6935
VC0586	0.177251	8.25686	1.74222	0.228553	312.514	312.208	311.72	273.988	275.428	277.691
VC0587	0.0125528	5.64032	0.0107259	0.942417	46.5373	46.4918	46.4191	45.7356	45.976	46.3538
VC0589	-0.123519	6.27247	0.582169	0.470493	69.7921	69.7239	69.6148	75.3868	75.7831	76.4059
VC0590	-0.422685	6.48037	10.2035	0.0152731	72.2153	72.1448	72.0319	96.0072	96.5119	97.305
VC0591	0.19179	8.08463	4.89139	0.0628067	278.418	278.146	277.711	241.645	242.915	244.912
VC0592	0.177866	7.33008	3.95999	0.0870701	163.419	163.259	163.004	143.205	143.958	145.141
VC0593	0.199254	6.41309	1.3452	0.284301	86.1455	86.0613	85.9267	74.3704	74.7613	75.3757
VC0594	0.236006	7.78355	5.9577	0.0448487	228.799	228.575	228.218	192.579	193.592	195.182
VC0595	0.178242	6.28226	1.34415	0.284474	77.9589	77.8827	77.7609	68.2904	68.6494	69.2136
VC0596	0.581522	8.53594	32.6459	0.00073617	428.862	428.443	427.773	284.08	285.574	287.921
VC0597	0.135128	6.55518	0.716758	0.425319	93.3056	93.2144	93.0687	84.2199	84.6627	85.3585
VC0600	0.31767	4.76831	3.61436	0.182253	27.0955	27.069	27.0266	21.5286	21.6418	21.8196
VC0601	0.215998	6.81985	5.28116	0.0573236	115.522	115.409	115.229	98.5847	99.1029	99.9174
VC0602	-0.193171	7.46328	2.36226	0.168366	157.71	157.556	157.309	178.77	179.71	181.186
VC0603	-0.136095	8.27962	1.77365	0.22483	285.052	284.773	284.328	310.564	312.197	314.763
VC0604	0.067746	9.74516	0.589082	0.467972	849.179	848.349	847.023	803.239	807.462	814.098
VC0605	-0.283173	5.56337	1.26312	0.298272	39.5178	39.4792	39.4174	47.7005	47.9513	48.3454
VC0606	0.124492	4.53524	0.156919	0.703856	21.3488	21.328	21.2946	19.4049	19.5069	19.6672
VC0607	0.107511	5.37145	0.135849	0.723383	39.5309	39.4922	39.4305	36.367	36.5582	36.8586
VC0608	0.314251	9.81075	6.0488	0.0436451	962.599	961.658	960.154	767.493	771.528	777.868
VC0609	0.178391	8.05042	3.75196	0.0941269	270.666	270.401	269.978	237.109	238.355	240.314
VC0610	-0.134164	7.55455	0.833677	0.391699	171.807	171.639	171.37	186.938	187.921	189.465
VC0611	-0.0553671	5.28742	0.233234	0.777971	35.1548	35.1204	35.0655	36.2203	36.4107	36.7099
VC0612	-0.207	6.00316	2.1859	0.182989	55.8401	55.7855	55.6983	63.9193	64.2553	64.7833
VC0613	0.107414	3.86282	0.0918705	0.770659	12.5539	12.5416	12.522	11.5438	11.6045	11.6999
VC0615	-0.689317	4.23923	5.0627	0.0593536	12.445	12.4328	12.4134	19.971	20.0759	20.2409
VC0620	-0.0524106	5.69097	0.164887	0.758112	47.1854	47.1393	47.0656	48.5141	48.7691	49.1699
VC0622	0.0155653	7.46561	0.015857	0.903347	170.206	170.039	169.774	166.927	167.805	169.184
VC0623	0.232759	6.39977	4.93184	0.0778503	86.2597	86.1753	86.0406	72.7566	73.139	73.7401
VC0624	-0.196078	7.31767	4.39157	0.0745212	142.24	142.101	141.879	161.561	162.411	163.745
VC0626	0.514031	8.40598	30.8312	0.000870216	384.338	383.962	383.362	266.782	268.184	270.388
VC0627	0.00516464	6.98034	0.00143522	0.970842	120.585	120.467	120.278	119.118	119.744	120.728
VC0628	0.142503	7.16801	1.61196	0.244959	144.152	144.011	143.786	129.457	130.138	131.207
VC0629	-0.118034	8.35767	0.63423	0.452075	302.979	302.683	302.209	325.987	327.701	330.394
VC0630	0.297957	6.32104	6.21105	0.0416038	83.2575	83.1761	83.046	67.1153	67.4681	68.0226
VC0631	0.249262	8.94774	8.16119	0.0245618	517.615	517.109	516.301	431.712	433.981	437.548
VC0632	0.0880212	6.84995	0.288647	0.607805	113.139	113.029	112.852	105.519	106.073	106.945
VC0633	0.22274	14.6409	4.2106	0.0794708	26665.1	26639	26597.4	22653.4	22772.5	22959.6
VC0634	0.0539156	8.60778	0.15986	0.701254	383.104	382.73	382.131	365.867	367.791	370.813
VC0635	0.429219	7.85288	5.61864	0.0497298	254.85	254.601	254.203	187.605	188.592	190.141
VC0636	0.126777	8.43425	0.68526	0.435204	347.864	347.524	346.98	315.844	317.505	320.114
VC0637	-0.0484783	10.851	0.211783	0.659385	1757.93	1756.21	1753.47	1802.35	1811.82	1826.71
VC0638	0.25085	6.98958	4.50211	0.071697	131.669	131.54	131.335	109.682	110.258	111.164
VC0639	-0.0233231	9.29188	0.044135	0.839611	600.564	599.977	599.039	605.095	608.276	613.275
VC0640	0.201552	9.67281	2.36038	0.168514	844.054	843.229	841.91	727.662	731.487	737.498
VC0641	0.5458	7.87627	39.3605	0.000421708	267.916	267.654	267.236	181.905	182.861	184.364
VC0642	0.172733	10.5255	2.94313	0.130138	1511.73	1510.25	1507.89	1329.58	1336.57	1347.55
VC0643	0.124376	12.0582	1.60539	0.245831	4308.92	4304.71	4297.98	3918.94	3939.54	3971.92
VC0644	0.469891	7.93854	8.95456	0.0202588	273.824	273.557	273.129	195.969	196.999	198.618
VC0645	0.029571	8.4745	0.106743	0.753475	346.225	345.887	345.346	336.276	338.044	340.822
VC0646	-0.191959	11.3968	0.260227	0.625716	2437.76	2435.38	2431.57	2760.72	2775.23	2798.04
VC0647	-0.175162	11.984	1.10243	0.328768	3685.75	3682.15	3676.39	4125.71	4147.4	4181.48
VC0648	-0.131978	8.05839	2.36225	0.168367	244.62	244.381	243.999	265.756	267.153	269.348
VC0649	0.0792022	4.20436	0.3032	0.787467	16.2998	16.2839	16.2584	15.2896	15.3699	15.4962
VC0650	-0.325987	5.64893	5.34905	0.0593569	41.3642	41.3237	41.2591	51.4356	51.706	52.1309
VC0651	-0.681837	6.10433	1.75621	0.226885	49.6459	49.5974	49.5199	79.03	79.4454	80.0984
VC0652	-0.663564	6.68284	2.74004	0.142018	75.4905	75.4167	75.2987	118.618	119.242	120.222
VC0653	-0.0664118	8.74653	0.487266	0.50776	404.708	404.312	403.68	420.128	422.336	425.807
VC0654	-0.209187	7.57943	0.237488	0.640978	170.091	169.925	169.659	194.957	195.982	197.593
VC0655	-0.444886	6.73239	3.25333	0.114446	85.5711	85.4874	85.3537	115.521	116.128	117.083
VC0656	-0.215406	5.37092	0.25067	0.632023	35.2668	35.2323	35.1772	40.6131	40.8266	41.1621
VC0657	-0.309857	5.6171	8.26686	0.0761823	40.6753	40.6356	40.5721	50.0159	50.2788	50.692
VC0658	-0.151982	5.86735	1.6902	0.33965	51.6955	51.645	51.5642	56.9576	57.257	57.7275
VC0659	0.516388	8.02232	16.6581	0.00472383	294.241	293.953	293.494	203.9	204.972	206.656
VC0660	0.670032	7.12718	34.0345	0.000651113	163.947	163.787	163.531	102.106	102.642	103.486
VC0661	-0.140905	4.30389	0.352245	0.618474	16.2922	16.2763	16.2508	17.8217	17.9154	18.0626
VC0662	0.153903	8.39041	1.01797	0.346736	340.422	340.089	339.558	303.328	304.923	307.429
VC0663	0.429429	8.85637	9.1999	0.0191289	513.252	512.751	511.949	377.803	379.789	382.91
VC0664	0.342719	9.41189	12.7304	0.00918676	735.969	735.25	734.1	575.325	578.35	583.103
VC0665	-0.068393	8.62957	0.306768	0.596982	372.776	372.412	371.83	387.512	389.549	392.751
VC0666	0.457084	6.22328	4.31862	0.076466	81.4847	81.4051	81.2778	58.813	59.1222	59.6081
VC0667	-0.0941695	8.5254	0.718932	0.42465	343.502	343.166	342.629	363.521	365.432	368.435
VC0668	-0.14912	5.24834	0.463646	0.517898	33.0231	32.9909	32.9393	36.3171	36.508	36.8081
VC0671	-0.163402	7.2731	3.04372	0.124749	139.523	139.387	139.169	154.924	155.738	157.018
VC0672	-0.280226	8.46985	8.20378	0.0243022	308.52	308.219	307.737	371.461	373.414	376.483
VC0673	-0.250504	6.91174	1.61281	0.244847	104.74	104.637	104.474	123.551	124.2	125.221
VC0674	-0.278749	7.95338	1.21658	0.306653	215.253	215.042	214.706	258.909	260.27	262.409
VC0675	-0.264867	8.22109	2.89752	0.132686	260.886	260.631	260.223	310.785	312.419	314.986
VC0676	-0.661907	4.16434	3.91856	0.0884179	11.8754	11.8638	11.8453	18.6994	18.7977	18.9522
VC0677	-0.338444	6.64282	7.15234	0.0319231	83.7523	83.6705	83.5396	105.016	105.568	106.436
VC0678	-0.275618	7.83894	6.54198	0.0378118	198.935	198.741	198.43	238.765	240.02	241.993
VC0679	0.564565	11.23	6.49369	0.0383362	2775.13	2772.42	2768.09	1860.23	1870	1885.37
VC0680	0.183144	6.83707	3.0454	0.124661	115.701	115.587	115.407	101.014	101.545	102.38
VC0681	0.10258	8.05654	1.02185	0.345877	265.113	264.854	264.44	244.782	246.068	248.091
VC0682	0.0916917	10.2833	0.916641	0.37038	1244.04	1242.82	1240.88	1157.37	1163.45	1173.01
VC0683	0.117914	7.86019	1.05096	0.339541	232.296	232.069	231.706	212.211	213.327	215.08
VC0684	-0.0941498	6.72082	0.36281	0.566021	96.9454	96.8506	96.6992	102.6	103.139	103.987
VC0685	0.0724233	7.57545	0.241039	0.638536	187.432	187.249	186.956	176.714	177.642	179.102
VC0687	-0.479127	7.78665	14.3357	0.00689076	177.09	176.917	176.64	244.768	246.055	248.077
VC0688	-0.599602	6.69082	7.15299	0.0319175	77.9904	77.9142	77.7924	117.225	117.841	118.809
VC0689	-0.472087	7.53601	9.39292	0.0182968	148.997	148.851	148.618	204.943	206.02	207.713
VC0690	-0.355973	6.03203	9.38235	0.0183411	53.8604	53.8078	53.7236	68.374	68.7335	69.2983
VC0691	-0.351576	6.87243	3.18968	0.11745	98.0062	97.9104	97.7573	124.008	124.66	125.685
VC0692	-0.018206	7.0132	0.0406005	0.86282	122.408	122.288	122.097	122.896	123.542	124.558
VC0693	0.0183467	5.04056	0.0115135	0.932444	30.0887	30.0593	30.0123	29.451	29.6058	29.8491
VC0694	-0.061401	5.91247	0.104545	0.755926	55.1632	55.1093	55.0231	57.0711	57.3711	57.8426
VC0695	-0.0775115	10.0224	0.354247	0.570528	978.883	977.926	976.397	1024.02	1029.4	1037.86
VC0696	-0.0730517	10.1099	0.453029	0.522582	1041.84	1040.82	1039.2	1086.52	1092.23	1101.21
VC0697	0.230058	6.29904	1.62345	0.243446	80.2304	80.1519	80.0266	67.7968	68.1532	68.7133
VC0698	0.0485566	9.62962	0.144633	0.715042	778.577	777.816	776.6	746.318	750.242	756.407
VC0700	-0.269875	7.82868	5.24814	0.0558914	197.943	197.75	197.44	236.63	237.874	239.829
VC0701	0.237585	5.73255	4.23931	0.156286	53.6062	53.5538	53.4701	45.0563	45.2932	45.6654
VC0702	0.0937497	7.20192	1.6012	0.345364	145.253	145.111	144.885	134.934	135.643	136.758
VC0704	0.0494927	7.36391	0.2055	0.664093	160.338	160.182	159.931	153.592	154.399	155.668
VC0705	-0.194454	8.13486	4.30915	0.0767233	252.202	251.955	251.561	286.124	287.628	289.992
VC0706	-0.446239	12.1055	5.84145	0.0464486	3613.86	3610.32	3604.68	4881.44	4907.1	4947.43
VC0708	0.20959	8.51284	2.44434	0.162107	377.527	377.158	376.569	323.65	325.351	328.025
VC0709	0.0776503	8.64669	0.553301	0.481289	396.812	396.424	395.804	372.773	374.732	377.812
VC0710	0.202826	7.51967	3.24124	0.115009	188.188	188.004	187.71	162.082	162.934	164.273
VC0711	-0.389745	8.77873	6.47041	0.0385924	366.748	366.389	365.816	476.397	478.902	482.837
VC0714	-0.200103	6.94062	2.14315	0.186796	108.93	108.823	108.653	124.076	124.729	125.754
VC0715	-2.32528	9.09563	5.53938	0.05097	175.669	175.498	175.223	873.302	877.893	885.108
VC0716	0.219022	4.57968	2.10162	0.390562	22.7863	22.764	22.7284	19.3906	19.4925	19.6527
VC0717	-3.48998	12.2039	3.16703	0.118544	746.964	746.234	745.067	8321.43	8365.17	8433.92
VC0718	0.471615	6.7658	14.0125	0.00728751	120.233	120.116	119.928	85.9253	86.377	87.0869
VC0719	-4.88645	9.64878	7.96687	0.0257931	50.6446	50.5951	50.516	1488.6	1496.43	1508.73
VC0720	-0.27278	5.48358	5.16358	0.136662	37.4471	37.4105	37.352	44.8771	45.113	45.4838
VC0721	-0.42334	5.00063	8.34405	0.0533969	24.7743	24.7501	24.7114	32.9792	33.1525	33.425
VC0722	0.215553	6.44728	2.9122	0.131858	88.7313	88.6446	88.5059	75.7412	76.1394	76.7651
VC0723	-0.274368	7.37337	3.26698	0.113816	143.628	143.488	143.264	172.243	173.148	174.571
VC0724	-0.188724	6.43498	3.47412	0.147235	76.4935	76.4187	76.2992	86.4501	86.9045	87.6187
VC0725	-3.90485	9.07646	6.49997	0.0382675	65.1414	65.0777	64.976	969.069	974.163	982.169
VC0726	-0.488016	6.43938	2.56854	0.153226	68.3259	68.2591	68.1524	95.0524	95.5521	96.3374
VC0727	-0.200334	5.71429	3.0043	0.233719	45.483	45.4386	45.3675	51.8266	52.0991	52.5273
VC0728	-0.263522	5.83618	3.99153	0.102827	48.4912	48.4438	48.3681	57.7325	58.036	58.513
VC0730	-0.313711	5.22194	5.79387	0.119765	30.4511	30.4213	30.3738	37.5517	37.7491	38.0594
VC0731	0.380797	10.2519	4.0239	0.0850437	1334.55	1333.25	1331.16	1016.1	1021.44	1029.83
VC0732	-0.322319	7.01961	2.99161	0.127502	109.962	109.855	109.683	136.336	137.053	138.179
VC0734	-0.708937	5.99193	8.35764	0.0233936	45.2751	45.2309	45.1601	73.4479	73.834	74.4408
VC0736	-0.847658	6.17606	24.5964	0.00165903	48.5959	48.5484	48.4725	86.7978	87.2541	87.9712
VC0737	-0.147914	4.88497	1.15922	0.515596	25.2636	25.2389	25.1994	27.7634	27.9094	28.1387
VC0739	0.427689	7.30746	7.19208	0.0315825	173.812	173.642	173.371	128.076	128.749	129.807
VC0741	-0.00111684	8.93895	7.76544e-05	0.993216	473.45	472.988	472.248	469.735	472.204	476.085
VC0742	0.033375	7.91045	0.171482	0.691244	233.839	233.61	233.245	226.52	227.711	229.582
VC0743	0.328954	9.3132	10.2618	0.0150816	684.266	683.597	682.528	540.035	542.874	547.335
VC0744	-0.170473	9.17797	1.18769	0.312032	526.33	525.815	524.993	587.258	590.345	595.196
VC0745	1.07761	7.98329	63.6608	9.48505e-05	330.116	329.793	329.278	155	155.815	157.096
VC0746	0.473879	6.51058	15.3082	0.0058533	100.432	100.333	100.176	71.6555	72.0322	72.6242
VC0747	0.249373	8.2967	4.11351	0.0823063	328.851	328.53	328.016	274.247	275.689	277.954
VC0748	0.339473	9.37083	6.97987	0.033458	714.546	713.847	712.731	559.835	562.778	567.403
VC0749	0.388809	8.1576	9.4059	0.0182425	311.543	311.239	310.752	235.865	237.105	239.054
VC0750	0.606288	7.668	12.988	0.00875794	235.523	235.293	234.925	153.336	154.142	155.409
VC0751	-0.209661	7.08169	0.328387	0.584615	119.88	119.763	119.575	137.456	138.179	139.314
VC0752	0.189129	8.72232	1.44741	0.26821	433.986	433.561	432.884	377.369	379.353	382.471
VC0753	0.0230713	6.83175	0.0235744	0.882324	109.255	109.149	108.978	106.594	107.154	108.035
VC0754	0.257911	5.28977	3.15591	0.18944	39.1211	39.0829	39.0218	32.4147	32.5851	32.8529
VC0755	0.0960116	9.24821	0.952921	0.361631	606.881	606.288	605.34	562.908	565.867	570.517
VC0756	0.11941	7.86079	2.29453	0.173785	232.513	232.286	231.922	212.189	213.304	215.057
VC0757	0.341083	6.83307	3.03097	0.125415	121.263	121.145	120.955	94.8802	95.379	96.1629
VC0758	0.107026	8.00594	1.62311	0.243491	256.284	256.034	255.633	235.901	237.141	239.09
VC0759	0.207503	8.43277	5.88248	0.0458756	356.791	356.443	355.885	306.315	307.925	310.456
VC0760	-0.195175	9.22315	0.833833	0.391657	538.212	537.686	536.845	610.888	614.1	619.147
VC0761	-0.121227	9.4332	0.434812	0.530812	639.925	639.299	638.299	690.034	693.662	699.362
VC0762	-0.0617897	9.37567	0.28887	0.607669	628.04	627.426	626.445	649.881	653.297	658.666
VC0763	0.0526751	9.30192	0.259443	0.626228	620.832	620.225	619.255	593.411	596.531	601.433
VC0764	-0.532787	7.81912	28.7369	0.00106676	177.245	177.071	176.794	254.27	255.606	257.707
VC0765	-0.348826	5.80151	5.26749	0.0555455	45.7733	45.7285	45.657	57.8251	58.1291	58.6068
VC0766	0.277397	7.1369	6.87804	0.0344097	147.285	147.141	146.911	120.453	121.086	122.081
VC0767	0.450943	8.90997	9.21157	0.0190772	536.15	535.626	534.788	388.816	390.86	394.072
VC0768	0.434048	10.0707	8.39129	0.0232008	1195.52	1194.36	1192.49	877.249	881.861	889.108
VC0769	-0.527948	5.2927	0.753165	0.414354	29.4363	29.4075	29.3615	42.1326	42.3541	42.7022
VC0770	0.250308	8.36472	1.33126	0.286605	344.935	344.598	344.059	287.474	288.986	291.361
VC0771	-0.42801	11.167	5.69272	0.0486062	1898.45	1896.6	1893.63	2532.17	2545.48	2566.4
VC0772	-0.441676	10.1016	2.60776	0.150559	901.351	900.47	899.062	1213.69	1220.07	1230.1
VC0773	-0.254306	9.66738	1.75801	0.226672	716.944	716.243	715.124	847.8	852.257	859.261
VC0774	-0.428992	9.27166	18.6627	0.00351492	508.875	508.377	507.582	679.234	682.805	688.417
VC0775	-0.322754	9.6567	5.2732	0.055444	693.315	692.637	691.554	859.7	864.219	871.321
VC0776	-0.856619	8.54345	1.43374	0.270284	255.844	255.594	255.195	459.39	461.805	465.6
VC0777	-0.157388	7.4511	1.57131	0.250425	158.44	158.286	158.038	175.195	176.116	177.564
VC0778	-0.181875	7.27446	1.62519	0.243218	138.71	138.574	138.357	156.007	156.827	158.116
VC0779	-0.0770214	7.14977	0.373274	0.560612	131.991	131.862	131.656	138.036	138.762	139.902
VC0780	0.127469	6.55854	0.786971	0.404586	93.2926	93.2014	93.0557	84.6571	85.1021	85.8015
VC0781	0.0761186	7.10707	0.820054	0.459306	135.076	134.944	134.733	127.024	127.691	128.741
VC0783	-0.350028	4.84029	1.90421	0.210245	22.6272	22.6051	22.5698	28.6259	28.7764	29.0129
VC0784	-0.192791	7.1585	2.17163	0.184248	127.338	127.214	127.015	144.308	145.067	146.259
VC0786	-0.233613	5.7549	2.10361	0.190416	46.2531	46.2079	46.1356	53.9365	54.2201	54.6657
VC0787	-0.767593	5.18656	4.82331	0.0642521	24.5978	24.5738	24.5354	41.6024	41.8211	42.1648
VC0788	0.108646	5.20934	0.395925	0.590067	35.1254	35.091	35.0362	32.2876	32.4574	32.7241
VC0790	-0.088301	3.86989	0.0503185	0.828944	11.7938	11.7822	11.7638	12.438	12.5033	12.6061
VC0791	-0.533104	3.78463	2.09639	0.191088	9.25797	9.24892	9.23446	13.3367	13.4068	13.517
VC0795	-0.00183612	4.22971	5.40191e-05	0.994962	16.17	16.1542	16.129	16.0513	16.1357	16.2683
VC0803	0.461536	5.57682	8.72268	0.0214077	51.2839	51.2337	51.1536	36.8881	37.082	37.3868
VC0806	0.457966	6.67058	19.9439	0.00294628	111.961	111.851	111.677	80.7729	81.1975	81.8648
VC0807	0.352369	5.24697	7.1266	0.0780451	39.0438	39.0056	38.9446	30.2925	30.4517	30.702
VC0809	-0.859968	6.46497	4.19657	0.0798726	59.3672	59.3091	59.2164	106.924	107.486	108.37
VC0811	0.251347	6.1271	3.35259	0.109964	71.457	71.3872	71.2755	59.4948	59.8076	60.2991
VC0812	0.0301798	7.74339	0.0521013	0.825998	207.817	207.614	207.289	201.759	202.819	204.486
VC0813	-0.0407235	5.55027	0.132589	0.81955	42.7942	42.7524	42.6856	43.6437	43.8732	44.2337
VC0814	-0.206261	5.4799	3.13338	0.260042	38.2966	38.2592	38.1994	43.8211	44.0514	44.4135
VC0815	-0.256145	6.74729	5.67006	0.0489464	93.0617	92.9707	92.8254	110.209	110.788	111.698
VC0817	-0.303512	5.565	3.9153	0.0885251	39.2656	39.2272	39.1658	48.071	48.3237	48.7208
VC0818	0.112302	3.96798	0.375427	0.727308	13.6778	13.6644	13.643	12.5352	12.601	12.7046
VC0819	0.201385	3.54898	0.858201	0.597239	9.99976	9.98998	9.97436	8.60584	8.65108	8.72217
VC0820	0.029567	6.43428	0.0399619	0.847262	82.6479	82.5671	82.438	80.2712	80.6932	81.3563
VC0823	0.139017	7.9348	1.29355	0.292977	246.458	246.217	245.832	221.878	223.045	224.878
VC0824	0.290479	7.68545	1.0874	0.33186	217.332	217.119	216.78	176.144	177.069	178.525
VC0825	-0.305971	5.56835	2.94234	0.130182	39.3187	39.2803	39.2189	48.2183	48.4718	48.8701
VC0826	-0.174749	7.82671	0.540086	0.486381	204.825	204.625	204.305	229.224	230.429	232.323
VC0827	-0.472017	6.9395	9.4895	0.017898	97.9716	97.8758	97.7228	134.769	135.477	136.59
VC0828	0.114393	4.47446	0.265266	0.666094	20.325	20.3052	20.2734	18.6044	18.7022	18.8559
VC0829	-0.193306	4.04957	0.469076	0.535785	13.0952	13.0824	13.0619	14.8616	14.9397	15.0625
VC0831	0.0955505	4.52357	0.452339	0.71348	20.9644	20.9439	20.9112	19.4439	19.5461	19.7067
VC0833	0.518647	4.20564	2.62399	0.149474	18.7285	18.7101	18.6809	12.9228	12.9908	13.0975
VC0834	0.694864	3.44143	1.75613	0.226895	10.5705	10.5602	10.5437	6.42643	6.46021	6.5133
VC0835	0.110066	4.90785	0.445311	0.625624	28.1292	28.1017	28.0578	25.8293	25.9651	26.1785
VC0836	0.361677	4.44953	2.82666	0.17805	21.5819	21.5608	21.5271	16.6241	16.7115	16.8488
VC0837	-0.0473933	6.98622	0.13096	0.72816	118.879	118.763	118.577	121.795	122.436	123.442
VC0838	0.171189	3.91002	0.24077	0.63872	13.3207	13.3076	13.2868	11.7144	11.776	11.8728
VC0839	0.182193	4.066	1.53337	0.556906	15.1338	15.119	15.0954	13.2087	13.2782	13.3873
VC0840	0.381401	7.04492	4.80513	0.0646457	142.544	142.404	142.182	108.458	109.028	109.924
VC0841	0.103518	5.77878	0.257775	0.62732	53.049	52.9971	52.9143	48.9419	49.1992	49.6035
VC0842	0.278771	3.76641	2.86827	0.425019	12.2737	12.2617	12.2426	10.0082	10.0608	10.1435
VC0843	0.461422	4.00944	2.40576	0.165008	15.7839	15.7685	15.7438	11.3307	11.3902	11.4838
VC0844	0.656563	3.85994	3.40598	0.10765	14.7983	14.7839	14.7607	9.26161	9.31029	9.38681
VC0845	0.0430746	8.42529	0.270576	0.619053	336.098	335.769	335.244	323.397	325.097	327.769
VC0847	-0.0866022	7.02658	1.14544	0.412276	120.617	120.499	120.311	126.984	127.651	128.7
VC0848	0.276008	7.40937	3.20144	0.116887	178.284	178.109	177.831	145.949	146.717	147.922
VC0849	-0.138869	5.92454	0.81755	0.396072	54.1179	54.065	53.9805	59.0853	59.3959	59.884
VC0850	0.125722	4.94455	0.582378	0.57245	29.0604	29.032	28.9866	26.3954	26.5341	26.7522
VC0851	-0.00615203	7.4444	0.0020702	0.964985	166.437	166.275	166.015	165.709	166.58	167.949
VC0852	0.228447	6.21023	2.15704	0.185548	75.2731	75.1995	75.0819	63.6779	64.0126	64.5387
VC0853	0.219011	7.12088	1.55655	0.252453	142.968	142.829	142.605	121.756	122.396	123.402
VC0854	0.18203	8.15677	3.12215	0.120753	291.879	291.594	291.138	255.049	256.39	258.497
VC0855	0.0239423	10.6551	0.0379658	0.85107	1573.65	1572.12	1569.66	1534.42	1542.48	1555.16
VC0856	0.0353928	7.96524	0.097869	0.763554	243.135	242.897	242.517	235.195	236.432	238.375
VC0857	0.148996	4.36056	0.8942	0.590498	18.8348	18.8164	18.787	16.8282	16.9167	17.0557
VC0863	0.114294	7.32142	2.06477	0.23061	159.065	158.909	158.661	145.674	146.44	147.643
VC0864	0.331905	5.38242	3.77124	0.0934418	42.8406	42.7987	42.7318	33.7176	33.8948	34.1734
VC0866	0.103406	6.91727	1.53181	0.347125	119.261	119.145	118.958	110.047	110.626	111.535
VC0869	0.313846	10.7808	7.36954	0.0301179	1887.51	1885.67	1882.72	1505.39	1513.3	1525.74
VC0871	-0.183358	7.13989	0.214534	0.657351	126.133	126.009	125.812	142.009	142.756	143.929
VC0872	-0.258794	5.56294	1.7786	0.224251	39.885	39.846	39.7837	47.3349	47.5837	47.9747
VC0873	-0.0312251	5.61578	0.0539788	0.856382	45.0288	44.9848	44.9144	45.6203	45.8601	46.237
VC0875	0.336316	8.86935	4.7822	0.0651464	503.603	503.111	502.324	395.422	397.501	400.768
VC0876	-0.031428	5.81602	0.0679638	0.84701	52.0195	51.9686	51.8874	52.7098	52.9869	53.4223
VC0878	-0.935656	4.97629	11.4934	0.0116714	19.527	19.5079	19.4774	37.1419	37.3372	37.644
VC0879	-0.0469542	4.15426	0.0180951	0.896795	15.0075	14.9928	14.9694	15.3745	15.4553	15.5823
VC0880	0.546412	5.71324	2.37332	0.167504	58.012	57.9553	57.8647	39.3407	39.5475	39.8725
VC0881	0.206199	5.85827	1.43483	0.270119	58.097	58.0402	57.9495	49.9092	50.1715	50.5839
VC0882	-0.0691524	6.13263	0.0526544	0.825095	64.4036	64.3407	64.2401	66.9898	67.3419	67.8954
VC0884	0.103102	5.82094	0.672999	0.525572	54.673	54.6195	54.5341	50.455	50.7203	51.1371
VC0885	0.215256	4.02696	0.600403	0.494363	14.8352	14.8207	14.7976	12.6517	12.7182	12.8227
VC0886	-0.0520574	6.43494	0.144195	0.715451	80.3663	80.2878	80.1623	82.6059	83.0402	83.7226
VC0887	0.596884	3.91629	6.54486	0.072243	15.2256	15.2107	15.187	9.93809	9.99034	10.0724
VC0888	0.344483	4.99906	8.9032	0.115401	32.4469	32.4152	32.3645	25.3083	25.4414	25.6504
VC0889	0.309457	8.36222	11.8918	0.0107854	350.77	350.427	349.88	280.59	282.065	284.383
VC0890	0.354346	7.00257	14.2707	0.00696824	137.22	137.085	136.871	106.385	106.944	107.823
VC0891	0.120587	5.43422	0.350841	0.572343	41.5645	41.5239	41.4589	37.8922	38.0914	38.4045
VC0892	-0.122113	6.72466	0.633759	0.452236	96.2397	96.1456	95.9952	103.849	104.395	105.253
VC0893	-0.206563	7.22888	4.5505	0.0705051	133.117	132.987	132.779	152.304	153.105	154.363
VC0894	0.618142	7.37778	20.3784	0.00278066	192.782	192.593	192.292	124.474	125.128	126.156
VC0896	0.142897	6.41225	1.77266	0.276491	84.5264	84.4438	84.3118	75.8842	76.2831	76.9101
VC0897	-0.0294469	4.82095	0.0709994	0.899379	25.1283	25.1037	25.0644	25.428	25.5617	25.7718
VC0898	0.0408212	6.53409	0.135974	0.744829	89.0526	88.9656	88.8265	85.8189	86.27	86.979
VC0899	-0.23129	9.59894	6.29575	0.0405876	689.572	688.897	687.82	802.525	806.743	813.373
VC0900	-0.0754068	7.89431	0.536462	0.487795	222.595	222.377	222.03	232.525	233.747	235.668
VC0901	0.0467872	6.71783	0.0991604	0.762057	101.629	101.53	101.371	97.5347	98.0474	98.8532
VC0902	0.495846	5.55727	16.7809	0.0056707	51.072	51.0221	50.9423	35.8693	36.0579	36.3542
VC0903	-0.407024	5.80642	1.55492	0.252679	44.8892	44.8453	44.7752	59.0483	59.3587	59.8466
VC0904	0.123679	5.69188	1.24589	0.46514	50.156	50.1069	50.0286	45.6285	45.8684	46.2454
VC0905	-0.0227502	9.04792	0.0689151	0.800513	506.92	506.424	505.633	510.542	513.226	517.444
VC0906	-0.207111	6.50689	1.86505	0.214476	79.9504	79.8723	79.7474	91.5167	91.9978	92.7538
VC0907	0.153131	6.43648	2.4983	0.23928	86.2842	86.1998	86.065	76.914	77.3184	77.9538
VC0908	-0.285863	7.42138	8.40017	0.0231502	147.905	147.76	147.529	178.79	179.73	181.207
VC0909	-0.125878	7.08816	1.86502	0.224648	124.194	124.073	123.879	134.361	135.067	136.178
VC0910	-0.220859	3.92404	1.12265	0.500737	11.7257	11.7143	11.696	13.5683	13.6396	13.7517
VC0911	-0.0858424	4.61516	0.448031	0.732798	21.0957	21.0751	21.0422	22.2038	22.3205	22.5039
VC0913	0.0227318	5.09787	0.015899	0.914529	31.436	31.4052	31.3561	30.676	30.8373	31.0907
VC0914	-0.322451	6.89529	6.25244	0.0411031	100.731	100.632	100.475	124.905	125.561	126.593
VC0916	-0.334988	6.73381	1.19981	0.309758	89.4446	89.3571	89.2174	111.883	112.471	113.395
VC0917	-0.547358	7.63946	8.62962	0.0218925	155.366	155.214	154.971	225.154	226.338	228.198
VC0918	-0.527247	7.59137	6.95708	0.033668	151.465	151.317	151.081	216.462	217.6	219.389
VC0919	-0.620198	6.41992	22.0775	0.00223736	63.8095	63.7471	63.6475	97.3024	97.8139	98.6177
VC0920	-0.438579	6.73839	6.05404	0.0435771	86.1504	86.0662	85.9316	115.795	116.404	117.361
VC0921	-0.382322	6.05068	1.99947	0.20043	54.0284	53.9756	53.8912	69.8536	70.2208	70.7979
VC0922	-0.424063	6.30965	2.37532	0.167349	63.9311	63.8686	63.7687	85.0798	85.5271	86.23
VC0923	-0.726974	5.70072	11.1123	0.0126091	36.4325	36.3969	36.34	59.8636	60.1783	60.6729
VC0924	-0.66133	7.40516	31.8119	0.000794207	125.688	125.565	125.369	197.14	198.177	199.805
VC0925	-0.401943	6.65294	4.06895	0.0836528	82.2866	82.2062	82.0776	107.827	108.394	109.285
VC0926	-0.533489	7.51968	31.4615	0.000820343	143.672	143.532	143.307	206.219	207.303	209.006
VC0927	-0.83701	7.4309	52.0539	0.000178798	118.564	118.448	118.263	210.069	211.173	212.908
VC0928	-0.903506	10.2416	51.3843	0.000186159	816.014	815.216	813.942	1513.4	1521.35	1533.86
VC0929	-0.251071	6.84672	4.42297	0.0737045	100.026	99.9278	99.7716	118.038	118.658	119.633
VC0930	-0.316302	8.33915	3.55966	0.101343	277.783	277.511	277.077	342.927	344.73	347.563
VC0931	-0.424008	3.8981	1.60919	0.245327	10.6151	10.6047	10.5881	14.1614	14.2359	14.3529
VC0932	-0.656776	5.30817	4.14817	0.0812789	28.2319	28.2044	28.1603	44.1974	44.4297	44.7949
VC0934	-0.549195	4.80393	1.94225	0.206246	20.3414	20.3215	20.2897	29.5659	29.7214	29.9656
VC0935	-0.681207	5.26929	3.37019	0.109194	27.1518	27.1253	27.0829	43.2373	43.4646	43.8218
VC0936	-0.561122	3.70384	2.62897	0.149144	8.56178	8.55341	8.54004	12.5824	12.6485	12.7525
VC0937	-0.475344	5.93891	5.428	0.0527822	48.053	48.006	47.931	66.2786	66.627	67.1746
VC0939	0.287671	5.27733	3.17402	0.145417	39.1335	39.0952	39.0341	31.7604	31.9274	32.1898
VC0940	0.307951	4.44248	3.68644	0.252292	21.1092	21.0885	21.0556	16.881	16.9697	17.1092
VC0941	0.21109	10.9071	5.05898	0.0594257	1994.77	1992.82	1989.7	1708.38	1717.36	1731.48
VC0942	0.00459915	6.68739	0.00141922	0.971005	98.0346	97.9388	97.7857	96.8803	97.3896	98.1899
VC0943	0.441096	7.94917	11.0998	0.0126415	273.551	273.284	272.857	199.722	200.772	202.422
VC0944	-0.0975469	7.67271	0.353615	0.570864	189.114	188.929	188.634	200.608	201.663	203.32
VC0945	0.325898	4.93385	7.80189	0.145752	30.7372	30.7072	30.6592	24.2858	24.4135	24.6141
VC0947	0.191707	9.47814	1.64063	0.241208	734.901	734.182	733.034	637.897	641.251	646.521
VC0948	-0.250316	8.0639	0.481664	0.510131	235.051	234.821	234.454	277.2	278.657	280.947
VC0949	-0.244198	6.47176	2.40742	0.164882	76.9079	76.8328	76.7126	90.3304	90.8053	91.5516
VC0950	0.0120834	7.64438	0.00645196	0.938237	192.692	192.504	192.203	189.438	190.434	191.999
VC0951	0.0528489	6.19639	0.0606647	0.812544	70.3282	70.2595	70.1496	67.21	67.5633	68.1185
VC0952	0.163979	6.36592	1.49566	0.261073	82.3556	82.2751	82.1465	72.8607	73.2437	73.8456
VC0953	0.127885	6.80655	1.86214	0.261634	111.199	111.09	110.916	100.879	101.409	102.242
VC0954	0.27491	6.93151	7.70905	0.0275535	127.35	127.225	127.026	104.326	104.875	105.737
VC0956	0.183151	9.96005	3.94546	0.0875396	1024.35	1023.35	1021.75	894.439	899.141	906.531
VC0957	-0.285782	6.47661	2.38436	0.166649	75.9661	75.8919	75.7732	91.8374	92.3202	93.0789
VC0958	0.408955	7.56393	26.6317	0.00132596	206.928	206.726	206.403	154.478	155.29	156.567
VC0959	0.199523	9.23386	4.14926	0.0812469	621.663	621.056	620.084	536.688	539.509	543.943
VC0960	-0.366641	7.59487	3.8252	0.0915586	161.907	161.749	161.496	206.992	208.08	209.79
VC0961	0.0426903	7.96682	0.17148	0.691245	244.013	243.775	243.394	234.854	236.089	238.029
VC0962	0.365935	8.65221	3.07282	0.123245	436.848	436.421	435.738	336.031	337.797	340.573
VC0963	-0.249841	6.59175	2.4728	0.160011	83.5601	83.4784	83.3479	98.5267	99.0447	99.8586
VC0964	0.494234	9.24365	2.23629	0.178638	684.813	684.144	683.074	481.951	484.484	488.466
VC0965	0.221313	10.4956	1.13143	0.322927	1504.13	1502.66	1500.31	1279.09	1285.81	1296.38
VC0966	0.189801	9.69422	0.869792	0.382183	853.452	852.618	851.285	741.783	745.682	751.81
VC0968	-0.201544	8.87817	1.16583	0.316199	422.346	421.934	421.274	481.503	484.034	488.012
VC0969	-0.0143326	6.59616	0.0173734	0.904882	91.3029	91.2136	91.071	91.4212	91.9018	92.6571
VC0970	-0.0896419	7.79228	1.37833	0.278934	206.213	206.011	205.689	217.55	218.693	220.49
VC0971	0.0615396	6.93333	0.278522	0.614049	118.928	118.811	118.626	112.974	113.568	114.501
VC0972	0.0882144	6.38814	0.496065	0.507708	81.5929	81.5132	81.3857	76.0847	76.4847	77.1133
VC0973	0.145085	6.26604	1.29895	0.293195	76.2325	76.158	76.0389	68.3332	68.6924	69.2569
VC0974	0.175841	5.82986	1.13604	0.322012	56.3652	56.3101	56.2221	49.4532	49.7132	50.1218
VC0975	-0.0196379	8.32733	0.02508	0.878659	307.176	306.876	306.396	308.705	310.327	312.878
VC0976	-0.119149	9.56197	1.95141	0.205299	700.371	699.687	698.593	754.127	758.091	764.321
VC0977	-0.300444	7.83545	5.25242	0.0558146	196.583	196.391	196.084	240.04	241.302	243.285
VC0979	-0.198036	5.22833	2.03849	0.323603	31.9682	31.9369	31.887	36.3741	36.5653	36.8659
VC0980	-0.241226	5.99284	4.69044	0.114182	54.7222	54.6687	54.5833	64.1468	64.4841	65.014
VC0981	0.0314551	6.46305	0.0362596	0.854408	84.4071	84.3246	84.1928	81.8725	82.3029	82.9793
VC0982	-0.41244	6.72684	7.97334	0.0257508	86.3406	86.2562	86.1213	113.965	114.564	115.505
VC0983	-0.15503	6.89063	2.66101	0.16198	106.918	106.814	106.647	118.036	118.657	119.632
VC0984	0.169267	7.35052	2.63081	0.149021	165.321	165.159	164.901	145.738	146.505	147.709
VC0985	0.0275105	8.56115	0.0610776	0.811922	367.522	367.163	366.589	357.471	359.351	362.304
VC0986	0.327761	9.41295	8.7937	0.021047	733.143	732.426	731.281	579.09	582.134	586.918
VC0987	0.142466	6.56394	1.96461	0.252718	94.1177	94.0257	93.8787	84.5215	84.9658	85.664
VC0988	0.235299	6.79691	2.22609	0.179507	114.374	114.262	114.084	96.3061	96.8123	97.608
VC0990	0.327003	6.14708	3.46158	0.10531	74.2179	74.1453	74.0294	58.6309	58.9391	59.4235
VC0991	-0.186205	11.1443	3.45974	0.105386	2050.36	2048.36	2045.15	2312.75	2324.91	2344.01
VC0992	0.386578	7.57368	20.2309	0.00283551	206.954	206.752	206.428	156.915	157.74	159.036
VC0993	0.064625	7.56859	0.644916	0.459186	186.047	185.865	185.574	176.359	177.286	178.743
VC0994	-0.228751	7.14801	4.21818	0.0792549	124.722	124.6	124.405	144.914	145.676	146.873
VC0995	0.0432669	8.00471	0.122218	0.736965	250.61	250.365	249.974	241.107	242.375	244.366
VC0997	0.281096	9.25931	10.1602	0.0154175	649.386	648.751	647.737	529.796	532.581	536.958
VC0998	-0.224442	9.66036	2.70609	0.144146	721.493	720.788	719.661	835.697	840.09	846.994
VC0999	0.194746	6.3645	1.60608	0.245739	83.0995	83.0182	82.8884	71.965	72.3433	72.9378
VC1000	0.445327	8.43816	32.0841	0.000774633	385.317	384.941	384.339	280.513	281.988	284.305
VC1001	0.0470737	7.9892	0.273802	0.61701	248.229	247.987	247.599	238.186	239.439	241.406
VC1002	0.0617929	6.99223	0.473238	0.56188	123.979	123.858	123.665	117.753	118.372	119.345
VC1003	0.624536	7.40855	23.0457	0.00198829	197.349	197.156	196.848	126.86	127.526	128.574
VC1004	0.290106	9.15772	6.11222	0.0428318	606.793	606.2	605.252	491.963	494.549	498.613
VC1005	0.106062	7.88856	2.01359	0.199029	236.019	235.789	235.42	217.392	218.535	220.331
VC1006	0.11505	6.74379	1.39165	0.323696	105.924	105.82	105.655	96.9524	97.4621	98.2631
VC1008	-1.3573	8.81718	4.51399	0.0714021	244.284	244.045	243.664	620.672	623.935	629.063
VC1009	-0.381836	9.68707	4.18199	0.0802927	692.027	691.351	690.27	893.979	898.679	906.064
VC1010	-0.108403	7.49716	1.65962	0.238768	166.581	166.418	166.157	178.042	178.978	180.449
VC1011	-0.0393733	6.39122	0.176277	0.76481	78.2578	78.1813	78.0591	79.7336	80.1527	80.8114
VC1012	0.0480873	6.54103	0.168392	0.702997	89.7162	89.6285	89.4884	86.0235	86.4757	87.1863
VC1013	-0.0226858	6.16186	0.0247837	0.87937	66.852	66.7867	66.6823	67.3284	67.6824	68.2386
VC1014	0.0358547	6.41195	0.0572375	0.817799	81.5197	81.44	81.3126	78.8305	79.2449	79.8962
VC1015	0.109408	7.66406	1.53546	0.255392	201.931	201.734	201.419	185.562	186.538	188.071
VC1016	0.398144	5.31368	7.42919	0.0415171	41.5681	41.5275	41.4625	31.2416	31.4058	31.6639
VC1017	0.563501	5.54164	4.30379	0.0768695	51.4921	51.4417	51.3613	34.5023	34.6836	34.9687
VC1018	-0.2173	7.69855	7.61881	0.0282065	184.323	184.143	183.855	212.46	213.577	215.332
VC1021	0.0791471	7.8869	1.05671	0.338311	233.625	233.397	233.032	219.242	220.394	222.206
VC1022	0.0488765	5.26802	0.0686061	0.805535	35.9446	35.9095	35.8533	34.4438	34.6248	34.9094
VC1023	-0.124647	6.40517	1.6393	0.343178	76.6678	76.5928	76.4731	82.8774	83.3131	83.9978
VC1024	-0.0821286	6.74341	0.232295	0.644593	98.9303	98.8336	98.6791	103.831	104.376	105.234
VC1025	0.00460984	5.96375	0.0011755	0.973611	58.573	58.5158	58.4243	57.8827	58.187	58.6652
VC1026	-0.178184	5.13798	0.50845	0.498981	30.1258	30.0964	30.0493	33.8087	33.9864	34.2658
VC1027	-0.485828	4.44958	3.26674	0.113826	15.9491	15.9335	15.9086	22.1922	22.3089	22.4922
VC1028	-0.143201	4.89221	1.1879	0.527953	25.444	25.4191	25.3794	27.87	28.0165	28.2468
VC1029	0.0172489	4.81919	0.00389197	0.952007	25.5162	25.4913	25.4514	24.9943	25.1257	25.3322
VC1033	-0.641295	8.40943	15.7198	0.00547508	255.873	255.623	255.223	395.723	397.803	401.073
VC1034	-0.264696	7.88654	5.27466	0.0554182	206.525	206.323	206.001	246.003	247.296	249.329
VC1036	0.364493	8.75379	13.8443	0.00750582	468.673	468.215	467.483	360.874	362.771	365.753
VC1037	-0.838126	7.42614	2.82978	0.136595	118.103	117.988	117.803	209.415	210.516	212.246
VC1038	-0.205484	7.52647	0.865257	0.383357	164.106	163.946	163.689	187.615	188.601	190.151
VC1039	0.0797802	7.85634	1.00362	0.349938	228.735	228.511	228.154	214.558	215.686	217.458
VC1040	0.292456	7.24799	3.18685	0.117586	160.006	159.85	159.6	129.498	130.179	131.249
VC1041	-0.392367	5.16407	7.7179	0.0571354	28.3005	28.2728	28.2286	36.8644	37.0582	37.3627
VC1042	0.213689	4.98304	2.53106	0.330712	30.7751	30.745	30.6969	26.2925	26.4308	26.648
VC1043	0.343615	8.77941	15.3074	0.00585407	474.088	473.624	472.884	370.366	372.313	375.373
VC1044	-0.148152	7.11192	0.18433	0.680637	125.264	125.141	124.946	137.628	138.352	139.489
VC1045	0.399312	6.64192	6.20172	0.0417178	107.826	107.721	107.553	81.0217	81.4476	82.117
VC1046	0.0272746	6.48189	0.0665518	0.829702	85.4183	85.3348	85.2014	83.0941	83.5309	84.2174
VC1047	-0.167078	7.17599	0.955016	0.361136	130.14	130.012	129.809	144.875	145.636	146.833
VC1048	-0.0373447	8.19616	0.0351636	0.856595	278.575	278.303	277.868	283.421	284.911	287.252
VC1049	0.0288643	7.99945	0.0100279	0.923053	248.466	248.223	247.835	241.443	242.713	244.707
VC1050	-0.168317	5.58226	2.21197	0.340721	41.8316	41.7907	41.7254	46.6185	46.8636	47.2487
VC1052	0.353027	6.60055	2.65101	0.147692	103.267	103.166	103.005	80.1283	80.5495	81.2115
VC1053	0.147598	7.47954	1.71662	0.231652	179.696	179.521	179.24	160.812	161.657	162.985
VC1054	0.0540969	8.65808	0.226945	0.648369	396.794	396.406	395.787	378.894	380.886	384.016
VC1055	0.0633853	7.62199	0.11568	0.743788	193.053	192.864	192.563	183.158	184.12	185.634
VC1056	0.212156	7.89966	6.84429	0.0347328	246.271	246.03	245.646	210.744	211.852	213.593
VC1057	-0.02734	3.71822	0.0213897	0.938691	10.6477	10.6373	10.6207	10.7603	10.8169	10.9058
VC1058	0.436422	4.74396	5.22065	0.0701203	27.5782	27.5513	27.5082	20.1714	20.2774	20.444
VC1059	0.386725	7.73625	27.6183	0.00119542	231.923	231.696	231.334	175.832	176.756	178.209
VC1060	0.00151161	7.75262	0.000259365	0.987602	207.109	206.906	206.583	205.109	206.187	207.882
VC1061	0.607996	6.42096	21.8948	0.00228882	97.8839	97.7882	97.6353	63.6263	63.9608	64.4865
VC1062	-0.168409	4.32584	0.399573	0.54834	16.413	16.397	16.3713	18.3017	18.3979	18.5491
VC1063	-0.0967522	6.61788	0.483455	0.509371	90.054	89.966	89.8253	95.4794	95.9813	96.7701
VC1064	-0.149552	7.11172	2.40455	0.1651	125.189	125.067	124.871	137.68	138.404	139.541
VC1065	0.239907	4.77664	1.18078	0.313341	26.6135	26.5875	26.5459	22.3231	22.4405	22.6249
VC1066	-0.370706	5.78598	4.69738	0.0670437	44.8782	44.8344	44.7643	57.5633	57.8659	58.3415
VC1067	0.118279	7.07454	1.19987	0.309748	133.895	133.764	133.555	122.283	122.926	123.936
VC1068	-0.381206	4.01752	3.1699	0.229323	11.8762	11.8646	11.8461	15.3723	15.4531	15.5801
VC1069	-0.155519	6.48566	0.79266	0.40298	80.2679	80.1895	80.0641	88.648	89.1141	89.8464
VC1070	-0.194866	5.13613	1.67757	0.348303	29.9029	29.8736	29.8269	33.9504	34.1289	34.4094
VC1071	-0.0148316	4.85925	0.0105093	0.948609	25.9876	25.9622	25.9216	26.0312	26.168	26.3831
VC1073	-0.0710096	4.95983	0.346867	0.748396	27.4598	27.433	27.3901	28.603	28.7533	28.9896
VC1074	0.513736	6.5317	3.41503	0.107265	103.133	103.032	102.871	71.5754	71.9517	72.543
VC1075	-0.290347	3.96429	2.64829	0.368973	11.7952	11.7836	11.7652	14.3281	14.4034	14.5218
VC1076	0.123286	3.79011	0.230971	0.72121	11.8973	11.8857	11.8671	10.8186	10.8755	10.9648
VC1077	0.0832337	8.00976	0.101496	0.759376	254.93	254.681	254.283	238.558	239.813	241.783
VC1079	0.604327	6.92925	32.5119	0.000745118	140.097	139.96	139.741	91.3164	91.7965	92.5509
VC1080	-0.277353	3.98752	2.50495	0.386372	12.0761	12.0643	12.0454	14.5361	14.6125	14.7326
VC1081	-0.637737	5.83651	11.3454	0.0120244	41.7391	41.6983	41.6331	64.4508	64.7896	65.322
VC1082	-0.911073	3.91338	10.1275	0.0155277	8.70941	8.70089	8.68729	16.3457	16.4317	16.5667
VC1083	-0.690822	4.61388	21.1015	0.00676201	16.5915	16.5753	16.5494	26.6276	26.7675	26.9875
VC1084	-0.38639	4.84764	8.58249	0.0952277	22.4353	22.4134	22.3783	29.111	29.2641	29.5046
VC1085	-0.0828227	4.19814	0.205343	0.778509	15.3292	15.3142	15.2903	16.1024	16.1871	16.3201
VC1086	-0.118072	5.38316	1.00792	0.533793	36.8642	36.8282	36.7706	39.674	39.8826	40.2103
VC1087	-0.497596	6.12356	9.31517	0.0186262	54.3494	54.2962	54.2113	76.1236	76.5238	77.1527
VC1088	-0.0251234	4.59901	0.027556	0.920867	21.2951	21.2742	21.241	21.4846	21.5976	21.7751
VC1089	-0.626854	3.67362	13.2958	0.0868345	8.11997	8.11203	8.09935	12.4983	12.564	12.6673
VC1091	0.159734	11.7517	3.38581	0.108517	3524.72	3521.27	3515.77	3128.09	3144.54	3170.38
VC1092	0.264939	8.83535	8.01606	0.0254739	481.034	480.563	479.812	396.863	398.949	402.228
VC1093	-0.0100651	8.60524	0.0065252	0.937888	374.102	373.737	373.152	373.477	375.44	378.526
VC1094	0.234387	8.17112	5.05208	0.0595602	299.825	299.532	299.064	252.651	253.979	256.066
VC1095	0.376179	7.70993	12.1165	0.0103239	226.967	226.745	226.391	173.338	174.249	175.681
VC1096	-0.22391	4.15638	1.9412	0.454907	14.0842	14.0704	14.0484	16.3279	16.4138	16.5487
VC1097	0.0749918	10.7908	0.74162	0.417779	1759.37	1757.65	1754.91	1655.86	1664.56	1678.24
VC1098	0.217869	9.73573	6.44565	0.0388674	886.409	885.543	884.158	755.582	759.553	765.796
VC1099	0.219512	6.41503	0.607941	0.461214	86.8366	86.7517	86.6161	73.9201	74.3087	74.9194
VC1100	0.61639	5.89223	24.7596	0.0016286	67.2711	67.2053	67.1002	43.4598	43.6882	44.0473
VC1101	-0.322895	7.41679	16.7618	0.00464919	145.352	145.21	144.983	180.277	181.225	182.714
VC1102	-0.446877	5.8313	11.2276	0.0123153	44.9887	44.9447	44.8745	60.8402	61.1601	61.6627
VC1103	-0.407935	6.22205	9.92353	0.0162388	60.4452	60.3861	60.2917	79.5475	79.9656	80.6228
VC1104	0.167641	5.56198	1.70505	0.346243	46.3288	46.2835	46.2111	40.8774	41.0923	41.43
VC1105	0.522753	5.15249	21.6805	0.0118856	38.3036	38.2662	38.2063	26.3935	26.5322	26.7503
VC1106	0.240126	5.54465	2.53553	0.179554	46.827	46.7812	46.708	39.2864	39.4929	39.8175
VC1107	-0.0237911	6.87438	0.0473604	0.834735	110.778	110.669	110.496	111.651	112.238	113.161
VC1108	0.0642219	6.70008	0.282482	0.61159	100.962	100.864	100.706	95.7293	96.2325	97.0234
VC1110	-0.0875477	9.23333	1.07171	0.335134	563.663	563.112	562.231	593.775	596.896	601.802
VC1111	-0.122905	7.05324	0.136664	0.722596	121.304	121.185	120.996	130.964	131.652	132.734
VC1112	-0.141817	8.78467	0.211239	0.659789	404.502	404.106	403.475	442.452	444.778	448.433
VC1113	-0.153813	7.948	0.35408	0.570617	224.666	224.446	224.095	247.802	249.105	251.152
VC1114	-0.12277	7.7999	1.48483	0.262651	204.859	204.659	204.339	221.145	222.307	224.134
VC1115	-0.329838	8.04327	5.82911	0.0466227	224.766	224.546	224.195	280.1	281.573	283.887
VC1117	0.0446601	6.29108	0.123123	0.745895	75.0334	74.96	74.8428	72.1157	72.4948	73.0906
VC1118	-0.385642	5.86285	8.74454	0.0212958	47.1544	47.1083	47.0347	61.1118	61.433	61.9379
VC1119	-0.55262	5.66178	32.7121	0.00139667	38.1331	38.0958	38.0363	55.5077	55.7995	56.2581
VC1120	-0.647153	7.13307	28.4162	0.00110174	104.438	104.336	104.173	162.219	163.072	164.412
VC1121	-0.761418	6.10491	16.2894	0.00500213	47.98	47.9331	47.8582	80.7192	81.1435	81.8103
VC1122	-0.768799	8.04895	14.1758	0.00708349	188.338	188.154	187.859	318.222	319.895	322.524
VC1123	-0.596424	5.37277	23.2059	0.00195058	30.3522	30.3225	30.2751	45.5596	45.7991	46.1755
VC1124	-0.578739	4.49758	12.6038	0.0291684	15.9282	15.9126	15.8877	23.6457	23.77	23.9654
VC1125	-0.762591	6.06616	10.9046	0.0131613	46.6437	46.5981	46.5252	78.5373	78.9501	79.5989
VC1126	0.481603	8.76321	23.9984	0.00177701	488.409	487.931	487.168	346.74	348.563	351.428
VC1127	0.247453	7.18268	4.75791	0.0656825	150.67	150.523	150.287	125.809	126.47	127.509
VC1128	0.0808458	8.44715	0.284845	0.610133	345.661	345.323	344.784	324.001	325.705	328.381
VC1129	0.579047	6.05629	25.6743	0.00147072	74.8835	74.8103	74.6933	49.6545	49.9155	50.3258
VC1130	0.554627	9.35663	3.26503	0.113905	753.619	752.883	751.705	508.629	511.303	515.505
VC1131	0.515836	6.42653	8.36911	0.0233276	95.7695	95.6759	95.5263	66.3656	66.7145	67.2628
VC1132	0.0909919	6.82837	0.879089	0.423104	111.545	111.436	111.262	103.817	104.363	105.221
VC1133	0.0753771	7.00208	0.558643	0.480902	125.421	125.298	125.102	118.004	118.625	119.6
VC1134	-0.0181542	6.53769	0.0186329	0.895283	87.4804	87.3949	87.2583	87.8266	88.2882	89.0138
VC1135	-0.055259	7.06407	0.423941	0.596805	125.231	125.108	124.913	129.004	129.683	130.748
VC1136	-0.156534	6.70341	0.708489	0.427877	93.6206	93.5291	93.3829	103.465	104.009	104.864
VC1137	-0.241001	6.7454	6.38229	0.0395826	93.4688	93.3774	93.2314	109.533	110.109	111.014
VC1138	-0.0909452	6.38615	0.848392	0.49266	76.5619	76.487	76.3674	80.8491	81.2741	81.942
VC1139	0.0482742	6.89996	0.354694	0.662323	115.64	115.527	115.346	110.867	111.45	112.366
VC1140	-0.0855026	6.51775	0.825399	0.499198	84.223	84.1406	84.0091	88.603	89.0688	89.8008
VC1141	-0.103458	10.5899	1.07684	0.334059	1438.26	1436.85	1434.61	1531.89	1539.94	1552.59
VC1142	-0.525804	6.89919	3.42666	0.106772	93.1609	93.0698	92.9243	133.026	133.725	134.824
VC1143	0.0994401	7.36954	0.223582	0.650772	163.724	163.564	163.308	151.494	152.291	153.542
VC1144	-0.0731976	9.12752	0.286825	0.608918	526.345	525.83	525.008	548.974	551.86	556.396
VC1145	0.377122	7.37258	16.3468	0.0049574	179.223	179.048	178.768	136.779	137.498	138.628
VC1146	0.0633363	8.55483	0.453535	0.522357	370.408	370.046	369.468	351.439	353.287	356.19
VC1147	-0.387612	5.30122	2.59963	0.151106	31.3628	31.3321	31.2832	40.7144	40.9285	41.2648
VC1148	0.285593	8.07103	3.57639	0.100687	284.143	283.865	283.421	231.081	232.296	234.205
VC1149	0.281762	8.11939	11.1646	0.0124747	293.547	293.26	292.802	239.365	240.624	242.601
VC1150	0.163717	7.39666	1.63177	0.242358	170.446	170.279	170.013	150.836	151.629	152.875
VC1151	0.239511	6.7044	1.75846	0.226618	107.28	107.175	107.008	90.068	90.5414	91.2855
VC1152	0.230089	7.63555	1.68328	0.235777	205.903	205.702	205.38	174.018	174.933	176.371
VC1153	0.0583739	5.80711	0.252839	0.719784	53.3181	53.2659	53.1827	50.7577	51.0245	51.4439
VC1154	0.260459	8.22118	4.50267	0.0716831	313.067	312.761	312.272	259.083	260.445	262.586
VC1155	-0.344087	4.59962	7.91088	0.175066	18.9273	18.9088	18.8792	23.8517	23.9771	24.1742
VC1156	-0.436128	6.28854	7.38979	0.0299565	62.671	62.6097	62.5119	84.1052	84.5473	85.2421
VC1158	-0.0701872	9.47963	0.457426	0.520633	673.107	672.449	671.398	700.582	704.264	710.052
VC1159	0.00388134	9.23529	0.00215751	0.964255	582.872	582.302	581.392	576.297	579.327	584.088
VC1160	0.035104	6.63071	0.115755	0.770462	95.1744	95.0813	94.9327	92.0833	92.5673	93.3281
VC1161	-0.0452234	6.8872	0.145604	0.714138	110.945	110.837	110.664	113.496	114.092	115.03
VC1162	0.0126815	6.0371	0.0117157	0.933078	61.9086	61.848	61.7513	60.837	61.1568	61.6594
VC1163	0.406597	5.50856	5.21819	0.0564322	48.0276	47.9807	47.9057	35.8895	36.0781	36.3746
VC1164	0.216398	5.00471	2.22026	0.3205	31.2952	31.2646	31.2157	26.6867	26.827	27.0475
VC1165	-0.281765	5.22324	6.26244	0.161839	30.8569	30.8267	30.7785	37.2158	37.4114	37.7188
VC1166	0.0688162	9.90515	0.464944	0.517331	949.359	948.431	946.948	897.334	902.051	909.464
VC1167	0.113334	6.33513	0.875618	0.399792	79.2359	79.1584	79.0347	72.6091	72.9908	73.5906
VC1168	0.665487	8.31753	10.7532	0.0135837	376.819	376.451	375.862	235.482	236.72	238.666
VC1169	-0.104737	8.84752	0.801662	0.400459	428.295	427.876	427.207	456.586	458.986	462.758
VC1170	-0.297549	9.67948	6.86992	0.0344871	711.22	710.525	709.414	866.626	871.181	878.341
VC1171	-0.0332705	8.87147	0.0692479	0.800044	446.685	446.249	445.551	453.171	455.553	459.297
VC1172	0.141493	8.42434	1.60599	0.245751	347.153	346.813	346.271	311.999	313.639	316.216
VC1173	-0.296389	7.72682	9.1967	0.0191431	182.474	182.295	182.01	222.187	223.355	225.191
VC1174	0.1605	9.34782	0.933858	0.366187	664.453	663.804	662.766	589.361	592.46	597.329
VC1176	-0.244934	7.92495	1.11095	0.327036	213.734	213.525	213.191	251.124	252.444	254.519
VC1177	-0.471904	7.36128	4.33875	0.0759228	131.815	131.687	131.481	181.293	182.246	183.744
VC1178	0.16316	7.65935	2.2054	0.181288	204.879	204.679	204.359	181.381	182.334	183.833
VC1179	0.323552	8.47611	11.9037	0.0107603	381.422	381.049	380.453	302.143	303.732	306.228
VC1180	0.0444133	7.41928	0.23665	0.641558	166.405	166.242	165.982	159.966	160.807	162.128
VC1181	0.177305	6.95531	4.41165	0.10203	125.526	125.404	125.207	110.039	110.617	111.526
VC1182	-0.0879108	7.69764	0.397353	0.54856	193.112	192.923	192.621	203.484	204.554	206.235
VC1183	-0.472552	4.66497	5.89548	0.0571261	18.8927	18.8742	18.8447	26.037	26.1739	26.389
VC1184	-0.178359	4.92889	1.08747	0.425982	25.8098	25.7845	25.7442	28.9709	29.1232	29.3626
VC1185	0.00785452	4.84305	0.0025304	0.972809	25.8793	25.854	25.8136	25.5164	25.6505	25.8613
VC1186	-0.186404	5.43915	2.19787	0.31642	37.4512	37.4146	37.3561	42.2665	42.4887	42.8379
VC1187	0.0436601	3.72594	0.0344117	0.901938	10.9861	10.9753	10.9582	10.5631	10.6186	10.7059
VC1188	-0.0587499	8.75837	0.146442	0.713361	409.17	408.77	408.131	422.51	424.731	428.221
VC1189	-0.0175183	6.82032	0.00554832	0.942716	106.871	106.766	106.599	107.246	107.81	108.696
VC1190	0.0151335	9.43403	0.0196524	0.892477	671.862	671.205	670.156	659.122	662.587	668.032
VC1191	0.0231509	4.01997	0.010841	0.941494	13.8319	13.8184	13.7968	13.4925	13.5634	13.6749
VC1193	0.786773	4.63007	13.0032	0.00873346	27.8825	27.8552	27.8117	15.9703	16.0543	16.1862
VC1194	0.0715338	5.74219	0.271503	0.667441	51.1082	51.0582	50.9784	48.2108	48.4643	48.8625
VC1195	0.203195	6.92498	4.77963	0.0652028	123.905	123.783	123.59	106.683	107.244	108.125
VC1196	0.876877	5.45843	38.3467	0.000456194	52.6201	52.5687	52.4865	28.3506	28.4997	28.7339
VC1197	0.0255277	7.3364	0.118069	0.786346	155.989	155.837	155.593	151.931	152.73	153.985
VC1198	-0.0144697	8.58963	0.0140251	0.909069	369.484	369.123	368.546	369.995	371.94	374.996
VC1199	-0.0144436	5.53466	0.00377873	0.952709	42.7136	42.6719	42.6052	42.773	42.9978	43.3512
VC1200	-0.153306	7.32406	2.2326	0.178952	145.142	145	144.774	160.038	160.879	162.202
VC1201	0.702219	7.68096	46.8613	0.000247678	243.89	243.652	243.271	148.562	149.343	150.57
VC1202	0.261765	4.60658	2.36777	0.300232	23.5765	23.5535	23.5167	19.4744	19.5768	19.7377
VC1203	0.0231859	5.04836	0.0305255	0.913445	30.3055	30.2759	30.2285	29.5634	29.7188	29.963
VC1204	-0.305634	4.12328	0.949766	0.362379	13.2989	13.2859	13.2651	16.3246	16.4104	16.5453
VC1205	0.13006	3.92047	0.732196	0.691846	13.2474	13.2345	13.2138	11.9904	12.0535	12.1525
VC1206	-0.197532	3.95262	1.07194	0.542399	12.103	12.0912	12.0723	13.7776	13.85	13.9639
VC1207	-0.444197	5.38081	9.14216	0.0198649	32.4999	32.4682	32.4174	43.8818	44.1125	44.475
VC1208	0.535194	7.56988	10.3418	0.0148236	215.563	215.352	215.015	147.432	148.208	149.426
VC1209	0.470652	8.18288	33.3642	0.000690494	324.851	324.533	324.026	232.371	233.592	235.512
VC1210	-0.334169	5.75635	4.29093	0.0772219	44.5615	44.5179	44.4483	55.7248	56.0177	56.4781
VC1211	0.0163098	5.31037	0.0107127	0.934236	36.6631	36.6272	36.5699	35.9372	36.1261	36.423
VC1212	-0.0599037	5.78064	0.189518	0.717293	50.2029	50.1539	50.0754	51.8857	52.1585	52.5871
VC1213	-0.300794	9.00158	3.65551	0.0976577	443.34	442.906	442.214	541.439	544.286	548.759
VC1214	-0.0407342	7.64919	0.256239	0.633596	189.819	189.634	189.337	193.576	194.594	196.193
VC1215	0.0314659	6.69856	0.0465914	0.835285	99.7345	99.637	99.4812	96.7394	97.2479	98.0471
VC1216	-0.364338	6.32994	1.61704	0.244289	66.407	66.3421	66.2384	84.7844	85.2301	85.9305
VC1217	-0.337913	5.43304	3.15676	0.119045	35.21	35.1756	35.1206	44.1523	44.3844	44.7492
VC1219	0.494242	8.32931	26.1326	0.00139901	362.265	361.911	361.345	254.933	256.273	258.379
VC1220	0.340098	9.41788	11.1744	0.0124499	738.447	737.725	736.572	578.312	581.352	586.13
VC1222	0.249765	7.58315	3.63058	0.0985991	199.723	199.528	199.216	166.507	167.382	168.758
VC1224	-0.179864	7.07144	1.42223	0.272048	120.345	120.227	120.039	135.166	135.876	136.993
VC1226	0.0636688	6.33822	0.235672	0.642236	78.0971	78.0207	77.8987	74.0763	74.4657	75.0777
VC1228	0.316845	8.66731	11.1857	0.0124211	434.887	434.462	433.783	346.105	347.924	350.784
VC1229	-0.0577708	4.09142	0.122303	0.85066	14.2228	14.2089	14.1866	14.6814	14.7586	14.8798
VC1231	-0.285465	6.00541	2.30497	0.172934	54.3044	54.2513	54.1665	65.6433	65.9884	66.5307
VC1232	-0.0434957	4.98548	0.150427	0.842772	28.263	28.2354	28.1913	28.8809	29.0328	29.2714
VC1233	-0.326941	4.64737	2.39623	0.189499	19.7517	19.7324	19.7015	24.5937	24.723	24.9262
VC1234	0.0115274	6.9043	0.0106754	0.920617	114.538	114.427	114.248	112.647	113.239	114.17
VC1235	0.0685213	7.90924	0.32925	0.584133	236.453	236.222	235.852	223.537	224.712	226.558
VC1236	-0.275596	3.85477	1.52389	0.413919	10.8634	10.8527	10.8358	13.0629	13.1315	13.2394
VC1237	0.185729	5.30959	0.68714	0.434603	38.7729	38.735	38.6744	33.7806	33.9582	34.2372
VC1238	-0.0247014	5.10992	0.0090034	0.927075	31.1854	31.1549	31.1062	31.4527	31.6181	31.8779
VC1239	-0.444996	4.48644	3.2884	0.112835	16.6808	16.6645	16.6385	22.557	22.6756	22.8619
VC1240	-0.0696824	5.05115	0.134456	0.745439	29.3927	29.364	29.318	30.5876	30.7484	31.0011
VC1242	0.21565	6.54986	4.256	0.0847318	95.4291	95.3359	95.1868	81.4543	81.8825	82.5554
VC1244	-0.27802	5.72146	3.62194	0.0989279	44.4002	44.3568	44.2874	53.3991	53.6798	54.121
VC1245	-0.0713352	5.62475	0.505619	0.681628	44.68	44.6363	44.5665	46.5466	46.7913	47.1759
VC1246	0.17986	6.84021	2.40973	0.164707	115.834	115.721	115.54	101.362	101.895	102.732
VC1247	0.170243	8.35769	1.00138	0.350442	334.525	334.198	333.675	294.715	296.264	298.699
VC1248	-0.549517	4.06773	3.97627	0.0865477	11.5421	11.5309	11.5128	16.8051	16.8934	17.0322
VC1249	-0.461149	6.1723	3.87358	0.0899128	57.1154	57.0596	56.9704	77.9966	78.4066	79.051
VC1250	-0.0820937	7.68752	1.25663	0.327725	192.15	191.962	191.662	201.655	202.716	204.382
VC1252	-0.328852	6.87496	5.2741	0.0554281	99.0527	98.9558	98.8011	123.371	124.02	125.039
VC1254	0.519626	5.24605	10.8929	0.0131934	40.9951	40.9551	40.891	28.3124	28.4612	28.6951
VC1255	0.377532	8.2557	9.45212	0.018051	332.494	332.169	331.649	253.705	255.038	257.134
VC1256	0.101669	9.85599	0.567829	0.475801	927.679	926.772	925.323	857.097	861.603	868.684
VC1257	0.316501	6.73245	8.30657	0.0236902	112.1	111.99	111.815	89.2177	89.6867	90.4238
VC1258	0.0826392	11.1187	0.858241	0.385185	2214.65	2212.48	2209.03	2073.33	2084.23	2101.36
VC1259	0.537254	6.60692	9.10044	0.0195769	109.495	109.388	109.217	74.7625	75.1555	75.7732
VC1260	0.172995	5.23134	2.2949	0.388018	36.4687	36.4331	36.3761	32.055	32.2235	32.4883
VC1261	0.0661568	4.44948	0.276714	0.804716	19.6116	19.5924	19.5618	18.5657	18.6632	18.8166
VC1263	-0.113812	7.60485	1.92234	0.208326	179.288	179.113	178.833	192.343	193.355	194.944
VC1264	-0.17973	10.7507	0.490522	0.506392	1564.04	1562.51	1560.07	1756.3	1765.53	1780.04
VC1265	0.0818078	8.34562	0.400951	0.546804	322.135	321.82	321.317	301.747	303.334	305.827
VC1266	0.0936131	7.75733	0.811251	0.397802	214.42	214.211	213.876	199.21	200.257	201.903
VC1267	0.0273106	8.01846	0.0655572	0.805311	251.649	251.403	251.01	244.8	246.087	248.109
VC1268	-0.147843	6.24826	2.56366	0.288015	67.9925	67.926	67.8198	74.694	75.0867	75.7037
VC1269	-0.350386	4.72394	3.82723	0.148032	20.7441	20.7239	20.6915	26.253	26.391	26.6079
VC1270	-0.132871	6.56908	1.38	0.285444	85.8669	85.783	85.6488	93.3516	93.8424	94.6136
VC1271	-0.261359	4.07209	3.21602	0.39875	12.9953	12.9826	12.9623	15.4668	15.5481	15.6758
VC1274	-0.0286972	4.26887	0.00459127	0.94788	16.5193	16.5032	16.4774	16.7085	16.7963	16.9344
VC1275	-0.113253	5.34097	0.793513	0.556439	35.8095	35.7745	35.7185	38.4103	38.6122	38.9295
VC1276	-0.127286	4.53829	0.940506	0.622905	19.6051	19.586	19.5553	21.2404	21.3521	21.5276
VC1277	-0.314009	4.83416	3.86988	0.176686	22.8446	22.8223	22.7866	28.185	28.3332	28.566
VC1278	0.191964	5.03392	0.698305	0.431063	31.7381	31.7071	31.6575	27.5291	27.6738	27.9013
VC1279	0.376254	5.30562	4.89775	0.0626736	41.0537	41.0136	40.9495	31.3283	31.493	31.7518
VC1280	-0.419549	5.37505	3.37142	0.109141	32.6753	32.6433	32.5923	43.3688	43.5968	43.9551
VC1281	-0.00709562	4.15669	0.00102178	0.981081	15.2416	15.2267	15.2029	15.1854	15.2653	15.3907
VC1282	-0.249309	4.7804	3.85737	0.292422	22.4969	22.4749	22.4397	26.5336	26.6731	26.8923
VC1284	-0.0231431	5.2539	0.0150793	0.907896	34.6913	34.6574	34.6032	34.9506	35.1343	35.4231
VC1285	-0.0687052	5.10248	0.431469	0.743438	30.5443	30.5144	30.4667	31.7642	31.9311	32.1936
VC1286	-0.287008	6.08982	7.84492	0.0517812	57.6476	57.5913	57.5012	69.7576	70.1244	70.7007
VC1287	0.346821	8.70698	7.41035	0.0297937	451.206	450.765	450.061	351.707	353.556	356.462
VC1288	0.329464	9.08545	15.3812	0.00578378	584.109	583.538	582.626	460.823	463.245	467.052
VC1289	0.314253	8.70307	12.2196	0.0101207	445.5	445.064	444.369	355.19	357.057	359.991
VC1290	-0.126362	4.90085	0.612605	0.576569	25.7605	25.7354	25.6951	27.8877	28.0343	28.2647
VC1291	-0.0369194	7.07006	0.0843569	0.779929	126.579	126.456	126.258	128.745	129.421	130.485
VC1293	-0.000474631	9.92928	2.87143e-05	0.995875	942.757	941.835	940.363	934.942	939.857	947.581
VC1295	0.344164	5.59842	4.00083	0.0857678	50.2959	50.2467	50.1681	39.2536	39.4599	39.7842
VC1296	-0.231147	6.91752	2.56614	0.153391	105.937	105.833	105.668	123.296	123.944	124.962
VC1297	0.376375	9.22209	11.0641	0.0127345	651.593	650.956	649.939	497.616	500.231	504.342
VC1298	-0.0405113	5.6265	0.0667856	0.816082	45.2266	45.1824	45.1117	46.1173	46.3598	46.7408
VC1299	0.325752	6.32005	5.22714	0.0562699	83.9158	83.8338	83.7027	66.353	66.7018	67.25
VC1300	0.432149	7.22237	17.981	0.0038757	163.95	163.789	163.533	120.433	121.067	122.061
VC1301	0.403889	6.85306	2.86901	0.134313	125.355	125.232	125.036	93.8989	94.3925	95.1682
VC1302	-0.0850868	4.95013	0.550076	0.701678	27.1266	27.1001	27.0577	28.5342	28.6842	28.92
VC1303	0.0651936	6.85585	0.485648	0.563048	112.744	112.633	112.457	106.828	107.39	108.273
VC1304	-0.137788	8.31344	2.58741	0.151934	291.678	291.393	290.937	318.157	319.829	322.458
VC1305	0.186971	5.33536	0.234954	0.642736	39.5487	39.5101	39.4483	34.4272	34.6081	34.8925
VC1306	-0.101469	6.39804	1.08827	0.44182	76.9205	76.8453	76.7251	81.8234	82.2535	82.9295
VC1307	-0.130475	6.21827	1.35807	0.353632	66.9758	66.9103	66.8057	72.6954	73.0776	73.6781
VC1308	-0.159871	7.20873	2.53251	0.155732	133.525	133.394	133.186	147.901	148.679	149.901
VC1309	0.0799699	5.48047	0.451112	0.662638	42.4129	42.3714	42.3051	39.7735	39.9825	40.3111
VC1310	-0.0165859	6.63454	0.0156208	0.904065	93.7418	93.6502	93.5037	94.0102	94.5044	95.281
VC1311	-0.0183313	5.23532	0.0180472	0.926777	34.2845	34.251	34.1975	34.4254	34.6064	34.8908
VC1312	0.453617	6.6587	5.09844	0.0586649	110.889	110.781	110.608	80.2413	80.6631	81.326
VC1313	0.194101	5.64435	0.433775	0.531288	49.5906	49.5421	49.4646	42.9588	43.1847	43.5396
VC1314	-0.348155	5.979	0.64762	0.447541	52.0162	51.9653	51.8841	65.6765	66.0218	66.5644
VC1315	-0.661547	6.05676	2.16079	0.185212	48.4016	48.3543	48.2786	75.9732	76.3726	77.0003
VC1316	-0.43952	4.94948	1.33266	0.286373	23.7098	23.6866	23.6496	31.9213	32.0891	32.3528
VC1317	0.139089	6.64971	1.51648	0.258079	99.9009	99.8033	99.6472	89.9263	90.399	91.1419
VC1318	-0.207237	9.3051	4.51183	0.0714556	567.229	566.674	565.788	649.229	652.641	658.005
VC1319	-0.151198	6.48123	1.43822	0.269602	80.144	80.0657	79.9405	88.2462	88.71	89.4391
VC1320	-0.0607855	6.05167	0.273751	0.68483	60.9669	60.9073	60.812	63.0479	63.3794	63.9002
VC1321	0.076315	8.83052	0.726804	0.422245	450.813	450.372	449.668	423.896	426.124	429.626
VC1322	0.20775	4.03832	1.29949	0.507657	14.9304	14.9158	14.8925	12.8	12.8673	12.973
VC1323	-0.244797	3.5935	0.993049	0.513309	8.86422	8.85555	8.84171	10.4359	10.4908	10.577
VC1325	0.0622266	4.05835	0.14426	0.841309	14.4506	14.4365	14.4139	13.7161	13.7882	13.9015
VC1327	-0.109433	4.17152	0.283343	0.713052	14.8682	14.8537	14.8304	15.9115	15.9951	16.1266
VC1328	-0.243044	3.61738	1.5336	0.512247	9.04837	9.03953	9.02539	10.6392	10.6951	10.783
VC1329	0.970487	6.06012	10.6267	0.0139502	83.0203	82.9391	82.8094	41.9423	42.1628	42.5093
VC1330	0.173014	4.46705	0.430859	0.532631	20.6064	20.5863	20.5541	18.1062	18.2013	18.3509
VC1332	-0.144662	4.41971	0.49934	0.593125	17.7913	17.7739	17.7461	19.5114	19.614	19.7752
VC1335	0.0755445	4.15818	0.146987	0.800545	15.7053	15.6899	15.6654	14.7693	14.847	14.969
VC1336	-0.177831	4.51006	0.567679	0.496905	18.8317	18.8133	18.7839	21.1349	21.246	21.4206
VC1337	0.0359209	4.05275	0.0263775	0.908178	14.2572	14.2432	14.2209	13.7837	13.8562	13.97
VC1338	0.29253	4.51871	4.18715	0.262929	22.2666	22.2449	22.2101	18.0006	18.0952	18.2439
VC1339	-0.19659	3.75603	0.923801	0.574853	10.3276	10.3175	10.3014	11.7515	11.8132	11.9103
VC1340	-0.340202	4.59254	6.84197	0.181124	18.8532	18.8348	18.8053	23.6943	23.8189	24.0146
VC1341	0.372261	6.29829	2.84875	0.135485	83.8066	83.7247	83.5938	64.1605	64.4978	65.0278
VC1342	0.476347	6.43908	24.2549	0.00172513	95.5337	95.4403	95.2911	68.0426	68.4003	68.9625
VC1343	-0.158491	6.92746	0.0708006	0.797874	109.603	109.496	109.325	121.291	121.928	122.93
VC1344	-0.0959959	3.89978	0.259074	0.771644	12.0427	12.0309	12.0121	12.7689	12.836	12.9415
VC1346	0.0592507	4.13323	0.0968206	0.844406	15.315	15.3001	15.2761	14.5672	14.6437	14.7641
VC1347	-0.239207	4.1831	0.922017	0.419936	14.3036	14.2896	14.2673	16.7601	16.8482	16.9867
VC1348	-0.221396	4.0563	0.705473	0.477154	13.0307	13.0179	12.9976	15.0817	15.161	15.2856
VC1349	-0.484281	6.82863	19.0679	0.00332086	90.1501	90.062	89.9211	125.073	125.73	126.764
VC1350	-0.0188663	9.31163	0.031667	0.863822	609.812	609.216	608.263	612.517	615.737	620.798
VC1353	-0.103745	7.31075	0.892754	0.376324	146.397	146.254	146.025	155.966	156.786	158.074
VC1354	0.580921	6.81134	48.0162	0.000229743	128.085	127.96	127.76	84.8507	85.2967	85.9977
VC1355	-0.197526	4.08787	0.937979	0.520743	13.4782	13.465	13.444	15.3409	15.4216	15.5483
VC1356	-0.00379086	4.72323	0.000512452	0.987471	23.5625	23.5395	23.5027	23.4213	23.5444	23.7379
VC1358	0.140682	8.09155	0.266286	0.621795	275.138	274.869	274.439	247.413	248.714	250.758
VC1359	-0.264819	4.1862	1.11182	0.371651	14.1928	14.179	14.1568	16.9306	17.0196	17.1595
VC1360	-0.6171	4.04354	3.79138	0.0927328	11.0042	10.9934	10.9763	16.799	16.8873	17.0261
VC1361	-0.184533	4.24219	0.845028	0.524194	15.2886	15.2736	15.2497	17.2419	17.3326	17.475
VC1362	-0.827449	5.81179	4.81856	0.0643548	37.7594	37.7225	37.6635	66.5246	66.8743	67.4239
VC1363	-0.169007	6.64014	2.26583	0.176153	89.1147	89.0276	88.8884	99.3425	99.8647	100.685
VC1364	-0.136452	7.46377	1.90315	0.210357	161.08	160.922	160.67	175.545	176.468	177.918
VC1365	0.510149	5.88077	13.2119	0.00840591	64.7589	64.6956	64.5944	45.0417	45.2785	45.6506
VC1366	0.371305	6.22209	6.95959	0.0336448	79.3572	79.2796	79.1557	60.793	61.1125	61.6148
VC1367	0.193304	7.70323	3.96281	0.0869792	213.351	213.142	212.809	184.974	185.946	187.474
VC1368	-0.259296	5.94982	1.71094	0.232346	52.7043	52.6528	52.5704	62.5625	62.8913	63.4082
VC1371	0.56912	5.54161	13.2537	0.00834224	51.5563	51.5059	51.4254	34.4105	34.5914	34.8757
VC1372	-0.000193456	5.76904	1.24972e-06	0.999139	50.847	50.7973	50.7178	50.4157	50.6807	51.0972
VC1373	-0.168868	7.76164	2.96221	0.129092	196.127	195.935	195.629	218.597	219.746	221.552
VC1374	0.169035	7.65805	1.85393	0.215699	205.078	204.877	204.557	180.819	181.769	183.263
VC1375	0.822842	5.54979	18.857	0.00342008	55.4818	55.4275	55.3409	31.0412	31.2044	31.4608
VC1376	-0.0580439	6.11129	0.159244	0.701796	63.6866	63.6243	63.5249	65.735	66.0806	66.6237
VC1377	0.196485	5.05721	1.19133	0.358207	32.3317	32.3001	32.2496	27.9562	28.1031	28.3341
VC1379	-0.0597427	5.1251	0.129228	0.773272	31.1618	31.1314	31.0827	32.2048	32.3741	32.6401
VC1380	-0.510197	5.2382	8.90781	0.0204839	28.5015	28.4737	28.4291	40.2961	40.5079	40.8408
VC1382	0.133016	8.45277	2.51766	0.156781	353.116	352.77	352.219	319.229	320.907	323.544
VC1384	-0.237164	8.99035	2.6017	0.150967	450.621	450.181	449.477	526.581	529.349	533.7
VC1386	0.294159	4.98528	2.64553	0.180593	31.6193	31.5884	31.539	25.542	25.6763	25.8873
VC1388	-0.113455	6.08028	0.342508	0.576833	61.0639	61.0043	60.9089	65.5009	65.8453	66.3864
VC1391	-0.0291664	4.40209	0.0225479	0.914736	18.2962	18.2783	18.2497	18.5115	18.6088	18.7618
VC1392	-0.408146	5.34011	1.88283	0.212539	31.9943	31.963	31.913	42.1305	42.352	42.7
VC1393	-0.456487	4.15721	6.05942	0.129322	12.8684	12.8558	12.8357	17.552	17.6443	17.7893
VC1394	-0.27921	4.84093	3.71152	0.228142	23.2714	23.2487	23.2123	28.0238	28.1711	28.4026
VC1397	-0.463653	5.10618	4.35902	0.0753809	26.3534	26.3277	26.2865	36.0761	36.2657	36.5637
VC1401	-0.599895	4.2144	12.0145	0.0424915	12.6848	12.6724	12.6526	19.1236	19.2241	19.3821
VC1402	-0.274743	4.66883	2.88973	0.265879	20.4861	20.4661	20.4341	24.5962	24.7255	24.9287
VC1403	-0.394812	4.60392	3.68442	0.119544	18.6117	18.5935	18.5644	24.2984	24.4261	24.6268
VC1405	-0.188244	5.25265	1.70326	0.344574	32.6565	32.6246	32.5735	36.9047	37.0987	37.4036
VC1406	-0.193583	5.47007	1.19821	0.310057	38.2007	38.1633	38.1037	43.3277	43.5555	43.9135
VC1407	0.622703	7.00553	44.2191	0.000296025	148.585	148.439	148.207	95.6237	96.1264	96.9164
VC1409	0.47868	5.37094	10.601	0.0140261	44.3826	44.3392	44.2699	31.541	31.7068	31.9674
VC1410	0.359097	5.29588	5.76793	0.0674581	40.5478	40.5081	40.4448	31.3134	31.4781	31.7368
VC1411	0.192344	5.63451	2.26645	0.267021	49.22	49.1719	49.095	42.6899	42.9143	43.267
VC1413	0.285308	6.83047	5.99204	0.04439	118.975	118.859	118.673	96.7635	97.2721	98.0716
VC1414	-0.0482377	8.96172	0.105488	0.754871	473.157	472.695	471.956	485.034	487.584	491.591
VC1415	-0.0824831	5.05269	0.285046	0.699638	29.2983	29.2697	29.2239	30.7622	30.9239	31.1781
VC1416	-0.230156	6.08379	1.10979	0.327271	58.6453	58.588	58.4964	68.2175	68.5761	69.1397
VC1417	-0.2052	5.00776	2.58375	0.345921	27.0943	27.0678	27.0255	30.9854	31.1483	31.4043
VC1418	-0.013004	6.85993	0.0189049	0.906968	110.07	109.962	109.79	110.11	110.689	111.599
VC1419	0.0938304	4.21073	0.138918	0.748823	16.4679	16.4518	16.4261	15.2902	15.3705	15.4969
VC1420	0.0699214	3.89101	0.192122	0.83312	12.6779	12.6655	12.6457	11.9682	12.0311	12.13
VC1421	0.00987009	6.46926	0.00268022	0.960164	84.1529	84.0707	83.9392	82.8583	83.2938	83.9784
VC1422	0.194837	7.38158	2.85311	0.135232	170.372	170.205	169.939	147.551	148.327	149.546
VC1423	-0.240601	7.17011	5.34187	0.054242	126.117	125.994	125.797	147.744	148.521	149.741
VC1424	-0.10098	8.03141	1.15088	0.319096	242.751	242.514	242.134	258.117	259.473	261.606
VC1425	0.466288	9.12248	25.6598	0.00147306	624.391	623.781	622.805	448.021	450.377	454.078
VC1426	0.465822	6.77783	30.2143	0.000922881	121.057	120.939	120.75	86.8632	87.3198	88.0374
VC1427	0.331576	6.93236	4.89357	0.062761	129.685	129.559	129.356	102.143	102.68	103.524
VC1428	0.599445	8.00125	45.1541	0.000277631	296.779	296.489	296.026	194.147	195.168	196.771
VC1429	0.13108	5.59349	0.872733	0.456854	46.8335	46.7877	46.7145	42.3866	42.6094	42.9596
VC1430	0.126674	6.2823	1.17792	0.356115	76.6515	76.5765	76.4568	69.5929	69.9587	70.5337
VC1431	-0.124437	5.82807	0.708884	0.442207	50.7588	50.7092	50.6299	54.8657	55.1541	55.6074
VC1432	0.859892	6.15629	39.9153	0.000404252	86.5796	86.4949	86.3597	47.2381	47.4864	47.8766
VC1433	-0.332781	8.84687	1.56783	0.250902	393.197	392.813	392.198	490.973	493.554	497.61
VC1434	0.184324	8.18742	2.44991	0.161694	298.415	298.123	297.657	260.346	261.715	263.866
VC1435	0.0445442	6.00766	0.15732	0.768969	61.2853	61.2253	61.1296	58.9062	59.2159	59.7025
VC1436	-0.379288	5.53032	5.24468	0.0559535	37.1774	37.1411	37.083	47.9773	48.2296	48.6259
VC1437	0.051586	7.77742	0.321799	0.588324	214.389	214.179	213.845	205.072	206.15	207.844
VC1438	0.040343	5.43747	0.0491474	0.830909	40.559	40.5194	40.456	39.0973	39.3029	39.6259
VC1439	0.386793	8.41505	2.25236	0.17728	372.626	372.261	371.679	282.51	283.995	286.329
VC1440	-0.156263	5.82441	0.846648	0.388237	50.0418	49.9929	49.9147	55.3001	55.5908	56.0477
VC1441	0.0785768	7.96188	0.742006	0.417664	246.152	245.912	245.527	231.089	232.304	234.213
VC1442	0.147441	9.08457	0.988947	0.353261	550.913	550.375	549.514	493.095	495.687	499.761
VC1443	-0.0467438	6.84632	0.0486986	0.831668	107.739	107.634	107.465	110.332	110.912	111.824
VC1444	-0.160708	7.58615	4.82938	0.0641215	173.967	173.797	173.525	192.806	193.819	195.412
VC1445	-0.147485	7.60162	2.77987	0.139576	176.716	176.543	176.267	194.064	195.085	196.688
VC1446	0.137293	5.07944	1.04335	0.517284	32.235	32.2035	32.1531	29.0451	29.1977	29.4377
VC1447	-0.292536	3.91186	1.67726	0.375287	11.2982	11.2871	11.2695	13.7466	13.8188	13.9324
VC1448	-0.108162	4.84419	0.387031	0.639414	24.8644	24.8401	24.8012	26.5789	26.7187	26.9382
VC1449	0.658909	4.55343	10.0533	0.0157816	25.4422	25.4174	25.3776	15.9297	16.0134	16.145
VC1450	0.324115	3.91412	2.76161	0.325763	14.0312	14.0174	13.9955	11.0864	11.1447	11.2362
VC1451	-0.0977278	8.83085	1.35288	0.283044	424.42	424.005	423.342	450.262	452.629	456.349
VC1453	0.27944	3.6925	2.97349	0.437595	11.5534	11.5421	11.524	9.41509	9.46459	9.54237
VC1457	-0.305589	4.71601	3.84233	0.208124	20.977	20.9565	20.9237	25.7319	25.8671	26.0797
VC1461	-0.0156799	4.63603	0.0173104	0.949875	21.9727	21.9512	21.9169	22.0228	22.1386	22.3205
VC1465	-0.0418708	4.37626	0.0620328	0.87902	17.8569	17.8394	17.8116	18.228	18.3238	18.4744
VC1479	0.208939	5.8915	0.758782	0.412704	59.5567	59.4985	59.4054	51.0662	51.3347	51.7566
VC1480	0.0302017	6.42676	0.0465961	0.835277	82.2253	82.1449	82.0165	79.8255	80.2452	80.9047
VC1481	-0.155691	7.09849	2.34436	0.169776	123.752	123.631	123.437	136.68	137.399	138.528
VC1482	0.109918	8.10676	1.77952	0.224143	275.249	274.98	274.55	252.851	254.18	256.269
VC1483	0.478972	8.46912	10.6066	0.0140095	397.609	397.22	396.599	282.787	284.274	286.61
VC1484	0.145661	7.35206	0.850039	0.387341	164.226	164.065	163.809	147.164	147.937	149.153
VC1485	-0.14974	10.1845	0.355266	0.569988	1067.38	1066.34	1064.67	1173.93	1180.1	1189.8
VC1486	0.18423	8.55006	2.708	0.144025	384.29	383.914	383.314	335.291	337.054	339.824
VC1487	0.220378	5.19543	2.86159	0.278231	36.0712	36.036	35.9796	30.6771	30.8383	31.0918
VC1488	0.337278	8.21136	17.2151	0.00434013	318.442	318.13	317.633	249.86	251.173	253.237
VC1490	-0.0314384	6.63345	0.0315618	0.864046	93.1869	93.0958	92.9502	94.422	94.9184	95.6984
VC1491	0.290275	8.18893	4.72072	0.0665145	308.973	308.671	308.188	250.462	251.779	253.848
VC1492	0.0540414	9.67026	0.0850305	0.77908	802.378	801.593	800.34	766.214	770.242	776.572
VC1493	-0.0239874	4.78976	0.0213317	0.918868	24.5981	24.5741	24.5356	24.7971	24.9275	25.1323
VC1494	-0.00604227	9.87707	0.00482056	0.946597	907.426	906.539	905.121	903.384	908.133	915.596
VC1496	0.116583	9.72301	1.73243	0.229731	850.023	849.192	847.864	777.27	781.356	787.778
VC1497	0.236444	9.47617	7.22049	0.0313419	744.504	743.777	742.614	626.498	629.791	634.967
VC1498	-0.0222746	6.96853	0.0161785	0.902378	118.451	118.335	118.15	119.259	119.886	120.871
VC1499	0.420329	7.46411	35.9492	0.000553467	193.597	193.407	193.105	143.388	144.142	145.327
VC1500	0.118837	5.84423	1.12046	0.458696	55.8854	55.8308	55.7435	51.0133	51.2815	51.7029
VC1501	-0.131951	7.25567	2.0843	0.192219	139.415	139.279	139.061	151.463	152.259	153.511
VC1502	0.228783	6.06345	2.61541	0.150047	67.7882	67.7219	67.6161	57.3308	57.6321	58.1058
VC1503	0.0386047	7.24134	0.0971155	0.764433	146.566	146.423	146.194	141.464	142.207	143.376
VC1505	-0.162177	6.63679	2.89425	0.181279	89.1271	89.04	88.9008	98.8865	99.4063	100.223
VC1507	0.0495023	8.118	0.336916	0.579888	271.825	271.559	271.135	260.389	261.758	263.909
VC1508	0.353799	6.26879	5.17865	0.0571568	81.6129	81.5331	81.4056	63.2866	63.6193	64.1421
VC1509	-0.267862	4.35999	1.78259	0.334182	16.2265	16.2107	16.1853	19.3941	19.4961	19.6563
VC1513	-0.201343	4.11184	0.180379	0.68385	13.7116	13.6982	13.6768	15.6479	15.7302	15.8595
VC1517	-0.338849	3.73048	1.19706	0.339683	9.57606	9.5667	9.55174	12.0398	12.1031	12.2026
VC1519	0.0774051	4.64362	0.405916	0.75568	22.8186	22.7963	22.7607	21.4338	21.5465	21.7236
VC1520	0.186495	8.87444	1.49345	0.261394	482.069	481.598	480.845	419.948	422.156	425.625
VC1521	-0.0707288	5.73426	0.219871	0.672259	48.3673	48.32	48.2445	50.3662	50.631	51.0471
VC1522	0.0606952	5.05246	0.234474	0.776775	30.7952	30.7651	30.717	29.267	29.4209	29.6627
VC1523	-0.0306183	5.91222	0.0485282	0.846559	55.7578	55.7033	55.6162	56.4657	56.7626	57.2291
VC1524	0.0254905	3.90931	0.0260103	0.938322	12.6706	12.6583	12.6385	12.3393	12.4042	12.5061
VC1525	-0.207956	3.84677	0.80622	0.538518	11.0713	11.0605	11.0432	12.697	12.7637	12.8686
VC1526	-0.178639	4.52411	1.40968	0.492634	19.0317	19.0131	18.9834	21.3712	21.4835	21.6601
VC1527	0.0919821	5.98416	0.546591	0.547713	61.2398	61.18	61.0843	56.9545	57.2539	57.7245
VC1528	-0.130709	4.80373	0.204473	0.664871	23.9339	23.9105	23.8732	25.9896	26.1263	26.341
VC1529	-0.561111	4.06612	13.3913	0.0727587	11.4736	11.4624	11.4445	16.8414	16.9299	17.069
VC1531	0.00625971	5.72302	0.00188534	0.971888	49.296	49.2478	49.1708	48.6592	48.915	49.317
VC1532	0.0105783	7.76254	0.0069073	0.9361	209.204	208.999	208.673	205.885	206.968	208.669
VC1533	0.235611	4.56715	1.39813	0.358116	22.6838	22.6617	22.6262	19.0813	19.1816	19.3392
VC1534	-0.236308	4.30443	1.46371	0.403931	15.7352	15.7198	15.6952	18.3981	18.4948	18.6468
VC1537	-0.183702	6.74783	1.96715	0.203686	95.6513	95.5578	95.4083	107.721	108.287	109.177
VC1538	0.0190065	7.00617	0.00996711	0.923286	123.391	123.27	123.077	120.725	121.36	122.357
VC1539	-0.350544	6.94877	8.59298	0.0220873	103.471	103.37	103.208	130.827	131.515	132.595
VC1539a	-0.0169659	4.88406	0.00981408	0.940287	26.461	26.4351	26.3938	26.5448	26.6844	26.9037
VC1540	0.379338	6.69561	10.6841	0.0137822	111.334	111.225	111.051	84.8261	85.272	85.9728
VC1541	-0.0573056	4.56956	0.182962	0.822703	20.5868	20.5667	20.5346	21.2415	21.3532	21.5287
VC1542	0.736076	4.93063	18.2069	0.00375108	34.4666	34.4329	34.3791	20.4649	20.5724	20.7415
VC1543	0.0489535	8.97677	0.126481	0.732629	494.518	494.035	493.262	473.897	476.388	480.303
VC1544	-0.118023	8.46611	0.397026	0.54872	326.782	326.463	325.952	351.595	353.443	356.348
VC1545	0.192345	7.22408	2.40159	0.165327	152.407	152.258	152.02	132.219	132.914	134.007
VC1546	-0.00644261	8.59223	0.00106033	0.974936	371.194	370.831	370.251	369.644	371.587	374.64
VC1547	0.0271883	9.81634	0.015991	0.902942	879.985	879.125	877.75	856.114	860.614	867.687
VC1548	0.226852	8.91089	5.75899	0.0476289	500.921	500.432	499.649	424.33	426.561	430.066
VC1553	-0.91815	4.36275	7.77795	0.0270681	12.3714	12.3593	12.34	23.2872	23.4096	23.602
VC1554	0.0375713	7.47539	0.153359	0.707043	172.684	172.516	172.246	166.793	167.669	169.047
VC1555	0.144321	5.45166	0.888942	0.435961	42.4387	42.3972	42.3309	38.0561	38.2562	38.5706
VC1556	0.382329	4.65126	7.78775	0.124806	25.3105	25.2857	25.2462	19.2219	19.323	19.4818
VC1557	0.0198568	6.45521	0.0169475	0.900099	83.601	83.5192	83.3887	81.7461	82.1758	82.8511
VC1558	-0.177649	7.21766	4.6354	0.0722274	133.492	133.362	133.153	149.701	150.488	151.724
VC1560	0.259192	5.38899	4.47174	0.171731	42.0784	42.0372	41.9715	34.8355	35.0186	35.3064
VC1561	-0.289984	5.8801	4.71345	0.0681079	49.5469	49.4985	49.4211	60.0831	60.399	60.8953
VC1562	0.0827399	4.40728	0.306533	0.760894	19.0953	19.0767	19.0468	17.8687	17.9627	18.1103
VC1563	0.04853	6.16974	0.0179064	0.897331	68.8996	68.8322	68.7246	66.0423	66.3895	66.9351
VC1565	0.0164178	6.30218	0.0021946	0.963949	74.8926	74.8193	74.7024	73.4057	73.7916	74.398
VC1566	-0.0698061	5.63635	0.0629971	0.809058	45.0762	45.0321	44.9617	46.9094	47.156	47.5435
VC1567	-0.478203	6.01889	1.72299	0.230874	50.8231	50.7734	50.694	70.2357	70.6049	71.1852
VC1568	-0.235571	5.35968	0.734735	0.419845	34.6964	34.6625	34.6083	40.5207	40.7337	41.0685
VC1570	-0.122013	3.92782	0.303786	0.709196	12.2023	12.1904	12.1713	13.1758	13.245	13.3539
VC1571	-0.371087	3.84362	4.97812	0.274335	10.3702	10.36	10.3438	13.3329	13.403	13.5131
VC1572	-0.5718	8.48417	5.51589	0.0513454	277.52	277.249	276.816	409.007	411.157	414.536
VC1573	-0.222986	9.75539	1.41545	0.273096	771.161	770.407	769.202	892.325	897.015	904.387
VC1574	-0.0576442	5.60013	0.222	0.741804	44.1052	44.0621	43.9932	45.5127	45.752	46.128
VC1575	-0.00668408	4.76112	0.00206345	0.977627	24.2176	24.1939	24.1561	24.121	24.2478	24.4471
VC1576	-0.102922	4.94624	0.838005	0.643415	26.8775	26.8512	26.8092	28.6255	28.776	29.0124
VC1577	0.132598	6.50357	1.52441	0.297373	89.8817	89.7938	89.6534	81.2717	81.6989	82.3703
VC1578	0.118568	5.23162	0.590397	0.554267	35.8296	35.7946	35.7386	32.7086	32.8805	33.1507
VC1579	-0.18665	7.62446	3.37433	0.109014	177.001	176.828	176.552	199.73	200.78	202.43
VC1580	-0.163495	4.68075	1.25463	0.505377	21.554	21.5329	21.4993	23.9473	24.0732	24.2711
VC1581	-0.374684	4.47784	3.69651	0.158604	17.0467	17.03	17.0034	21.9484	22.0638	22.2451
VC1582	-0.323771	4.97977	2.63483	0.148756	25.3651	25.3403	25.3007	31.5046	31.6702	31.9305
VC1585	-0.560588	4.76281	10.7396	0.0195857	19.6166	19.5974	19.5668	28.7416	28.8927	29.1302
VC1588	-0.52381	7.24725	12.7734	0.00911327	119.133	119.017	118.83	169.862	170.755	172.158
VC1589	-1.08337	7.55723	12.6174	0.00938353	115.717	115.604	115.423	243.23	244.508	246.518
VC1590	-1.29159	6.89818	6.30102	0.0405255	65.8408	65.7764	65.6736	159.968	160.809	162.13
VC1591	-0.884762	4.93394	2.24971	0.177503	19.3597	19.3408	19.3105	35.544	35.7309	36.0245
VC1594	-0.0199825	4.42396	0.0108698	0.941029	18.6683	18.65	18.6208	18.7673	18.8659	19.021
VC1595	-0.583454	4.71903	17.9505	0.0169161	18.8029	18.7845	18.7551	27.994	28.1412	28.3724
VC1596	0.0819454	4.71502	0.308913	0.735148	24.1224	24.0988	24.0611	22.5872	22.7059	22.8925
VC1597	0.0979308	5.27944	0.148777	0.711209	36.8561	36.8201	36.7625	34.1325	34.3119	34.5939
VC1598	0.349431	4.91511	6.82184	0.121618	30.5336	30.5037	30.456	23.7324	23.8572	24.0532
VC1599	0.066576	6.35521	0.132934	0.726219	79.1262	79.0488	78.9252	74.9012	75.2949	75.9137
VC1600	-0.158231	5.68341	1.03039	0.35157	45.1779	45.1337	45.0631	49.9948	50.2577	50.6707
VC1601	0.0499401	5.00529	0.145138	0.818616	29.63	29.601	29.5547	28.371	28.5202	28.7546
VC1602	0.0116668	6.78066	0.0179083	0.918314	104.972	104.869	104.705	103.228	103.771	104.624
VC1603	-0.0769921	6.46568	0.571125	0.548325	81.4164	81.3368	81.2096	85.1463	85.5939	86.2973
VC1604	-0.0942665	5.12848	0.649937	0.650697	30.8497	30.8195	30.7713	32.6574	32.8291	33.0989
VC1605	-0.150362	5.70635	0.899472	0.374637	46.0582	46.0132	45.9412	50.6908	50.9573	51.3761
VC1605a	-0.245151	6.34071	2.42018	0.163916	70.0446	69.9762	69.8668	82.3258	82.7586	83.4387
VC1606	0.0465831	5.65473	0.0989389	0.785715	47.577	47.5305	47.4562	45.6645	45.9046	46.2818
VC1607	-0.251223	5.16075	1.77834	0.224281	29.8129	29.7837	29.7372	35.2016	35.3867	35.6775
VC1608	0.0904498	4.8968	0.253044	0.689399	27.7092	27.6821	27.6389	25.7936	25.9292	26.1423
VC1609	0.24503	4.95264	2.46134	0.270064	30.3886	30.3589	30.3114	25.4015	25.5351	25.7449
VC1610	-0.561607	4.51952	3.51385	0.103171	16.3086	16.2926	16.2671	23.9217	24.0475	24.2451
VC1611	-0.313659	6.81502	12.6299	0.00936148	95.5067	95.4133	95.2641	117.709	118.327	119.3
VC1612	-0.133105	4.04147	0.734865	0.670632	13.305	13.292	13.2713	14.4773	14.5534	14.673
VC1614	-0.0230708	5.23657	0.0141036	0.908817	34.2535	34.22	34.1665	34.5078	34.6892	34.9742
VC1615	-0.13871	3.60712	0.438793	0.70922	9.32888	9.31977	9.30519	10.1944	10.248	10.3322
VC1616	0.215631	4.06369	1.07972	0.48744	15.2728	15.2579	15.2341	13.022	13.0904	13.198
VC1617	0.0776863	4.89492	0.189083	0.731979	27.5608	27.5339	27.4908	25.8845	26.0205	26.2344
VC1618	-0.243931	4.46902	3.3679	0.359164	17.8092	17.7918	17.764	20.9311	21.0412	21.2141
VC1619	0.222737	5.23843	1.87664	0.265853	37.2575	37.2211	37.1629	31.6346	31.8009	32.0622
VC1620	-0.106423	11.7167	0.451491	0.523267	3139.75	3136.68	3131.78	3351.01	3368.62	3396.31
VC1621	0.0390088	10.1723	0.161898	0.699468	1131.37	1130.26	1128.49	1091.69	1097.43	1106.45
VC1622	0.011527	8.73426	0.0181011	0.896778	412.36	411.957	411.313	405.553	407.685	411.035
VC1623	-0.214682	7.44419	3.48254	0.104445	154.379	154.228	153.987	177.625	178.559	180.027
VC1624	-0.37271	8.48349	6.84847	0.0346925	300.55	300.256	299.787	385.831	387.859	391.047
VC1625	-0.331613	9.5922	7.66079	0.0279003	660.655	660.009	658.977	824.251	828.583	835.393
VC1627	-0.0371039	6.50083	0.108401	0.769117	84.6588	84.5761	84.4438	86.1192	86.5719	87.2834
VC1628	-0.092816	7.38655	0.376417	0.559008	155.004	154.852	154.61	163.888	164.749	166.103
VC1629	0.201932	7.66969	2.90535	0.132243	208.975	208.771	208.444	180.098	181.045	182.533
VC1630	0.347173	7.3642	9.07569	0.0196905	176.557	176.384	176.108	137.573	138.296	139.433
VC1631	0.141131	6.22183	1.50908	0.313897	73.7718	73.6997	73.5844	66.3089	66.6575	67.2053
VC1632	-0.051472	5.70554	0.200566	0.759868	47.7025	47.6559	47.5814	49.0138	49.2715	49.6764
VC1633	0.310422	6.67568	8.11334	0.0248578	107.486	107.381	107.213	85.9067	86.3583	87.068
VC1634	0.281165	6.38628	7.04082	0.0339246	86.7529	86.6681	86.5326	70.7542	71.1261	71.7107
VC1635	0.0258763	6.61875	0.0115851	0.917319	94.0707	93.9787	93.8318	91.6002	92.0817	92.8385
VC1636	-0.0525626	5.32556	0.21075	0.78642	36.1847	36.1494	36.0928	37.2087	37.4043	37.7117
VC1637	-0.426508	5.04355	6.09427	0.0481004	25.5409	25.5159	25.476	34.0733	34.2524	34.5339
VC1638	-0.19745	5.00155	2.53019	0.365428	27.0478	27.0213	26.9791	30.7659	30.9276	31.1818
VC1639	-0.0613498	5.4811	0.325416	0.73687	40.4047	40.3652	40.3021	41.8021	42.0218	42.3672
VC1640	0.498522	10.9637	7.82153	0.0267668	2264.31	2262.1	2258.56	1588.91	1597.26	1610.39
VC1641	0.00158386	5.02166	4.34821e-05	0.994923	29.5005	29.4717	29.4256	29.2141	29.3677	29.609
VC1643	-0.43514	4.78248	4.97043	0.0669897	20.953	20.9325	20.8997	28.1289	28.2768	28.5092
VC1644	-0.280691	3.79785	2.27103	0.415969	10.3518	10.3417	10.3255	12.4934	12.5591	12.6623
VC1645	-0.0969534	4.76501	0.312215	0.683554	23.5206	23.4976	23.4608	24.9475	25.0786	25.2847
VC1647	-0.44585	4.20002	6.5843	0.13193	13.3657	13.3526	13.3317	18.0937	18.1888	18.3383
VC1649	0.0208695	6.99719	0.0234279	0.882686	122.689	122.569	122.377	119.883	120.513	121.504
VC1650	-0.192284	4.06025	0.437566	0.536273	13.2102	13.1973	13.1767	14.9813	15.06	15.1838
VC1651	-0.361756	5.55187	7.62526	0.0433668	38.0239	37.9868	37.9274	48.4748	48.7296	49.1301
VC1652	-0.10107	5.90291	0.807294	0.520825	54.0196	53.9668	53.8824	57.4495	57.7515	58.2262
VC1653	-0.134208	6.48105	0.911946	0.371536	80.631	80.5522	80.4263	87.7415	88.2027	88.9276
VC1655	0.498091	5.06162	21.5389	0.0203401	35.5728	35.538	35.4824	24.9338	25.0649	25.2709
VC1656	-0.204483	4.91283	1.56858	0.364009	25.2612	25.2365	25.197	28.8759	29.0277	29.2663
VC1658	0.3974	6.57182	15.2482	0.0059112	102.547	102.447	102.286	77.1555	77.5611	78.1985
VC1659	-0.309227	5.0098	5.0381	0.155715	26.0871	26.0616	26.0209	32.0742	32.2429	32.5078
VC1660a	-0.590836	4.49124	16.6777	0.0263861	15.7698	15.7544	15.7298	23.6094	23.7336	23.9286
VC1660	-0.389239	4.56248	6.93647	0.130668	18.0798	18.0621	18.0339	23.5136	23.6372	23.8315
VC1661	-0.621171	5.02553	16.2919	0.00500011	23.2686	23.2459	23.2095	35.5485	35.7354	36.029
VC1662	-0.335691	4.21572	2.98248	0.252549	14.1376	14.1238	14.1017	17.7202	17.8133	17.9597
VC1663	0.107578	8.20589	1.44974	0.26786	294.745	294.457	293.997	271.2	272.626	274.867
VC1664	0.125858	6.67575	1.56063	0.292873	101.313	101.214	101.056	92.0392	92.5231	93.2834
VC1665	0.0331087	5.68346	0.104049	0.846282	48.3528	48.3056	48.23	46.8459	47.0921	47.4792
VC1666	0.307815	3.67546	1.56776	0.395943	11.4966	11.4854	11.4674	9.18383	9.2321	9.30798
VC1667	-0.0752559	4.6429	0.356791	0.762294	21.6284	21.6073	21.5735	22.5969	22.7157	22.9024
VC1668	-0.183425	5.01034	1.55075	0.399117	27.3647	27.3379	27.2952	30.8238	30.9858	31.2405
VC1669	0.589683	5.09193	5.29259	0.0551011	37.3371	37.3006	37.2423	24.5547	24.6838	24.8867
VC1670	-0.0704256	7.42228	0.686242	0.444554	160.217	160.06	159.81	166.788	167.665	169.043
VC1671	-0.225705	9.45991	3.91583	0.0885076	627.364	626.751	625.771	727.308	731.131	737.14
VC1672	-0.154398	4.51623	0.820479	0.554215	19.0907	19.072	19.0422	21.0781	21.1889	21.363
VC1673	-0.193806	6.28627	2.29817	0.173488	68.6879	68.6207	68.5134	77.9046	78.3141	78.9577
VC1674	-0.358154	4.44926	4.03861	0.182375	16.7834	16.767	16.7408	21.3624	21.4747	21.6512
VC1675	-0.233552	5.17913	2.05567	0.253615	30.4232	30.3934	30.3459	35.483	35.6695	35.9626
VC1676	-0.394149	4.47888	4.83677	0.13813	16.9261	16.9096	16.8831	22.0911	22.2073	22.3898
VC1677	-0.121471	4.07004	0.588897	0.694701	13.6677	13.6544	13.633	14.7512	14.8287	14.9506
VC1678	0.0609259	5.93133	0.327377	0.695122	58.3462	58.2892	58.198	55.4465	55.738	56.196
VC1679	-0.162177	5.0935	2.28461	0.44167	29.3331	29.3044	29.2586	32.555	32.7261	32.9951
VC1680	-0.0143779	6.95256	0.0074064	0.933838	117.44	117.325	117.142	117.596	118.214	119.185
VC1681	-0.0200627	5.65407	0.019024	0.908182	46.4693	46.4239	46.3513	46.7158	46.9614	47.3473
VC1682	-0.0657769	5.79144	0.339657	0.688515	50.4906	50.4412	50.3624	52.3964	52.6718	53.1047
VC1683	-0.282095	7.01794	1.92795	0.207737	111.538	111.429	111.255	134.484	135.191	136.302
VC1684	-0.234979	6.17759	3.43301	0.106504	62.5982	62.537	62.4392	73.0584	73.4424	74.046
VC1685	-0.0572315	6.02469	0.235983	0.704236	59.8772	59.8187	59.7252	61.7686	62.0933	62.6036
VC1686	-0.456915	6.32741	8.14479	0.0246627	63.8956	63.8331	63.7333	86.9939	87.4512	88.1699
VC1687	0.170863	4.87656	0.12972	0.729389	28.047	28.0196	27.9758	24.686	24.8157	25.0197
VC1688	-0.496052	9.48417	22.5693	0.00210611	574.228	573.667	572.77	802.935	807.156	813.79
VC1689	-0.101153	4.93287	0.197176	0.670468	26.6351	26.609	26.5674	28.3325	28.4814	28.7155
VC1690	0.117415	4.27155	0.811547	0.681791	17.399	17.382	17.3548	15.8912	15.9747	16.106
VC1692	-0.0637534	4.43547	0.154664	0.812648	18.5435	18.5254	18.4964	19.22	19.321	19.4798
VC1695	0.472776	5.54117	18.5765	0.00870294	50.1437	50.0947	50.0164	35.7864	35.9745	36.2702
VC1696	0.161739	5.72413	0.923109	0.368796	51.9924	51.9416	51.8604	46.0649	46.3071	46.6876
VC1697	0.300998	7.31377	4.51	0.0715009	168.018	167.854	167.592	135.181	135.891	137.008
VC1698	-0.040212	5.93433	0.0765796	0.794259	56.4638	56.4086	56.3204	57.563	57.8656	58.3412
VC1699	-0.260255	5.50096	3.05054	0.152832	38.1049	38.0676	38.0081	45.2692	45.5071	45.8811
VC1700	0.0655744	5.62614	0.441085	0.705895	46.9066	46.8607	46.7874	44.4306	44.6641	45.0312
VC1701	-0.00525761	4.88025	0.00125821	0.981553	26.4892	26.4633	26.4219	26.3573	26.4958	26.7136
VC1702	-0.0867073	5.44924	0.754114	0.639537	39.1229	39.0847	39.0236	41.1961	41.4126	41.753
VC1703	-0.0668623	6.68718	0.105233	0.755156	95.5907	95.4972	95.3479	99.2683	99.7902	100.61
VC1704	-0.347318	7.61982	7.59307	0.0283964	166.009	165.847	165.588	209.41	210.511	212.241
VC1706	0.104211	4.83463	0.142157	0.717363	26.5849	26.5589	26.5174	24.5105	24.6394	24.8419
VC1707	-0.257691	3.83691	0.816022	0.44806	10.778	10.7675	10.7507	12.7991	12.8664	12.9721
VC1708	0.283452	4.48054	2.69117	0.284859	21.5677	21.5467	21.513	17.5457	17.638	17.7829
VC1709	0.0435938	8.38205	0.21361	0.658033	326.172	325.853	325.344	313.733	315.383	317.974
VC1710	-0.337179	6.72294	6.47655	0.0385246	88.6802	88.5935	88.455	111.096	111.68	112.598
VC1711	0.368371	7.72613	2.27407	0.175469	229.002	228.778	228.42	175.841	176.766	178.218
VC1712	-0.0417693	4.37412	0.0274333	0.879429	17.8242	17.8068	17.779	18.1934	18.289	18.4393
VC1713	0.299036	4.29942	0.874243	0.381036	18.8613	18.8429	18.8134	15.1751	15.2549	15.3802
VC1714	0.134267	8.75323	2.3483	0.169464	435.537	435.111	434.431	393.402	395.47	398.72
VC1715	0.240351	5.85452	2.10315	0.190459	58.5752	58.5179	58.4264	49.1399	49.3982	49.8042
VC1716	0.23439	6.36861	5.37046	0.0790286	84.4137	84.3312	84.1993	71.1185	71.4924	72.0799
VC1717	0.242691	6.92426	4.67452	0.0675674	125.418	125.296	125.1	105.067	105.619	106.487
VC1718	0.00260211	7.12096	0.000457244	0.983539	133.013	132.883	132.675	131.629	132.321	133.408
VC1719	0.162811	5.88169	0.236386	0.641741	58.2589	58.2019	58.1109	51.5801	51.8512	52.2773
VC1721	0.226679	8.3138	7.12071	0.0321976	330.405	330.082	329.566	279.913	281.385	283.697
VC1722	0.282403	8.93707	1.28412	0.294603	519.168	518.661	517.85	423.171	425.395	428.891
VC1723	0.133586	4.4277	0.663093	0.620615	19.7326	19.7133	19.6825	17.8215	17.9152	18.0624
VC1724	0.507641	3.62891	1.00558	0.349497	11.7503	11.7388	11.7204	8.15677	8.19965	8.26704
VC1725	0.113363	5.79843	0.435165	0.53065	53.9793	53.9265	53.8422	49.4608	49.7208	50.1294
VC1726	-0.0429206	8.60841	0.210492	0.660346	370.642	370.279	369.7	378.548	380.538	383.665
VC1727	-0.295341	8.99912	10.0774	0.0156987	443.501	443.068	442.375	539.593	542.429	546.887
VC1730	0.0908249	9.71294	0.591833	0.466975	836.864	836.046	834.739	779.026	783.121	789.557
VC1731	0.130968	5.86206	0.12688	0.732227	56.8456	56.7901	56.7013	51.4545	51.725	52.1501
VC1732	0.0453498	8.90946	0.309689	0.595277	471.303	470.842	470.106	452.779	455.16	458.9
VC1735	-0.0164279	4.18292	0.00845035	0.955766	15.5081	15.4929	15.4687	15.5519	15.6337	15.7622
VC1736	0.070151	4.39568	0.194062	0.797267	18.844	18.8255	18.7961	17.7891	17.8826	18.0295
VC1737	1.09311	8.02665	19.3464	0.00319547	341.454	341.12	340.587	158.612	159.446	160.756
VC1738	0.322601	10.2725	13.9747	0.00733587	1329.97	1328.67	1326.59	1054.29	1059.83	1068.54
VC1740	-0.234078	5.31539	1.07819	0.333776	33.6098	33.5769	33.5244	39.2116	39.4177	39.7417
VC1743	-0.124751	6.83033	0.355557	0.569834	103.596	103.495	103.333	111.991	112.579	113.505
VC1744	0.147306	4.62188	0.386056	0.557106	22.9847	22.9622	22.9263	20.5628	20.6709	20.8408
VC1745	-0.258543	6.61915	8.00478	0.0344478	84.9192	84.8362	84.7035	100.735	101.265	102.097
VC1746	0.0182628	4.58412	0.0146403	0.942754	21.3805	21.3596	21.3262	20.9281	21.0381	21.211
VC1748	-0.0484384	3.8866	0.0349671	0.884128	12.1234	12.1115	12.0926	12.4336	12.4989	12.6016
VC1749	0.03095	3.85601	0.0302804	0.926705	12.1595	12.1476	12.1286	11.7962	11.8582	11.9557
VC1750	0.192699	5.47515	2.0287	0.294397	43.8572	43.8143	43.7458	38.0275	38.2274	38.5416
VC1751	-0.0897476	8.05778	0.524243	0.492617	248.26	248.017	247.63	261.926	263.303	265.467
VC1753	-0.1235	7.45707	1.71323	0.232066	161.08	160.922	160.671	173.976	174.89	176.327
VC1754	-0.0199253	7.91879	0.0440376	0.839786	230.909	230.683	230.322	232.105	233.325	235.242
VC1755	-0.140273	6.66232	0.686337	0.43486	91.4796	91.3901	91.2472	99.9649	100.49	101.316
VC1756	-0.0916311	6.97939	0.675768	0.43826	116.462	116.349	116.167	123.038	123.685	124.702
VC1757	-0.110252	7.97818	0.459667	0.519644	233.108	232.88	232.516	249.462	250.773	252.834
VC1758	-0.153978	7.0086	0.776383	0.407604	116.231	116.117	115.936	128.222	128.896	129.955
VC1759	0.203312	5.72464	1.01541	0.347304	52.7224	52.6709	52.5885	45.3815	45.6201	45.995
VC1760	-0.122998	8.96891	1.90936	0.209697	463.004	462.552	461.829	499.877	502.504	506.634
VC1761	-0.016166	6.27537	0.0197602	0.908513	72.6538	72.5828	72.4693	72.8409	73.2238	73.8256
VC1762	0.0170747	7.4206	0.0386861	0.854903	165.006	164.845	164.587	161.659	162.509	163.844
VC1763	-0.11987	6.41009	0.663285	0.442334	77.0671	76.9917	76.8714	83.0332	83.4697	84.1556
VC1764	0.11933	7.4179	1.09439	0.330417	170.497	170.33	170.064	155.6	156.417	157.703
VC1765	-0.0440035	8.6622	0.0817985	0.783188	384.649	384.272	383.672	393.149	395.215	398.463
VC1766	0.0063995	7.88027	0.00443088	0.948797	226.838	226.616	226.262	223.888	225.065	226.914
VC1767	0.152739	6.93738	1.36167	0.281615	122.961	122.84	122.648	109.643	110.219	111.125
VC1768	-0.069331	8.30411	0.445619	0.5259	297	296.71	296.246	308.943	310.567	313.119
VC1769	0.0964591	8.14472	0.951974	0.361856	281.374	281.099	280.66	260.901	262.273	264.428
VC1770	-0.103799	7.08583	1.36284	0.314611	124.985	124.862	124.667	133.16	133.86	134.961
VC1771	-0.19001	7.63358	6.55893	0.03763	177.917	177.743	177.465	201.231	202.289	203.952
VC1772	-0.0945788	4.99784	0.231915	0.664043	28.0156	27.9882	27.9444	29.6645	29.8204	30.0655
VC1773	0.00361776	5.94643	0.000884153	0.982792	57.8343	57.7778	57.6875	57.1922	57.4928	57.9653
VC1774	-0.220775	5.92561	3.75536	0.158025	52.5481	52.4967	52.4146	60.7303	61.0496	61.5513
VC1775	-0.120126	7.20468	0.289028	0.607573	135.091	134.959	134.748	145.567	146.332	147.535
VC1776	-0.260147	4.89991	1.63841	0.251196	24.4929	24.469	24.4307	29.1046	29.2576	29.498
VC1777	-0.375101	4.55815	5.36334	0.145796	18.1182	18.1005	18.0722	23.3325	23.4552	23.6479
VC1778	-0.129593	4.5189	0.304664	0.619128	19.3072	19.2883	19.2581	20.9514	21.0616	21.2347
VC1779	-0.0456331	4.51617	0.0322165	0.86266	19.858	19.8386	19.8075	20.3235	20.4304	20.5983
VC1782	-0.506307	3.83453	3.8649	0.138628	9.74716	9.73763	9.7224	13.7779	13.8503	13.9641
VC1783	-0.34697	4.83878	4.10771	0.134937	22.6404	22.6183	22.5829	28.5817	28.732	28.9681
VC1784	-0.215214	5.24879	2.28899	0.279977	32.2429	32.2113	32.161	37.1275	37.3226	37.6294
VC1791	-0.475958	4.94118	8.8728	0.0338478	23.2069	23.1842	23.148	32.0476	32.216	32.4808
VC1798	0.00225838	4.395	0.000124113	0.993407	18.403	18.385	18.3563	18.2157	18.3115	18.462
VC1799	-0.187906	4.53613	1.18509	0.468524	19.1392	19.1205	19.0906	21.631	21.7447	21.9235
VC1805	-0.11593	4.28293	0.255457	0.684305	16.1793	16.1634	16.1382	17.3924	17.4838	17.6275
VC1806	0.287551	6.1378	2.07588	0.193013	72.8327	72.7615	72.6478	59.1347	59.4456	59.9341
VC1808	0.66736	4.96515	2.6769	0.146011	34.734	34.7001	34.6458	21.6362	21.7499	21.9286
VC1810	0.16124	5.82177	1.93148	0.319555	55.7679	55.7134	55.6263	49.428	49.6878	50.0962
VC1811	0.154138	5.53751	2.07434	0.390431	45.3112	45.267	45.1962	40.3564	40.5686	40.902
VC1814	-0.498138	4.00064	3.39678	0.119775	11.1769	11.1659	11.1485	15.7013	15.7838	15.9135
VC1815	0.00173049	4.07911	7.08759e-05	0.995516	14.3827	14.3687	14.3462	14.2416	14.3164	14.4341
VC1816	0.179705	4.10614	0.620368	0.556205	15.6056	15.5903	15.566	13.6447	13.7164	13.8291
VC1817	0.020025	4.2503	0.00953765	0.94468	16.5566	16.5404	16.5145	16.186	16.2711	16.4048
VC1819	-0.394212	3.77838	4.75231	0.25805	9.74535	9.73582	9.7206	12.7362	12.8032	12.9084
VC1821	-0.23935	3.79654	1.73123	0.487902	10.5037	10.4935	10.4771	12.3148	12.3796	12.4813
VC1822	-0.350812	5.52165	4.76006	0.0656347	37.3552	37.3187	37.2603	47.262	47.5104	47.9009
VC1824	-0.084509	4.20487	0.218523	0.773574	15.3986	15.3836	15.3595	16.1944	16.2795	16.4133
VC1825	-0.202616	4.87395	1.24737	0.375358	24.5544	24.5304	24.4921	28.0321	28.1794	28.411
VC1826	0.114345	3.7651	0.342219	0.743157	11.6202	11.6089	11.5907	10.6328	10.6887	10.7766
VC1827	-0.0427446	5.9769	0.0508552	0.828051	58.1629	58.106	58.0152	59.3995	59.7118	60.2025
VC1828	0.0353083	7.46813	0.0440148	0.839827	171.678	171.51	171.242	166.081	166.954	168.326
VC1831	-0.171653	5.70707	2.89601	0.309032	45.7284	45.6837	45.6122	51.078	51.3465	51.7685
VC1832	0.299054	7.11481	4.57131	0.0700006	146.001	145.859	145.631	117.622	118.24	119.212
VC1833	0.129908	7.14925	1.71181	0.23224	141.671	141.533	141.311	128.346	129.02	130.081
VC1834	0.360527	9.27505	17.5697	0.00411667	672.809	672.151	671.1	519.495	522.226	526.517
VC1835	0.441893	11.1991	3.25867	0.114199	2622.4	2619.84	2615.74	1913.86	1923.92	1939.74
VC1836	-0.0223809	11.0887	0.0544916	0.822131	2092.23	2090.18	2086.92	2106.63	2117.71	2135.11
VC1837	0.216803	8.39199	6.62147	0.0369688	347.825	347.485	346.942	296.697	298.257	300.708
VC1838	0.26464	6.60102	5.68095	0.0487825	100.507	100.409	100.252	82.9214	83.3573	84.0423
VC1839	0.244924	7.20453	2.38503	0.166597	152.889	152.74	152.501	127.886	128.559	129.615
VC1840	0.128928	6.26113	0.672691	0.439258	75.5648	75.4909	75.3729	68.4988	68.8589	69.4248
VC1841	0.392436	6.2909	1.23265	0.30372	83.8878	83.8057	83.6747	63.3291	63.662	64.1852
VC1843	-0.0146441	8.68493	0.0261905	0.876027	394.829	394.443	393.826	395.422	397.5	400.767
VC1844	0.100565	9.09406	0.474129	0.513352	546.003	545.469	544.616	504.843	507.497	511.668
VC1845	-0.0854822	7.45022	0.352504	0.571455	162.512	162.353	162.099	170.954	171.853	173.265
VC1846	0.125637	7.09075	1.74057	0.228751	135.766	135.633	135.421	123.36	124.009	125.028
VC1847	-0.104025	5.46062	0.405846	0.5741	39.1987	39.1604	39.0991	41.7758	41.9954	42.3405
VC1848	0.316582	8.70318	10.0213	0.0158928	445.856	445.421	444.724	354.9	356.766	359.698
VC1849	0.183931	9.15877	3.36834	0.109275	587.055	586.481	585.564	512.318	515.011	519.244
VC1850	0.34014	5.97053	5.056	0.0594837	65.679	65.6148	65.5122	51.411	51.6813	52.106
VC1851	0.10469	5.95469	0.94472	0.49794	60.2145	60.1556	60.0616	55.5086	55.8004	56.259
VC1852	-0.0243735	6.74957	0.055606	0.832718	101.413	101.314	101.156	102.255	102.792	103.637
VC1853	-0.0722213	7.97869	0.448768	0.524485	236.386	236.155	235.786	246.386	247.681	249.717
VC1854	0.353117	8.3794	0.787154	0.404534	359.794	359.442	358.88	279.226	280.693	283
VC1855	0.158437	7.73799	1.55883	0.252138	216.141	215.93	215.592	191.98	192.989	194.575
VC1856	-0.0688157	6.32534	0.2492	0.633007	73.9031	73.8309	73.7154	76.8519	77.2559	77.8908
VC1857	-0.0128191	6.00203	0.011276	0.931909	59.8412	59.7827	59.6892	59.8562	60.1709	60.6654
VC1858	0.383923	4.60912	2.33469	0.170543	24.5345	24.5105	24.4722	18.6111	18.7089	18.8626
VC1859	0.00954339	7.28726	0.0146984	0.919345	149.869	149.723	149.489	147.598	148.374	149.593
VC1860	0.192961	7.55292	1.98065	0.202317	192.014	191.826	191.526	166.513	167.388	168.763
VC1861	0.179269	4.52873	2.08275	0.490357	21.638	21.6168	21.583	18.9305	19.03	19.1864
VC1862	0.377142	4.79459	5.90889	0.110218	28.1473	28.1197	28.0758	21.457	21.5698	21.7471
VC1863	-0.0633346	6.66879	0.272135	0.618064	94.4759	94.3836	94.236	97.8709	98.3854	99.194
VC1864	0.34659	6.32951	4.93434	0.0619165	85.029	84.9458	84.813	66.2676	66.616	67.1634
VC1865	-0.238767	9.65179	0.232461	0.644476	713.353	712.655	711.541	834.515	838.902	845.796
VC1866	-0.406462	12.7228	11.2444	0.0122734	5632.81	5627.31	5618.51	7401.63	7440.54	7501.68
VC1867	-0.0999313	7.92695	1.09865	0.329543	225.745	225.524	225.172	239.861	241.122	243.103
VC1868	-0.00640038	4.67704	0.00323814	0.979208	22.7387	22.7165	22.681	22.6436	22.7626	22.9497
VC1869	0.220759	6.20972	1.12604	0.324001	75.0626	74.9892	74.872	63.8397	64.1753	64.7028
VC1871	-0.261	8.84481	0.327829	0.584927	403.549	403.154	402.524	479.434	481.955	485.916
VC1872	-0.609884	6.58228	11.8627	0.0108471	71.9125	71.8422	71.7298	108.868	109.44	110.34
VC1873	-0.605034	4.8078	4.43706	0.0733415	19.9149	19.8954	19.8643	30.0945	30.2527	30.5013
VC1874	-0.0807093	5.24602	0.456507	0.685697	33.7983	33.7653	33.7125	35.4422	35.6285	35.9213
VC1875	0.153358	7.09314	3.59907	0.137598	137.244	137.11	136.895	122.328	122.971	123.981
VC1876	-0.00285574	5.50711	0.000247158	0.987897	42.0247	41.9836	41.918	41.7454	41.9649	42.3097
VC1877	0.244393	6.81102	4.92092	0.062193	115.849	115.735	115.555	96.9342	97.4438	98.2446
VC1878	0.366657	7.23285	19.34	0.00319826	161.957	161.798	161.545	124.5	125.154	126.183
VC1879	-0.45061	6.04808	1.58793	0.24817	52.476	52.4247	52.3428	71.1423	71.5163	72.104
VC1880	0.297106	5.7891	1.60098	0.246419	56.8971	56.8414	56.7526	45.8855	46.1267	46.5058
VC1882	-0.044718	6.56494	0.210389	0.717923	88.3586	88.2722	88.1342	90.359	90.834	91.5805
VC1883	-0.275896	5.82736	2.97371	0.128467	47.9568	47.9099	47.835	57.5894	57.8921	58.3679
VC1884	-0.118533	6.33167	1.11049	0.381267	72.924	72.8527	72.7388	78.497	78.9097	79.5582
VC1885	-0.107394	6.2236	0.714541	0.44337	67.7954	67.7291	67.6232	72.415	72.7957	73.3939
VC1886	-0.0330592	8.38312	0.0936069	0.768577	317.87	317.56	317.063	322.439	324.134	326.798
VC1887	0.0228096	7.84738	0.0688634	0.800586	222.939	222.721	222.372	217.549	218.693	220.49
VC1888	-0.457548	8.81667	16.5529	0.00480111	366.562	366.204	365.631	499.075	501.698	505.821
VC1889	0.211132	4.74839	2.59411	0.378046	25.8126	25.7874	25.7471	22.0895	22.2056	22.3881
VC1890	0.262312	7.77964	8.56684	0.0222276	230.085	229.861	229.501	190.161	191.16	192.731
VC1892	0.115458	6.40677	0.339285	0.578589	83.4394	83.3578	83.2275	76.3489	76.7502	77.381
VC1893	-0.0632853	6.95679	0.245709	0.635357	115.789	115.676	115.495	119.945	120.575	121.566
VC1894	-0.0742765	7.92742	0.90434	0.373422	227.897	227.674	227.318	237.877	239.128	241.093
VC1895	-0.514793	6.36576	9.91809	0.0162583	64.141	64.0783	63.9781	90.9077	91.3856	92.1366
VC1896	-0.210943	7.59885	4.31225	0.0766392	172.294	172.126	171.857	197.722	198.762	200.395
VC1897	0.139357	6.45294	1.13378	0.322461	86.9038	86.8188	86.6831	78.2108	78.6219	79.2681
VC1898	-0.134384	7.07197	2.10105	0.195228	122.411	122.292	122.1	133.216	133.916	135.017
VC1899	-0.399834	8.21942	10.7452	0.0136065	247.337	247.095	246.708	323.553	325.254	327.927
VC1900	0.340427	7.69131	3.06112	0.123847	221.614	221.398	221.051	173.499	174.411	175.844
VC1901	0.399936	9.12559	18.0951	0.00381208	613.614	613.015	612.056	461.017	463.44	467.249
VC1902	0.0770594	6.40667	0.204424	0.664908	82.3645	82.284	82.1553	77.4014	77.8083	78.4477
VC1903	0.1502	8.78736	3.09442	0.122146	448.363	447.925	447.225	400.538	402.644	405.953
VC1904	0.185187	8.88085	0.498306	0.503149	484.014	483.541	482.785	422.024	424.243	427.729
VC1905	-0.213621	10.1468	6.31028	0.0404166	1015.6	1014.6	1013.02	1167.55	1173.69	1183.34
VC1906	-0.0154034	6.51283	0.016581	0.901178	86.0349	85.9508	85.8164	86.2106	86.6638	87.376
VC1907	-0.0246304	8.52923	0.0296616	0.868154	353	352.655	352.104	355.987	357.858	360.799
VC1909	0.0661201	7.40648	0.358426	0.568319	166.144	165.982	165.722	157.329	158.156	159.456
VC1910	0.231939	6.87482	2.66068	0.14706	120.71	120.592	120.404	101.88	102.415	103.257
VC1911	0.303622	7.22755	7.84228	0.026625	158.271	158.116	157.869	127.105	127.773	128.823
VC1912	-0.10026	7.71096	1.30774	0.290555	194.066	193.876	193.573	206.248	207.333	209.036
VC1913	0.315103	5.23406	0.414863	0.54012	38.2505	38.2131	38.1534	30.4564	30.6165	30.8681
VC1914	-0.432905	8.68237	3.66924	0.0971443	337.133	336.803	336.277	451.235	453.607	457.334
VC1915	0.246134	13.7203	8.70744	0.0214861	14190.7	14176.8	14154.6	11861.8	11924.2	12022.2
VC1916	0.433949	6.60762	9.50094	0.0178516	106.331	106.227	106.061	77.9996	78.4096	79.054
VC1918	0.16488	9.99213	1.31134	0.289945	1041.22	1040.2	1038.57	920.755	925.595	933.202
VC1919	0.282399	9.07224	1.15374	0.318539	570.375	569.817	568.926	464.912	467.356	471.197
VC1920	0.0378779	9.75758	0.144302	0.71535	847.88	847.051	845.727	818.79	823.094	829.859
VC1921	0.251738	10.218	4.53894	0.0707875	1252.57	1251.34	1249.39	1042.93	1048.41	1057.03
VC1922	0.216937	9.11012	4.36417	0.075244	573.593	573.032	572.136	489.245	491.817	495.859
VC1923	0.468658	11.0953	19.6081	0.00308312	2459.34	2456.94	2453.09	1761.86	1771.13	1785.68
VC1925	0.06809	5.47128	0.407021	0.71124	41.9613	41.9203	41.8548	39.6763	39.8849	40.2127
VC1926	-0.444634	5.26382	4.82782	0.0641552	29.8213	29.7922	29.7456	40.281	40.4928	40.8256
VC1927	0.171251	3.8091	0.83048	0.617657	12.2734	12.2614	12.2422	10.7919	10.8486	10.9378
VC1931	-0.198582	7.46919	1.66369	0.238249	158.049	157.894	157.647	179.827	180.773	182.258
VC1934	-0.17549	4.77011	1.55021	0.459903	22.9505	22.9281	22.8923	25.7119	25.8471	26.0595
VC1935	-0.336515	5.61291	8.17464	0.0546272	40.1359	40.0966	40.034	50.2757	50.54	50.9553
VC1936	-0.378023	5.40727	6.77925	0.0450631	34.0141	33.9808	33.9277	43.8597	44.0902	44.4526
VC1937	0.0889513	4.49384	0.19865	0.735337	20.4494	20.4294	20.3975	19.0536	19.1537	19.3112
VC1938	-0.200324	4.26934	1.74834	0.484927	15.5196	15.5045	15.4802	17.6962	17.7893	17.9355
VC1939	-0.437102	6.82061	6.81916	0.034976	91.3574	91.2681	91.1253	122.665	123.31	124.324
VC1940	-0.037607	5.41257	0.0513824	0.841298	38.7607	38.7228	38.6622	39.4448	39.6522	39.9781
VC1941	0.626014	7.13133	27.3467	0.00122964	162.484	162.325	162.071	104.333	104.882	105.743
VC1942	0.259506	7.68712	5.09607	0.0587101	215.471	215.261	214.924	178.428	179.366	180.84
VC1944	-0.215624	4.67217	2.69228	0.381575	21.0006	20.9801	20.9473	24.1959	24.3231	24.523
VC1945	-0.187826	4.89479	2.39662	0.407663	25.0743	25.0498	25.0106	28.332	28.4809	28.715
VC1947	-0.308163	5.18509	4.42393	0.131571	29.7015	29.6724	29.626	36.487	36.6788	36.9803
VC1949	-0.518348	3.72029	5.13884	0.147613	8.83306	8.82442	8.81063	12.5964	12.6626	12.7667
VC1950	-0.692624	8.02829	2.67472	0.146151	191.857	191.67	191.37	307.489	309.105	311.645
VC1951	-0.55728	7.98538	2.9921	0.127476	197.101	196.908	196.6	287.592	289.104	291.48
VC1952	-0.285627	4.259	3.22887	0.321875	14.9051	14.8905	14.8672	18.039	18.1339	18.2829
VC1955	0.15075	4.91238	1.85692	0.503353	28.6053	28.5773	28.5326	25.5328	25.667	25.8779
VC1956	-0.0567116	8.31965	0.35759	0.56876	301.581	301.286	300.815	310.974	312.609	315.178
VC1957	0.097777	6.70481	0.424715	0.535483	102.454	102.354	102.194	94.9073	95.4062	96.1903
VC1959	0.0118739	6.59551	0.00509463	0.945103	92.0912	92.0012	91.8574	90.5485	91.0245	91.7725
VC1960	-0.0232208	7.7492	0.0158404	0.903397	204.838	204.637	204.317	206.37	207.455	209.16
VC1961	0.292835	5.75976	3.60232	0.0996806	55.6298	55.5754	55.4885	44.9963	45.2329	45.6046
VC1962	0.456549	6.69712	17.4208	0.00420862	114.037	113.926	113.748	82.3523	82.7852	83.4656
VC1963	-0.0680013	5.8121	0.251709	0.675632	51.2071	51.1571	51.0771	53.2221	53.5019	53.9416
VC1964	0.0281989	7.71194	0.0752209	0.791832	203.159	202.96	202.643	197.508	198.546	200.178
VC1965	0.140279	5.56827	0.496376	0.50395	46.1279	46.0828	46.0107	41.4818	41.6998	42.0425
VC1966	0.0462957	6.42595	0.14151	0.725852	82.6321	82.5513	82.4222	79.3292	79.7462	80.4016
VC1967	0.0995786	5.28239	0.147183	0.712676	36.9591	36.923	36.8652	34.1887	34.3684	34.6509
VC1968	0.142906	5.49955	0.627118	0.454516	43.9225	43.8796	43.811	39.4259	39.6332	39.9589
VC1970	-0.403143	6.93203	12.6388	0.00934572	100.171	100.073	99.9166	131.363	132.054	133.139
VC1971	-0.445874	6.50924	1.01358	0.347712	73.0348	72.9634	72.8493	98.6715	99.1902	100.005
VC1972	-0.485874	6.67191	1.0999	0.329286	80.6474	80.5686	80.4426	112.018	112.607	113.532
VC1973	-0.298467	8.21339	0.514554	0.496503	256.187	255.937	255.536	312.382	314.024	316.605
VC1974	-0.185742	7.50647	0.900139	0.37447	163.015	162.856	162.601	183.834	184.8	186.319
VC1975	0.0255171	7.64898	0.0595249	0.814274	194.214	194.024	193.721	189.163	190.157	191.72
VC1976	0.0542323	7.29086	0.248973	0.633159	152.567	152.418	152.18	145.668	146.434	147.637
VC1977	-0.0644567	7.80122	0.333279	0.581893	209.374	209.169	208.842	217.06	218.201	219.994
VC1978	-0.124981	5.25871	1.40165	0.52868	33.5749	33.5421	33.4896	36.309	36.4999	36.7999
VC1979	-0.218669	7.39601	6.65225	0.036649	149.025	148.88	148.647	171.941	172.845	174.265
VC1980	-0.170726	4.49539	1.69054	0.516491	18.6755	18.6573	18.6281	20.8561	20.9658	21.1381
VC1981	0.0963646	4.56994	0.319238	0.706306	21.7228	21.7016	21.6677	20.1362	20.242	20.4084
VC1983	0.0416879	8.39613	0.213913	0.657809	329.176	328.854	328.34	317.041	318.708	321.327
VC1984	0.192826	6.47105	2.79825	0.138468	89.5793	89.4918	89.3518	77.6813	78.0897	78.7315
VC1985	0.104244	7.8795	0.760322	0.412254	234.385	234.156	233.79	216.159	217.296	219.081
VC1986	-0.201934	6.25728	0.978194	0.355727	67.0789	67.0133	66.9085	76.5107	76.9129	77.545
VC1987	-0.151441	6.82661	0.676264	0.438099	102.327	102.227	102.067	112.687	113.279	114.21
VC1988	0.0383656	5.16666	0.0920929	0.851876	33.2453	33.2128	33.1609	32.0907	32.2594	32.5245
VC1989	-0.267511	6.68353	2.0457	0.195895	88.5746	88.488	88.3497	105.727	106.282	107.156
VC1990	0.128629	7.15996	2.92057	0.201939	142.681	142.541	142.318	129.375	130.055	131.124
VC1992	0.0662245	7.6978	0.173131	0.689856	203.787	203.588	203.269	192.961	193.976	195.57
VC1993	-0.107912	5.30359	0.598603	0.580579	34.9096	34.8754	34.8209	37.3064	37.5025	37.8107
VC1994	-0.0738549	8.52111	0.846657	0.388235	344.968	344.631	344.092	359.966	361.858	364.832
VC1995	0.296855	6.82633	8.13217	0.0247408	119.058	118.942	118.756	96.0581	96.563	97.3566
VC1996	-0.150564	4.8427	0.378832	0.557783	24.4458	24.4219	24.3837	26.9148	27.0562	27.2786
VC1997	0.114043	5.93361	1.22346	0.464153	59.4977	59.4395	59.3466	54.4925	54.7789	55.2291
VC1998	0.121966	5.55756	1.37361	0.493241	45.4872	45.4428	45.3717	41.4296	41.6474	41.9897
VC2000	0.0102985	12.7977	0.00718818	0.934818	6923.23	6916.46	6905.64	6814.76	6850.58	6906.88
VC2001	-0.389491	8.52556	15.8322	0.00537733	307.47	307.169	306.689	399.332	401.432	404.731
VC2002	-0.274073	6.95815	2.96014	0.129205	107.263	107.158	106.991	128.613	129.289	130.351
VC2003	0.283339	6.34957	5.56712	0.0505314	84.5755	84.4928	84.3607	68.8737	69.2358	69.8048
VC2004	0.143681	7.88126	0.334387	0.581281	237.761	237.528	237.157	213.356	214.478	216.241
VC2005	0.230288	6.63691	3.66119	0.0974449	101.976	101.877	101.717	86.1639	86.6168	87.3286
VC2006	-0.0969483	7.43724	1.70141	0.288396	160.384	160.227	159.976	170.062	170.956	172.361
VC2007	-0.0491824	7.08663	0.227667	0.647857	127.508	127.383	127.184	130.797	131.485	132.566
VC2008	-0.406057	6.13916	14.3081	0.00692345	57.0159	56.9601	56.8711	74.9388	75.3328	75.9519
VC2009	-0.340084	7.81695	13.2106	0.00840797	191.115	190.928	190.629	239.867	241.128	243.11
VC2011	-0.037086	5.38269	0.0791155	0.8449	37.9351	37.8981	37.8388	38.5908	38.7937	39.1125
VC2012	0.0592394	6.01748	0.152955	0.707407	62.0289	61.9683	61.8714	59.0156	59.3258	59.8134
VC2013	-0.0825487	11.0584	0.714519	0.426009	2005.64	2003.68	2000.55	2105.46	2116.53	2133.92
VC2014	0.0861831	4.8106	0.212876	0.712357	25.9468	25.9214	25.8809	24.2244	24.3517	24.5518
VC2015	0.303387	5.71824	7.40743	0.0716416	54.1636	54.1106	54.026	43.4897	43.7183	44.0776
VC2016	-0.0847537	5.92597	0.177867	0.685915	55.2391	55.1851	55.0988	58.0842	58.3895	58.8694
VC2017	0.129046	6.0104	0.598868	0.464443	63.181	63.1193	63.0206	57.2667	57.5677	58.0408
VC2018	0.0120054	6.58495	0.00949748	0.925108	91.4104	91.321	91.1782	89.8708	90.3432	91.0857
VC2019	0.220501	10.1699	7.13116	0.0321066	1199.43	1198.25	1196.38	1020.54	1025.91	1034.34
VC2020	0.476882	10.2439	5.57167	0.05046	1365.35	1364.01	1361.88	972.554	977.667	985.702
VC2021	0.129326	9.45722	1.61916	0.24401	709.649	708.955	707.847	643.202	646.583	651.897
VC2022	0.0235772	9.1533	0.0682876	0.8014	554.316	553.774	552.908	540.63	543.472	547.938
VC2023	-0.0386437	9.27039	0.0871231	0.776465	588.487	587.912	586.993	599.259	602.409	607.36
VC2024	0.381352	8.04421	17.1981	0.00435123	287.181	286.9	286.451	218.545	219.694	221.5
VC2025	0.61351	7.1839	4.13813	0.0815749	168.044	167.88	167.617	108.845	109.417	110.316
VC2026	0.642743	10.4895	5.769	0.0474836	1696.21	1694.55	1691.91	1077.01	1082.67	1091.57
VC2027	0.183908	6.12977	0.470035	0.515118	70.0639	69.9954	69.8859	61.1321	61.4534	61.9585
VC2028	0.210898	6.91554	1.98763	0.201614	123.393	123.272	123.08	105.676	106.232	107.105
VC2030	0.302296	11.308	12.9147	0.00887732	2711.48	2708.83	2704.59	2179.93	2191.39	2209.4
VC2031	0.732412	5.64905	29.6087	0.000978639	58.2386	58.1816	58.0907	34.7022	34.8846	35.1713
VC2032	0.0174653	5.69506	0.0173694	0.919495	48.4994	48.452	48.3762	47.5015	47.7512	48.1437
VC2033	-0.536196	12.5686	5.11646	0.0583214	4804.09	4799.39	4791.89	6906.66	6942.97	7000.03
VC2035	0.432465	5.07651	7.19068	0.0424637	35.2832	35.2487	35.1936	25.8873	26.0234	26.2372
VC2036	-0.200112	10.0908	4.93289	0.0619463	981.776	980.817	979.283	1118.15	1124.03	1133.27
VC2037	0.166442	8.63617	0.812002	0.397595	405.698	405.301	404.667	358.364	360.248	363.208
VC2038	0.0702868	4.00989	0.0908143	0.824372	13.9455	13.9319	13.9101	13.162	13.2312	13.34
VC2039	-0.0236319	7.19404	0.0823574	0.812972	138.756	138.621	138.404	139.835	140.57	141.725
VC2040	0.413383	7.51306	9.47358	0.017963	199.944	199.748	199.436	148.805	149.588	150.817
VC2041	1.00268	8.78251	4.35957	0.0753661	566.72	566.166	565.281	280.335	281.809	284.125
VC2042	-0.126662	5.39	1.16011	0.503557	36.9325	36.8964	36.8387	39.9856	40.1958	40.5261
VC2043	-0.0501912	6.58366	0.216202	0.686246	89.3641	89.2767	89.1371	91.735	92.2172	92.9751
VC2044	0.515939	7.6183	12.1677	0.0102223	221.781	221.564	221.218	153.726	154.534	155.804
VC2045	0.455139	8.55987	4.10658	0.082514	420.646	420.235	419.578	304.159	305.758	308.271
VC2046	0.218522	5.90107	3.72122	0.165726	60.1455	60.0867	59.9928	51.229	51.4983	51.9215
VC2047	0.0619481	5.74239	0.378887	0.710162	50.9515	50.9017	50.8221	48.3843	48.6386	49.0383
VC2048	0.151362	6.62291	1.3431	0.284647	98.4219	98.3257	98.1719	87.8432	88.305	89.0307
VC2049	0.0428647	7.1626	0.106484	0.753763	138.879	138.743	138.527	133.649	134.351	135.455
VC2050	0.00112169	6.69683	6.60723e-05	0.993742	98.5706	98.4742	98.3202	97.6453	98.1586	98.9653
VC2051	-0.0516812	6.29216	0.163778	0.706099	72.6172	72.5462	72.4327	74.6217	75.014	75.6305
VC2052	0.134845	7.8256	0.620823	0.456696	228.027	227.804	227.448	205.879	206.961	208.662
VC2053	-0.222565	6.4702	2.56687	0.15334	77.4512	77.3754	77.2545	89.6126	90.0837	90.824
VC2054	-0.120653	4.61272	0.462949	0.631686	20.7965	20.7762	20.7437	22.4266	22.5445	22.7297
VC2055	-0.140405	6.80541	0.57812	0.471981	101.217	101.118	100.96	110.614	111.196	112.109
VC2056	-0.0299454	5.58706	0.0789649	0.865475	44.1179	44.0747	44.0058	44.6577	44.8924	45.2614
VC2057	0.250269	6.36404	5.42499	0.0611797	84.5654	84.4827	84.3506	70.4652	70.8356	71.4177
VC2058	0.0117316	6.71126	0.00807093	0.930943	99.9517	99.854	99.6978	98.287	98.8037	99.6157
VC2059	-0.287377	8.37675	8.64152	0.0218297	288.341	288.059	287.609	348.892	350.726	353.609
VC2060	-0.277541	8.32524	2.62393	0.149478	279.207	278.934	278.498	335.545	337.309	340.081
VC2061	-0.000353521	7.44773	1.4959e-05	0.997022	167.166	167.002	166.741	165.766	166.637	168.007
VC2062	0.0168484	8.44659	0.0409644	0.845387	338.071	337.741	337.213	331.266	333.007	335.744
VC2063	-0.00135645	9.54653	0.000193076	0.989303	722.383	721.676	720.548	716.833	720.601	726.523
VC2064	0.185685	8.53845	4.16055	0.080916	381.372	380.999	380.404	332.411	334.158	336.904
VC2065	0.0768795	8.10931	0.585522	0.469267	272.703	272.436	272.01	256.317	257.664	259.782
VC2066	-0.0373638	7.73928	0.213334	0.658236	202.421	202.223	201.907	205.946	207.028	208.73
VC2067	-0.272237	7.97694	2.94541	0.130013	219.369	219.154	218.812	262.67	264.051	266.221
VC2068	0.0650046	7.82646	0.419565	0.537897	222.889	222.671	222.323	211.228	212.338	214.083
VC2069	0.0107221	7.44686	0.00821587	0.930327	167.703	167.539	167.277	165.026	165.894	167.257
VC2070	0.101994	5.56498	0.551654	0.565918	45.4314	45.387	45.316	41.9573	42.1779	42.5245
VC2072	-0.00877788	7.11374	0.00917124	0.929157	131.82	131.691	131.485	131.482	132.173	133.26
VC2073	-0.0264797	4.87214	0.0540943	0.907727	26.1351	26.1095	26.0687	26.3922	26.5309	26.7489
VC2074	0.305485	8.61364	11.7059	0.0111877	417.457	417.049	416.397	334.859	336.62	339.386
VC2075	0.106948	5.78111	1.20548	0.515446	53.1945	53.1425	53.0594	48.9594	49.2167	49.6212
VC2076	-0.467449	5.81517	2.98107	0.128069	44.1067	44.0635	43.9946	60.5067	60.8248	61.3247
VC2077	-0.243036	8.58936	0.94359	0.36385	340.068	339.736	339.205	399.02	401.117	404.414
VC2078	-0.293381	6.19592	1.80663	0.221014	62.0347	61.9741	61.8772	75.3971	75.7935	76.4164
VC2080	-0.000644493	7.1956	4.64605e-05	0.995156	140.026	139.889	139.67	138.882	139.612	140.759
VC2081	-0.138727	6.02557	1.28869	0.356262	58.188	58.1311	58.0402	63.5217	63.8556	64.3804
VC2082	0.180407	6.53402	1.88558	0.212243	93.2959	93.2047	93.059	81.6055	82.0345	82.7086
VC2083	0.10706	5.68112	0.997301	0.52997	49.4961	49.4477	49.3704	45.5512	45.7907	46.167
VC2084	-0.147073	9.57447	1.41903	0.272542	699.368	698.685	697.592	767.766	771.802	778.145
VC2085	-0.0382337	9.62257	0.13017	0.728942	751.852	751.117	749.943	765.395	769.419	775.742
VC2086	0.165083	9.03351	2.157	0.18555	534.768	534.245	533.41	472.825	475.31	479.216
VC2087	-0.0422384	10.3847	0.155023	0.705548	1274.69	1273.44	1271.45	1301.26	1308.1	1318.85
VC2088	0.0339296	6.9783	0.093259	0.768992	121.609	121.49	121.3	117.756	118.375	119.348
VC2089	0.198456	8.92002	3.06478	0.123658	499.54	499.051	498.271	431.573	433.842	437.407
VC2090	0.143022	6.69628	2.04026	0.227902	103.38	103.279	103.117	92.8045	93.2923	94.059
VC2091	0.523857	7.6373	12.085	0.0103871	225.259	225.039	224.687	155.283	156.099	157.382
VC2092	0.166678	9.82007	2.14603	0.186536	924.461	923.558	922.114	816.486	820.778	827.523
VC2093	0.0693272	6.18151	0.416655	0.627874	69.9821	69.9137	69.8044	66.1182	66.4658	67.012
VC2094	-0.0419317	6.58651	0.162713	0.732665	89.8072	89.7194	89.5791	91.6628	92.1447	92.9019
VC2095	-0.0191769	9.13943	0.0215295	0.887499	540.925	540.396	539.551	543.442	546.299	550.788
VC2096	0.360073	7.57984	17.9309	0.00390408	206.196	205.994	205.672	159.241	160.078	161.393
VC2097	-0.0816871	6.24056	0.279071	0.613706	69.2531	69.1854	69.0772	72.6632	73.0452	73.6455
VC2098	0.275153	6.91202	2.10255	0.190514	125.628	125.505	125.309	102.898	103.439	104.289
VC2099	0.542809	7.62431	7.64304	0.0280292	224.427	224.208	223.857	152.688	153.491	154.752
VC2100	-0.0909525	4.68152	0.34568	0.710805	22.1389	22.1172	22.0827	23.3845	23.5074	23.7006
VC2101	0.175013	3.97276	0.557231	0.586338	14.0189	14.0052	13.9833	12.2962	12.3608	12.4624
VC2103	-0.198866	4.28286	1.14311	0.48582	15.6941	15.6787	15.6542	17.8767	17.9707	18.1184
VC2105	-0.436257	3.79132	1.96838	0.208887	9.68133	9.67186	9.65674	13.0307	13.0992	13.2068
VC2106	0.150624	9.47587	1.95464	0.204967	723.974	723.266	722.135	646.568	649.967	655.309
VC2107	0.293026	7.83895	7.53423	0.0288369	242.155	241.918	241.54	195.919	196.948	198.567
VC2108	0.231615	7.43884	9.24934	0.0189112	179.464	179.289	179.008	151.511	152.307	153.559
VC2109	0.206413	9.792	3.84531	0.0908697	918.362	917.464	916.03	789.061	793.209	799.728
VC2110	0.0807994	5.97971	0.441142	0.595713	60.8121	60.7527	60.6577	56.9977	57.2973	57.7682
VC2111	0.192668	6.37645	0.727673	0.421981	83.7604	83.6785	83.5476	72.6422	73.0241	73.6242
VC2112	-0.0518773	5.46128	0.222739	0.7786	39.9579	39.9188	39.8564	41.0685	41.2844	41.6237
VC2113	0.3578	5.41599	2.51962	0.156642	44.2526	44.2094	44.1403	34.2079	34.3878	34.6704
VC2115	0.366507	5.39809	12.2418	0.0527895	43.7864	43.7436	43.6752	33.6428	33.8197	34.0976
VC2116	-0.131432	9.37235	2.26001	0.176639	611.151	610.553	609.599	663.687	667.175	672.659
VC2118	-0.0807423	7.95355	0.84205	0.389459	231.567	231.34	230.979	242.794	244.07	246.076
VC2119	-0.278263	7.27574	1.44281	0.268906	133.91	133.779	133.57	161.025	161.871	163.201
VC2120	-0.105112	5.9619	1.12409	0.495496	56.2729	56.2179	56.13	60.0138	60.3293	60.8251
VC2121	0.22951	5.14969	2.20361	0.267048	34.9839	34.9497	34.8951	29.5633	29.7188	29.963
VC2122	-0.473026	4.96294	3.52825	0.102592	23.6137	23.5906	23.5538	32.542	32.7131	32.982
VC2123	-0.0924215	6.72024	0.821244	0.433556	96.9666	96.8718	96.7204	102.499	103.038	103.885
VC2124	-0.109711	4.87112	0.499186	0.631281	25.3544	25.3296	25.29	27.1318	27.2745	27.4986
VC2125	-0.152701	6.29437	0.896872	0.375289	70.1361	70.0675	69.958	77.3088	77.7152	78.3539
VC2126	-0.247179	7.16584	5.24157	0.0560095	125.425	125.302	125.106	147.605	148.381	149.601
VC2127	0.130258	6.83655	0.689592	0.433822	113.673	113.562	113.384	102.954	103.495	104.346
VC2128	-0.382653	8.4341	4.78279	0.0651335	289.251	288.968	288.516	373.896	375.861	378.95
VC2129	-0.254579	4.42628	2.73742	0.346476	17.164	17.1473	17.1204	20.324	20.4309	20.5988
VC2130	-0.269856	6.74164	6.16648	0.0421519	92.2103	92.1202	91.9761	110.244	110.824	111.735
VC2131	-0.0363482	6.94653	0.129174	0.737357	116.05	115.937	115.756	117.989	118.61	119.584
VC2132	-0.0251443	7.47862	0.105951	0.781303	169.358	169.192	168.928	170.853	171.751	173.162
VC2133	-0.0941777	7.74241	0.819189	0.395624	198.815	198.621	198.31	210.406	211.512	213.251
VC2134	0.0122601	6.0902	0.00590173	0.940923	64.298	64.2352	64.1347	63.2036	63.5359	64.058
VC2135	-0.112351	7.53395	1.36269	0.28145	170.687	170.52	170.254	182.931	183.893	185.404
VC2136	0.0772419	6.85954	0.803047	0.490298	113.498	113.387	113.21	106.648	107.208	108.089
VC2137	-0.0167056	8.48246	0.0391091	0.848876	342.624	342.289	341.754	343.63	345.436	348.275
VC2138	0.149614	7.05109	0.453165	0.522522	133.084	132.954	132.746	118.928	119.553	120.536
VC2139	-0.330564	6.54664	3.62723	0.0987261	78.4745	78.3977	78.2752	97.8638	98.3782	99.1867
VC2140	0.149386	8.6764	1.86717	0.214244	414.903	414.497	413.849	370.855	372.805	375.869
VC2141	0.106461	8.19473	1.21126	0.307633	292.349	292.064	291.607	269.204	270.619	272.843
VC2142	0.0932339	9.45499	0.951571	0.361951	700.074	699.39	698.296	650.601	654.021	659.396
VC2143	0.168519	10.6395	1.38094	0.278518	1634.01	1632.42	1629.86	1441.33	1448.91	1460.82
VC2144	0.0340687	6.37797	0.0984358	0.79679	79.5267	79.449	79.3247	76.9986	77.4034	78.0395
VC2145	-0.243233	8.14963	1.01897	0.346514	250.222	249.977	249.586	293.644	295.188	297.614
VC2146	-0.241164	6.91934	5.28189	0.05529	105.678	105.574	105.409	123.852	124.503	125.526
VC2147	-0.112425	6.05565	0.13332	0.725842	60.0295	59.9709	59.8771	64.3456	64.6838	65.2154
VC2149	-0.3011	6.23394	0.615625	0.45851	63.556	63.4939	63.3946	77.6605	78.0688	78.7104
VC2150	0.0583069	6.45822	0.194468	0.672578	84.8933	84.8103	84.6777	80.8234	81.2483	81.916
VC2152	-0.119185	7.86495	1.05183	0.339355	214.674	214.465	214.129	231.164	232.38	234.289
VC2153	-0.09609	7.1864	1.22832	0.336062	134.519	134.387	134.177	142.553	143.302	144.48
VC2154	-0.13423	7.79865	0.519415	0.494546	203.829	203.63	203.311	221.789	222.954	224.787
VC2156	0.126931	8.80159	1.45728	0.266728	449.364	448.925	448.223	407.962	410.106	413.477
VC2157	-0.26608	9.13712	9.13493	0.01942	493.661	493.179	492.408	588.556	591.65	596.512
VC2159	-0.124649	6.80079	1.47856	0.276732	101.462	101.363	101.204	109.676	110.253	111.159
VC2160	0.0260049	7.18825	0.0182305	0.896412	140.598	140.46	140.241	136.894	137.614	138.745
VC2161	-0.125038	8.043	1.75693	0.2268	242.613	242.376	241.997	262.31	263.689	265.856
VC2162	-0.0922667	7.13915	0.915732	0.370603	130.301	130.173	129.97	137.718	138.442	139.58
VC2163	-0.500146	5.80007	6.42131	0.0391401	43.0473	43.0052	42.9379	60.411	60.7286	61.2277
VC2164	-0.163808	8.58267	2.01973	0.198425	348.591	348.25	347.706	387.156	389.191	392.39
VC2165	0.0347828	6.06612	0.0520141	0.826141	63.6907	63.6285	63.529	61.6349	61.9589	62.4681
VC2166	-0.0786105	7.09342	0.860639	0.447378	126.79	126.666	126.468	132.744	133.442	134.538
VC2167	-0.138868	6.20411	1.27545	0.325367	66.1027	66.0381	65.9349	72.1673	72.5467	73.1429
VC2168	-0.159931	6.74958	1.72912	0.230131	96.6092	96.5148	96.3639	107.02	107.582	108.466
VC2171	0.557675	8.25556	32.2108	0.000765738	350.354	350.011	349.464	235.938	237.179	239.128
VC2172	0.0255199	5.81223	0.0138781	0.909545	52.9222	52.8705	52.7878	51.5442	51.8152	52.241
VC2174	0.0148969	8.70937	0.0144336	0.907762	405.744	405.347	404.713	398.115	400.208	403.497
VC2175	0.243733	8.06754	10.5928	0.0140505	279.734	279.46	279.023	234.196	235.428	237.362
VC2176	-0.0991374	7.62728	0.474424	0.513225	183.087	182.909	182.623	194.43	195.452	197.059
VC2177	0.501627	5.46107	13.4666	0.00802741	47.7133	47.6667	47.5921	33.3736	33.549	33.8247
VC2178	0.109871	7.47499	0.275821	0.615739	176.895	176.722	176.445	162.502	163.356	164.698
VC2179	0.114202	7.89258	1.5054	0.259666	237.326	237.094	236.723	217.365	218.508	220.304
VC2180	0.190972	8.11592	3.39012	0.108331	284.493	284.215	283.771	247.058	248.356	250.398
VC2181	-0.144303	7.0704	0.442625	0.527252	121.83	121.711	121.521	133.499	134.201	135.304
VC2182	0.256433	9.10565	0.494325	0.504803	579.058	578.492	577.587	480.565	483.091	487.061
VC2183	0.732831	9.41814	59.749	0.000115969	825.403	824.596	823.307	492.335	494.923	498.99
VC2184	0.482776	7.29188	11.2296	0.0123103	174.715	174.545	174.272	123.914	124.565	125.589
VC2185	0.531309	8.81532	33.8936	0.000659144	513.72	513.218	512.415	352.356	354.208	357.119
VC2187	-0.24958	10.9176	1.96463	0.203943	1711	1709.33	1706.66	2016.65	2027.25	2043.91
VC2188	-0.0200498	9.59726	0.0293211	0.868905	743.455	742.728	741.567	747.366	751.295	757.469
VC2190	-0.261862	7.80342	3.59705	0.0998839	195.067	194.876	194.571	231.899	233.118	235.034
VC2191	-0.680518	8.45637	6.15859	0.0422499	260.018	259.763	259.357	413.218	415.391	418.804
VC2192	-0.339596	7.08567	8.05175	0.0252456	114.434	114.322	114.143	143.59	144.345	145.531
VC2193	-0.390068	7.4094	13.084	0.00860473	140.864	140.726	140.506	183.044	184.007	185.519
VC2194	-0.214738	7.16536	6.4092	0.0392768	126.917	126.793	126.594	146.037	146.805	148.011
VC2195	-0.146917	7.61064	1.85604	0.215466	177.87	177.696	177.418	195.254	196.281	197.894
VC2196	-0.425567	8.14493	5.21849	0.0564268	232.422	232.195	231.832	309.52	311.147	313.704
VC2197	-0.0740917	9.67057	0.453662	0.522301	767.564	766.814	765.615	801.058	805.269	811.887
VC2198	-0.181225	8.67115	3.60627	0.0995283	368.392	368.032	367.457	414.118	416.295	419.716
VC2199	0.110447	7.65853	0.531591	0.489707	201.23	201.033	200.719	184.784	185.756	187.282
VC2200	-0.621829	8.90989	5.19042	0.0569399	365.624	365.267	364.695	557.851	560.783	565.392
VC2201	0.0945474	7.69646	0.520809	0.493988	205.547	205.346	205.025	190.842	191.845	193.422
VC2202	-0.104308	8.14898	1.34708	0.283992	263.211	262.954	262.543	280.518	281.993	284.31
VC2203	-0.16787	7.03977	2.40231	0.165271	118.213	118.098	117.913	131.672	132.364	133.452
VC2204	-0.0588138	7.43481	0.13107	0.728052	162.304	162.146	161.892	167.606	168.487	169.872
VC2205	-0.169607	7.45367	4.82736	0.0641649	158.02	157.866	157.619	176.218	177.144	178.6
VC2206	-0.326901	7.11771	11.5794	0.0114725	117.619	117.504	117.321	146.292	147.061	148.27
VC2207	-0.110439	7.45629	1.34951	0.283594	161.755	161.597	161.344	173.129	174.039	175.47
VC2208	-0.0499072	6.75398	0.19271	0.673957	100.82	100.722	100.564	103.474	104.018	104.873
VC2209	-0.28064	12.018	1.77963	0.224131	3627.93	3624.39	3618.72	4369.03	4392	4428.09
VC2210	-0.234352	10.7987	2.90462	0.132285	1584.55	1583	1580.52	1847.99	1857.71	1872.97
VC2211	-0.337205	13.5313	1.18676	0.312209	10137.2	10127.3	10111.5	12696.1	12762.8	12867.7
VC2213	0.35826	10.6086	2.76448	0.140513	1697.8	1696.14	1693.49	1313.03	1319.93	1330.78
VC2214	0.53341	8.15123	35.57	0.000571226	323.525	323.209	322.703	221.566	222.73	224.561
VC2215	-0.4974	7.95489	23.9769	0.00178147	197.734	197.541	197.232	276.781	278.236	280.523
VC2216	-0.464167	7.04689	13.9402	0.00738037	106.005	105.902	105.736	145.024	145.786	146.984
VC2217	-0.312666	5.55093	2.35065	0.169279	38.7247	38.6869	38.6264	47.7118	47.9626	48.3567
VC2220	-0.0586615	5.09454	0.19906	0.780373	30.476	30.4462	30.3986	31.4725	31.6379	31.8979
VC2221	0.152945	7.30738	0.0526644	0.825079	159.555	159.399	159.15	142.257	143.005	144.18
VC2222	-0.131859	5.37795	0.600872	0.486863	36.5451	36.5094	36.4523	39.7096	39.9183	40.2464
VC2223	0.461304	7.15938	15.47	0.0057007	158.2	158.045	157.798	113.881	114.48	115.421
VC2224	-0.191888	7.05109	4.97778	0.0669783	118.108	117.993	117.809	133.766	134.469	135.574
VC2225	0.134592	6.40637	0.749819	0.415342	83.9456	83.8636	83.7324	75.7985	76.197	76.8232
VC2226	0.545996	9.7496	33.1315	0.000704883	987.915	986.95	985.406	670.773	674.299	679.84
VC2227	0.45613	8.80799	26.5427	0.00133861	500.16	499.671	498.89	361.412	363.312	366.297
VC2229	0.103087	7.60225	0.890082	0.376998	192.974	192.785	192.484	178.11	179.046	180.517
VC2230	-0.0870442	7.48176	1.02042	0.346194	166.056	165.894	165.634	174.872	175.791	177.236
VC2231	0.122614	4.68399	0.439848	0.616889	23.8905	23.8671	23.8298	21.7448	21.8591	22.0387
VC2232	-0.113984	6.54866	1.54996	0.361714	85.2138	85.1305	84.9974	91.4352	91.9158	92.6712
VC2233	0.0840898	6.46253	0.518517	0.515085	85.8985	85.8145	85.6803	80.3297	80.7519	81.4156
VC2234	0.0268299	6.00991	0.0302086	0.866958	61.0139	60.9543	60.859	59.3715	59.6836	60.1741
VC2235	0.04589	7.56233	0.143054	0.71652	184.06	183.88	183.593	176.758	177.687	179.147
VC2236	-0.0486328	6.70726	0.144455	0.715208	97.5901	97.4947	97.3422	100.071	100.597	101.423
VC2237	0.132641	7.77482	1.29938	0.291979	219.902	219.687	219.343	198.846	199.892	201.534
VC2238	0.200863	4.43953	1.90021	0.455006	20.357	20.3371	20.3053	17.5424	17.6346	17.7796
VC2239	0.245382	6.82181	1.23442	0.3034	116.778	116.664	116.482	97.645	98.1583	98.965
VC2240	-0.366492	5.77618	6.32979	0.0401884	44.6342	44.5905	44.5208	57.0831	57.3832	57.8548
VC2241	0.0391449	4.43482	0.063194	0.884311	19.2171	19.1983	19.1683	18.5382	18.6357	18.7888
VC2242	-0.0501393	6.31392	0.232864	0.712993	73.7906	73.7185	73.6032	75.7464	76.1445	76.7703
VC2244	0.370974	8.66483	10.3454	0.0148122	441.378	440.946	440.257	338.331	340.11	342.905
VC2245	-0.172446	9.52856	1.27686	0.295865	671.147	670.491	669.443	749.86	753.802	759.997
VC2246	0.247392	5.63764	3.09713	0.153248	50.211	50.1619	50.0835	41.9146	42.135	42.4812
VC2247	-0.0393621	7.10239	0.0908596	0.771881	129.375	129.249	129.047	131.812	132.505	133.594
VC2248	0.143512	8.2311	2.27557	0.175345	303.573	303.276	302.802	272.449	273.881	276.132
VC2249	0.253737	7.85766	2.37316	0.167517	242.34	242.103	241.725	201.485	202.544	204.208
VC2250	-0.0541765	9.63242	0.236658	0.641553	752.777	752.041	750.865	774.854	778.927	785.329
VC2251	-0.0252813	9.08826	0.0534107	0.823869	520.887	520.378	519.565	525.531	528.294	532.635
VC2252	-0.109254	10.6128	0.583055	0.470169	1458.27	1456.85	1454.57	1559.46	1567.65	1580.54
VC2253	0.0734967	8.78014	0.421994	0.536756	434.857	434.431	433.752	409.691	411.845	415.23
VC2254	0.468227	7.68409	36.2408	0.000540295	229.063	228.839	228.481	164.118	164.981	166.336
VC2255	0.378812	7.58686	29.3755	0.00100126	208.389	208.185	207.86	158.856	159.691	161.004
VC2256	0.575454	7.14931	27.6063	0.00119691	162.281	162.122	161.869	107.924	108.491	109.383
VC2257	0.534682	8.67559	8.49124	0.0226401	466.525	466.069	465.341	319.235	320.913	323.55
VC2258	0.159138	8.5157	0.876139	0.380549	372.14	371.776	371.194	330.389	332.126	334.855
VC2259	0.44932	11.1064	14.1726	0.00708737	2464.39	2461.98	2458.13	1789.3	1798.71	1813.49
VC2260	0.28227	12.1192	9.15252	0.0193406	4729.85	4725.23	4717.84	3855.81	3876.08	3907.93
VC2261	0.24425	7.38271	4.95866	0.0614199	173.232	173.062	172.792	144.972	145.734	146.932
VC2262	-0.0850718	7.95249	0.948298	0.362728	231.038	230.812	230.451	242.967	244.244	246.251
VC2264	0.268335	5.2238	0.480267	0.510725	37.4093	37.3728	37.3143	30.7715	30.9333	31.1875
VC2265	0.247677	5.44826	4.72663	0.181837	43.7723	43.7295	43.6611	36.53	36.7221	37.0239
VC2266	0.355018	6.54557	13.1635	0.00848043	99.379	99.2818	99.1266	77.0039	77.4087	78.0449
VC2267	0.581433	7.54202	22.5008	0.00212381	214.15	213.94	213.606	141.842	142.588	143.759
VC2268	0.256621	8.18899	8.10881	0.0248861	305.739	305.44	304.963	253.693	255.026	257.122
VC2269	-0.00201245	8.05864	0.000635876	0.980589	256.207	255.957	255.557	254.355	255.692	257.793
VC2270	-0.170248	7.00582	2.13641	0.187406	115.316	115.203	115.023	128.657	129.334	130.397
VC2271	-0.133365	6.96953	1.77543	0.224621	113.93	113.819	113.641	123.9	124.551	125.575
VC2272	0.233307	5.45469	1.20866	0.308114	43.7826	43.7398	43.6714	36.9057	37.0997	37.4046
VC2273	0.0549575	7.67579	0.378206	0.5581	199.901	199.706	199.394	190.767	191.77	193.346
VC2274	0.130324	7.53061	1.80792	0.220866	185.194	185.013	184.723	167.729	168.611	169.997
VC2275	0.0200963	6.66041	0.0317799	0.865312	96.6968	96.6023	96.4512	94.5359	95.0328	95.8139
VC2276	-0.196173	6.86732	4.05814	0.0839836	103.593	103.491	103.33	117.677	118.296	119.268
VC2277	0.343956	7.66592	5.95281	0.0449146	217.939	217.726	217.386	170.204	171.099	172.505
VC2278	-1.55701	9.33447	3.3304	0.110945	316.354	316.044	315.55	923.07	927.922	935.548
VC2279	-0.0262023	9.04346	0.0937226	0.768439	504.74	504.246	503.458	509.565	512.243	516.453
VC2280	0.42358	5.31754	7.36142	0.030183	42.0012	41.9601	41.8945	31.0135	31.1766	31.4328
VC2281	0.381017	5.8822	9.84062	0.0166288	62.4138	62.3528	62.2553	47.4855	47.7352	48.1275
VC2282	0.217646	7.1206	8.11256	0.0334831	142.872	142.732	142.509	121.789	122.429	123.435
VC2283	-0.194893	10.6254	2.62198	0.149608	1425.8	1424.4	1422.18	1617.98	1626.49	1639.85
VC2285	0.0494028	7.11574	0.303958	0.631359	134.677	134.545	134.335	129.018	129.696	130.762
VC2286	-0.119112	7.06499	1.81146	0.253105	122.486	122.366	122.175	131.892	132.585	133.675
VC2287	-0.131928	4.22131	0.634196	0.651347	15.3342	15.3192	15.2953	16.6697	16.7573	16.8951
VC2288	0.492968	4.78048	2.63936	0.148456	28.8286	28.8004	28.7554	20.2721	20.3786	20.5461
VC2289	0.302086	7.81632	12.482	0.00962644	239.022	238.788	238.415	192.172	193.182	194.769
VC2290	0.334437	9.97671	8.00914	0.0255185	1086.96	1085.89	1084.2	854.605	859.098	866.158
VC2291	0.17643	8.86832	1.94152	0.206322	478.452	477.985	477.237	419.716	421.922	425.39
VC2292	0.405849	7.68909	6.4831	0.0384524	225.682	225.462	225.109	168.845	169.733	171.128
VC2293	0.139158	9.31868	0.578279	0.471923	646.581	645.949	644.939	582.058	585.117	589.926
VC2294	0.275472	9.57492	7.67646	0.027787	807.3	806.511	805.25	661.208	664.683	670.146
VC2295	0.391837	10.248	19.6565	0.0030629	1335.3	1333.99	1331.91	1008.91	1014.21	1022.55
VC2296	-0.0489345	6.26283	0.160229	0.721964	71.1863	71.1167	71.0055	73.0121	73.3959	73.9991
VC2297	-0.069568	6.95466	0.466995	0.521241	115.355	115.243	115.062	120.017	120.648	121.64
VC2298	-0.0121019	7.45485	0.00367824	0.953341	167.325	167.162	166.9	167.282	168.161	169.543
VC2299	-0.0532649	7.77744	0.473779	0.513503	206.737	206.535	206.212	212.669	213.787	215.544
VC2300	-0.151294	7.36186	1.54989	0.253376	149.159	149.013	148.78	164.237	165.101	166.458
VC2301	-0.303265	6.58917	8.42849	0.02299	81.732	81.6521	81.5244	100.012	100.538	101.364
VC2302	-0.520331	7.21394	18.6249	0.00353374	116.541	116.428	116.246	165.767	166.639	168.008
VC2303	-0.407689	5.32134	9.79913	0.0364426	31.5692	31.5384	31.4891	41.5582	41.7767	42.12
VC2305	0.44396	7.79455	3.19657	0.117119	245.731	245.491	245.107	179.051	179.993	181.472
VC2307	0.257339	5.45503	4.20958	0.164206	44.1201	44.077	44.0081	36.5739	36.7662	37.0683
VC2308	-0.0486724	4.99048	0.0784808	0.824145	28.3146	28.2869	28.2427	29.0381	29.1907	29.4306
VC2309	0.20721	5.42464	2.01677	0.267305	42.4671	42.4256	42.3592	36.4519	36.6435	36.9447
VC2310	0.63078	4.52181	17.8754	0.016652	24.6413	24.6172	24.5787	15.7329	15.8156	15.9456
VC2311	0.550024	6.1586	21.5633	0.0023861	79.9089	79.8308	79.706	54.0689	54.3532	54.7999
VC2312	-0.17385	7.86789	1.65761	0.239024	210.873	210.667	210.337	235.845	237.085	239.033
VC2316	1.01139	4.94668	7.04639	0.0328549	37.3144	37.2779	37.2196	18.2885	18.3846	18.5357
VC2318	0.0989747	4.01991	0.313728	0.75377	14.1931	14.1792	14.157	13.1296	13.1986	13.3071
VC2319	-0.0974385	6.82806	0.749206	0.415523	104.455	104.353	104.19	110.799	111.382	112.297
VC2320	-0.144082	7.88076	1.18352	0.312821	215.11	214.9	214.564	235.668	236.907	238.854
VC2322	-0.311778	8.20341	13.7446	0.00763906	253.118	252.87	252.475	311.502	313.139	315.713
VC2323	-0.320545	4.96561	3.48235	0.147513	25.1404	25.1158	25.0766	31.1558	31.3196	31.577
VC2324	0.0255305	4.99861	0.0112082	0.918669	29.2438	29.2152	29.1695	28.4811	28.6308	28.8661
VC2326	0.257472	7.2841	3.91298	0.0886016	162.32	162.161	161.908	134.599	135.306	136.418
VC2329	-0.123236	8.31715	1.9577	0.204652	293.981	293.694	293.234	317.449	319.118	321.74
VC2330	0.0564969	4.00443	0.0770467	0.858716	13.8185	13.805	13.7834	13.1686	13.2378	13.3466
VC2332	0.0339935	7.13999	0.143293	0.739492	136.275	136.142	135.929	131.952	132.646	133.736
VC2333	-0.0335011	8.45553	0.171615	0.691131	334.281	333.954	333.432	339.189	340.972	343.775
VC2334	0.0211941	5.99133	0.00889643	0.927508	60.0931	60.0344	59.9405	58.7048	59.0134	59.4984
VC2335	-0.118036	5.74334	1.00766	0.479089	47.8652	47.8184	47.7436	51.5091	51.7798	52.2054
VC2336	-0.459544	4.31004	5.15576	0.105468	14.4787	14.4645	14.4419	19.7848	19.8888	20.0522
VC2337	0.0895304	6.48046	0.896475	0.484617	87.1576	87.0724	86.9362	81.2	81.6268	82.2977
VC2338	-0.296493	5.91977	7.58779	0.0583715	50.8521	50.8024	50.723	61.9446	62.2702	62.7819
VC2339	-0.0794272	4.5352	0.200274	0.759187	19.8972	19.8777	19.8466	20.8492	20.9588	21.1311
VC2340	-0.239593	5.14937	2.17107	0.246819	29.6958	29.6668	29.6204	34.781	34.9638	35.2512
VC2341	-0.0757895	6.00461	0.340947	0.619393	58.6326	58.5753	58.4837	61.2694	61.5915	62.0977
VC2342	0.301932	13.0693	11.4297	0.0118217	9196.12	9187.13	9172.76	7395.28	7434.16	7495.25
VC2343	0.0750071	7.38563	0.666545	0.441264	164.222	164.062	163.805	154.553	155.365	156.642
VC2344	-0.207937	8.32317	7.25505	0.0310524	286.193	285.913	285.466	327.734	329.457	332.164
VC2345	-0.239592	7.77035	4.54683	0.0705946	192.214	192.026	191.726	225.006	226.189	228.048
VC2346	-0.0236328	6.94221	0.0342247	0.858498	116.216	116.102	115.921	117.12	117.735	118.703
VC2347	-0.0178667	7.52824	0.0263697	0.875608	175.798	175.626	175.352	176.457	177.385	178.842
VC2348	0.0196019	5.33701	0.0231417	0.918217	37.4196	37.383	37.3245	36.5949	36.7872	37.0896
VC2349	0.390713	4.67973	4.34244	0.112951	25.9273	25.9019	25.8614	19.5763	19.6792	19.8409
VC2350	0.106409	6.58056	0.722763	0.423477	94.1005	94.0086	93.8616	86.6478	87.1033	87.8192
VC2351	-0.17705	4.79991	0.633826	0.452213	23.4473	23.4244	23.3878	26.2967	26.4349	26.6522
VC2352	0.111411	10.2245	1.52514	0.256848	1202.18	1201.01	1199.13	1103.24	1109.04	1118.16
[truncated: 1,183 more rows]
