# Supplementary material for: Quantitative input–output dynamics of a c-di-GMP signal transduction cascade in Vibrio cholerae
Source: PLoS Biol. 2022 Mar 18;20(3):e3001585. doi: 10.1371/journal.pbio.3001585 (PMC8967002; doi:10.1371/journal.pbio.3001585)
Supplement: S6 Data — (XLSX) [file pbio.3001585.s016.xlsx]

## Sheet: 839Svs839
	logFC	logCPM	F	PValue	100 µM Spd ΔmbaA-1	100 µM Spd ΔmbaA-2	100 µM Spd ΔmbaA-3	ΔmbaA-1	ΔmbaA-2	ΔmbaA-3
VC0002	-0.0461749	7.67036	0.288042	0.607647	189.682	191.029	189.737	195.937	196.582	196.538
VC0003	0.00935827	7.64925	0.010976	0.919419	190.556	191.909	190.611	189.402	190.026	189.983
VC0004	0.26246	9.99597	4.41435	0.0726411	1062.71	1070.25	1063.02	886.291	889.21	889.008
VC0005	0.437654	6.38243	5.12178	0.057017	89.4959	90.1314	89.5219	66.0728	66.2904	66.2754
VC0006	0.83879	7.29081	4.45561	0.0715857	189.53	190.876	189.585	105.958	106.307	106.283
VC0007	0.458859	9.38628	10.4513	0.0138388	738.423	743.667	738.638	537.439	539.209	539.086
VC0008	0.0220207	4.40646	0.0176591	0.935785	18.4199	18.5508	18.4253	18.1466	18.2064	18.2023
VC0009	0.141964	4.48425	1.28225	0.592906	20.3638	20.5085	20.3698	18.4515	18.5122	18.508
VC0010	-0.371453	6.29956	2.79299	0.137387	63.9116	64.3655	63.9302	82.7508	83.0233	83.0045
VC0012	0.243815	8.20917	1.85133	0.214667	304.649	306.813	304.738	257.367	258.215	258.157
VC0013	0.0355589	8.25978	0.182471	0.681737	294.644	296.737	294.73	287.588	288.535	288.47
VC0014	0.0597427	8.07585	0.290744	0.606001	261.279	263.135	261.355	250.78	251.606	251.549
VC0015	0.143026	9.86159	2.40759	0.163484	931.447	938.062	931.718	843.875	846.655	846.463
VC0015a	0.143063	6.15118	0.225916	0.648643	69.231	69.7226	69.2511	62.7096	62.9161	62.9019
VC0018	-0.236032	8.00983	2.58764	0.150525	224.476	226.07	224.541	264.509	265.38	265.32
VC0019	0.0211767	8.61787	0.0456501	0.836735	376.36	379.033	376.469	371.029	372.251	372.166
VC0020	0.0728247	9.44164	0.469237	0.514769	679.573	684.4	679.771	646.385	648.514	648.367
VC0021	-0.0175435	9.03029	0.0138063	0.909673	494.883	498.398	495.027	501.149	502.799	502.685
VC0022	-0.174793	7.4784	2.1295	0.186674	158.302	159.426	158.348	178.782	179.371	179.33
VC0023	0.25216	5.17716	1.9754	0.220419	35.4468	35.6986	35.4571	29.755	29.853	29.8462
VC0024	-0.213089	5.28311	2.16249	0.281326	32.626	32.8577	32.6355	37.8547	37.9794	37.9708
VC0025	-0.056222	6.7717	0.0910427	0.771381	100.473	101.187	100.502	104.514	104.859	104.835
VC0026	-0.231652	6.95996	2.01585	0.19746	107.648	108.413	107.679	126.473	126.889	126.86
VC0027	-0.114841	8.24167	1.54846	0.252323	275.963	277.922	276.043	298.963	299.948	299.88
VC0028	-0.256911	8.51778	5.0393	0.0585965	317.487	319.741	317.579	379.553	380.803	380.717
VC0029	-0.17834	7.92943	3.4546	0.104226	216.809	218.349	216.872	245.456	246.264	246.208
VC0030	-0.285553	5.885	4.57349	0.0732689	49.1169	49.4658	49.1312	59.9198	60.1172	60.1035
VC0031	-0.11475	8.36135	1.61506	0.243281	300.008	302.138	300.095	324.99	326.061	325.987
VC0033	0.123132	4.98213	0.600102	0.57678	29.4307	29.6397	29.4392	27.0241	27.1131	27.107
VC0034	-0.00281162	9.35985	0.000268335	0.987375	625.595	630.038	625.776	627.077	629.143	629
VC0035	-0.320855	7.95933	1.18098	0.312176	209.814	211.305	209.875	262.214	263.077	263.018
VC0036	0.180801	6.42785	2.98167	0.16841	85.354	85.9602	85.3788	75.3172	75.5653	75.5481
VC0037	0.0732523	6.17897	0.407697	0.61011	68.987	69.4769	69.007	65.5929	65.8089	65.794
VC0039	-0.239617	6.88548	2.99529	0.125911	101.833	102.557	101.863	120.305	120.702	120.674
VC0040	-0.217981	6.39969	3.90249	0.100208	72.7832	73.3001	72.8043	84.7102	84.9892	84.9699
VC0041	-0.114546	6.4189	1.45112	0.384211	76.6388	77.1831	76.6611	83.0168	83.2902	83.2713
VC0042	-0.241458	7.09868	2.96361	0.127621	118.265	119.105	118.299	139.892	140.353	140.321
VC0043	-0.0193088	7.23528	0.0427815	0.845573	141.112	142.114	141.153	143.075	143.546	143.513
VC0044	-0.0304215	7.48269	0.176695	0.736496	167.23	168.417	167.278	170.867	171.43	171.391
VC0045	0.135641	7.28519	2.40828	0.163432	154.051	155.145	154.096	140.275	140.737	140.705
VC0046	0.0901974	8.29494	0.634729	0.451081	307.61	309.795	307.699	289.08	290.032	289.967
VC0047	-0.506085	4.81969	7.21885	0.0319252	20.6416	20.7882	20.6476	29.3797	29.4765	29.4698
VC0048	-0.71413	6.85421	3.30426	0.110734	82.2403	82.8244	82.2642	135.051	135.496	135.465
VC0049	-0.123421	8.21332	1.8926	0.210159	269.719	271.634	269.797	293.943	294.911	294.844
VC0050	0.0770707	6.31409	0.158812	0.701801	76.0606	76.6007	76.0827	72.1276	72.3651	72.3487
VC0051	0.225237	8.30708	5.05927	0.0582088	324.267	326.57	324.361	277.493	278.407	278.344
VC0052	0.13119	7.48383	1.19935	0.308711	176.839	178.095	176.891	161.525	162.057	162.02
VC0054	-0.594405	6.06446	1.93881	0.205268	49.3686	49.7192	49.3829	74.6339	74.8797	74.8627
VC0055	0.0249209	6.25943	0.0478494	0.858567	71.8656	72.376	71.8865	70.6623	70.895	70.8789
VC0056	-0.0671256	7.61971	0.581457	0.469969	181.718	183.008	181.77	190.458	191.085	191.042
VC0057	-0.24248	4.68348	3.17714	0.32566	20.6695	20.8163	20.6755	24.4856	24.5662	24.5607
VC0058	-0.147132	6.05539	1.53967	0.325838	58.4457	58.8608	58.4627	64.7612	64.9745	64.9598
VC0060	-0.114339	6.10974	0.377232	0.55798	61.4882	61.9249	61.5061	66.5978	66.8171	66.802
VC0061	-0.442066	10.3626	2.25655	0.175555	1065.74	1073.3	1066.05	1448.5	1453.27	1452.94
VC0062	-0.494679	9.6356	2.98768	0.126319	629.717	634.189	629.9	887.697	890.621	890.419
VC0063	-0.587742	8.40953	3.85929	0.0890528	258.164	259.998	258.239	388.218	389.497	389.408
VC0064	-0.56368	7.04267	3.60035	0.0983932	100.101	100.812	100.13	148.075	148.562	148.529
VC0065	-0.291714	7.94035	5.93047	0.0441132	209.378	210.865	209.438	256.433	257.277	257.219
VC0066	-0.518901	8.39065	3.38043	0.107371	262.124	263.986	262.2	375.799	377.037	376.951
VC0067	-0.156554	9.25423	1.99631	0.199401	550.309	554.217	550.469	613.657	615.678	615.538
VC0068	-0.669221	6.06063	4.57412	0.0686644	47.705	48.0438	47.7188	75.9665	76.2167	76.1994
VC0069	-0.022711	5.19578	0.0101736	0.922408	32.7821	33.0149	32.7916	33.3181	33.4278	33.4203
VC0070	0.222542	6.89984	5.53888	0.0498257	120.822	121.68	120.857	103.576	103.918	103.894
VC0071	0.394817	6.79977	9.53259	0.0170075	118.758	119.601	118.792	90.3333	90.6308	90.6102
VC0072	-2.98811	8.86323	5.94792	0.0438789	99.1335	99.8375	99.1623	787.752	790.347	790.167
VC0073	-0.0199365	6.56589	0.0184752	0.895602	87.9707	88.5955	87.9963	89.2338	89.5277	89.5074
VC0074	0.0220299	6.3891	0.0197535	0.892077	78.7367	79.2959	78.7596	77.5741	77.8295	77.8119
VC0075	-0.0648405	7.08145	0.156935	0.703467	124.627	125.512	124.664	130.417	130.846	130.817
VC0076	-0.378285	7.51706	6.1581	0.0411803	150.547	151.616	150.591	195.799	196.444	196.4
VC0078	0.0258209	8.19057	0.0131495	0.911837	279.812	281.799	279.893	274.961	275.867	275.804
VC0079	0.0905362	6.73193	0.206604	0.662823	102.764	103.493	102.793	96.5456	96.8636	96.8416
VC0080	0.164187	5.79661	2.52279	0.317363	54.063	54.447	54.0787	48.2543	48.4132	48.4022
VC0081	0.0208268	6.04439	0.0222119	0.891178	61.5475	61.9846	61.5654	60.6889	60.8888	60.875
VC0082	-0.140812	6.45378	0.763086	0.410537	77.8158	78.3684	77.8384	85.8425	86.1252	86.1057
VC0083	0.0420596	7.60398	0.189879	0.675777	186.694	188.02	186.748	181.402	181.999	181.958
VC0084	-0.0744296	6.11848	0.460654	0.611105	62.7676	63.2134	62.7858	66.125	66.3428	66.3278
VC0085	-0.245963	7.90449	2.956	0.128037	207.764	209.24	207.825	246.51	247.322	247.266
VC0086	-0.026505	7.70673	0.0683208	0.801114	195.922	197.314	195.979	199.641	200.298	200.253
VC0087	-0.0304575	7.38397	0.0361762	0.854401	156.039	157.147	156.084	159.437	159.962	159.926
VC0088	0.142175	6.19299	0.67497	0.437666	71.3057	71.8121	71.3265	64.6292	64.842	64.8273
VC0089	-0.0239178	4.35439	0.0101967	0.93163	17.4138	17.5374	17.4188	17.7143	17.7727	17.7687
VC0090	-0.217389	6.50143	4.33587	0.0889695	78.2531	78.8088	78.2758	91.0375	91.3373	91.3166
VC0091	-0.132987	9.77209	0.910132	0.370988	795.565	801.215	795.796	872.763	875.637	875.439
VC0092	0.109101	7.32293	0.656442	0.443757	156.802	157.916	156.848	145.433	145.912	145.879
VC0093	-0.0539056	7.34859	0.179133	0.68447	150.956	152.028	151	156.773	157.29	157.254
VC0094	0.0972055	6.2135	0.382113	0.555507	71.2819	71.7881	71.3026	66.657	66.8766	66.8614
VC0095	-0.440004	6.64479	3.62499	0.0974501	79.4814	80.0458	79.5045	107.915	108.27	108.246
VC0097	-0.0887423	6.89723	0.606496	0.460922	108.524	109.295	108.555	115.465	115.845	115.819
VC0098	-0.0930032	5.96975	0.348837	0.572828	56.0525	56.4506	56.0688	59.8183	60.0153	60.0017
VC0099	-0.167729	7.38852	3.38908	0.106998	149.014	150.072	149.058	167.471	168.023	167.985
VC0100	-0.212756	6.37845	1.87871	0.211661	71.8301	72.3402	71.8509	83.2985	83.5728	83.5539
VC0103	0.00355504	6.3782	0.00125239	0.979447	77.6302	78.1815	77.6528	77.4712	77.7263	77.7087
VC0105	-0.144041	7.69042	2.33098	0.16946	185.738	187.057	185.792	205.339	206.015	205.968
VC0106	0.0546169	4.32284	0.0302276	0.86676	17.4637	17.5877	17.4687	16.8173	16.8727	16.8688
VC0108	0.00574977	9.45665	0.0035967	0.953808	671.134	675.9	671.329	668.743	670.946	670.794
VC0111	0.382594	6.65423	2.72455	0.141588	106.755	107.513	106.786	81.8922	82.1619	82.1433
VC0112	0.216027	8.54535	3.57811	0.0992545	381.756	384.467	381.867	328.787	329.869	329.795
VC0113	0.340203	5.948	5.80055	0.0459094	63.7361	64.1887	63.7546	50.3419	50.5077	50.4962
VC0114	0.280118	6.55968	3.82392	0.0902573	96.7438	97.4309	96.7719	79.6821	79.9445	79.9264
VC0115	0.161013	6.73791	1.38356	0.276899	105.642	106.392	105.672	94.5118	94.823	94.8015
VC0116	-1.78526	8.34311	5.1362	0.0567465	138.679	139.664	138.719	478.505	480.081	479.972
VC0117	-0.000998316	6.42716	5.30833e-05	0.994384	80.2525	80.8225	80.2758	80.3417	80.6063	80.588
VC0118	-0.0805993	6.83199	0.317845	0.590018	103.941	104.679	103.971	109.966	110.329	110.304
VC0119	0.140874	5.88632	1.08257	0.375131	57.2258	57.6322	57.2425	51.9122	52.0831	52.0713
VC0120	-0.0463869	7.58143	0.312766	0.595256	178.212	179.478	178.264	184.117	184.723	184.681
VC0122	0.136776	9.81988	0.750361	0.41428	902.979	909.392	903.241	821.636	824.342	824.155
VC0123	0.328159	6.05832	4.35879	0.0740945	68.7241	69.2121	68.744	54.7398	54.9201	54.9077
VC0124	-0.105652	6.23448	0.102504	0.757933	67.425	67.9039	67.4446	72.5878	72.8269	72.8104
VC0125	-0.252989	9.70911	2.71072	0.142458	728.448	733.622	728.66	868.459	871.32	871.122
VC0126	-0.0668911	8.11635	0.47328	0.513019	257.216	259.042	257.29	269.541	270.429	270.367
VC0127	-0.130694	6.53291	1.38559	0.301217	82.615	83.2017	82.639	90.4982	90.7962	90.7756
VC0128	-0.183265	7.31817	3.07262	0.121864	141.023	142.024	141.064	160.208	160.736	160.699
VC0129	-0.269328	5.92718	3.1478	0.118094	50.9418	51.3036	50.9566	61.4487	61.6511	61.6371
VC0130	-0.271185	7.62611	2.38453	0.165252	169.36	170.562	169.409	204.494	205.168	205.121
VC0131	-0.216822	5.18435	3.17874	0.290346	30.3033	30.5185	30.3121	35.2526	35.3687	35.3607
VC0132	-0.313332	6.81666	3.06792	0.122105	94.3237	94.9935	94.3511	117.283	117.67	117.643
VC0134	0.062626	7.62704	0.543741	0.484208	191.068	192.425	191.123	183.022	183.625	183.583
VC0135	-0.0752625	7.09818	0.556474	0.479315	125.637	126.529	125.673	132.427	132.863	132.833
VC0136	-0.0110662	5.97949	0.00969609	0.942225	58.1057	58.5184	58.1226	58.5786	58.7715	58.7582
VC0137	-0.0630247	7.14848	0.372577	0.56036	130.729	131.658	130.767	136.63	137.079	137.048
VC0139	-0.325464	5.26638	5.38119	0.102593	30.8801	31.0994	30.889	38.7425	38.8701	38.8613
VC0140	-0.470304	4.63527	2.25819	0.175417	18.2263	18.3558	18.2316	25.3094	25.3928	25.387
VC0142	-0.120105	5.51278	0.67846	0.508352	39.919	40.2025	39.9306	43.4135	43.5564	43.5466
VC0143	-0.250545	4.83005	1.20861	0.306985	23.0058	23.1691	23.0124	27.404	27.4943	27.4881
VC0144	-0.186851	7.21137	2.50474	0.156312	130.651	131.579	130.689	148.797	149.287	149.253
VC0145	0.0890656	5.18116	0.170217	0.691922	33.7083	33.9477	33.7181	31.696	31.8004	31.7932
VC0146	-0.0471362	6.23197	0.132099	0.736458	68.7257	69.2138	68.7457	71.0421	71.276	71.2599
VC0147	0.0795444	7.79121	0.704445	0.428266	215.571	217.102	215.634	204.085	204.758	204.711
VC0148	0.161497	6.7061	1.64006	0.240007	103.307	104.041	103.337	92.392	92.6963	92.6753
VC0149	0.0537632	6.6984	0.208131	0.661673	99.1133	99.8172	99.1421	95.5231	95.8377	95.8159
VC0150	-0.0100032	9.49267	0.0062277	0.939247	684.405	689.265	684.604	689.456	691.726	691.57
VC0151	0.0616633	6.84632	0.28722	0.608151	110.33	111.113	110.362	105.752	106.101	106.077
VC0152	0.0537411	6.24122	0.203194	0.700781	71.6429	72.1517	71.6637	69.0475	69.2749	69.2592
VC0153	0.104974	4.99591	0.299715	0.632376	29.5551	29.765	29.5637	27.4837	27.5742	27.568
VC0154	0.126919	5.71806	0.965362	0.452063	50.463	50.8214	50.4777	46.2221	46.3743	46.3638
VC0156	0.361962	9.67071	7.6369	0.0271713	874.256	880.465	874.51	680.52	682.762	682.607
VC0157	-0.326821	7.21933	3.52971	0.101165	124.621	125.506	124.657	156.403	156.918	156.882
VC0158	-0.151158	6.50731	0.946212	0.362209	80.5255	81.0974	80.5489	89.4715	89.7662	89.7458
VC0159	0.119991	7.51368	1.30915	0.28914	179.908	181.185	179.96	165.609	166.155	166.117
VC0161	-0.024402	6.20469	0.0278454	0.872061	67.9415	68.424	67.9613	69.1315	69.3591	69.3434
VC0162	-0.0965973	8.16041	0.675542	0.437481	262.458	264.322	262.535	280.759	281.684	281.62
VC0163	0.0465137	6.66307	0.210316	0.70078	96.4277	97.1125	96.4557	93.4034	93.711	93.6898
VC0164	-0.190074	10.1807	2.59379	0.150108	1034.79	1042.14	1035.09	1181.02	1184.91	1184.64
VC0165	-0.500648	9.78942	2.61305	0.148811	699.057	704.022	699.26	989.526	992.785	992.56
VC0166	-0.0466263	7.40482	0.328578	0.616106	157.439	158.557	157.485	162.683	163.219	163.182
VC0167	-0.0371663	7.0213	0.166464	0.725589	120.629	121.486	120.664	123.832	124.24	124.212
VC0168	0.285888	7.75142	2.7315	0.141153	224.189	225.781	224.254	183.942	184.548	184.506
VC0170	-0.0177314	7.47596	0.0272486	0.873425	167.182	168.37	167.231	169.322	169.88	169.841
VC0171	0.0869066	8.22914	0.899342	0.373679	293.479	295.564	293.565	276.431	277.341	277.278
VC0172	0.281157	5.863	4.85812	0.0800329	58.8763	59.2944	58.8934	48.4492	48.6088	48.5978
VC0173	-0.0485529	6.33652	0.231704	0.719522	74.0017	74.5272	74.0232	76.5708	76.823	76.8056
VC0174	-0.764351	6.68395	4.29684	0.0757607	71.343	71.8496	71.3637	121.321	121.721	121.693
VC0175	0.189119	9.12673	1.56725	0.249724	567.329	571.358	567.494	497.82	499.46	499.347
VC0176	-0.366179	5.29961	8.3299	0.0632444	31.1435	31.3647	31.1526	40.1948	40.3271	40.318
VC0177	-0.32183	4.78472	1.67828	0.235119	21.6372	21.7909	21.6435	27.0872	27.1764	27.1702
VC0178	0.0247635	9.21049	0.0134018	0.910999	569.269	573.311	569.434	559.812	561.656	561.529
VC0179	-0.117534	9.50413	1.15037	0.318083	664.087	668.803	664.28	720.765	723.139	722.975
VC0180	-1.05067	9.68688	4.05133	0.0828689	511.791	515.426	511.94	1060.74	1064.24	1064
VC0181	-0.318892	6.49914	2.84953	0.134043	75.1755	75.7094	75.1974	93.8419	94.151	94.1296
VC0182	-0.0109665	5.84137	0.0014372	0.970788	52.6262	52.9999	52.6415	53.0509	53.2256	53.2135
VC0183	-0.0353063	5.89412	0.0978642	0.823973	54.1917	54.5765	54.2074	55.5605	55.7435	55.7309
VC0184	-1.80025	6.83255	4.41227	0.0726949	47.6574	47.9959	47.6713	166.36	166.908	166.871
VC0185	-0.129908	4.92657	0.497576	0.563933	25.8611	26.0447	25.8686	28.3214	28.4147	28.4082
VC0186	-1.07379	10.4177	3.96478	0.0855834	841.066	847.039	841.311	1771.28	1777.11	1776.71
VC0187	-0.0118258	7.40843	0.0240626	0.898722	159.775	160.91	159.821	161.158	161.689	161.652
VC0188	-0.0855003	9.15409	0.10989	0.749706	526.627	530.367	526.78	559.022	560.863	560.736
VC0190	-0.107483	7.68845	1.34738	0.282754	187.952	189.287	188.007	202.584	203.251	203.205
VC0191	0.33573	3.75349	1.15736	0.342241	12.1774	12.2638	12.1809	9.62727	9.65898	9.65679
VC0192	-0.391984	5.85301	4.864	0.0621483	46.057	46.3841	46.0704	60.5001	60.6993	60.6855
VC0194	-0.111876	7.9945	0.579161	0.470815	232.457	234.108	232.525	251.316	252.144	252.087
VC0195	-0.0737404	5.24665	0.290183	0.712793	33.424	33.6614	33.4338	35.1981	35.314	35.306
VC0196	-0.186597	7.12014	2.15238	0.184601	122.544	123.414	122.579	139.539	139.999	139.967
VC0198	-0.02664	4.07186	0.010708	0.931681	13.9535	14.0526	13.9576	14.2218	14.2687	14.2654
VC0199	-0.164012	5.60451	1.97157	0.351537	41.988	42.2862	42.0003	47.078	47.2331	47.2224
VC0200	-0.0106301	7.01389	0.00259171	0.960781	121.122	121.982	121.157	122.069	122.471	122.444
VC0201	0.170753	3.84217	0.286424	0.61588	12.4188	12.507	12.4224	11.0233	11.0596	11.0571
VC0202	-0.215485	3.76484	0.5922	0.539519	10.1718	10.2441	10.1748	11.8355	11.8745	11.8718
VC0203	-0.275149	4.95601	0.830288	0.39166	25.0342	25.2119	25.0414	30.3332	30.4331	30.4262
VC0204	-0.145392	4.54859	0.894505	0.574829	19.3475	19.4849	19.3531	21.4211	21.4916	21.4868
VC0207	-0.086474	5.9059	0.499708	0.582862	53.6689	54.0501	53.6845	57.0157	57.2035	57.1905
VC0208	0.204708	6.20203	1.53778	0.253818	73.2466	73.7668	73.2679	63.5672	63.7766	63.7621
VC0209	0.252968	8.02345	5.76462	0.0464228	268.368	270.274	268.446	225.28	226.022	225.971
VC0210	0.122039	6.99139	1.10834	0.32647	124.72	125.605	124.756	114.641	115.019	114.993
VC0211	0.162749	6.37846	0.673889	0.438018	81.9264	82.5082	81.9502	73.2039	73.445	73.4283
VC0212	0.0515953	6.2696	0.188564	0.709813	73.0526	73.5714	73.0738	70.5112	70.7435	70.7274
VC0213	-0.116413	6.32767	0.653276	0.444812	71.7759	72.2856	71.7967	77.8507	78.1071	78.0893
VC0214	0.0965552	5.24806	0.199988	0.667868	35.4895	35.7415	35.4998	33.1978	33.3071	33.2996
VC0215	0.0210664	6.77225	0.0362366	0.855845	103.262	103.995	103.292	101.805	102.141	102.118
VC0216	-0.212423	7.88985	3.80442	0.0909307	208.246	209.725	208.306	241.401	242.196	242.141
VC0217	-0.102362	4.03662	0.421656	0.745316	13.2056	13.2994	13.2095	14.1917	14.2385	14.2352
VC0218	0.651296	10.8464	12.2737	0.00949956	2148.59	2163.85	2149.21	1368.55	1373.06	1372.75
VC0219	0.735254	9.63052	7.59192	0.0274973	944.408	951.115	944.683	567.505	569.374	569.245
VC0220	0.187065	5.6592	1.65914	0.278756	49.3284	49.6787	49.3427	43.3326	43.4753	43.4654
VC0221	0.0637968	6.20818	0.318467	0.651568	70.2154	70.714	70.2358	67.2007	67.422	67.4068
VC0222	0.0492415	5.9884	0.161952	0.74679	59.7107	60.1348	59.7281	57.727	57.9171	57.904
VC0223	0.160985	6.53865	1.99388	0.201763	91.7404	92.3919	91.7671	82.075	82.3453	82.3267
VC0224	-0.0367963	5.81333	0.125995	0.821517	51.107	51.4699	51.1218	52.4524	52.6251	52.6132
VC0225	0.10815	6.40489	0.775027	0.413585	81.9857	82.568	82.0096	76.0873	76.3378	76.3205
VC0227	-0.142214	6.42681	1.11988	0.324134	76.3008	76.8426	76.3229	84.2535	84.5309	84.5118
VC0228	0.212195	6.82412	1.16365	0.315501	114.156	114.967	114.19	98.5666	98.8912	98.8688
VC0229	-0.00154913	7.85522	0.000271788	0.987294	219.277	220.834	219.341	219.604	220.328	220.278
VC0230	-0.215415	7.80213	3.00588	0.125346	195.633	197.022	195.69	227.252	228.001	227.949
VC0231	-0.112089	8.41321	0.765268	0.409901	311.356	313.567	311.446	336.662	337.77	337.694
VC0232	0.281675	5.38853	4.34185	0.139388	41.772	42.0687	41.7842	34.3554	34.4686	34.4607
VC0233	0.0790814	7.11259	0.550733	0.48151	133.894	134.845	133.933	126.798	127.216	127.187
VC0234	-0.243409	8.1766	1.23775	0.30165	251.513	253.299	251.586	297.885	298.866	298.799
VC0235	0.0925438	7.76618	1.14054	0.320015	212.759	214.27	212.821	199.615	200.273	200.227
VC0236	-0.0504044	7.86794	0.173539	0.689119	217.486	219.031	217.55	225.318	226.06	226.009
VC0237	0.285874	7.69204	1.94785	0.20433	215.062	216.59	215.125	176.455	177.036	176.996
VC0238	0.0809644	6.65784	0.409926	0.541829	97.2017	97.892	97.23	91.9286	92.2313	92.2104
VC0239	-0.0306327	8.8289	0.0858448	0.777788	428.185	431.226	428.31	437.56	439.001	438.901
VC0240	0.0559673	9.02637	0.306365	0.596673	506.19	509.785	506.337	487.128	488.732	488.621
VC0241	-0.0356285	10.331	0.082256	0.782337	1214.32	1222.94	1214.67	1245.21	1249.31	1249.02
VC0242	0.15472	10.0377	2.60625	0.149267	1056.73	1064.23	1057.04	949.651	952.779	952.563
VC0243	0.128373	11.2628	1.84419	0.21546	2451.75	2469.16	2452.46	2243.94	2251.33	2250.82
VC0244	0.128951	11.3487	1.69912	0.232514	2602.67	2621.16	2603.43	2381.12	2388.96	2388.42
VC0245	0.416325	10.832	3.75934	0.0925131	1990.37	2004.51	1990.95	1492.04	1496.95	1496.62
VC0246	0.279972	9.64844	2.11624	0.18789	839.352	845.313	839.596	691.563	693.841	693.684
VC0247	0.230367	10.3028	3.05097	0.122979	1301.78	1311.02	1302.16	1110.1	1113.76	1113.51
VC0248	0.339029	8.77441	0.755572	0.412741	465.411	468.717	465.547	368.07	369.282	369.198
VC0249	0.181473	11.1765	3.49278	0.102655	2349.77	2366.46	2350.45	2072.88	2079.71	2079.24
VC0250	0.0607294	10.9834	0.387794	0.552657	1974.35	1988.37	1974.92	1893.75	1899.99	1899.56
VC0251	0.108329	12.2469	1.04989	0.338704	4819.55	4853.78	4820.95	4472.77	4487.51	4486.49
VC0252	0.048529	10.7595	0.226133	0.648489	1683.23	1695.18	1683.72	1628.23	1633.59	1633.22
VC0253	0.683007	6.68836	5.05714	0.0582501	119.093	119.938	119.127	74.1627	74.407	74.3901
VC0254	0.213412	9.00289	1.95918	0.203162	524.579	528.304	524.731	452.618	454.109	454.006
VC0255	0.379172	6.8895	2.88447	0.132031	125.931	126.825	125.967	96.8372	97.1561	97.1341
VC0258	0.282787	8.82922	5.54142	0.0497857	475.179	478.554	475.317	390.739	392.026	391.937
VC0259	0.545263	7.78648	3.14737	0.118115	248.171	249.934	248.243	170.095	170.656	170.617
VC0260	0.184817	7.9555	3.7007	0.0946264	250.392	252.171	250.465	220.362	221.088	221.038
VC0262	0.107939	6.86796	0.571928	0.473496	113.788	114.596	113.821	105.621	105.969	105.945
VC0263	0.0286663	6.20813	0.0831559	0.839384	69.3748	69.8675	69.395	68.0359	68.26	68.2445
VC0264	-0.128772	7.30696	0.907228	0.37171	142.73	143.744	142.772	156.133	156.647	156.611
VC0265	-0.0100055	6.96487	0.0121993	0.926928	117.033	117.864	117.067	117.897	118.286	118.259
VC0266	-0.109589	4.45532	0.436266	0.683034	18.2539	18.3836	18.2592	19.7126	19.7775	19.773
VC0267	-0.163011	6.34768	2.09979	0.226994	71.5805	72.0889	71.6013	80.1915	80.4556	80.4374
VC0268	0.1947	7.42696	3.71815	0.0939909	173.493	174.725	173.543	151.638	152.137	152.103
VC0269	-2.80862	10.8883	5.29927	0.0538018	452.096	455.307	452.227	3169.52	3179.96	3179.24
VC0270	-0.030554	8.74088	0.053021	0.82429	402.735	405.595	402.852	411.53	412.885	412.792
VC0271	0.15746	6.18871	0.97101	0.356362	71.4462	71.9535	71.4669	64.0727	64.2837	64.2691
VC0273	-3.90216	11.2402	6.86766	0.0335184	289.643	291.7	289.727	4333.97	4348.25	4347.26
VC0274	0.184456	7.53227	0.876245	0.379545	186.173	187.495	186.227	163.882	164.422	164.384
VC0275	0.214928	9.36	2.20055	0.18034	672.841	677.619	673.036	579.937	581.847	581.716
VC0276	0.275337	9.22387	5.95269	0.0438152	623.908	628.338	624.089	515.702	517.4	517.283
VC0277	-0.0393797	5.41164	0.0484053	0.834452	38.1732	38.4443	38.1843	39.2493	39.3786	39.3697
VC0278	0.0488968	5.17624	0.114416	0.812001	33.1297	33.365	33.1393	32.0349	32.1404	32.1331
VC0281	-0.114916	4.24396	0.140843	0.718251	15.4717	15.5816	15.4762	16.7719	16.8271	16.8233
VC0282	0.0600218	5.9553	0.224819	0.699403	58.5216	58.9372	58.5386	56.1552	56.3401	56.3274
VC0283	0.45441	4.09292	3.11479	0.142811	16.5779	16.6956	16.5827	12.0701	12.1098	12.1071
VC0284	-0.0643456	8.61357	0.303754	0.59821	364.189	366.775	364.294	380.964	382.219	382.132
VC0285	0.176115	4.95303	0.387847	0.55263	29.3133	29.5215	29.3218	25.9412	26.0266	26.0207
VC0286	-0.50465	4.80321	2.58827	0.150483	20.3968	20.5416	20.4027	29.0028	29.0984	29.0918
VC0288	-0.727628	4.34807	5.08836	0.0576503	13.1272	13.2204	13.131	21.8284	21.9003	21.8953
VC0289	0.109564	6.22743	0.629372	0.45292	72.2916	72.805	72.3126	67.0236	67.2444	67.2291
VC0290	0.921894	7.02995	10.0272	0.0151977	160.995	162.138	161.042	84.9523	85.232	85.2127
VC0291	0.451709	8.26604	24.8484	0.00146363	337.743	340.142	337.842	247.02	247.833	247.777
VC0293	0.00495653	7.93732	0.00143702	0.97079	232.758	234.411	232.826	232.057	232.821	232.768
VC0295	0.104095	10.0989	1.13366	0.321378	1084.29	1091.99	1084.6	1009.22	1012.54	1012.31
VC0296	0.0259533	9.26204	0.0815723	0.783216	590.288	594.48	590.459	580.004	581.914	581.782
VC0297	0.294828	7.51623	7.58977	0.027513	190.668	192.022	190.723	155.469	155.981	155.945
VC0298	-0.15662	4.74075	0.571111	0.516221	22.2798	22.438	22.2862	24.8593	24.9412	24.9356
VC0299	-0.345856	3.71257	1.70742	0.335961	9.26613	9.33193	9.26882	11.8151	11.854	11.8513
VC0300	-0.220519	4.08633	0.490687	0.50561	13.1474	13.2408	13.1512	15.3457	15.3963	15.3928
VC0302	0.148745	6.71192	2.08575	0.209622	103.299	104.033	103.329	93.2061	93.5131	93.4919
VC0303	-0.544162	6.55411	3.52338	0.101418	71.4492	71.9566	71.4699	104.286	104.629	104.606
VC0304	0.0469909	9.12757	0.130411	0.728366	541.459	545.304	541.616	524.322	526.049	525.93
VC0305	-0.0301203	10.7014	0.0752813	0.791499	1573.44	1584.61	1573.89	1607.31	1612.6	1612.23
VC0306	0.0347549	8.47203	0.0599552	0.813396	341.568	343.994	341.668	333.575	334.673	334.597
VC0307	0.285979	9.63117	4.71975	0.0652847	830.902	836.803	831.144	681.756	684.001	683.846
VC0308	-0.0106056	6.85078	0.0109783	0.925451	107.961	108.728	107.993	108.804	109.163	109.138
VC0309	-0.223313	8.74824	2.88398	0.132059	377.528	380.209	377.638	440.936	442.388	442.288
VC0311	0.109501	6.0514	0.773953	0.463802	63.7498	64.2025	63.7683	59.1058	59.3004	59.287
VC0312	-0.153771	8.19005	0.651757	0.44532	262.461	264.325	262.538	292.117	293.079	293.013
VC0315	0.115183	7.62975	2.2235	0.180422	194.843	196.227	194.899	179.957	180.55	180.509
VC0317	-0.440569	4.40331	6.01935	0.109429	15.453	15.5628	15.4575	21.0252	21.0945	21.0897
VC0318	0.149972	6.96049	3.28878	0.167843	123.165	124.04	123.201	111.039	111.405	111.379
VC0319	-0.00632653	7.48886	0.00454847	0.948063	169.372	170.574	169.421	170.188	170.748	170.709
VC0320	0.189741	6.71688	4.46909	0.109219	105.06	105.806	105.09	92.1358	92.4392	92.4182
VC0321	0.0184563	11.656	0.0149922	0.905895	3103.15	3125.19	3104.06	3064.99	3075.08	3074.39
VC0322	0.168141	9.05056	2.57624	0.151304	534.385	538.18	534.54	475.782	477.349	477.24
VC0323	0.112151	9.09693	1.14558	0.319022	541.811	545.659	541.969	501.488	503.14	503.026
VC0324	0.402404	11.6261	8.6924	0.0207702	3438.59	3463.01	3439.59	2602.68	2611.25	2610.66
VC0325	0.276146	11.6771	5.32155	0.053415	3427.34	3451.68	3428.33	2831.44	2840.76	2840.12
VC0326	0.377268	11.6654	6.44439	0.0378406	3507.15	3532.05	3508.17	2701.23	2710.13	2709.51
VC0327	0.439343	12.4709	8.38035	0.0224387	6245.65	6290	6247.46	4607.87	4623.05	4622
VC0328	-0.0277688	12.5396	0.0275276	0.872785	5635.48	5675.51	5637.12	5747.41	5766.34	5765.03
VC0329	0.0287034	12.8191	0.0774512	0.788601	6976.2	7025.74	6978.22	6841.63	6864.16	6862.61
VC0330	0.122373	8.83942	0.591648	0.46625	454.446	457.673	454.578	417.653	419.028	418.933
VC0331	-0.66565	5.96688	3.87675	0.0884657	44.6712	44.9885	44.6842	70.964	71.1977	71.1815
VC0332	-0.106606	8.3776	1.3219	0.286987	304.319	306.48	304.408	327.805	328.884	328.81
VC0333	-0.390519	6.9265	6.76954	0.034461	98.9117	99.6142	98.9405	129.753	130.18	130.151
VC0334	-0.0945524	6.47363	0.651288	0.463408	80.2511	80.821	80.2744	85.7311	86.0134	85.9939
VC0335	-0.167039	6.8071	1.62912	0.241432	98.9845	99.6875	99.0133	111.197	111.563	111.538
VC0336	-0.203822	11.0129	3.76891	0.092174	1834.54	1847.56	1835.07	2113.82	2120.78	2120.3
VC0337	-0.0208053	6.56062	0.0372029	0.866292	87.6167	88.2389	87.6421	88.9283	89.2212	89.201
VC0338	-0.159814	5.35179	0.605908	0.461131	34.9882	35.2367	34.9984	39.1178	39.2466	39.2377
VC0339	0.0795683	7.10742	0.714913	0.44041	133.427	134.375	133.466	126.314	126.73	126.701
VC0340	-0.0944665	8.0381	0.752398	0.413677	241.152	242.864	241.222	257.587	258.435	258.376
VC0341	0.187337	6.90099	0.856559	0.38466	119.557	120.406	119.591	105.026	105.372	105.348
VC0342	-0.240253	6.70274	1.2783	0.294448	89.4779	90.1134	89.5039	105.758	106.106	106.082
VC0343	0.0223614	5.83068	0.0282471	0.891448	52.8248	53.2	52.8402	52.0322	52.2036	52.1917
VC0344	0.0522717	7.34202	0.32631	0.585214	155.902	157.009	155.947	150.413	150.908	150.874
VC0345	-0.344064	7.74048	2.69833	0.143243	178.423	179.69	178.475	226.605	227.352	227.3
VC0346	-0.0633758	8.99013	0.361948	0.565872	473.552	476.915	473.69	495.031	496.661	496.549
VC0347	-0.027199	10.7706	0.0555117	0.820295	1652.53	1664.26	1653.01	1684.68	1690.23	1689.85
VC0348	-0.18279	10.3591	2.34263	0.168532	1174.41	1182.75	1174.75	1333.62	1338.02	1337.71
VC0349	-0.146983	10.2117	1.28527	0.293237	1074.16	1081.79	1074.48	1189.88	1193.8	1193.53
VC0350	-0.102829	9.6105	0.99114	0.351723	718.844	723.949	719.053	772.282	774.825	774.649
VC0351	0.0488315	4.79453	0.129659	0.836284	24.9581	25.1354	24.9654	24.1334	24.2129	24.2074
VC0352	0.176026	5.39565	1.6681	0.353982	40.5916	40.8799	40.6034	35.9299	36.0482	36.04
VC0353	-0.291954	7.28901	2.73043	0.14122	132.639	133.581	132.677	162.485	163.02	162.983
VC0354	-0.158132	10.9178	0.972494	0.356017	1746.43	1758.83	1746.93	1949.56	1955.98	1955.54
VC0355	0.0232196	7.70554	0.0100025	0.923061	199.171	200.586	199.229	196.071	196.717	196.673
VC0356	0.0421486	7.39963	0.0939887	0.767839	161.778	162.927	161.825	157.182	157.7	157.664
VC0357	-0.0888388	6.26465	0.309483	0.594849	69.3116	69.8038	69.3317	73.7525	73.9954	73.9787
VC0358	-0.220973	5.89484	3.26649	0.163819	50.6875	51.0475	50.7022	59.1226	59.3173	59.3039
VC0359	0.427553	11.3789	6.61956	0.0359691	2918.4	2939.12	2919.24	2170.77	2177.91	2177.42
VC0360	0.403122	11.5196	3.79037	0.0914202	3194.44	3217.13	3195.37	2416.68	2424.64	2424.09
VC0361	0.230449	11.3633	1.79267	0.221309	2717.49	2736.79	2718.28	2317.25	2324.88	2324.36
VC0362	0.175022	13.1149	3.27572	0.11203	8993.58	9057.45	8996.19	7969.41	7995.66	7993.85
VC0364	-0.201411	7.08771	2.08235	0.191047	119.121	119.967	119.155	137.044	137.495	137.464
VC0365	0.294098	7.95928	2.53303	0.154304	259.935	261.781	260.01	212.064	212.762	212.714
VC0366	0.190513	11.8716	1.19777	0.309006	3816.75	3843.86	3817.86	3345.98	3357	3356.24
VC0367	0.276871	10.7961	6.33702	0.0390505	1860.46	1873.67	1861	1536.2	1541.26	1540.91
VC0368	0.386597	11.1946	8.21385	0.0233999	2537.11	2555.13	2537.85	1941.5	1947.89	1947.45
VC0369	0.568761	11.0165	5.03705	0.0586404	2363.59	2380.38	2364.28	1594.15	1599.4	1599.04
VC0370	-0.38291	5.43425	4.0051	0.0843045	34.1361	34.3785	34.146	44.5689	44.7157	44.7055
VC0371	-0.0986596	8.3184	0.949337	0.361464	292.839	294.919	292.924	313.706	314.739	314.668
VC0372	-0.290104	7.92929	3.37153	0.107757	207.891	209.368	207.952	254.328	255.166	255.108
VC0373	-0.0353712	5.32829	0.0547582	0.855319	35.9675	36.223	35.978	36.8788	37.0002	36.9918
VC0374	-0.0586822	9.98161	0.245976	0.634696	945.025	951.736	945.3	984.673	987.916	987.692
VC0376	-0.28539	5.20852	1.06046	0.33644	30.0534	30.2668	30.0621	36.6698	36.7906	36.7822
VC0377	0.0645164	8.17332	0.283515	0.61043	280.137	282.127	280.219	267.992	268.875	268.814
VC0378	-0.0567579	7.93491	0.256724	0.627517	227.403	229.018	227.469	236.631	237.411	237.357
VC0379	0.273209	5.81037	4.41112	0.094839	56.5495	56.9511	56.566	46.7914	46.9455	46.9349
VC0381	-0.577193	7.16279	2.317	0.170582	108.324	109.094	108.356	161.743	162.275	162.238
VC0384	-0.125748	6.08923	0.267002	0.620832	60.3437	60.7723	60.3613	65.8783	66.0953	66.0803
VC0385	0.000183204	6.08146	3.59484e-07	0.999538	62.7503	63.1959	62.7685	62.7685	62.9752	62.9609
VC0386	0.0515412	5.39794	0.200682	0.785523	39.0033	39.2803	39.0146	37.6458	37.7698	37.7613
VC0389	-0.00759991	7.7105	0.00192319	0.966212	197.74	199.144	197.798	198.868	199.523	199.478
VC0390	-0.349006	9.29587	1.93428	0.205741	526.843	530.585	526.996	671.346	673.557	673.404
VC0391	0.188747	8.91118	2.14131	0.1856	488.244	491.712	488.386	428.533	429.945	429.847
VC0392	-0.218059	7.07208	2.3285	0.169658	117.09	117.922	117.124	136.273	136.721	136.69
VC0393	-0.130793	7.38343	1.19796	0.30897	150.494	151.563	150.538	164.856	165.399	165.361
VC0394	-0.0963064	8.67393	1.28415	0.293431	375.533	378.2	375.642	401.633	402.956	402.865
VC0395	-0.0139026	9.30019	0.0135066	0.910654	597.862	602.108	598.036	603.905	605.894	605.756
VC0396	-0.310811	3.75291	2.30251	0.379168	9.71178	9.78075	9.7146	12.0816	12.1214	12.1186
VC0397	0.233539	8.95782	3.93416	0.0865716	511.665	515.299	511.814	435.358	436.792	436.693
VC0398	0.0346136	8.05789	0.0978453	0.763293	255.819	257.636	255.894	249.856	250.679	250.622
VC0399	-0.330174	7.88328	2.53355	0.154267	198.236	199.643	198.293	249.351	250.172	250.116
VC0400	-0.276262	6.7362	4.7377	0.0648833	90.3829	91.0248	90.4091	109.531	109.891	109.866
VC0401	-3.59365	8.95162	7.32925	0.0295056	72.0172	72.5287	72.0382	871.173	874.043	873.845
VC0402	-0.28987	8.90423	3.70865	0.0943362	410.408	413.323	410.528	501.974	503.627	503.513
VC0403	-0.26008	7.41873	4.39658	0.0731018	147.058	148.103	147.101	176.207	176.788	176.747
VC0404	-0.0269635	6.7806	0.0552381	0.820729	102.156	102.882	102.186	104.129	104.472	104.448
VC0405	-0.0634596	8.28638	0.460326	0.518666	289.986	292.046	290.071	303.159	304.157	304.088
VC0406	-0.236668	7.05495	2.25349	0.175812	114.884	115.7	114.918	135.443	135.889	135.858
VC0407	-0.264133	6.46192	4.09989	0.0813955	74.7629	75.2938	74.7846	89.8464	90.1423	90.1218
VC0408	-0.2844	7.95747	6.3396	0.0390208	212.489	213.998	212.551	258.927	259.78	259.721
VC0409	-0.0127587	10.2609	0.0161225	0.902433	1165.95	1174.23	1166.29	1176.8	1180.68	1180.41
VC0410	0.256199	7.84728	1.7216	0.22975	237.515	239.201	237.584	198.932	199.587	199.541
VC0411	-0.101227	7.26116	0.345521	0.574616	139.59	140.581	139.63	149.808	150.301	150.267
VC0412	0.0389438	6.43229	0.0964824	0.765999	81.6631	82.243	81.6868	79.5181	79.78	79.7619
VC0413	-0.0552303	5.21449	0.126429	0.784863	32.8618	33.0951	32.8713	34.1633	34.2758	34.2681
VC0414	-0.146181	9.08873	1.30101	0.290527	492.322	495.819	492.465	545.063	546.858	546.734
VC0415	0.10236	8.9937	0.674818	0.437716	502.609	506.178	502.755	468.371	469.914	469.807
VC0416	0.0969542	7.25892	0.90322	0.372709	149.299	150.36	149.343	139.646	140.106	140.074
VC0417	0.0311035	6.18418	0.051525	0.828729	68.2571	68.7418	68.2769	66.8265	67.0466	67.0314
VC0418	-0.174144	7.33132	2.76721	0.13895	142.811	143.825	142.853	161.216	161.747	161.711
VC0419	-0.295243	8.48342	2.90744	0.13073	305.491	307.661	305.58	375.051	376.286	376.201
VC0420	-0.252143	8.2593	2.9957	0.125889	265.586	267.472	265.663	316.462	317.504	317.432
VC0421	-0.295379	7.03817	4.28533	0.0760755	111.037	111.825	111.069	136.35	136.799	136.768
VC0422	-0.248531	8.45421	4.47713	0.0710434	304.683	306.847	304.771	362.137	363.33	363.247
VC0423	-0.17413	6.89446	2.8249	0.135486	105.008	105.754	105.038	118.544	118.935	118.908
VC0424	-0.524318	7.12292	1.50894	0.257918	107.649	108.414	107.68	154.946	155.456	155.421
VC0425	0.0808689	6.21928	0.41357	0.566106	71.1824	71.6879	71.203	67.3234	67.5451	67.5298
VC0426	0.0735225	4.86648	0.261794	0.749339	26.5609	26.7496	26.5686	25.2456	25.3287	25.323
VC0428	-0.202346	7.91274	0.442761	0.526517	212.403	213.912	212.465	244.505	245.31	245.255
VC0429	-0.26356	8.26801	1.44655	0.267119	266.056	267.945	266.133	319.542	320.594	320.521
VC0430	0.0270007	10.1568	0.079089	0.786443	1099.68	1107.49	1100	1079.74	1083.29	1083.05
VC0431	-0.103315	7.66097	1.01457	0.346441	184.648	185.959	184.701	198.448	199.101	199.056
VC0432	-0.078391	8.89743	0.443093	0.526367	441.597	444.734	441.726	466.458	467.994	467.888
VC0433	0.110958	6.26672	0.654327	0.444461	74.3789	74.9071	74.4005	68.8924	69.1193	69.1036
VC0434	0.211701	8.30692	3.16304	0.117349	322.828	325.12	322.922	278.867	279.786	279.722
VC0435	0.241516	10.9954	5.25247	0.054626	2112.7	2127.7	2113.31	1787.76	1793.65	1793.25
VC0436	0.702248	9.12974	6.21668	0.0404668	660.971	665.665	661.163	406.363	407.702	407.609
VC0437	-0.0868228	9.1126	0.210699	0.65975	511.397	515.029	511.546	543.353	545.143	545.019
VC0438	0.12809	7.15226	0.255534	0.628302	139.961	140.955	140.002	128.113	128.535	128.506
VC0439	0.000933209	5.85145	9.57403e-06	0.997615	53.2286	53.6066	53.2441	53.2163	53.3916	53.3795
VC0440	-0.127339	6.90286	0.991778	0.351577	107.452	108.216	107.484	117.428	117.815	117.788
VC0441	-0.244754	7.26313	4.75412	0.0645188	132.599	133.541	132.638	157.204	157.722	157.686
VC0442	-0.395789	6.88937	7.20662	0.0305081	96.1549	96.8378	96.1828	126.6	127.017	126.988
VC0443	0.0570172	8.20671	0.266519	0.621142	286.015	288.046	286.098	275.041	275.947	275.885
VC0444	-0.284165	8.31234	2.99752	0.125792	272.278	274.211	272.357	331.72	332.812	332.737
VC0445	-0.187112	8.84404	0.692607	0.432	409.036	411.941	409.155	465.892	467.427	467.321
VC0446	-0.246104	9.6625	1.06636	0.335187	707.063	712.085	707.269	838.95	841.713	841.523
VC0447	-0.074298	5.96486	0.436542	0.630995	56.233	56.6324	56.2494	59.2362	59.4313	59.4178
VC0449	0.130135	6.11691	1.06072	0.373675	67.2658	67.7435	67.2853	61.4788	61.6812	61.6673
VC0450	-0.184172	7.39372	2.30701	0.17139	148.654	149.71	148.698	168.983	169.54	169.502
VC0451	-0.021604	7.23793	0.0265334	0.87508	141.258	142.262	141.299	143.451	143.924	143.891
VC0452	-0.0435409	7.10805	0.0977003	0.763462	127.939	128.848	127.977	131.918	132.353	132.323
VC0453	0.198201	6.87045	2.69508	0.14345	117.418	118.252	117.452	102.372	102.709	102.686
VC0454	-0.0409486	6.37301	0.140947	0.759768	76.1516	76.6924	76.1737	78.3804	78.6385	78.6207
VC0455	-0.113435	6.55194	0.641375	0.448817	84.2614	84.8598	84.2859	91.2024	91.5028	91.482
VC0456	-0.205628	6.32083	3.52318	0.131395	69.1293	69.6203	69.1494	79.7715	80.0343	80.0161
VC0457	-0.408447	6.88592	4.85058	0.0624316	95.4422	96.12	95.4699	126.77	127.188	127.159
VC0458	-0.284051	5.42427	5.50393	0.130976	35.2157	35.4658	35.226	42.9241	43.0654	43.0557
VC0459	-0.00384596	7.05408	0.00125195	0.972735	124.893	125.78	124.929	125.279	125.691	125.663
VC0460	-0.0488801	6.96737	0.343661	0.651907	115.653	116.475	115.687	119.693	120.087	120.06
VC0461	-0.288324	6.8237	3.38825	0.107034	95.7064	96.3861	95.7343	116.955	117.34	117.314
VC0462	0.0377748	6.48167	0.117231	0.769173	84.5424	85.1428	84.5669	82.3887	82.66	82.6413
VC0463	-0.314315	6.26748	5.19681	0.055628	63.8701	64.3237	63.8887	79.481	79.7427	79.7247
VC0464	-0.0599078	5.10688	0.0942729	0.776166	30.3079	30.5231	30.3167	31.6114	31.7155	31.7083
VC0465	-0.514841	4.79868	4.32364	0.0750339	20.2456	20.3893	20.2515	28.9932	29.0887	29.0821
VC0466	-0.0746898	5.83313	0.450123	0.644984	51.1491	51.5124	51.164	53.8961	54.0736	54.0613
VC0467	-0.0817391	7.35901	0.85654	0.386831	150.571	151.64	150.615	159.422	159.947	159.911
VC0468	-0.142693	7.81779	3.07475	0.121755	203.157	204.6	203.217	224.385	225.124	225.073
VC0469	-0.184375	7.17086	3.92114	0.0869964	127.099	128.002	127.136	144.504	144.979	144.947
VC0470	-0.224023	4.9608	2.92609	0.314116	25.6187	25.8006	25.6261	29.9557	30.0543	30.0475
VC0471	-0.264624	4.31865	1.10854	0.350069	15.5082	15.6183	15.5127	18.6632	18.7247	18.7204
VC0472	-0.100344	9.16168	0.197067	0.670128	526.608	530.348	526.761	564.784	566.645	566.516
VC0473	-0.0574182	9.69622	0.251546	0.630951	775.407	780.913	775.632	807.232	809.89	809.707
VC0474	-0.218617	7.32821	4.8761	0.0618942	140.17	141.166	140.211	163.193	163.731	163.693
VC0475	-0.327879	11.9915	1.86649	0.212995	3450.84	3475.34	3451.84	4333.22	4347.49	4346.5
VC0476	-0.114261	8.81821	1.35921	0.280819	412.563	415.493	412.683	446.764	448.235	448.134
VC0477	-0.0193983	11.0926	0.0090598	0.926763	2071.9	2086.62	2072.5	2100.83	2107.75	2107.27
VC0478	-0.673894	11.7072	2.53205	0.154373	2461.86	2479.34	2462.57	3929.29	3942.23	3941.34
VC0480	0.00676236	8.80708	0.00500205	0.94554	427.252	430.287	427.377	425.432	426.833	426.736
VC0481	0.179438	4.1734	1.53058	0.548483	16.212	16.3271	16.2167	14.3073	14.3544	14.3512
VC0482	0.189861	4.70531	0.673726	0.438071	24.4628	24.6366	24.4699	21.4399	21.5105	21.5056
VC0483	-0.162955	7.18	3.75143	0.105603	128.931	129.847	128.968	144.423	144.899	144.866
VC0485	0.219647	10.4636	0.821048	0.394171	1450.54	1460.84	1450.96	1246.19	1250.29	1250.01
VC0486	0.067222	6.74857	0.0460166	0.836092	103.161	103.894	103.191	98.5002	98.8246	98.8022
VC0487	-0.434478	8.13656	14.684	0.00610012	227.133	228.746	227.199	307.124	308.135	308.066
VC0488	-0.211502	5.79754	1.48256	0.261751	47.4276	47.7644	47.4414	54.9587	55.1397	55.1272
VC0489	0.244697	3.99955	0.599974	0.463249	14.4332	14.5357	14.4374	12.1672	12.2072	12.2045
VC0490	0.0136896	9.52184	0.010832	0.919947	704.178	709.179	704.383	697.818	700.116	699.958
VC0491	0.321541	6.70354	1.57577	0.248558	108.506	109.276	108.537	86.8393	87.1253	87.1055
VC0492	0.130514	9.07989	1.2518	0.299125	538.7	542.526	538.857	492.301	493.922	493.81
VC0493	0.150534	6.61026	0.550961	0.481423	96.186	96.8691	96.214	86.6795	86.9649	86.9452
VC0494	-0.00348551	3.91264	0.000318885	0.99159	12.3876	12.4756	12.3912	12.4231	12.464	12.4611
VC0499	-0.157794	4.92576	1.77127	0.48364	25.5799	25.7615	25.5873	28.5627	28.6568	28.6503
VC0501	-0.0122343	4.35232	0.00534196	0.965022	17.46	17.584	17.465	17.6171	17.6751	17.6711
VC0502	0.057318	7.2261	0.150099	0.709634	143.955	144.977	143.996	138.4	138.856	138.825
VC0503	-0.146169	6.22324	0.602715	0.462269	65.9151	66.3833	65.9343	72.9873	73.2277	73.2111
VC0504	-0.112586	5.22382	1.09215	0.577112	32.4147	32.6449	32.4241	35.0704	35.1859	35.1779
VC0505	-0.017362	4.35331	0.00790931	0.950361	17.4411	17.565	17.4462	17.6611	17.7193	17.7153
VC0506	-0.165621	6.7357	3.13893	0.159071	94.1637	94.8325	94.1911	105.678	106.026	106.002
VC0508	-0.040892	4.06041	0.0526307	0.895775	13.7561	13.8538	13.7601	14.1611	14.2077	14.2045
VC0516	0.123398	7.02454	0.54381	0.484181	127.726	128.633	127.763	117.294	117.68	117.654
VC0517	0.171278	10.4692	3.17954	0.11655	1433.58	1443.77	1434	1273.62	1277.82	1277.53
VC0518	0.188235	8.34697	2.7596	0.139415	329.469	331.809	329.565	289.274	290.226	290.161
VC0519	0.639057	10.9879	14.6481	0.00613804	2362.4	2379.18	2363.09	1517.57	1522.56	1522.22
VC0520	0.358275	8.98075	4.99292	0.0595098	540.477	544.315	540.634	421.773	423.162	423.066
VC0521	-0.19175	7.42206	5.32882	0.0532896	151.217	152.291	151.261	172.802	173.371	173.332
VC0522	-0.0780038	8.26933	0.620688	0.455929	285.079	287.103	285.162	301.049	302.041	301.972
VC0523	0.151153	6.61511	0.514876	0.49564	96.5377	97.2233	96.5657	86.959	87.2454	87.2256
VC0524	-0.268067	7.16537	1.31115	0.288801	122.704	123.575	122.74	147.846	148.333	148.3
VC0525	-0.0942536	6.08777	0.80912	0.523877	60.9708	61.4038	60.9885	65.1228	65.3373	65.3224
VC0526	0.35811	7.12395	6.28331	0.0396746	147.602	148.65	147.645	115.178	115.557	115.531
VC0527	-0.124586	6.09653	1.68824	0.39846	60.6872	61.1182	60.7048	66.1997	66.4178	66.4027
VC0528	-0.128399	6.00664	1.67498	0.399438	56.8268	57.2303	56.8433	62.1538	62.3585	62.3443
VC0529	-0.093274	6.52862	0.482034	0.509267	83.4827	84.0756	83.507	89.104	89.3974	89.3771
VC0530	0.0349699	7.45808	0.172956	0.701148	168.135	169.329	168.184	164.174	164.715	164.677
VC0531	-0.0699678	7.19077	0.264848	0.622218	134.345	135.299	134.384	141.086	141.55	141.518
VC0532	-0.154327	6.57284	0.832564	0.391046	84.2588	84.8572	84.2833	93.8251	94.1341	94.1128
VC0533	-0.260322	9.23537	3.79802	0.0911531	522.592	526.304	522.744	626.219	628.281	628.139
VC0534	-0.321781	8.6565	12.0952	0.0098392	341.169	343.592	341.269	426.628	428.033	427.936
VC0535	0.000442637	7.36717	1.78539e-05	0.996743	155.877	156.984	155.922	155.894	156.408	156.372
VC0537	0.255415	6.28847	2.74259	0.140464	79.1725	79.7348	79.1955	66.334	66.5524	66.5373
VC0538	-0.339491	6.36078	4.31038	0.0753924	67.5958	68.0758	67.6154	85.5985	85.8804	85.8609
VC0539	-0.0506713	4.73166	0.173566	0.834081	22.9941	23.1574	23.0008	23.8305	23.909	23.9036
VC0540	0.152982	4.81156	1.46542	0.51502	26.1754	26.3613	26.1831	23.5392	23.6167	23.6114
VC0541	-0.120772	5.4656	0.78485	0.514074	38.5654	38.8393	38.5766	41.9612	42.0994	42.0899
VC0542	-0.0218848	4.73743	0.0182629	0.927753	23.3286	23.4943	23.3354	23.697	23.7751	23.7697
VC0543	0.164512	8.57642	1.7973	0.220774	383.657	386.382	383.768	342.44	343.568	343.49
VC0544	0.334257	3.71816	1.49476	0.351197	11.8234	11.9074	11.8269	9.35638	9.3872	9.38507
VC0545	0.00601746	10.0449	0.00333716	0.955503	1010.13	1017.3	1010.42	1006.35	1009.66	1009.43
VC0547	0.0340507	9.46203	0.122036	0.736826	680.245	685.076	680.443	664.653	666.842	666.691
VC0548	0.122165	8.5977	0.648152	0.446529	383.996	386.723	384.107	352.955	354.118	354.038
VC0549	-0.251373	5.41711	1.60383	0.244773	35.4663	35.7182	35.4766	42.2584	42.3975	42.3879
VC0550	-0.130938	7.59998	1.95743	0.203342	175.168	176.412	175.219	191.902	192.534	192.49
VC0551	-0.154505	6.63333	2.09257	0.205153	87.9416	88.5662	87.9672	97.9375	98.2601	98.2378
VC0552	-0.178573	8.45338	2.37465	0.166017	312.543	314.763	312.634	353.89	355.055	354.975
VC0553	-0.422649	6.53971	3.38871	0.107014	74.2891	74.8167	74.3107	99.6601	99.9884	99.9657
VC0554	-0.396104	8.71353	3.50738	0.102062	344.866	347.315	344.966	454.055	455.55	455.447
VC0556	-0.362443	9.04129	3.86699	0.0887931	439.028	442.146	439.156	564.687	566.547	566.418
VC0557	-0.198374	8.78461	3.03041	0.124051	390.823	393.598	390.936	448.638	450.115	450.013
VC0558	0.187763	7.78158	2.37473	0.166011	221.929	223.505	221.993	194.912	195.554	195.51
VC0559	0.320799	6.55059	2.16762	0.183238	97.3474	98.0388	97.3757	77.9466	78.2034	78.1856
VC0560	0.124502	8.60377	1.22785	0.303446	385.922	388.663	386.034	354.152	355.318	355.238
VC0561	0.397042	10.0148	4.55361	0.0691586	1122.18	1130.15	1122.5	852.524	855.331	855.137
VC0562	0.606393	11.5358	6.56165	0.0365743	3424.18	3448.5	3425.17	2250.02	2257.44	2256.92
VC0563	0.236627	11.9952	5.2436	0.0547842	4220.27	4250.24	4221.5	3583.34	3595.14	3594.32
VC0564	0.376562	11.1308	3.52603	0.101312	2419.83	2437.01	2420.53	1864.67	1870.81	1870.39
VC0565	-0.130701	8.89048	1.77593	0.223257	431.287	434.35	431.412	472.393	473.949	473.842
VC0566	-0.252928	9.03017	1.77665	0.223173	454.328	457.554	454.46	541.638	543.422	543.298
VC0567	0.0988206	8.73335	1.0006	0.349575	418.786	421.76	418.907	391.216	392.504	392.415
VC0568	0.0366289	7.45523	0.162798	0.698302	167.896	169.088	167.945	163.752	164.291	164.254
VC0570	0.577751	11.2359	20.5313	0.00250737	2759.14	2778.73	2759.94	1849.37	1855.47	1855.05
VC0571	0.486354	10.7636	5.0678	0.0580443	1937.4	1951.16	1937.97	1383.51	1388.07	1387.76
VC0573	0.329757	8.01611	6.58881	0.0362888	273.465	275.407	273.544	217.653	218.37	218.321
VC0574	0.382581	8.49531	5.8304	0.0454883	388.258	391.016	388.371	297.914	298.896	298.828
VC0575	0.374646	7.65583	6.10278	0.0418692	215.474	217.005	215.537	166.235	166.783	166.745
VC0576	0.388999	8.05383	4.4044	0.0728986	285.868	287.898	285.951	218.367	219.086	219.037
VC0577	0.4155	8.09573	7.91051	0.025292	296.696	298.803	296.782	222.513	223.245	223.195
VC0578	-0.155395	7.55804	0.734555	0.419007	168.585	169.782	168.634	187.85	188.469	188.426
VC0579	-0.182476	7.68137	1.24169	0.300937	181.983	183.275	182.035	206.622	207.303	207.256
VC0580	-0.0948652	6.37065	0.228811	0.646584	74.5809	75.1106	74.6026	79.6916	79.9541	79.936
VC0581	0.0174346	8.7982	0.0277772	0.872216	426.187	429.213	426.31	421.242	422.629	422.533
VC0582	-0.00961855	7.3771	0.0117928	0.919402	156.421	157.532	156.466	157.534	158.052	158.017
VC0583	0.283209	8.60898	3.42515	0.10546	407.649	410.544	407.767	335.108	336.211	336.135
VC0585	0.253878	6.68386	4.70428	0.0656331	104.764	105.508	104.795	87.876	88.1655	88.1455
VC0586	0.175509	8.26872	1.77315	0.223584	310.678	312.884	310.768	275.192	276.098	276.036
VC0587	0.0317581	5.66217	0.0436786	0.8532	46.9333	47.2666	46.947	45.9279	46.0792	46.0688
VC0589	-0.0790712	6.3065	0.20715	0.662412	71.6566	72.1655	71.6774	75.7322	75.9816	75.9644
VC0590	-0.223412	6.57921	2.31249	0.170947	82.5038	83.0897	82.5278	96.3836	96.7011	96.6792
VC0591	0.166402	8.08342	2.89129	0.131643	272.166	274.099	272.246	242.605	243.404	243.349
VC0592	0.0278216	7.26549	0.0737324	0.793596	146.513	147.554	146.556	143.773	144.246	144.213
VC0593	0.110179	6.37906	0.408493	0.542517	80.5479	81.1199	80.5713	74.6475	74.8933	74.8763
VC0594	0.110981	7.7299	1.42854	0.269863	208.706	210.188	208.766	193.324	193.961	193.917
VC0595	-0.023466	6.19341	0.0361509	0.869829	67.4192	67.898	67.4388	68.5555	68.7812	68.7657
VC0596	0.329386	8.40374	9.8426	0.0158428	358.397	360.942	358.501	285.333	286.273	286.208
VC0597	-0.0508066	6.47461	0.0906771	0.771825	81.5656	82.1449	81.5893	84.529	84.8074	84.7882
VC0600	0.232431	4.73747	2.6377	0.336345	25.4077	25.5881	25.4151	21.6175	21.6887	21.6838
VC0601	0.0999562	6.77199	1.27297	0.389277	106.048	106.801	106.079	98.9824	99.3084	99.2858
VC0602	-0.257607	7.44573	4.43782	0.0720383	150.012	151.077	150.055	179.438	180.028	179.988
VC0603	-0.0762307	8.32031	0.696415	0.430793	295.591	297.69	295.676	311.766	312.793	312.722
VC0604	0.162783	9.80694	2.20072	0.180326	902.581	908.991	902.843	806.599	809.256	809.072
VC0605	-0.0764642	5.66834	0.10459	0.755577	45.3844	45.7067	45.3976	47.8815	48.0392	48.0283
VC0606	0.226614	4.59712	0.959608	0.373699	22.8108	22.9728	22.8174	19.485	19.5491	19.5447
VC0607	0.385096	5.52711	2.03122	0.195951	47.6923	48.031	47.7062	36.5054	36.6256	36.6173
VC0608	0.26358	9.79597	4.1498	0.0799166	925.188	931.758	925.457	770.999	773.539	773.363
VC0609	0.0301801	7.98685	0.108465	0.751267	243.062	244.788	243.132	238.127	238.911	238.857
VC0610	-0.227389	7.52302	2.50664	0.156176	160.177	161.314	160.223	187.621	188.239	188.196
VC0611	-0.00514585	5.32341	0.00195691	0.979183	36.2241	36.4814	36.2347	36.3692	36.489	36.4807
VC0612	-0.19087	6.02289	2.44216	0.207844	56.1901	56.5891	56.2064	64.1827	64.3941	64.3795
VC0613	0.127511	3.88463	0.166769	0.703101	12.6689	12.7589	12.6726	11.5915	11.6297	11.627
VC0615	-0.583947	4.28853	3.81691	0.0904988	13.3312	13.4259	13.3351	20.0534	20.1194	20.1149
VC0620	-0.125276	5.66934	1.0636	0.466198	44.6309	44.9479	44.6439	48.7113	48.8717	48.8607
VC0622	-0.0219226	7.45909	0.0359332	0.854885	164.972	166.144	165.02	167.57	168.122	168.084
VC0623	0.0831249	6.33517	0.705603	0.540076	77.3672	77.9167	77.3897	73.059	73.2996	73.283
VC0624	0.110166	7.47944	1.45896	0.265251	175.067	176.31	175.118	162.255	162.789	162.752
VC0626	0.319686	8.30761	11.9101	0.010208	334.154	336.527	334.251	267.826	268.708	268.647
VC0627	0.0296867	7.00535	0.0572027	0.817636	122.085	122.952	122.121	119.646	120.04	120.013
VC0628	0.0468569	7.13201	0.157566	0.702905	134.26	135.214	134.299	130.02	130.448	130.418
VC0629	-0.184858	8.33781	1.4713	0.263412	287.671	289.714	287.755	327.151	328.229	328.154
VC0630	0.263832	6.31524	6.3232	0.053698	80.9106	81.4852	80.9341	67.3956	67.6175	67.6022
VC0631	0.0867414	8.87457	0.891048	0.375769	460.193	463.461	460.326	433.513	434.941	434.842
VC0632	0.0273459	6.83124	0.02938	0.868621	107.888	108.655	107.92	105.905	106.253	106.229
VC0633	0.195129	14.6391	2.57894	0.151119	26040.2	26225.1	26047.7	22755.4	22830.4	22825.2
VC0634	0.0999798	8.64334	0.672852	0.438356	393.483	396.278	393.598	367.283	368.493	368.409
VC0635	0.363381	7.82869	5.65092	0.0480977	242.358	244.08	242.429	188.446	189.067	189.024
VC0636	0.124242	8.44593	0.508236	0.498341	345.682	348.137	345.783	317.281	318.326	318.254
VC0637	-0.0111157	10.8823	0.0100339	0.922941	1795.77	1808.52	1796.29	1810.42	1816.38	1815.97
VC0638	0.147703	6.94778	1.39711	0.274751	121.976	122.842	122.011	110.14	110.503	110.478
VC0639	0.00970584	9.32019	0.00799389	0.931192	611.219	615.56	611.397	607.374	609.375	609.236
VC0640	0.0801673	9.62103	0.36561	0.56396	771.737	777.218	771.961	730.321	732.727	732.561
VC0641	0.31511	7.75746	8.79442	0.0202596	227.192	228.806	227.258	182.667	183.268	183.227
VC0642	0.0902779	10.4944	0.498847	0.502206	1420.24	1430.33	1420.66	1334.64	1339.04	1338.74
VC0643	0.165705	12.0926	1.76906	0.224064	4413.21	4444.55	4414.49	3935.98	3948.94	3948.05
VC0644	0.41722	7.9216	6.39405	0.0384017	262.84	264.707	262.917	196.883	197.532	197.487
VC0645	0.0878388	8.51619	0.684261	0.434666	358.65	361.197	358.754	337.598	338.71	338.633
VC0646	0.0357801	11.5183	0.0121419	0.915266	2837.19	2857.34	2838.02	2768.85	2777.97	2777.34
VC0647	-0.157501	12.0039	0.821042	0.394173	3710.66	3737.01	3711.74	4140.44	4154.08	4153.14
VC0648	0.00988182	8.13988	0.0122273	0.91497	268.602	270.509	268.68	266.879	267.758	267.697
VC0649	0.125958	4.23845	0.668137	0.665684	16.7577	16.8768	16.7626	15.3527	15.4033	15.3998
VC0650	-0.360925	5.64644	7.83428	0.0379546	40.168	40.4533	40.1797	51.6428	51.8129	51.8011
VC0651	-0.170062	6.33166	0.131979	0.726816	70.5881	71.0894	70.6087	79.468	79.7298	79.7117
VC0652	-0.0978782	6.93847	0.107465	0.752371	111.364	112.155	111.396	119.24	119.633	119.606
VC0653	0.0185828	8.80129	0.0301495	0.86693	427.274	430.309	427.398	421.981	423.37	423.274
VC0654	0.0309841	7.70928	0.00722209	0.934589	200.229	201.651	200.287	196.054	196.699	196.655
VC0655	-0.084703	6.90662	0.223245	0.650559	109.405	110.182	109.436	116.076	116.459	116.432
VC0656	0.0593823	5.51226	0.0248165	0.87915	42.5065	42.8084	42.5189	40.8044	40.9388	40.9296
VC0657	-0.198227	5.67846	3.33192	0.247352	43.7385	44.0492	43.7512	50.22	50.3854	50.374
VC0658	-0.162863	5.8749	1.59951	0.307949	51.0562	51.4188	51.071	57.1965	57.3849	57.3719
VC0659	0.230656	7.87403	3.43673	0.104973	240.043	241.748	240.113	204.644	205.317	205.271
VC0660	0.293467	6.92299	6.93444	0.0328959	125.594	126.486	125.63	102.497	102.834	102.811
VC0661	-0.245297	4.27232	1.05545	0.394615	15.0714	15.1784	15.0758	17.8953	17.9542	17.9502
VC0662	0.178782	8.41662	1.64767	0.239022	344.812	347.26	344.912	304.736	305.74	305.671
VC0663	0.225335	8.75504	2.75124	0.13993	443.129	446.276	443.257	379.191	380.44	380.354
VC0664	0.171367	9.33103	3.04751	0.123158	650.194	654.812	650.383	577.6	579.503	579.371
VC0665	0.0207231	8.68643	0.0361431	0.854467	394.712	397.515	394.827	389.244	390.526	390.437
VC0666	0.296679	6.14806	2.20146	0.180261	72.5665	73.0819	72.5876	59.0797	59.2742	59.2608
VC0667	-0.0408428	8.56426	0.128539	0.730229	354.818	357.338	354.921	365.163	366.366	366.283
VC0668	-0.248824	5.21634	1.5379	0.253801	30.6516	30.8693	30.6605	36.4601	36.5802	36.5719
VC0671	-0.0486984	7.33979	0.215071	0.65651	150.302	151.37	150.346	155.531	156.044	156.008
VC0672	-0.181524	8.52707	3.68077	0.095359	328.663	330.997	328.759	372.903	374.131	374.046
VC0673	-0.365542	6.87297	2.62691	0.147886	96.1829	96.866	96.2108	124.006	124.415	124.387
VC0674	-0.329435	7.94196	1.83684	0.216281	206.597	208.065	206.657	259.734	260.59	260.531
VC0675	-0.270379	8.23034	2.93708	0.129077	258.483	260.319	258.558	311.919	312.946	312.875
VC0676	-0.3982	4.27328	1.57845	0.248193	14.2117	14.3126	14.2158	18.7766	18.8384	18.8341
VC0677	-0.123577	6.75192	1.00938	0.347599	96.7195	97.4064	96.7476	105.425	105.772	105.748
VC0678	-0.00437145	7.97896	0.00158348	0.969339	238.859	240.555	238.928	239.684	240.474	240.419
VC0679	0.443242	11.1725	4.46796	0.0712738	2540.88	2558.92	2541.61	1869.51	1875.67	1875.24
VC0680	0.106308	6.80962	1.03248	0.353978	109.136	109.911	109.168	101.417	101.751	101.728
VC0681	0.0477509	8.04116	0.227044	0.647839	253.985	255.789	254.059	245.815	246.624	246.568
VC0682	0.0362379	10.2671	0.130089	0.728685	1190.91	1199.37	1191.26	1161.85	1165.68	1165.42
VC0683	0.103349	7.86446	0.715318	0.424883	228.728	230.353	228.795	212.996	213.698	213.649
VC0684	-0.140829	6.71066	0.930892	0.365897	93.3517	94.0146	93.3788	102.98	103.319	103.295
VC0685	-0.0306444	7.53576	0.04623	0.835719	173.554	174.787	173.605	177.357	177.941	177.901
VC0687	-0.420307	7.82416	8.61097	0.0211898	183.61	184.914	183.663	245.854	246.664	246.608
VC0688	-0.517188	6.73508	6.15465	0.0412228	82.1221	82.7053	82.146	117.633	118.02	117.994
VC0689	-0.35477	7.59758	5.5234	0.0500707	160.759	161.9	160.806	205.696	206.374	206.327
VC0690	-0.262354	6.08499	4.85332	0.0770978	57.1925	57.5987	57.2091	68.6522	68.8783	68.8627
VC0691	-0.343717	6.8875	3.86491	0.0888631	98.0037	98.6997	98.0322	124.454	124.864	124.836
VC0692	-0.00714624	7.03118	0.00446467	0.948543	122.753	123.624	122.788	123.414	123.821	123.793
VC0693	-0.0668508	5.01355	0.107885	0.759077	28.219	28.4194	28.2272	29.5756	29.673	29.6663
VC0694	-0.108403	5.90219	0.361636	0.566035	53.1054	53.4826	53.1208	57.2831	57.4718	57.4588
VC0695	0.00666847	10.0767	0.00282922	0.959025	1032.9	1040.23	1033.2	1028.56	1031.95	1031.72
VC0696	-0.052412	10.1327	0.206422	0.66296	1051.92	1059.39	1052.23	1091.3	1094.89	1094.65
VC0697	0.190935	6.29157	1.22417	0.304119	77.7255	78.2775	77.7481	68.1035	68.3278	68.3123
VC0698	0.0168859	9.62535	0.0186277	0.895175	757.544	762.924	757.764	749.04	751.507	751.337
VC0700	-0.149374	7.89612	1.38537	0.27661	214.076	215.596	214.138	237.542	238.324	238.27
VC0701	0.184976	5.71803	2.23723	0.273744	51.4349	51.8002	51.4499	45.2493	45.3983	45.3881
VC0702	0.0944189	7.21467	1.15993	0.341871	144.604	145.631	144.646	135.492	135.938	135.908
VC0704	0.160804	7.43284	2.23229	0.177606	172.296	173.52	172.346	154.175	154.683	154.648
VC0705	-0.109591	8.18708	1.39553	0.275001	266.146	268.036	266.224	287.281	288.227	288.162
VC0706	-0.220579	12.2182	2.83714	0.134767	4206.02	4235.89	4207.24	4902.93	4919.08	4917.96
VC0708	0.088166	8.462	0.488782	0.506411	345.391	347.844	345.491	325.044	326.114	326.041
VC0709	0.0385621	8.63904	0.166693	0.694931	384.238	386.967	384.35	374.257	375.489	375.404
VC0710	0.100397	7.47914	0.544945	0.483741	174.463	175.702	174.514	162.795	163.331	163.294
VC0711	-0.4401	8.76919	7.10719	0.0313536	352.3	354.802	352.403	478.21	479.785	479.676
VC0714	-0.130739	6.98478	1.01962	0.345316	113.702	114.509	113.735	124.551	124.961	124.932
VC0715	-2.47471	9.0799	6.44206	0.0378664	157.089	158.205	157.135	874.126	877.005	876.806
VC0716	0.0948485	4.53213	0.336975	0.715975	20.7936	20.9413	20.7996	19.4707	19.5348	19.5304
VC0717	-5.10597	12.1289	8.06215	0.0243224	241.434	243.148	241.504	8322.36	8349.77	8347.87
VC0718	0.331836	6.6997	6.60781	0.0360909	108.553	109.323	108.584	86.2581	86.5422	86.5225
VC0719	-2.67431	9.8174	2.3778	0.165773	233.05	234.705	233.118	1488.93	1493.84	1493.5
VC0720	-0.273189	5.49575	4.34364	0.136129	37.2492	37.5137	37.26	45.0596	45.208	45.1977
VC0721	-0.439466	5.00641	5.92187	0.0455709	24.3748	24.548	24.3819	33.113	33.2221	33.2146
VC0722	0.151838	6.42699	1.41986	0.2712	84.4978	85.0978	84.5223	76.076	76.3266	76.3093
VC0723	-0.11409	7.45905	0.517166	0.494715	159.656	160.789	159.702	172.877	173.446	173.407
VC0724	-0.0909387	6.49292	0.859386	0.477067	81.4627	82.0412	81.4864	86.8073	87.0932	87.0735
VC0725	-4.12441	9.07087	7.49996	0.0281797	55.44	55.8337	55.4561	969.383	972.576	972.356
VC0726	-0.643206	6.38944	4.83382	0.062788	60.9894	61.4225	61.0071	95.3628	95.6769	95.6552
VC0727	-0.201648	5.72638	2.35154	0.231195	45.2226	45.5438	45.2358	52.047	52.2184	52.2066
VC0728	-0.402252	5.78918	9.34077	0.0177838	43.8112	44.1224	43.824	57.9639	58.1548	58.1416
VC0730	-0.0728954	5.34104	0.188087	0.705891	35.8247	36.0791	35.8351	37.7036	37.8277	37.8192
VC0731	0.356448	10.2517	4.04917	0.0829351	1306.67	1315.95	1307.05	1021.02	1024.38	1024.15
VC0732	-0.291704	7.04504	2.81644	0.135987	111.732	112.526	111.765	136.855	137.306	137.275
VC0734	-0.411114	6.12212	2.9776	0.126862	55.4398	55.8335	55.4559	73.7909	74.0339	74.0172
VC0736	-0.534723	6.30484	11.0413	0.0121973	60.084	60.5107	60.1014	87.1338	87.4208	87.401
VC0737	-0.143461	4.89946	1.23301	0.528179	25.2172	25.3963	25.2246	27.8784	27.9703	27.9639
VC0739	0.145819	7.16609	0.832187	0.391148	142.156	143.165	142.197	128.531	128.955	128.926
VC0741	-0.0474807	8.92774	0.137451	0.721491	455.979	459.217	456.112	471.437	472.989	472.882
VC0742	0.127576	7.97107	2.21243	0.179311	248.424	250.189	248.496	227.484	228.233	228.182
VC0743	0.259111	9.28757	5.80574	0.0458358	648.85	653.458	649.039	542.387	544.173	544.05
VC0744	-0.165538	9.19174	1.17389	0.313529	525.173	528.902	525.325	589.287	591.227	591.093
VC0745	0.781978	7.80342	25.6034	0.00134255	267.601	269.501	267.679	155.641	156.154	156.118
VC0746	0.0925966	6.31838	0.722986	0.496084	76.6927	77.2373	76.715	71.9473	72.1842	72.1679
VC0747	0.175469	8.26987	1.89439	0.209967	310.922	313.13	311.012	275.416	276.323	276.26
VC0748	0.183814	9.29831	2.31152	0.171025	638.148	642.68	638.334	562.028	563.879	563.751
VC0749	0.205679	8.06966	3.00898	0.125181	273.02	274.959	273.099	236.826	237.606	237.552
VC0750	0.455898	7.59304	8.66626	0.0209037	211.243	212.744	211.305	154.039	154.546	154.511
VC0751	-0.293674	7.05477	0.688687	0.433249	112.416	113.214	112.448	137.88	138.334	138.303
VC0752	0.0802562	8.67727	0.300642	0.600053	400.234	403.077	400.351	378.729	379.976	379.89
VC0753	0.104756	6.88475	0.606453	0.460938	115.021	115.838	115.054	107.001	107.353	107.329
VC0754	0.457728	5.40925	10.5221	0.0159076	44.7332	45.0509	44.7462	32.5514	32.6586	32.6512
VC0755	0.129136	9.27813	1.65947	0.237507	618.075	622.464	618.255	565.38	567.242	567.114
VC0756	-0.0301559	7.79814	0.131413	0.727374	208.603	210.084	208.663	213.101	213.802	213.754
VC0757	0.0673773	6.7006	0.12776	0.731009	99.7274	100.436	99.7564	95.2111	95.5247	95.503
VC0758	0.0778678	8.00357	0.730515	0.42023	249.942	251.718	250.015	236.902	237.682	237.628
VC0759	0.204607	8.44348	5.10218	0.0573873	354.281	356.797	354.384	307.548	308.561	308.491
VC0760	-0.288656	9.19163	2.00786	0.19825	501.509	505.07	501.654	612.877	614.896	614.756
VC0761	-0.166307	9.42329	0.763023	0.410556	616.757	621.137	616.936	692.418	694.699	694.541
VC0762	-0.152755	9.34404	1.67855	0.235086	586.59	590.756	586.76	652.393	654.542	654.393
VC0763	-0.0871279	9.24455	0.601636	0.462654	560.503	564.483	560.666	595.652	597.614	597.479
VC0764	-0.278236	7.93997	8.73574	0.0205513	210.398	211.893	210.46	255.286	256.127	256.068
VC0765	-0.0409862	5.95291	0.106604	0.790575	56.4145	56.8151	56.4309	58.068	58.2593	58.2461
VC0766	0.150173	7.08213	2.7921	0.149112	134.194	135.147	134.233	120.966	121.364	121.337
VC0767	0.20193	8.78351	2.00036	0.198997	448.622	451.808	448.752	390.172	391.457	391.369
VC0768	0.221678	9.96423	2.54969	0.153137	1026.16	1033.45	1026.46	880.352	883.252	883.051
VC0769	-0.947745	5.15478	2.28663	0.173056	21.8509	22.0061	21.8573	42.2808	42.42	42.4104
VC0770	0.0611841	8.27692	0.088057	0.775036	300.805	302.941	300.893	288.43	289.38	289.314
VC0771	-0.422891	11.1807	3.78881	0.0914746	1894.67	1908.13	1895.22	2541.12	2549.49	2548.91
VC0772	-0.598944	10.0483	5.90289	0.0444867	803.568	809.275	803.802	1217.66	1221.67	1221.4
VC0773	-0.412219	9.60939	6.08222	0.042129	639.12	643.659	639.305	850.893	853.696	853.502
VC0774	-0.384863	9.30296	9.02523	0.0191627	522.087	525.795	522.239	682.031	684.277	684.122
VC0775	-0.307164	9.67553	4.59252	0.068225	697.139	702.09	697.342	862.942	865.784	865.588
VC0776	-1.47227	8.36344	5.0823	0.0577661	165.732	166.909	165.78	460.249	461.765	461.66
VC0777	-0.343578	7.37895	5.78925	0.0460701	138.507	139.49	138.547	175.858	176.437	176.397
VC0778	-0.214482	7.27126	1.47202	0.263306	134.881	135.839	134.92	156.586	157.102	157.066
VC0779	-0.354902	7.0351	7.10508	0.0313719	108.281	109.05	108.313	138.573	139.03	138.998
VC0780	-0.209489	6.40806	2.3521	0.167783	73.4484	73.97	73.4697	84.9818	85.2617	85.2423
VC0781	-0.0165117	7.07339	0.026836	0.875042	126.046	126.942	126.083	127.552	127.972	127.943
VC0783	-0.464507	4.80665	4.31739	0.0752026	20.7878	20.9354	20.7938	28.7433	28.838	28.8314
VC0784	-0.0647685	7.23092	0.332974	0.581491	138.446	139.429	138.486	144.869	145.346	145.313
VC0786	-0.0861675	5.83424	0.258961	0.626048	50.9794	51.3414	50.9942	54.1473	54.3256	54.3133
VC0787	-0.70472	5.22072	3.89947	0.0877098	25.5627	25.7443	25.5701	41.7588	41.8963	41.8868
VC0788	-0.0267257	5.15652	0.0255682	0.897112	31.8061	32.032	31.8154	32.4167	32.5235	32.5161
VC0790	-0.0775509	3.88735	0.031084	0.864908	11.8243	11.9082	11.8277	12.4894	12.5305	12.5277
VC0791	-0.129698	3.95238	0.202356	0.690528	12.2246	12.3114	12.2282	13.3918	13.4359	13.4329
VC0795	-0.0238266	4.23247	0.0140844	0.93498	15.8449	15.9575	15.8495	16.1176	16.1707	16.167
VC0803	0.284911	5.49334	2.98852	0.126274	45.1266	45.4471	45.1398	37.0327	37.1547	37.1463
VC0806	0.248278	6.56737	5.72481	0.0470005	96.3	96.9839	96.3279	81.0892	81.3562	81.3378
VC0807	0.245619	5.20372	2.85398	0.227883	36.0738	36.33	36.0843	30.4198	30.52	30.5131
VC0809	-0.817035	6.49074	3.97705	0.0851914	60.7852	61.2169	60.8029	107.23	107.583	107.559
VC0810	0.570709	3.90822	5.66672	0.0880024	14.7961	14.9012	14.8004	9.9254	9.95809	9.95583
VC0811	0.158911	6.09175	0.701095	0.429317	66.7007	67.1744	66.72	59.7558	59.9526	59.939
VC0812	0.0265053	7.75345	0.0643365	0.806856	206.194	207.658	206.254	202.522	203.189	203.143
VC0813	-0.163866	5.50573	2.29551	0.369073	39.0878	39.3654	39.0992	43.8228	43.9671	43.9572
VC0814	-0.233065	5.48055	2.95921	0.205812	37.4058	37.6714	37.4167	44.0044	44.1493	44.1393
VC0815	-0.163303	6.80202	3.21968	0.155522	98.7665	99.4679	98.7952	110.665	111.029	111.004
VC0817	-0.135152	5.65216	0.885881	0.434066	43.9232	44.2351	43.9359	48.2692	48.4282	48.4172
VC0818	0.218982	4.02997	1.33232	0.48875	14.6644	14.7685	14.6686	12.5869	12.6284	12.6255
VC0819	0.388177	3.64793	3.57529	0.293171	11.3431	11.4236	11.3464	8.64138	8.66984	8.66788
VC0820	0.0481039	6.45647	0.0928355	0.769218	83.3385	83.9304	83.3627	80.6351	80.9007	80.8824
VC0823	0.164752	7.96114	1.67923	0.235001	249.743	251.517	249.816	222.871	223.605	223.554
VC0824	0.337055	7.72508	1.56716	0.249736	223.608	225.196	223.673	177.068	177.652	177.611
VC0825	-0.240031	5.60913	1.5831	0.247562	40.9511	41.2419	40.963	48.4068	48.5662	48.5552
VC0826	-0.0520509	7.89908	0.0523523	0.82538	222.147	223.725	222.212	230.409	231.168	231.116
VC0827	-0.268119	7.04033	2.80848	0.13646	112.366	113.164	112.399	135.398	135.843	135.813
VC0828	0.254591	4.55547	1.33613	0.32534	22.3015	22.4599	22.308	18.6813	18.7428	18.7386
VC0829	-0.292721	4.02187	2.57706	0.356806	12.1545	12.2408	12.1581	14.923	14.9721	14.9687
VC0831	0.0758455	4.52681	0.241539	0.771519	20.5762	20.7224	20.5822	19.5242	19.5885	19.5841
VC0833	0.398172	4.15609	1.39235	0.275503	17.133	17.2547	17.138	12.9762	13.019	13.016
VC0834	0.809942	3.51372	2.47179	0.158696	11.4022	11.4831	11.4055	6.45298	6.47423	6.47276
VC0835	0.0525601	4.8927	0.0903863	0.81758	26.8922	27.0832	26.9001	25.9365	26.0219	26.016
VC0836	0.389582	4.47647	2.59636	0.149934	21.8973	22.0528	21.9037	16.6928	16.7478	16.744
VC0837	0.0726972	7.05808	0.285884	0.608971	128.574	129.488	128.612	122.301	122.704	122.676
VC0838	0.269464	3.96885	0.551442	0.481238	14.1981	14.2989	14.2022	11.7628	11.8015	11.7989
VC0839	0.227409	4.09989	1.7865	0.460076	15.5425	15.6529	15.547	13.2633	13.307	13.3039
VC0840	0.345149	7.038	3.99616	0.0845859	138.389	139.371	138.429	108.962	109.321	109.296
VC0841	0.229446	5.85596	1.17656	0.31302	57.6292	58.0385	57.646	49.1578	49.3197	49.3085
VC0843	0.56999	4.07843	3.96909	0.0854454	16.9433	17.0637	16.9483	11.3775	11.4149	11.4123
VC0844	0.630982	3.85895	2.43925	0.161098	14.4643	14.5671	14.4685	9.29987	9.3305	9.32838
VC0845	0.0683791	8.45068	0.432315	0.531296	340.396	342.813	340.495	324.768	325.838	325.764
VC0847	-0.0303013	7.06615	0.143115	0.771966	124.801	125.688	124.837	127.506	127.926	127.897
VC0848	0.175556	7.36901	1.02103	0.345005	165.548	166.724	165.596	146.628	147.11	147.077
VC0849	-0.0373626	5.98441	0.0444882	0.838791	57.775	58.1853	57.7918	59.3189	59.5142	59.5008
VC0850	0.0744548	4.93242	0.212604	0.740293	27.9049	28.1031	27.913	26.5061	26.5934	26.5874
VC0851	-0.0653498	7.4275	0.322437	0.587401	158.909	160.037	158.955	166.348	166.895	166.858
VC0852	0.229333	6.22355	2.00675	0.19836	74.9707	75.5031	74.9925	63.9606	64.1712	64.1567
VC0853	0.187098	7.11729	1.10941	0.326252	139.226	140.215	139.266	122.328	122.731	122.703
VC0854	0.0267273	8.08964	0.0531332	0.824108	260.85	262.703	260.926	256.167	257.011	256.952
VC0855	-0.0412047	10.6356	0.117355	0.7417	1497.29	1507.92	1497.72	1541.31	1546.39	1546.04
VC0856	-0.161452	7.88212	2.46865	0.158925	211.058	212.556	211.119	236.163	236.941	236.887
VC0857	0.223109	4.40878	2.11122	0.414578	19.7364	19.8766	19.7421	16.8977	16.9533	16.9495
VC0863	0.119468	7.33653	2.2331	0.209917	158.854	159.982	158.9	146.281	146.762	146.729
VC0864	0.197468	5.32534	0.904061	0.372499	38.8324	39.1082	38.8437	33.8632	33.9747	33.967
VC0866	0.110385	6.93337	1.64608	0.314438	119.258	120.105	119.293	110.511	110.875	110.85
VC0869	0.161172	10.7103	1.56334	0.250261	1689.09	1701.08	1689.58	1511.17	1516.14	1515.8
VC0871	-0.0785803	7.20387	0.0453758	0.837218	135.178	136.138	135.217	142.811	143.282	143.249
VC0872	-0.184495	5.60885	1.16585	0.315076	41.8038	42.1007	41.8159	47.5435	47.7001	47.6893
VC0873	0.0615367	5.6734	0.218805	0.720155	47.7996	48.1391	47.8135	45.8176	45.9685	45.9581
VC0875	0.101273	8.75511	0.42392	0.535198	425.53	428.552	425.654	396.841	398.148	398.058
VC0876	-0.0415802	5.82352	0.12571	0.798588	51.3958	51.7608	51.4108	52.9244	53.0987	53.0867
VC0878	-0.336249	5.2099	1.27746	0.294596	29.4987	29.7082	29.5072	37.2895	37.4123	37.4038
VC0879	-0.042012	4.16931	0.020351	0.89047	14.9851	15.0915	14.9895	15.438	15.4889	15.4854
VC0880	0.676636	5.80229	4.19712	0.0785473	63.2209	63.6699	63.2393	39.5223	39.6524	39.6434
VC0881	0.254208	5.89621	3.22024	0.114608	59.787	60.2116	59.8044	50.1291	50.2942	50.2828
VC0882	-0.0175377	6.1688	0.00558671	0.942452	66.3813	66.8527	66.4005	67.2227	67.4441	67.4288
VC0884	0.0687589	5.81658	0.258232	0.673995	53.1288	53.5061	53.1442	50.6714	50.8383	50.8268
VC0885	0.0191509	3.95017	0.00420543	0.953136	12.87	12.9614	12.8737	12.7039	12.7458	12.7429
VC0886	-0.212038	6.37293	2.27466	0.174044	71.5691	72.0774	71.5899	82.9545	83.2277	83.2089
VC0887	0.134178	3.70426	0.24319	0.709012	10.9593	11.0372	10.9625	9.97913	10.012	10.0097
VC0888	-0.0494855	4.81779	0.146809	0.832715	24.5414	24.7156	24.5485	25.4127	25.4964	25.4906
VC0889	0.128596	8.27789	2.02845	0.196222	307.89	310.077	307.979	281.741	282.668	282.604
VC0890	0.148963	6.90506	1.67462	0.235581	118.406	119.247	118.441	106.823	107.175	107.15
VC0891	-0.172132	5.30809	0.7476	0.415099	33.7346	33.9741	33.7444	38.0412	38.1664	38.1578
VC0892	0.0154261	6.80399	0.0123997	0.914375	105.4	106.148	105.43	104.321	104.665	104.641
VC0893	-0.189961	7.24868	4.85596	0.0623178	133.972	134.923	134.01	152.907	153.411	153.376
VC0894	0.346867	7.2333	6.50679	0.0371598	158.852	159.981	158.899	124.93	125.341	125.313
VC0896	0.0801047	6.39276	0.596151	0.546769	80.5194	81.0912	80.5428	76.1956	76.4465	76.4292
VC0897	0.123905	4.90613	1.39858	0.584922	27.8223	28.0199	27.8304	25.533	25.6171	25.6113
VC0898	-0.0407469	6.50654	0.153879	0.749144	83.7321	84.3268	83.7565	86.1703	86.4541	86.4345
VC0899	-0.197095	9.62721	4.43665	0.0720683	702.668	707.658	702.872	805.885	808.539	808.356
VC0900	0.103751	7.9964	0.735379	0.418759	250.863	252.645	250.936	233.545	234.314	234.261
VC0901	-0.0519319	6.68134	0.148271	0.71131	94.3988	95.0692	94.4262	97.9042	98.2266	98.2044
VC0902	0.280209	5.45251	6.05685	0.1322	43.7437	44.0544	43.7564	36.0147	36.1333	36.1252
VC0903	-0.440951	5.80378	1.9669	0.202372	43.5947	43.9043	43.6074	59.2492	59.4443	59.4308
VC0904	-0.00154259	5.64262	0.000145873	0.99271	45.7424	46.0672	45.7557	45.8106	45.9615	45.951
VC0905	0.0871497	9.11559	0.880023	0.378575	544.316	548.182	544.474	512.616	514.304	514.187
VC0906	0.0471111	6.63976	0.0878132	0.775337	94.8683	95.542	94.8959	91.8548	92.1573	92.1364
VC0907	0.24765	6.4983	6.79098	0.0532799	91.6788	92.3299	91.7055	77.2307	77.485	77.4675
VC0908	-0.129453	7.50548	1.87526	0.212036	164.029	165.194	164.076	179.514	180.105	180.065
VC0909	-0.0757877	7.12413	0.675303	0.459734	127.927	128.836	127.965	134.89	135.335	135.304
VC0910	-0.103745	3.98483	0.212698	0.746994	12.665	12.755	12.6687	13.6243	13.6692	13.6661
VC0911	-0.0377988	4.64916	0.0692728	0.87956	21.7066	21.8608	21.7129	22.2955	22.3689	22.3638
VC0913	0.0372165	5.11744	0.0466998	0.859365	31.6003	31.8248	31.6095	30.8053	30.9067	30.8997
VC0914	-0.147887	6.98614	1.29741	0.291143	113.103	113.906	113.135	125.377	125.79	125.762
VC0916	0.233441	7.02207	0.732398	0.41966	132.156	133.095	132.195	112.441	112.811	112.786
VC0917	0.0338138	7.91475	0.0480516	0.832571	231.403	233.046	231.47	226.134	226.879	226.827
VC0918	0.172557	7.93006	1.11235	0.325656	245	246.74	245.071	217.457	218.174	218.124
VC0919	0.00157526	6.70448	0.000222039	0.988883	97.7711	98.4655	97.7995	97.7051	98.0269	98.0047
VC0920	0.210781	7.05804	1.70558	0.231715	134.565	135.521	134.604	116.305	116.688	116.662
VC0921	0.174968	6.32549	0.64394	0.447949	79.2145	79.7771	79.2375	70.1823	70.4134	70.3975
VC0922	0.121603	6.57588	0.220614	0.652459	92.9791	93.6394	93.0061	85.4888	85.7704	85.751
VC0923	-0.259854	5.90099	1.65153	0.238525	50.1761	50.5325	50.1907	60.1285	60.3266	60.3129
VC0924	-0.192232	7.61585	2.0202	0.197031	173.198	174.428	173.249	197.985	198.637	198.592
VC0925	0.185008	6.9437	1.02174	0.344848	123.119	123.993	123.155	108.331	108.688	108.663
VC0926	-0.0316436	7.75649	0.0787364	0.786905	202.506	203.945	202.565	207.086	207.768	207.721
VC0927	-0.152158	7.72516	2.96585	0.127499	189.751	191.099	189.806	210.959	211.654	211.606
VC0928	-0.165675	10.5555	2.48622	0.157646	1354.42	1364.04	1354.82	1519.9	1524.9	1524.56
VC0929	0.0550821	7.00514	0.203721	0.665009	123.132	124.007	123.168	118.565	118.955	118.928
VC0930	0.112272	8.55717	0.771582	0.40807	372.072	374.715	372.18	344.35	345.484	345.405
VC0931	0.268385	4.20825	0.75486	0.41295	17.1457	17.2675	17.1507	14.22	14.2668	14.2636
VC0932	0.132508	5.66503	0.202619	0.66585	48.6594	49.005	48.6736	44.3969	44.5431	44.533
VC0934	0.410602	5.25743	1.43811	0.268401	39.4865	39.7669	39.498	29.6876	29.7854	29.7786
VC0935	0.171602	5.65421	0.398003	0.547609	48.907	49.2543	48.9212	43.4265	43.5695	43.5597
VC0936	0.279067	4.06334	0.704417	0.428274	15.3509	15.4599	15.3553	12.6344	12.676	12.6731
VC0937	0.0175359	6.17211	0.0105535	0.920978	67.3572	67.8355	67.3768	66.5697	66.789	66.7738
VC0939	0.372591	5.33496	5.06219	0.0581526	41.3142	41.6076	41.3262	31.8958	32.0009	31.9936
VC0940	0.23967	4.42093	2.11489	0.378706	20.0282	20.1705	20.034	16.9507	17.0065	17.0026
VC0941	0.150209	10.887	2.01875	0.197174	1902.63	1916.14	1903.18	1715.2	1720.85	1720.46
VC0942	0.117624	6.75648	0.764905	0.410007	105.512	106.261	105.543	97.2816	97.602	97.5799
VC0943	0.397326	7.93724	9.57377	0.0168466	264.157	266.033	264.234	200.619	201.28	201.234
VC0944	0.00447934	7.73394	0.000670921	0.980038	201.856	203.29	201.915	201.314	201.977	201.931
VC0945	0.0296058	4.79946	0.0677315	0.900113	24.8835	25.0603	24.8908	24.3858	24.4661	24.4605
VC0947	0.00412899	9.3932	0.00081222	0.978037	641.812	646.37	641.998	640.245	642.353	642.208
VC0948	-0.316569	8.04472	0.924522	0.367447	223.086	224.67	223.151	277.97	278.886	278.823
VC0949	-0.180442	6.51261	1.23978	0.301283	79.9648	80.5327	79.988	90.6731	90.9717	90.9511
VC0950	-0.0844228	7.60887	0.26566	0.621695	179.238	180.511	179.29	190.126	190.752	190.709
VC0951	-0.172095	6.10083	0.820688	0.39427	59.8262	60.2511	59.8436	67.4497	67.6719	67.6565
VC0952	0.0512992	6.32091	0.123844	0.734973	75.7632	76.3013	75.7853	73.1428	73.3837	73.3671
VC0953	-0.0637747	6.72357	0.428523	0.589402	96.854	97.5418	96.8821	101.279	101.613	101.59
VC0954	0.0618992	6.83287	0.379268	0.586305	109.296	110.073	109.328	104.745	105.09	105.066
VC0956	0.154102	9.95716	2.15241	0.184599	999.014	1006.11	999.304	898.167	901.126	900.921
VC0957	-0.429373	6.4269	4.89304	0.0615409	68.3887	68.8744	68.4086	92.1773	92.4809	92.4599
VC0958	0.125286	7.42313	1.26588	0.296627	169.137	170.338	169.186	155.123	155.634	155.598
VC0959	0.116245	9.20272	1.08892	0.33046	583.984	588.131	584.153	538.991	540.766	540.643
VC0960	-0.2933	7.63849	1.92214	0.207014	169.402	170.605	169.451	207.707	208.391	208.343
VC0961	0.0389101	7.97747	0.137926	0.721035	242.198	243.918	242.268	235.848	236.625	236.571
VC0962	0.0858746	8.51316	0.201512	0.666697	357.657	360.197	357.761	337.123	338.233	338.157
VC0963	-0.301457	6.58069	4.18997	0.0787522	80.1865	80.756	80.2098	98.8912	99.2169	99.1945
VC0964	0.362429	9.1828	1.41015	0.272708	622.844	627.267	623.025	484.656	486.252	486.142
VC0965	0.236349	10.5174	1.14335	0.319461	1513.8	1524.55	1514.24	1285.56	1289.8	1289.51
VC0966	0.255449	9.74313	1.73474	0.228156	889.55	895.868	889.809	745.491	747.946	747.777
VC0968	-0.26213	8.86181	2.16867	0.183145	402.683	405.543	402.8	483.144	484.735	484.625
VC0969	0.0815421	6.65641	0.339866	0.577693	97.122	97.8117	97.1502	91.8163	92.1187	92.0978
VC0970	0.0293215	7.86313	0.107656	0.752161	222.854	224.437	222.919	218.459	219.179	219.129
VC0971	-0.0814907	6.87542	0.429812	0.532453	107.144	107.905	107.175	113.425	113.798	113.773
VC0972	0.0195776	6.36684	0.020376	0.890403	77.4339	77.9838	77.4564	76.4204	76.6721	76.6548
VC0973	0.101609	6.25625	1.02454	0.465932	73.5948	74.1174	73.6162	68.61	68.836	68.8204
VC0974	0.0694425	5.78912	0.127991	0.730778	52.1036	52.4736	52.1187	49.6699	49.8335	49.8222
VC0975	0.0064172	8.35309	0.00283017	0.959018	311.328	313.539	311.418	310.075	311.096	311.026
VC0976	-0.0634954	9.60112	0.498405	0.502389	724.261	729.404	724.471	757.171	759.664	759.492
VC0977	-0.147577	7.91845	0.847165	0.38714	217.588	219.133	217.651	241.138	241.932	241.877
VC0979	-0.161743	5.25707	0.820245	0.417479	32.6255	32.8572	32.635	36.5262	36.6465	36.6382
VC0980	-0.0813343	6.07828	0.500609	0.583821	60.8386	61.2706	60.8562	64.4011	64.6132	64.5986
VC0981	0.131298	6.52601	0.665434	0.440783	90.0377	90.6771	90.0639	82.2288	82.4996	82.4809
VC0982	-0.0836329	6.88633	0.296235	0.602685	107.888	108.654	107.919	114.382	114.759	114.733
VC0983	0.0203061	6.98734	0.0500878	0.851551	120.156	121.01	120.191	118.525	118.915	118.888
VC0984	0.152841	7.35478	2.01422	0.197621	162.687	163.842	162.734	146.382	146.864	146.831
VC0985	-0.115784	8.50377	1.20132	0.308343	331.211	333.563	331.307	359.049	360.231	360.149
VC0986	0.195098	9.35286	3.58436	0.0990115	665.246	669.97	665.439	581.328	583.243	583.111
VC0987	0.149384	6.57998	2.08718	0.229939	94.1085	94.7768	94.1358	84.8747	85.1543	85.135
VC0988	0.224441	6.80423	1.68491	0.234287	113.006	113.808	113.039	96.7472	97.0658	97.0438
VC0990	0.347972	6.17131	4.34445	0.0744759	74.9565	75.4889	74.9783	58.8903	59.0843	59.0709
VC0991	-0.0193772	11.2375	0.0293192	0.868755	2290.99	2307.26	2291.66	2322.94	2330.6	2330.07
VC0992	0.269298	7.52114	8.12838	0.023914	189.802	191.15	189.857	157.528	158.047	158.011
VC0993	0.124686	7.61171	2.17853	0.182271	193.005	194.375	193.061	177.088	177.671	177.631
VC0994	-0.229689	7.15987	5.96811	0.04361	124.013	124.894	124.049	145.498	145.977	145.944
VC0995	-0.0470339	7.97301	0.135097	0.723767	234.345	236.009	234.413	242.216	243.014	242.959
VC0997	0.178408	9.21672	3.07047	0.121974	601.886	606.161	602.061	532.082	533.834	533.713
VC0998	-0.170856	9.69703	1.94694	0.204424	744.77	750.06	744.987	838.774	841.536	841.345
VC0999	-0.0133031	6.27167	0.00588096	0.940959	71.5407	72.0488	71.5615	72.2347	72.4726	72.4562
VC1000	0.290843	8.36402	13.0625	0.00816696	344.47	346.916	344.57	281.673	282.601	282.537
VC1001	-0.00991451	7.97281	0.0125925	0.913715	237.376	239.062	237.445	239.114	239.902	239.847
VC1002	-0.0721888	6.93866	0.572457	0.510896	112.405	113.203	112.437	118.228	118.617	118.59
VC1003	0.689779	7.461	22.5372	0.00193287	205.546	207.005	205.605	127.434	127.853	127.824
VC1004	0.189586	9.11529	2.48827	0.157497	562.916	566.914	563.08	493.788	495.415	495.302
VC1005	0.0419256	7.8682	0.279305	0.613043	224.614	226.209	224.679	218.268	218.987	218.937
VC1006	0.0627422	6.72955	0.435016	0.594972	101.631	102.352	101.66	97.3409	97.6615	97.6393
VC1008	-1.41697	8.81021	5.1481	0.0565247	232.731	234.384	232.799	621.918	623.966	623.825
VC1009	-0.326927	9.72265	2.59209	0.150223	714.894	719.971	715.102	897.126	900.081	899.877
VC1010	0.00820628	7.56643	0.00840268	0.92946	179.741	181.017	179.793	178.795	179.384	179.344
VC1011	0.0523521	6.44868	0.198253	0.686667	82.9985	83.5879	83.0226	80.0696	80.3333	80.3151
VC1012	-0.0497316	6.50583	0.146075	0.713341	83.4272	84.0197	83.4515	86.3937	86.6782	86.6585
VC1013	-0.0252556	6.17261	0.0320033	0.862948	66.3842	66.8557	66.4035	67.587	67.8096	67.7942
VC1014	-0.0907468	6.36263	0.287895	0.607737	74.2672	74.7947	74.2888	79.1299	79.3905	79.3725
VC1015	0.0352263	7.63843	0.158381	0.702182	190.808	192.164	190.864	186.281	186.894	186.852
VC1016	0.220724	5.23285	1.71982	0.27323	36.5629	36.8226	36.5736	31.3713	31.4746	31.4675
VC1017	0.384803	5.45543	1.89213	0.21021	45.2736	45.5951	45.2868	34.6596	34.7737	34.7659
VC1018	-0.038183	7.79594	0.224537	0.649631	207.696	209.171	207.756	213.359	214.061	214.013
VC1021	0.0719658	7.89564	0.428907	0.532873	231.315	232.958	231.382	220.145	220.87	220.82
VC1022	0.00855424	5.26137	0.00210343	0.966009	34.7817	35.0287	34.7918	34.5898	34.7037	34.6959
VC1023	-0.0721067	6.44246	0.499652	0.580709	79.1266	79.6886	79.1496	83.2231	83.4971	83.4782
VC1024	0.0714336	6.83065	0.23244	0.644025	109.477	110.255	109.509	104.226	104.57	104.546
VC1025	-0.0179556	5.96488	0.0169991	0.907961	57.3628	57.7702	57.3794	58.107	58.2984	58.2852
VC1026	-0.3	5.09725	1.64889	0.238865	27.5344	27.73	27.5424	33.9419	34.0537	34.0459
VC1027	-0.394034	4.49745	2.12635	0.186962	16.9211	17.0412	16.926	22.2838	22.3572	22.3521
VC1028	0.177244	5.05601	1.64266	0.409391	31.6465	31.8713	31.6557	27.9852	28.0774	28.071
VC1029	0.121582	4.88176	0.203327	0.665309	27.3045	27.4984	27.3124	25.0981	25.1808	25.1751
VC1033	-0.597763	8.43832	17.6801	0.00376274	262.301	264.164	262.377	397.188	398.496	398.405
VC1034	-0.348	7.86224	11.7371	0.010569	193.998	195.376	194.054	247.057	247.871	247.815
VC1036	0.195163	8.67356	3.93741	0.0864663	414.638	417.583	414.759	362.311	363.505	363.422
VC1037	-0.960246	7.39427	3.81809	0.0904579	107.808	108.574	107.84	209.962	210.654	210.606
VC1038	-0.132841	7.57229	0.394137	0.54951	171.685	172.904	171.735	188.334	188.955	188.912
VC1039	0.00353373	7.83045	0.00167838	0.968434	215.89	217.423	215.953	215.452	216.161	216.112
VC1040	0.0897355	7.15458	0.336759	0.579399	138.405	139.387	138.445	130.105	130.533	130.504
VC1041	-0.0586207	5.32242	0.147519	0.76305	35.5202	35.7725	35.5305	37.0138	37.1357	37.1273
VC1042	0.0310574	4.90645	0.0501988	0.891039	26.9684	27.1599	26.9763	26.4024	26.4894	26.4834
VC1043	0.150447	8.68758	2.72215	0.141738	412.65	415.58	412.77	371.929	373.154	373.069
VC1044	-0.449192	6.98976	1.87098	0.212504	101.041	101.758	101.07	138.052	138.507	138.475
VC1045	0.14489	6.51764	1.03056	0.342905	89.9067	90.5452	89.9328	81.338	81.6059	81.5874
VC1046	0.105201	6.53305	0.991683	0.405315	89.7046	90.3417	89.7307	83.4223	83.697	83.678
VC1047	-0.0474334	7.24439	0.0933938	0.768549	140.623	141.621	140.664	145.388	145.867	145.834
VC1048	0.0601755	8.25842	0.0744297	0.792649	296.845	298.953	296.931	284.832	285.77	285.705
VC1049	0.0441311	8.0212	0.0242781	0.880456	250.159	251.935	250.232	242.72	243.52	243.464
VC1050	-0.135666	5.60947	1.92367	0.43993	42.5787	42.8811	42.5911	46.8088	46.9629	46.9523
VC1052	0.267751	6.56738	1.61595	0.243164	96.8969	97.585	96.925	80.4963	80.7615	80.7431
VC1053	0.0686356	7.45098	0.500868	0.501369	169.228	170.43	169.277	161.427	161.959	161.922
VC1054	-0.0323336	8.62675	0.0835475	0.780688	371.721	374.361	371.829	380.308	381.56	381.474
VC1055	-0.0266781	7.58893	0.0262084	0.87584	180.392	181.673	180.444	183.838	184.443	184.402
VC1056	0.0506636	7.82827	0.406605	0.543427	219.08	220.636	219.143	211.604	212.301	212.253
VC1057	-0.284696	3.62765	1.95445	0.443573	8.84373	8.90653	8.8463	10.8047	10.8403	10.8379
VC1058	0.10261	4.58783	0.336092	0.687759	21.7477	21.9022	21.7541	20.2546	20.3213	20.3167
VC1059	0.299059	7.7002	15.6215	0.00520665	217.182	218.725	217.246	176.572	177.154	177.114
VC1060	-0.00243584	7.76301	0.00114775	0.976411	205.513	206.973	205.573	205.947	206.625	206.578
VC1061	0.267174	6.24186	6.2766	0.0568747	76.8709	77.4168	76.8932	63.8812	64.0915	64.077
VC1062	0.115478	4.46628	0.265804	0.665706	19.9109	20.0523	19.9166	18.3773	18.4378	18.4337
VC1063	-0.0876637	6.63491	0.368987	0.562209	90.1943	90.8348	90.2205	95.8926	96.2085	96.1866
VC1064	-0.208717	7.09658	4.29816	0.0757245	119.544	120.393	119.578	138.229	138.684	138.653
VC1065	0.237522	4.78809	1.5413	0.316765	26.4385	26.6262	26.4462	22.4156	22.4894	22.4843
VC1066	-0.29301	5.83163	4.84896	0.0714662	47.1334	47.4681	47.147	57.7997	57.9901	57.9769
VC1067	0.00692125	7.03051	0.0039417	0.951646	123.296	124.171	123.332	122.756	123.161	123.133
VC1068	0.0543322	4.21239	0.0797096	0.853557	16.0262	16.14	16.0309	15.4357	15.4866	15.4831
VC1069	-0.0658817	6.5395	0.162449	0.698607	84.9543	85.5576	84.979	88.9667	89.2597	89.2395
VC1070	-0.155508	5.16577	1.18001	0.451138	30.5786	30.7957	30.5875	34.0873	34.1995	34.1918
VC1071	-0.215508	4.78175	1.22819	0.364694	22.4845	22.6442	22.4911	26.1381	26.2242	26.2182
VC1073	-0.0663241	4.97433	0.271901	0.764307	27.4129	27.6075	27.4208	28.7204	28.815	28.8084
VC1074	0.491608	6.53257	3.13018	0.118964	101.14	101.858	101.169	71.928	72.1649	72.1485
VC1075	-0.211425	4.00849	1.49429	0.507395	12.4039	12.492	12.4075	14.3873	14.4347	14.4314
VC1076	0.134126	3.80767	0.263157	0.697406	11.9288	12.0136	11.9323	10.8633	10.8991	10.8966
VC1077	-0.000868698	7.98127	1.72163e-05	0.996802	239.536	241.237	239.606	239.781	240.57	240.516
VC1079	0.218479	6.72491	4.11732	0.0808748	106.642	107.4	106.673	91.6767	91.9787	91.9578
VC1080	-0.395937	3.95423	4.89104	0.2258	11.0584	11.1369	11.0616	14.5961	14.6442	14.6408
VC1081	-0.484039	5.90856	7.53882	0.0278887	46.2022	46.5303	46.2156	64.6976	64.9107	64.896
VC1082	-0.737791	3.98063	8.20076	0.0241526	9.78828	9.85779	9.79112	16.4132	16.4673	16.4636
VC1083	-0.790859	4.59192	26.0417	0.00231504	15.3952	15.5045	15.3997	26.7375	26.8256	26.8195
VC1084	-0.299517	4.89589	4.61844	0.189377	23.7177	23.8861	23.7246	29.2311	29.3273	29.3207
VC1085	-0.256994	4.13757	3.07084	0.397154	13.5046	13.6006	13.5086	16.1689	16.2222	16.2185
VC1086	-0.245143	5.33876	4.06067	0.206102	33.5766	33.8151	33.5864	39.8351	39.9663	39.9572
VC1087	-0.229297	6.24971	1.91192	0.208095	65.1354	65.598	65.1543	76.4092	76.6609	76.6435
VC1088	-0.0196388	4.61402	0.0257979	0.938065	21.2711	21.4222	21.2773	21.5734	21.6444	21.6395
VC1089	-0.561664	3.70826	8.34032	0.120914	8.45909	8.51916	8.46154	12.5499	12.5913	12.5884
VC1091	0.119966	11.7435	1.50412	0.258611	3412.42	3436.66	3413.41	3141.45	3151.79	3151.08
VC1092	0.131968	8.77716	1.50308	0.258763	436.549	439.649	436.675	398.544	399.856	399.765
VC1093	-0.0892811	8.57821	0.444862	0.525566	352.185	354.686	352.287	374.833	376.068	375.982
VC1094	0.0596671	8.09187	0.313517	0.592507	264.213	266.09	264.29	253.61	254.445	254.387
VC1095	0.27074	7.66447	2.75016	0.139996	209.951	211.442	210.012	174.079	174.652	174.613
VC1096	-0.221283	4.16992	1.81053	0.46016	14.0404	14.1401	14.0444	16.3954	16.4494	16.4456
VC1097	0.02127	10.7758	0.0509961	0.827613	1686.63	1698.61	1687.12	1662.64	1668.12	1667.74
VC1098	0.102241	9.68714	1.24463	0.30041	814.028	819.809	814.265	758.645	761.143	760.971
VC1099	0.163142	6.39919	0.501293	0.501193	83.1537	83.7442	83.1778	74.2804	74.5251	74.5082
VC1100	0.401367	5.78274	15.4331	0.015444	57.6568	58.0662	57.6735	43.6422	43.786	43.776
VC1101	-0.145386	7.50993	2.80562	0.136631	163.593	164.754	163.64	181.027	181.623	181.582
VC1102	-0.371636	5.87516	10.6735	0.0203681	47.174	47.509	47.1877	61.0967	61.298	61.2841
VC1103	-0.323851	6.26993	6.27521	0.0397697	63.7469	64.1996	63.7655	79.8547	80.1177	80.0995
VC1104	0.20034	5.59123	1.99075	0.257709	47.1626	47.4976	47.1763	41.0488	41.184	41.1746
VC1105	0.244028	5.01607	4.90623	0.263238	31.3957	31.6187	31.4048	26.5017	26.589	26.583
VC1106	0.0903235	5.48094	0.342899	0.623256	41.9806	42.2787	41.9928	39.4418	39.5717	39.5627
VC1107	-0.112974	6.84358	0.965345	0.357684	103.586	104.321	103.616	112.08	112.45	112.424
VC1108	0.085123	6.72318	0.670608	0.471105	101.943	102.667	101.973	96.1354	96.452	96.4302
VC1110	0.0373084	9.30736	0.125588	0.733198	611.568	615.911	611.746	596.202	598.165	598.03
VC1111	-0.476934	6.9082	2.01615	0.19743	94.3341	95.004	94.3615	131.396	131.829	131.799
VC1112	-0.324615	8.71201	1.33615	0.284609	354.237	356.753	354.34	443.839	445.301	445.2
VC1113	-0.329707	7.87951	1.80008	0.220454	197.751	199.155	197.808	248.66	249.479	249.423
VC1114	-0.240744	7.75718	4.15627	0.0797275	187.787	189.12	187.841	222.005	222.736	222.685
VC1115	-0.26967	8.08273	4.06815	0.0823546	233.23	234.886	233.298	281.309	282.236	282.172
VC1117	0.0485436	6.30577	0.139226	0.722994	74.8812	75.413	74.9029	72.4296	72.6682	72.6517
VC1118	-0.299121	5.9124	5.67686	0.0579947	49.835	50.1889	49.8495	61.3711	61.5732	61.5592
VC1119	-0.387059	5.74115	14.5203	0.0213549	42.5757	42.8781	42.5881	55.739	55.9226	55.9099
VC1120	-0.620222	7.15541	23.1955	0.00178171	105.844	106.596	105.875	162.829	163.365	163.328
VC1121	-0.823756	6.09461	23.0587	0.00181185	45.699	46.0236	45.7123	81.0176	81.2844	81.266
VC1122	-0.766058	8.06115	11.4798	0.0111364	187.6	188.932	187.654	319.256	320.308	320.235
VC1123	-0.526157	5.41231	19.6187	0.00562797	31.7151	31.9403	31.7243	45.7465	45.8971	45.8867
VC1124	-0.693322	4.46912	21.3988	0.0104331	14.6298	14.7337	14.6341	23.7434	23.8215	23.8162
VC1125	-0.743405	6.08472	8.92677	0.0196211	47.0079	47.3417	47.0215	78.8139	79.0734	79.0555
VC1126	0.307656	8.67681	9.39598	0.0175557	430.643	433.702	430.769	348.061	349.207	349.128
VC1127	0.141082	7.13862	1.66153	0.237245	139.217	140.206	139.258	126.289	126.705	126.676
VC1128	-0.0460229	8.39531	0.11828	0.740729	314.815	317.051	314.907	325.16	326.231	326.157
VC1129	0.365503	5.94812	8.40908	0.022278	64.2352	64.6914	64.2538	49.8522	50.0163	50.005
VC1130	0.499746	9.33888	2.66966	0.145083	722.987	728.121	723.197	511.496	513.181	513.064
VC1131	0.446973	6.39997	12.0173	0.00999226	90.8658	91.5111	90.8922	66.652	66.8715	66.8564
VC1132	0.0142227	6.80259	0.012404	0.91436	105.253	106	105.283	104.263	104.606	104.582
VC1133	-0.0992625	6.92919	1.00736	0.365976	110.581	111.366	110.613	118.515	118.906	118.879
VC1134	-0.0738205	6.52362	0.423393	0.560702	83.7674	84.3623	83.7917	88.2086	88.4991	88.479
VC1135	-0.191438	7.01218	4.52312	0.0731695	113.37	114.175	113.403	129.529	129.956	129.927
VC1136	-0.177926	6.70543	1.6458	0.239264	91.7533	92.4049	91.7799	103.856	104.198	104.175
VC1137	-0.289454	6.73601	6.79588	0.0342046	89.9186	90.5572	89.9447	109.97	110.332	110.307
VC1138	-0.29205	6.30685	7.76149	0.0332601	66.251	66.7215	66.2703	81.1782	81.4456	81.4271
VC1139	-0.194957	6.79586	3.8165	0.0906612	97.1974	97.8876	97.2256	111.325	111.692	111.667
VC1140	-0.0771349	6.53404	0.609136	0.5407	84.2885	84.8871	84.313	88.9617	89.2547	89.2345
VC1141	-0.102611	10.6024	1.07614	0.333124	1431.7	1441.86	1432.11	1537.89	1542.95	1542.6
VC1142	0.0240711	7.15811	0.00584668	0.941131	135.677	136.64	135.716	133.485	133.925	133.895
VC1143	0.273236	7.47439	1.56159	0.250502	183.911	185.218	183.965	152.222	152.723	152.688
VC1144	-0.0524431	9.15083	0.148939	0.710696	531.631	535.407	531.786	551.547	553.364	553.238
VC1145	0.277893	7.33033	9.33978	0.0177879	166.468	167.651	166.517	137.338	137.79	137.759
VC1146	0.132715	8.60309	1.82917	0.217142	386.789	389.536	386.902	352.932	354.095	354.014
VC1147	-0.331353	5.33753	3.35624	0.108424	32.46	32.6905	32.4694	40.8902	41.0248	41.0155
VC1148	0.167098	8.02092	1.10281	0.327599	260.599	262.45	260.675	232.182	232.946	232.893
VC1149	0.156808	8.06477	3.41375	0.105943	267.801	269.703	267.879	240.307	241.099	241.044
VC1150	0.138544	7.39538	1.34212	0.283621	166.601	167.785	166.65	151.398	151.897	151.863
VC1151	0.30651	6.75353	3.00955	0.125151	111.887	112.682	111.92	90.4853	90.7833	90.7627
VC1152	0.236995	7.65262	1.83899	0.21604	206.004	207.467	206.064	174.851	175.427	175.387
VC1153	0.045794	5.8134	0.215484	0.779067	52.5941	52.9676	52.6093	50.9682	51.1361	51.1245
VC1154	0.20414	8.20403	2.38483	0.165229	299.729	301.857	299.816	260.273	261.131	261.071
VC1155	-0.0192747	4.75283	0.0145627	0.935985	23.6208	23.7886	23.6277	23.9502	24.0291	24.0237
VC1156	-0.321838	6.3489	4.50655	0.0703104	67.4862	67.9655	67.5058	84.4189	84.6969	84.6777
VC1158	-0.047342	9.50274	0.193171	0.673174	680.262	685.093	680.46	703.253	705.569	705.409
VC1159	0.0500795	9.27094	0.245772	0.634834	598.874	603.127	599.048	578.68	580.586	580.454
VC1160	-0.00257888	6.62426	0.000535962	0.984065	92.2422	92.8972	92.269	92.446	92.7505	92.7295
VC1161	-0.0830233	6.88092	0.478727	0.510678	107.502	108.265	107.533	113.925	114.3	114.274
VC1162	-0.0232307	6.0322	0.0524996	0.877547	60.088	60.5147	60.1055	61.0909	61.2921	61.2783
VC1163	0.208771	5.41636	1.4161	0.271784	41.6512	41.947	41.6634	36.038	36.1567	36.1485
VC1164	0.175566	4.99646	1.5304	0.423837	30.2665	30.4814	30.2753	26.7955	26.8837	26.8776
VC1165	-0.15065	5.29314	1.81935	0.444305	33.6356	33.8745	33.6454	37.3672	37.4903	37.4818
VC1166	0.0418746	9.90344	0.162995	0.69813	926.926	933.509	927.196	900.781	903.748	903.543
VC1167	0.0256734	6.30349	0.0597593	0.850832	74.1763	74.7031	74.1978	72.8962	73.1363	73.1197
VC1168	0.659619	8.32714	11.1063	0.0120322	373.639	376.293	373.748	236.584	237.363	237.309
VC1169	-0.16675	8.83105	1.62497	0.241976	408.399	411.3	408.518	458.646	460.157	460.052
VC1170	-0.280917	9.69899	5.66005	0.0479603	715.736	720.819	715.944	869.987	872.852	872.654
VC1171	-0.143109	8.83148	1.32285	0.286827	412.066	414.993	412.186	455.241	456.74	456.636
VC1172	-0.11482	8.30929	0.767432	0.409272	289.298	291.353	289.382	313.405	314.437	314.366
VC1173	-0.332155	7.72301	8.08987	0.0241504	177.071	178.329	177.123	223.039	223.774	223.723
VC1174	0.0907144	9.32505	0.289035	0.607041	630.444	634.922	630.627	592.263	594.214	594.079
VC1176	-0.133817	7.98963	0.3918	0.550665	229.836	231.468	229.902	252.291	253.122	253.065
VC1177	-0.219382	7.48252	0.981525	0.353927	156.155	157.264	156.2	181.897	182.496	182.455
VC1178	0.157168	7.66912	1.7939	0.221166	203.091	204.533	203.15	182.192	182.792	182.75
VC1179	0.184583	8.41357	3.02487	0.124342	344.727	347.175	344.827	303.438	304.438	304.369
VC1180	-0.0403803	7.3895	0.24449	0.665318	156.097	157.206	156.143	160.599	161.128	161.091
VC1181	0.223915	6.99231	6.51987	0.037266	129.017	129.934	129.055	110.498	110.862	110.837
VC1182	-0.117846	7.69516	0.69493	0.431263	188.132	189.468	188.186	204.24	204.913	204.866
VC1183	-0.282256	4.75396	2.14985	0.240485	21.4675	21.62	21.4738	26.1444	26.2305	26.2246
VC1184	-0.355316	4.86623	7.12672	0.123973	22.7025	22.8638	22.7091	29.0896	29.1854	29.1787
VC1185	-0.103864	4.80422	0.413425	0.65923	23.8231	23.9923	23.83	25.6215	25.7058	25.7
VC1186	-0.0564666	5.51106	0.250421	0.756337	40.7885	41.0781	40.8003	42.4393	42.579	42.5694
VC1187	-0.099209	3.67843	0.168399	0.784756	9.8894	9.95963	9.89228	10.6067	10.6416	10.6392
VC1188	-0.0736373	8.76271	0.233156	0.643523	402.737	405.597	402.854	424.01	425.407	425.31
VC1189	0.00324593	6.84408	0.000199681	0.989109	107.971	108.738	108.003	107.773	108.128	108.104
VC1190	0.236994	9.56183	4.16522	0.079467	779.669	785.206	779.895	661.815	663.995	663.845
VC1191	0.204264	4.11584	1.16245	0.504238	15.6214	15.7323	15.6259	13.5482	13.5929	13.5898
VC1193	0.318601	4.38807	2.24263	0.248414	20.0217	20.1639	20.0275	16.0363	16.0891	16.0855
VC1194	0.0176901	5.72815	0.0313001	0.915995	48.9853	49.3332	48.9995	48.407	48.5664	48.5554
VC1195	0.0508522	6.85893	0.300685	0.651561	110.907	111.695	110.939	107.106	107.459	107.435
VC1196	0.600443	5.30611	10.8386	0.0127316	43.2133	43.5202	43.2258	28.4708	28.5646	28.5581
VC1197	0.00789546	7.33993	0.00739102	0.934885	153.319	154.407	153.363	152.545	153.047	153.013
VC1198	0.0859456	8.65303	0.51094	0.497238	394.286	397.086	394.401	371.631	372.855	372.771
VC1199	-0.0270264	5.54174	0.0111442	0.918806	42.1466	42.4459	42.1589	42.9639	43.1054	43.0957
VC1200	-0.0649537	7.37815	0.558599	0.489257	153.522	154.612	153.566	160.665	161.194	161.157
VC1201	0.411058	7.52216	17.8402	0.00367332	198.361	199.77	198.419	149.214	149.705	149.671
VC1202	0.0428571	4.51349	0.0530299	0.870297	20.1398	20.2828	20.1457	19.5549	19.6193	19.6148
VC1203	-0.077469	5.01367	0.276804	0.722397	28.1134	28.3131	28.1216	29.6836	29.7814	29.7746
VC1204	-0.309617	4.1341	1.09834	0.328516	13.1963	13.2901	13.2002	16.392	16.446	16.4422
VC1205	-0.129917	3.82031	0.540516	0.705035	10.9878	11.0658	10.991	12.04	12.0796	12.0769
VC1206	-0.361779	3.90043	2.41512	0.278202	10.7339	10.8102	10.737	13.8345	13.8801	13.8769
VC1207	-0.195808	5.49904	2.28694	0.284317	38.443	38.716	38.4542	44.0678	44.213	44.203
VC1208	0.43256	7.52368	6.28935	0.0396037	199.846	201.265	199.904	148.105	148.592	148.559
VC1209	0.402136	8.15618	20.5649	0.00249605	308.258	310.447	308.348	233.337	234.106	234.053
VC1210	-0.0369835	5.90327	0.110739	0.814173	54.5167	54.9039	54.5325	55.9589	56.1432	56.1305
VC1211	-0.0556071	5.2891	0.108587	0.777729	34.7064	34.9529	34.7165	36.0902	36.2091	36.2009
VC1212	-0.0131609	5.81503	0.00992781	0.936169	51.5939	51.9604	51.6089	52.0897	52.2612	52.2494
VC1213	-0.238292	9.04135	2.48828	0.157497	460.405	463.674	460.538	543.341	545.13	545.006
VC1214	-0.022738	7.67018	0.0732297	0.794281	191.225	192.583	191.281	194.346	194.986	194.942
VC1215	0.086275	6.73898	0.417483	0.538228	103.129	103.861	103.159	97.1758	97.4958	97.4737
VC1216	-0.258706	6.38964	1.05252	0.338138	71.1683	71.6737	71.189	85.2062	85.4868	85.4675
VC1217	0.0317182	5.6138	0.0179479	0.897093	45.3164	45.6383	45.3296	44.3469	44.4929	44.4828
VC1219	0.294372	8.22863	8.58529	0.0213243	313.764	315.992	313.855	255.936	256.778	256.72
VC1220	0.172822	9.33919	2.91675	0.130208	654.204	658.85	654.394	580.577	582.489	582.357
VC1222	0.254105	7.59843	3.74898	0.0928818	199.409	200.826	199.467	167.256	167.807	167.769
VC1224	-0.368658	6.9994	5.21448	0.0553074	105.026	105.771	105.056	135.697	136.144	136.113
VC1226	0.155606	6.39746	1.32679	0.286167	82.8457	83.434	82.8697	74.3935	74.6385	74.6216
VC1228	0.21407	8.62346	4.563	0.0689317	402.86	405.721	402.977	347.435	348.579	348.5
VC1229	-0.0476928	4.10828	0.0983003	0.876307	14.2526	14.3538	14.2568	14.742	14.7906	14.7872
VC1231	-0.200147	6.05648	1.14023	0.320076	57.3626	57.7699	57.3792	65.9451	66.1623	66.1473
VC1232	-0.13179	4.9577	1.32506	0.553809	26.446	26.6338	26.4537	28.9997	29.0952	29.0886
VC1233	-0.367105	4.64338	4.13372	0.143576	19.1111	19.2468	19.1167	24.6952	24.7765	24.7709
VC1234	0.00785223	6.91457	0.00664093	0.943075	113.657	114.464	113.69	113.087	113.459	113.434
VC1235	-0.0306179	7.87187	0.072084	0.795853	219.608	221.168	219.672	224.415	225.154	225.103
VC1236	-0.292055	3.86117	1.10141	0.388094	10.6857	10.7616	10.6888	13.1168	13.16	13.157
VC1237	0.0101945	5.23537	0.00225401	0.963423	34.1396	34.382	34.1495	33.9125	34.0242	34.0165
VC1238	-0.16069	5.05984	0.289233	0.606921	28.2231	28.4235	28.2313	31.5762	31.6802	31.673
VC1239	-0.29532	4.55859	1.57223	0.253704	18.4266	18.5575	18.432	22.6501	22.7247	22.7196
VC1240	-0.0917707	5.0532	0.277614	0.669391	28.7978	29.0023	28.8061	30.7102	30.8113	30.8043
VC1242	0.0747875	6.48986	0.598217	0.559581	86.1131	86.7246	86.1381	81.7907	82.0601	82.0415
VC1244	-0.111315	5.80876	0.408002	0.542753	49.6038	49.9561	49.6182	53.6151	53.7917	53.7795
VC1245	-0.119567	5.61474	0.986979	0.495375	42.9927	43.298	43.0052	46.7379	46.8918	46.8812
VC1246	0.105048	6.814	0.930528	0.365985	109.429	110.206	109.46	101.778	102.113	102.09
VC1247	0.385357	8.48813	5.90979	0.0443929	386.644	389.39	386.757	296.105	297.081	297.013
VC1248	-0.557944	4.07724	5.59367	0.0746399	11.4175	11.4986	11.4208	16.8744	16.93	16.9262
VC1249	-0.416764	6.20424	2.8488	0.134086	58.6587	59.0753	58.6757	78.3798	78.6379	78.6201
VC1250	0.0662244	7.77311	0.664812	0.440988	211.903	213.408	211.965	202.475	203.142	203.096
VC1252	-0.338856	6.88294	6.70212	0.0351286	97.874	98.5691	97.9024	123.871	124.279	124.251
VC1254	0.235972	5.10688	1.83702	0.263277	33.4921	33.73	33.5019	28.4317	28.5253	28.5188
VC1255	0.21111	8.17755	2.33648	0.16902	294.899	296.994	294.985	254.845	255.684	255.626
VC1256	-0.0392888	9.79665	0.106161	0.753819	836.784	842.727	837.027	860.248	863.081	862.885
VC1257	0.195629	6.68044	2.65495	0.146039	102.582	103.311	102.612	89.5957	89.8908	89.8704
VC1258	0.0354922	11.1068	0.13426	0.724582	2132.46	2147.6	2133.08	2081.5	2088.36	2087.88
VC1259	0.0934465	6.37795	0.379388	0.556885	80.0342	80.6026	80.0575	75.0381	75.2852	75.2681
VC1260	-0.140349	5.09474	0.933542	0.507337	29.1791	29.3864	29.1876	32.1866	32.2926	32.2853
VC1261	0.0456694	4.45243	0.109938	0.864993	19.2379	19.3745	19.2435	18.6423	18.7037	18.6995
VC1263	-0.128039	7.61023	1.9259	0.206619	176.616	177.87	176.667	193.1	193.736	193.692
VC1264	-0.164942	10.7684	0.435536	0.529813	1570.55	1581.7	1571.01	1761.53	1767.33	1766.93
VC1265	0.0188882	8.32576	0.0275624	0.872706	306.765	308.944	306.854	302.9	303.897	303.829
VC1266	-0.169332	7.64073	2.13979	0.185737	177.737	178.999	177.788	199.971	200.629	200.584
VC1267	-0.134705	7.95152	1.28538	0.293218	223.723	225.312	223.788	245.733	246.543	246.487
VC1268	-0.0580862	6.30283	0.298399	0.672157	72.0057	72.5171	72.0266	75.0004	75.2474	75.2304
VC1269	-0.166872	4.81427	1.10464	0.477212	23.4588	23.6254	23.4656	26.3616	26.4484	26.4424
VC1270	-0.0916453	6.60081	0.756764	0.457124	87.916	88.5404	87.9415	93.7293	94.038	94.0167
VC1271	-0.0791704	4.16092	0.143104	0.792039	14.6885	14.7929	14.6928	15.5306	15.5818	15.5783
VC1274	0.133283	4.35616	0.119921	0.739015	18.4058	18.5365	18.4111	16.7775	16.8328	16.829
VC1275	0.0970658	5.45342	0.542593	0.600804	41.2449	41.5379	41.2569	38.5692	38.6963	38.6875
VC1276	-0.0330272	4.59286	0.0672251	0.896852	20.8339	20.9819	20.8399	21.3281	21.3984	21.3935
VC1277	-0.380307	4.81936	4.57034	0.105823	21.7049	21.859	21.7112	28.3009	28.3941	28.3877
VC1278	0.186536	5.04403	0.629515	0.452871	31.4673	31.6908	31.4764	27.6472	27.7382	27.7319
VC1279	0.289013	5.27198	4.14298	0.146009	38.4507	38.7238	38.4619	31.461	31.5646	31.5574
VC1280	-0.299133	5.43739	1.54703	0.252522	35.3461	35.5972	35.3564	43.537	43.6804	43.6705
VC1281	-0.0103566	4.16764	0.00369583	0.97241	15.1319	15.2393	15.1363	15.2481	15.2984	15.2949
VC1282	0.000492637	4.90439	1.65393e-05	0.998271	26.6412	26.8304	26.649	26.6432	26.731	26.7249
VC1284	-0.178572	5.19506	1.48828	0.381826	30.9788	31.1988	30.9878	35.0917	35.2073	35.1993
VC1285	-0.0502615	5.1235	0.230474	0.810225	30.7864	31.005	30.7953	31.8956	32.0006	31.9934
VC1286	-0.122564	6.17636	1.07693	0.392367	64.2949	64.7515	64.3136	70.0361	70.2668	70.2508
VC1287	0.190477	8.63368	2.21763	0.178862	402.665	405.525	402.782	352.994	354.156	354.076
VC1288	0.173766	9.01337	2.88598	0.131945	521.69	525.395	521.841	462.67	464.194	464.089
VC1289	0.161117	8.63269	2.80373	0.136743	398.559	401.389	398.674	356.58	357.754	357.673
VC1290	-0.1372	4.90834	0.830977	0.545027	25.4394	25.6201	25.4468	28.0016	28.0939	28.0875
VC1291	-0.0405767	7.08115	0.103986	0.756256	125.674	126.566	125.71	129.316	129.742	129.712
VC1293	0.0469696	9.96552	0.185667	0.679148	969.453	976.338	969.735	938.787	941.879	941.666
VC1295	0.0342823	5.45234	0.038877	0.853346	40.342	40.6285	40.3537	39.4082	39.538	39.529
VC1296	-0.270441	6.91205	3.14652	0.118157	102.56	103.289	102.59	123.783	124.191	124.163
VC1297	0.310213	9.19814	6.10414	0.0418521	619.536	623.936	619.716	499.854	501.501	501.387
VC1298	-0.0213475	5.64789	0.0170572	0.900986	45.6011	45.925	45.6144	46.3021	46.4546	46.4441
VC1299	0.310463	6.32379	3.08353	0.121307	82.5988	83.1854	82.6228	66.61	66.8293	66.8142
VC1300	0.187274	7.10095	3.6086	0.0980761	137.641	138.618	137.681	120.92	121.319	121.291
VC1301	0.442145	6.88773	4.26382	0.0766686	128.154	129.064	128.191	94.3326	94.6432	94.6218
VC1302	-0.11579	4.94872	0.940343	0.604083	26.4213	26.6089	26.4289	28.6516	28.746	28.7395
VC1303	0.091951	6.882	0.517523	0.494571	114.308	115.12	114.341	107.287	107.64	107.616
VC1304	-0.0658167	8.36043	0.650152	0.445858	305.106	307.273	305.195	319.487	320.54	320.467
VC1305	0.0575224	5.28463	0.027565	0.8727	35.9828	36.2383	35.9933	34.5859	34.6998	34.692
VC1306	-0.0341533	6.44259	0.118106	0.793626	80.2028	80.7724	80.2261	82.1615	82.432	82.4134
VC1307	-0.0427197	6.27207	0.157451	0.757243	70.8277	71.3307	70.8483	72.9906	73.231	73.2144
VC1308	-0.108454	7.24497	1.18654	0.311121	137.655	138.633	137.695	148.474	148.963	148.93
VC1309	0.0949564	5.50046	0.6024	0.602955	42.6493	42.9522	42.6617	39.9413	40.0729	40.0638
VC1310	-0.0289924	6.64068	0.0828211	0.812011	92.4641	93.1207	92.4909	94.383	94.6938	94.6724
VC1311	0.0111181	5.26184	0.00835806	0.955366	34.823	35.0703	34.8332	34.5692	34.683	34.6752
VC1312	0.436532	6.66215	3.87123	0.0886507	109.094	109.869	109.126	80.6117	80.8772	80.8589
VC1313	0.0394235	5.57893	0.019825	0.891884	44.3016	44.6162	44.3144	43.122	43.264	43.2542
VC1314	-0.0689314	6.11845	0.0434728	0.840611	62.8907	63.3373	62.9089	66.0022	66.2196	66.2045
VC1315	-0.260452	6.23516	0.333589	0.581149	63.711	64.1635	63.7295	76.3731	76.6247	76.6073
VC1316	-0.348543	4.99978	0.890292	0.37596	25.1414	25.3199	25.1487	32.0594	32.1649	32.1577
VC1317	-0.0431768	6.57156	0.128367	0.730401	87.6093	88.2314	87.6347	90.3124	90.6098	90.5893
VC1318	-0.260267	9.29351	7.04631	0.0318863	544.167	548.031	544.325	652.046	654.193	654.045
VC1319	-0.0571977	6.53766	0.212016	0.658769	85.106	85.7104	85.1307	88.59	88.8818	88.8616
VC1320	-0.0500812	6.06891	0.172784	0.736552	61.107	61.5409	61.1247	63.2963	63.5048	63.4904
VC1321	0.014425	8.81137	0.0189631	0.894243	429.666	432.718	429.791	425.568	426.97	426.873
VC1322	0.184422	4.03984	0.780828	0.558165	14.6164	14.7202	14.6207	12.8529	12.8952	12.8923
VC1325	0.0661778	4.0727	0.118961	0.831321	14.419	14.5214	14.4232	13.7727	13.8181	13.815
VC1327	-0.0770485	4.19799	0.143717	0.79464	15.1335	15.2409	15.1379	15.9772	16.0298	16.0261
VC1329	0.850511	5.99736	9.34466	0.0177676	76.0514	76.5915	76.0735	42.1393	42.2781	42.2685
VC1330	0.352874	4.56955	1.98316	0.200722	23.2438	23.4089	23.2506	18.181	18.2408	18.2367
VC1332	0.0467513	4.51792	0.0572723	0.858402	20.2329	20.3766	20.2388	19.592	19.6565	19.652
VC1335	0.180401	4.21984	0.513051	0.539153	16.8153	16.9347	16.8202	14.8303	14.8792	14.8758
VC1336	0.0196684	4.61062	0.0057228	0.941756	21.5062	21.6589	21.5124	21.2221	21.292	21.2872
VC1337	-0.0618074	4.02246	0.0677635	0.845322	13.2494	13.3435	13.2533	13.8406	13.8862	13.883
VC1338	0.180482	4.47579	1.52242	0.498222	20.4917	20.6372	20.4977	18.0749	18.1345	18.1304
VC1339	-0.172945	3.77801	0.629464	0.620394	10.4485	10.5227	10.4515	11.8	11.8388	11.8362
VC1340	-0.205225	4.66127	2.12234	0.409131	20.6122	20.7586	20.6182	23.7921	23.8705	23.8651
VC1341	0.165399	6.20002	0.779667	0.405744	72.2114	72.7242	72.2324	64.403	64.6151	64.6005
VC1342	0.230561	6.31691	2.99279	0.126045	80.1569	80.7262	80.1802	68.3281	68.5532	68.5376
VC1343	-0.0824546	6.97853	0.0272049	0.873525	115.188	116.006	115.222	122.022	122.424	122.396
VC1344	0.193061	4.04096	1.15273	0.53976	14.6692	14.7734	14.6735	12.8216	12.8639	12.8609
VC1346	-0.149621	4.05476	0.563645	0.632653	13.1686	13.2621	13.1724	14.6273	14.6755	14.6722
VC1347	-0.155838	4.23064	0.392311	0.594141	15.0871	15.1943	15.0915	16.8293	16.8848	16.8809
VC1348	-0.0771498	4.12956	0.0833371	0.799607	14.3429	14.4448	14.3471	15.144	15.1938	15.1904
VC1349	-0.169221	6.97889	2.05814	0.193348	111.653	112.446	111.685	125.616	126.03	126.001
VC1350	-0.0942284	9.2876	0.677488	0.43685	576.073	580.164	576.24	615.22	617.246	617.106
VC1353	-0.140024	7.30558	1.40437	0.273612	142.011	143.019	142.052	156.563	157.079	157.043
VC1354	0.352934	6.69378	13.4065	0.00766112	108.8	109.573	108.832	85.1983	85.4789	85.4595
VC1355	0.0152818	4.19218	0.00473704	0.958915	15.5631	15.6737	15.5677	15.4043	15.455	15.4515
VC1356	-0.0178285	4.72919	0.0156665	0.941296	23.2179	23.3828	23.2247	23.518	23.5955	23.5901
VC1358	0.135867	8.10322	0.291405	0.6056	273.203	275.143	273.282	248.741	249.56	249.503
VC1359	-0.245472	4.20645	0.987963	0.406195	14.3151	14.4167	14.3192	17.0005	17.0565	17.0526
VC1360	-0.590418	4.06529	3.44715	0.104536	11.1566	11.2358	11.1598	16.8683	16.9239	16.92
VC1361	-0.0871565	4.29658	0.16796	0.759767	16.2841	16.3997	16.2888	17.3131	17.3702	17.3662
VC1362	-0.87056	5.8084	5.86175	0.0450517	36.4382	36.6969	36.4488	66.7537	66.9735	66.9584
VC1363	-0.097626	6.68565	0.700683	0.429446	93.1581	93.8197	93.1851	99.7306	100.059	100.036
VC1364	-0.0228129	7.53042	0.0529906	0.82434	173.38	174.612	173.431	176.219	176.8	176.76
VC1365	0.305942	5.78032	5.14219	0.0645896	55.9049	56.3019	55.9211	45.2173	45.3662	45.3559
VC1366	0.154683	6.11908	1.43071	0.290202	67.9191	68.4014	67.9388	61.0265	61.2275	61.2136
VC1367	0.17529	7.70631	3.49613	0.102519	209.687	211.176	209.748	185.76	186.372	186.33
VC1368	-0.127337	6.02249	0.454152	0.5214	57.4996	57.9079	57.5163	62.8431	63.0501	63.0358
VC1371	0.382944	5.45016	9.69189	0.0402391	45.0727	45.3928	45.0858	34.5503	34.6641	34.6562
VC1372	-0.0567069	5.75504	0.113338	0.745971	48.6638	49.0094	48.6779	50.6408	50.8076	50.7961
VC1373	-0.146085	7.78438	2.58342	0.150813	198.219	199.627	198.277	219.447	220.17	220.12
VC1374	0.0426381	7.60507	0.147383	0.712129	186.873	188.2	186.927	181.503	182.101	182.06
VC1375	0.562801	5.40889	8.94996	0.0195118	46.0922	46.4195	46.1056	31.1765	31.2792	31.2721
VC1376	0.18077	6.24267	1.76412	0.224646	74.8171	75.3484	74.8388	66.0189	66.2364	66.2214
VC1377	0.0579155	5.00177	0.130025	0.791383	29.2168	29.4243	29.2253	28.0739	28.1664	28.16
VC1379	-0.0844441	5.12652	0.219776	0.686418	30.4839	30.7004	30.4928	32.3425	32.449	32.4417
VC1380	-0.313344	5.33066	2.89361	0.131511	32.5198	32.7508	32.5293	40.4558	40.589	40.5798
VC1382	0.0472812	8.42109	0.257455	0.627036	331.064	333.415	331.16	320.52	321.575	321.502
VC1384	-0.136736	9.04871	0.779829	0.405698	480.45	483.862	480.589	528.447	530.187	530.067
VC1386	0.0689576	4.88559	0.144332	0.762814	26.8973	27.0884	26.9051	25.6468	25.7313	25.7255
VC1388	-0.106266	6.09556	0.282496	0.61106	61.045	61.4785	61.0627	65.7482	65.9647	65.9498
VC1391	0.114969	4.48104	0.462453	0.665353	20.1318	20.2748	20.1376	18.5879	18.6492	18.6449
VC1392	-0.450588	5.33482	1.94329	0.204803	30.8999	31.1194	30.9089	42.2911	42.4304	42.4208
VC1393	-0.147777	4.29362	0.557299	0.604724	15.8898	16.0026	15.8944	17.6245	17.6825	17.6785
VC1394	-0.207993	4.88371	1.84869	0.36357	24.3344	24.5072	24.3415	28.1393	28.232	28.2256
VC1397	-0.461293	5.11925	3.70439	0.0944912	26.2615	26.4481	26.2692	36.2184	36.3377	36.3294
VC1400	-0.155513	3.52577	0.319596	0.687595	8.52458	8.58512	8.52706	9.51299	9.54432	9.54216
VC1401	-0.617771	4.22057	12.0757	0.0373428	12.4652	12.5537	12.4688	19.2026	19.2658	19.2614
VC1402	-0.406275	4.6279	6.4718	0.107867	18.5978	18.7298	18.6032	24.6977	24.7791	24.7734
VC1403	-0.221637	4.68769	1.48133	0.368091	20.8976	21.046	20.9037	24.3987	24.479	24.4735
VC1405	-0.0815438	5.31326	0.263405	0.67625	34.9953	35.2438	35.0054	37.053	37.175	37.1666
VC1406	-0.215187	5.47289	1.42985	0.269662	37.4436	37.7095	37.4544	43.5048	43.648	43.6381
VC1407	0.396473	6.88726	12.2029	0.00963251	126.387	127.284	126.424	96.0279	96.3442	96.3223
VC1408	0.661324	3.55702	3.16279	0.117361	11.3722	11.453	11.3755	7.14778	7.17132	7.1697
VC1409	0.289247	5.28126	4.02182	0.14437	38.7132	38.9882	38.7245	31.6707	31.775	31.7678
VC1410	0.231375	5.24143	4.53355	0.249335	36.9178	37.18	36.9286	31.4421	31.5457	31.5385
VC1411	-0.0378626	5.53361	0.115087	0.833926	41.7368	42.0333	41.749	42.8679	43.0091	42.9994
VC1413	0.165832	6.77935	2.18706	0.18152	108.951	109.725	108.983	97.1477	97.4676	97.4455
VC1414	-0.126852	8.93551	0.980261	0.354218	445.642	448.807	445.772	486.816	488.419	488.308
VC1415	0.0525938	5.12857	0.231941	0.801231	32.028	32.2555	32.0373	30.8899	30.9916	30.9846
VC1416	-0.292988	6.06784	2.08084	0.19119	55.8384	56.235	55.8547	68.4685	68.694	68.6785
VC1417	-0.103262	5.06552	0.701789	0.629329	28.9423	29.1479	28.9508	31.1121	31.2146	31.2075
VC1418	-0.0736593	6.84302	0.585364	0.515466	105.015	105.761	105.046	110.569	110.933	110.908
VC1419	-0.126666	4.12568	0.19533	0.677376	14.0465	14.1462	14.0506	15.3533	15.4039	15.4004
VC1420	0.170615	3.94928	1.01327	0.601022	13.5363	13.6324	13.5402	12.0176	12.0572	12.0545
VC1421	0.281428	6.62188	2.62989	0.147688	101.144	101.862	101.173	83.2313	83.5054	83.4865
VC1422	0.172381	7.38225	3.6147	0.0978424	166.918	168.104	166.967	148.167	148.655	148.621
VC1423	-0.0247319	7.28457	0.0597486	0.81371	145.808	146.844	145.851	148.394	148.882	148.849
VC1424	0.125487	8.15705	1.75993	0.225142	282.693	284.701	282.775	259.241	260.095	260.036
VC1425	0.355517	9.07165	14.784	0.00599589	575.289	579.374	575.456	449.8	451.282	451.179
VC1426	0.341025	6.72043	8.53972	0.0215658	110.468	111.252	110.5	87.2222	87.5094	87.4896
VC1427	0.229442	6.8891	2.62026	0.148328	120.173	121.027	120.208	102.528	102.866	102.842
VC1428	0.326511	7.85706	12.1404	0.00975183	244.446	246.182	244.517	194.993	195.635	195.59
VC1429	0.196377	5.63942	1.84845	0.258744	48.7753	49.1217	48.7895	42.5701	42.7103	42.7006
VC1430	0.104578	6.28331	1.01212	0.448953	75.102	75.6354	75.1238	69.8711	70.1012	70.0853
VC1431	-0.129598	5.83785	1.03176	0.423199	50.3185	50.6758	50.3331	55.0826	55.264	55.2515
VC1432	0.541875	5.97752	21.6392	0.00216662	69.0859	69.5765	69.1059	47.4343	47.5905	47.5797
VC1433	-0.148231	8.94541	0.293172	0.60453	445.248	448.41	445.377	493.648	495.274	495.161
VC1434	0.207987	8.21294	3.25492	0.112987	301.974	304.118	302.061	261.524	262.386	262.326
VC1435	-0.0152771	5.991	0.0164437	0.921198	58.5038	58.9193	58.5208	59.1527	59.3475	59.334
VC1436	-0.180805	5.62866	1.50069	0.29986	42.4651	42.7666	42.4774	48.1716	48.3303	48.3193
VC1437	-0.0193607	7.75415	0.0449924	0.837895	203.042	204.484	203.101	205.873	206.551	206.505
VC1438	0.243478	5.55212	1.89092	0.21034	46.4856	46.8157	46.4991	39.2637	39.3931	39.3841
VC1439	0.483522	8.4842	2.89182	0.131613	396.91	399.729	397.025	283.965	284.9	284.835
VC1440	0.180246	5.99992	1.35351	0.28175	62.8926	63.3392	62.9108	55.5145	55.6973	55.6847
VC1441	0.224668	8.05078	3.7479	0.0929204	271.089	273.015	271.168	232.075	232.84	232.787
VC1442	0.334792	9.19864	5.47296	0.0508804	624.46	628.895	624.642	495.315	496.946	496.833
VC1443	0.0649544	6.91472	0.0992531	0.761658	115.917	116.74	115.95	110.854	111.219	111.194
VC1444	-0.106936	7.62407	2.09768	0.213863	179.701	180.977	179.753	193.617	194.255	194.211
VC1445	-0.0313284	7.66994	0.13799	0.720973	190.619	191.973	190.674	194.888	195.529	195.485
VC1446	-0.163959	4.95116	1.15911	0.462549	26.0097	26.1944	26.0172	29.1673	29.2634	29.2568
VC1447	0.0733188	4.07878	0.110879	0.813014	14.5234	14.6265	14.5276	13.8033	13.8488	13.8457
VC1448	0.150947	4.97885	0.891374	0.494438	29.6339	29.8443	29.6425	26.6888	26.7767	26.7706
VC1449	0.434576	4.44428	3.66579	0.108697	21.6529	21.8067	21.6592	15.9955	16.0482	16.0445
VC1451	-0.116286	8.83426	1.14247	0.319633	416.895	419.856	417.016	452.089	453.578	453.475
VC1457	-0.149463	4.79527	0.528685	0.527225	23.2732	23.4385	23.28	25.838	25.9231	25.9173
VC1461	0.0144429	4.6624	0.012896	0.953601	22.3282	22.4867	22.3346	22.1137	22.1866	22.1815
VC1465	-0.143534	4.34417	0.915254	0.608243	16.5512	16.6688	16.556	18.3033	18.3636	18.3594
VC1479	0.187061	5.89359	0.54641	0.483174	58.4049	58.8197	58.4219	51.3088	51.4777	51.4661
VC1480	0.127461	6.48848	0.795606	0.401222	87.5601	88.182	87.5856	80.1791	80.4432	80.425
VC1481	0.0397636	7.20544	0.151387	0.708459	141.032	142.033	141.072	137.251	137.703	137.672
VC1482	0.151511	8.14063	3.75845	0.0925447	281.882	283.884	281.964	253.874	254.711	254.653
VC1483	0.363706	8.41654	7.20944	0.0304846	365.421	368.016	365.527	284.084	285.019	284.955
VC1484	-0.0347039	7.27425	0.0591379	0.814644	144.25	145.274	144.292	147.827	148.314	148.28
VC1485	-0.314013	10.1201	1.71519	0.230534	946.87	953.595	947.145	1177.63	1181.51	1181.25
VC1486	0.0893753	8.51281	0.755804	0.412672	357.991	360.533	358.095	336.619	337.728	337.651
VC1487	0.354697	5.2778	4.77172	0.0740929	39.4077	39.6876	39.4192	30.8039	30.9053	30.8983
VC1488	0.281408	8.19322	8.21817	0.0233743	304.867	307.032	304.955	250.923	251.75	251.693
VC1490	0.067939	6.69524	0.305098	0.597417	99.3702	100.076	99.3991	94.8331	95.1454	95.1238
VC1491	0.237523	8.1724	5.54165	0.049782	296.334	298.438	296.42	251.437	252.265	252.208
VC1492	0.0276282	9.66829	0.0278983	0.87194	783.378	788.942	783.606	768.838	771.37	771.195
VC1493	-0.273862	4.69245	1.8805	0.265574	20.5644	20.7104	20.5704	24.8997	24.9817	24.976
VC1494	0.0214895	9.90326	0.0554848	0.820337	920.354	926.89	920.621	907.123	910.111	909.905
VC1496	0.125598	9.74028	1.22325	0.304287	851.239	857.284	851.486	780.582	783.153	782.975
VC1497	0.132133	9.43339	1.97517	0.20153	689.221	694.116	689.422	629.154	631.226	631.083
VC1498	-0.00738661	6.98906	0.00180178	0.967295	119.156	120.003	119.191	119.819	120.213	120.186
VC1499	0.265737	7.39103	11.7259	0.0105929	173.053	174.281	173.103	143.98	144.454	144.421
VC1500	0.0392444	5.81694	0.115719	0.80908	52.6117	52.9853	52.6269	51.2178	51.3865	51.3749
VC1501	-0.159705	7.25484	3.40113	0.106481	136.058	137.024	136.098	152.063	152.564	152.529
VC1502	0.0940985	6.00688	0.435656	0.535357	61.4314	61.8676	61.4492	57.5686	57.7582	57.7451
VC1503	0.00767462	7.23785	0.00423818	0.949863	142.697	143.711	142.739	141.999	142.466	142.434
VC1505	-0.136065	6.66127	1.59556	0.259494	90.3035	90.9448	90.3297	99.2887	99.6157	99.5931
VC1507	0.0682619	8.13962	0.475608	0.512016	273.97	275.916	274.05	261.412	262.273	262.214
VC1508	0.400084	6.3073	5.13312	0.0568042	83.8969	84.4928	83.9213	63.5747	63.784	63.7696
VC1509	-0.140865	4.426	0.421448	0.603819	17.6436	17.7689	17.6487	19.4742	19.5383	19.5339
VC1513	-0.210513	4.12037	0.223704	0.650229	13.5566	13.6529	13.5606	15.7125	15.7643	15.7607
VC1517	-0.100963	3.83748	0.105591	0.767056	11.2593	11.3392	11.2625	12.0895	12.1294	12.1266
VC1519	0.0170557	4.62775	0.0189145	0.94592	21.7706	21.9253	21.777	21.5223	21.5932	21.5883
VC1520	0.039742	8.81004	0.0807144	0.784325	433.019	436.094	433.145	421.426	422.814	422.718
VC1521	-0.203664	5.68556	2.39957	0.233496	43.8765	44.1881	43.8893	50.5691	50.7356	50.7241
VC1522	0.293446	5.18166	3.58838	0.153409	36.0309	36.2868	36.0413	29.3887	29.4855	29.4788
VC1523	0.029053	5.95322	0.0564821	0.851595	57.8191	58.2298	57.8359	56.6876	56.8743	56.8614
VC1524	0.103816	3.9569	0.291564	0.749494	13.3185	13.4131	13.3223	12.3903	12.4311	12.4283
VC1525	-0.0491602	3.92512	0.0521097	0.881266	12.3129	12.4004	12.3165	12.7494	12.7914	12.7885
VC1526	-0.251337	4.5058	2.55967	0.340579	18.001	18.1288	18.0062	21.4594	21.5301	21.5252
VC1527	-0.0670782	5.91934	0.301614	0.66937	54.5677	54.9552	54.5835	57.1945	57.3829	57.3699
VC1528	0.00200999	4.87718	5.59962e-05	0.994232	26.1234	26.3089	26.131	26.0978	26.1837	26.1778
VC1529	-0.256367	4.19509	2.33229	0.387806	14.1315	14.2319	14.1356	16.9109	16.9666	16.9628
VC1531	0.1312	5.79742	1.04809	0.424233	53.5114	53.8914	53.527	48.8693	49.0303	49.0192
VC1532	-0.0817473	7.72918	0.43833	0.528534	195.179	196.565	195.236	206.651	207.332	207.285
VC1533	0.0740721	4.50144	0.157403	0.778796	20.1676	20.3108	20.1735	19.16	19.2231	19.2188
VC1534	0.110644	4.471	0.453162	0.678369	19.9482	20.0899	19.954	18.4741	18.5349	18.5307
VC1537	0.0414721	6.8685	0.129966	0.728807	111.303	112.093	111.335	108.191	108.547	108.522
VC1538	0.203176	7.11379	1.27145	0.295647	139.607	140.598	139.648	121.302	121.702	121.674
VC1539	-0.235874	7.01144	3.62711	0.0973693	111.45	112.241	111.482	131.322	131.755	131.725
VC1539a	-0.0434286	4.88462	0.0481035	0.849298	25.8507	26.0343	25.8583	26.6557	26.7435	26.7374
VC1540	0.262582	6.64459	5.33427	0.0531959	102.175	102.901	102.205	85.1874	85.468	85.4486
VC1541	-0.0448882	4.58751	0.10402	0.860422	20.6633	20.8101	20.6693	21.3292	21.3995	21.3946
VC1542	0.408792	4.76075	4.9315	0.0891269	27.3119	27.5059	27.3199	20.5506	20.6183	20.6136
VC1543	-0.149204	8.89166	1.12592	0.322921	428.747	431.792	428.872	475.674	477.241	477.133
VC1544	-0.274266	8.40507	2.27981	0.173618	291.569	293.64	291.654	352.791	353.953	353.872
VC1545	0.0411117	7.15869	0.152915	0.707074	136.536	137.506	136.576	132.752	133.189	133.159
VC1546	-0.221784	8.50068	1.18475	0.311461	317.889	320.147	317.982	370.89	372.111	372.027
VC1547	-0.164813	9.734	0.707459	0.427323	765.851	771.29	766.074	858.909	861.738	861.542
VC1548	0.0884452	8.85034	0.721345	0.423028	452.754	455.97	452.886	426.002	427.405	427.308
VC1553	-0.381634	4.56564	1.84782	0.215055	17.9118	18.039	17.917	23.3833	23.4603	23.455
VC1554	0.12087	7.53041	1.41654	0.271714	182.085	183.378	182.138	167.511	168.063	168.025
VC1555	0.037111	5.41157	0.0631964	0.84398	39.2014	39.4798	39.2128	38.2187	38.3446	38.3359
VC1556	0.28404	4.61326	3.90641	0.262364	23.5186	23.6856	23.5255	19.3013	19.3649	19.3605
VC1557	-0.081906	6.41794	0.40816	0.542677	77.489	78.0393	77.5115	82.0571	82.3273	82.3087
VC1558	-0.155098	7.24061	4.0481	0.115368	134.932	135.89	134.971	150.324	150.819	150.784
VC1560	0.104062	5.3231	0.304926	0.597519	37.5937	37.8607	37.6047	34.9835	35.0987	35.0908
VC1561	-0.158259	5.95128	1.9571	0.308502	54.025	54.4087	54.0407	60.3283	60.527	60.5133
VC1562	-0.147222	4.31688	0.82923	0.60286	16.183	16.298	16.1877	17.9425	18.0016	17.9976
VC1563	-0.280432	6.02749	0.607371	0.460612	54.5079	54.895	54.5237	66.2575	66.4757	66.4606
VC1565	-0.440618	6.10726	1.84658	0.215193	54.2121	54.5971	54.2279	73.6512	73.8937	73.877
VC1566	-0.368296	5.51595	1.90658	0.208663	36.4352	36.6939	36.4457	47.0874	47.2425	47.2318
VC1567	-0.548403	6.00211	1.69012	0.233634	48.1236	48.4654	48.1376	70.4663	70.6984	70.6823
VC1568	-0.496295	5.26335	3.84498	0.0895376	28.7898	28.9942	28.7981	40.6786	40.8126	40.8034
VC1570	-0.221817	3.89958	1.47161	0.505243	11.3222	11.4026	11.3255	13.2302	13.2737	13.2707
VC1571	-0.248991	3.90349	1.17631	0.454013	11.2413	11.3211	11.2445	13.3879	13.432	13.429
VC1572	-0.561696	8.49939	4.91148	0.0611591	277.846	279.819	277.926	410.332	411.683	411.59
VC1573	-0.404616	9.68662	6.29133	0.0395805	676.388	681.192	676.585	895.775	898.725	898.521
VC1574	0.152728	5.71538	1.82235	0.366568	50.7974	51.1582	50.8122	45.7013	45.8518	45.8414
VC1575	0.0394689	4.79507	0.0756793	0.867326	24.8853	25.0621	24.8926	24.2205	24.3003	24.2948
VC1576	-0.175995	4.92623	1.95237	0.434655	25.4182	25.5987	25.4256	28.7443	28.8389	28.8324
VC1577	-0.0538725	6.42375	0.189219	0.682843	78.5895	79.1476	78.6123	81.6185	81.8873	81.8687
VC1578	0.0962314	5.23319	0.333967	0.632638	35.1045	35.3538	35.1147	32.845	32.9532	32.9457
VC1579	-0.218044	7.62197	4.78763	0.0637836	172.28	173.504	172.33	200.493	201.153	201.107
VC1580	0.128068	4.82774	1.03291	0.583396	26.2791	26.4657	26.2867	24.0463	24.1255	24.12
VC1581	-0.0387626	4.63348	0.041982	0.877225	21.4425	21.5948	21.4487	22.039	22.1116	22.1066
VC1582	-0.574402	4.89267	7.55115	0.0277972	21.1923	21.3428	21.1984	31.6308	31.7349	31.7277
VC1585	-0.274792	4.88914	2.50915	0.22952	23.8232	23.9924	23.8302	28.86	28.9551	28.9485
VC1588	-0.26695	7.36874	2.65923	0.14576	141.616	142.622	141.657	170.497	171.059	171.02
VC1589	-0.958868	7.60878	9.69083	0.0163998	125.396	126.286	125.432	243.962	244.766	244.71
VC1590	-1.31227	6.90272	7.3791	0.0291103	64.4845	64.9424	64.5032	160.388	160.916	160.88
VC1591	-1.25697	4.8336	4.14357	0.0800993	14.8506	14.9561	14.8549	35.6803	35.7978	35.7897
VC1593	0.179234	3.64322	0.302962	0.626858	10.5768	10.6519	10.5799	9.33047	9.3612	9.35907
VC1594	0.0321819	4.46035	0.0349375	0.90435	19.2646	19.4015	19.2702	18.8448	18.9068	18.9026
VC1595	-0.406106	4.79983	10.7831	0.0866147	21.1736	21.324	21.1798	28.1095	28.2021	28.1957
VC1596	0.0557929	4.71516	0.0686402	0.818682	23.57	23.7374	23.5768	22.6806	22.7553	22.7501
VC1597	0.0990024	5.29285	0.163071	0.698064	36.7078	36.9685	36.7185	34.2794	34.3923	34.3845
VC1598	0.15592	4.82918	0.835491	0.504168	26.5538	26.7424	26.5615	23.8308	23.9093	23.9039
VC1599	0.325928	6.50358	3.38977	0.106969	94.3041	94.9738	94.3315	75.2406	75.4884	75.4713
VC1600	0.0703015	5.80458	0.214416	0.66853	52.6997	53.074	52.7151	50.2084	50.3737	50.3623
VC1601	0.0502082	5.01794	0.109438	0.817549	29.49	29.6994	29.4985	28.489	28.5828	28.5763
VC1602	0.0896273	6.83197	0.940934	0.43088	110.254	111.037	110.286	103.648	103.99	103.966
VC1603	-0.0378459	6.49708	0.124791	0.766069	83.2574	83.8486	83.2815	85.5094	85.791	85.7715
VC1604	0.0967083	5.23119	0.784921	0.630884	35.0579	35.3069	35.0681	32.7905	32.8985	32.891
VC1605	-0.12342	5.73078	0.658195	0.462682	46.6858	47.0174	46.6994	50.8879	51.0555	51.044
VC1605a	-0.0987507	6.4201	0.301448	0.599574	77.1402	77.688	77.1626	82.6486	82.9208	82.902
VC1606	0.0839836	5.68553	0.619185	0.622936	48.5874	48.9324	48.6015	45.8518	46.0028	45.9924
VC1607	-0.248615	5.17407	2.16616	0.227327	29.7154	29.9264	29.724	35.3421	35.4585	35.4504
VC1608	-0.119439	4.8117	0.39762	0.611137	23.8213	23.9904	23.8282	25.8989	25.9842	25.9783
VC1609	-0.0867575	4.80581	0.39727	0.712419	24	24.1704	24.007	25.5059	25.5899	25.5841
VC1610	-0.180503	4.6847	0.467756	0.515413	21.172	21.3224	21.1782	24.0204	24.0996	24.0941
VC1611	-0.00941153	6.96864	0.00724183	0.9345	117.368	118.201	117.402	118.186	118.575	118.548
VC1612	0.0124127	4.11693	0.00534231	0.967574	14.6576	14.7617	14.6619	14.5371	14.5849	14.5816
VC1613	0.133434	3.55584	0.198622	0.726789	9.68257	9.75133	9.68538	8.81987	8.84891	8.84691
VC1614	-0.23064	5.15488	2.17612	0.265817	29.4969	29.7064	29.5055	34.6464	34.7605	34.7527
VC1616	0.202108	4.06989	0.51817	0.516255	15.0545	15.1614	15.0589	13.0757	13.1188	13.1158
VC1617	0.0809153	4.90919	0.191977	0.720939	27.4881	27.6833	27.4961	25.9929	26.0785	26.0726
VC1618	-0.155656	4.51917	1.38457	0.552584	18.8473	18.9812	18.8528	21.0176	21.0868	21.082
VC1619	0.100831	5.19	0.380586	0.621853	34.0619	34.3038	34.0718	31.7675	31.8721	31.8649
VC1620	-0.136086	11.714	0.799232	0.400204	3058.74	3080.46	3059.63	3362.72	3373.8	3373.03
VC1621	0.0933255	10.2125	1.0085	0.347797	1169.02	1177.32	1169.36	1096.24	1099.85	1099.6
VC1622	0.0682685	8.77538	0.583859	0.469088	426.814	429.845	426.938	407.252	408.593	408.5
VC1623	0.121007	7.62012	0.850191	0.386338	193.913	195.29	193.969	178.376	178.963	178.923
VC1624	0.125186	8.7335	0.557092	0.47908	422.523	425.524	422.646	387.557	388.834	388.745
VC1625	0.17045	9.84822	1.42156	0.270937	931.162	937.775	931.433	827.73	830.457	830.268
VC1627	0.116999	6.58986	1.43961	0.344919	93.7585	94.4244	93.7858	86.4815	86.7663	86.7467
VC1628	-0.129444	7.38086	0.720667	0.423236	150.3	151.367	150.343	164.489	165.031	164.993
VC1629	0.0485599	7.60223	0.164883	0.696492	186.88	188.207	186.934	180.766	181.361	181.32
VC1630	0.0422849	7.21547	0.111892	0.747529	142.152	143.161	142.193	138.1	138.554	138.523
VC1631	-0.0774133	6.12647	0.370549	0.59519	63.0592	63.5071	63.0776	66.57	66.7893	66.7741
VC1632	-0.0169186	5.7345	0.0206397	0.919388	48.6227	48.968	48.6369	49.2183	49.3804	49.3692
VC1633	0.238178	6.64932	6.43697	0.0497244	101.727	102.45	101.757	86.2629	86.547	86.5274
VC1634	0.0497676	6.27907	0.183023	0.717291	73.5022	74.0242	73.5236	71.0353	71.2693	71.2531
VC1635	-0.247659	6.50137	1.36713	0.279535	77.3655	77.9149	77.388	91.9162	92.2189	92.198
VC1636	0.0863407	5.40448	0.656438	0.647915	39.6556	39.9372	39.6671	37.3603	37.4833	37.4748
VC1637	-0.446996	5.04752	4.73278	0.0649929	25.0517	25.2296	25.0589	34.21	34.3226	34.3148
VC1638	-0.254175	4.98932	4.01043	0.248672	25.8707	26.0545	25.8782	30.8917	30.9935	30.9864
VC1639	0.0720226	5.55763	0.411371	0.687165	44.114	44.4273	44.1268	41.9773	42.1155	42.106
VC1640	0.44303	10.945	6.06937	0.0422925	2169.74	2185.15	2170.37	1596.67	1601.93	1601.57
VC1641	0.204915	5.13368	1.16934	0.326494	33.8202	34.0604	33.83	29.3378	29.4344	29.4278
VC1643	-0.44533	4.79073	4.6997	0.0657368	20.7015	20.8485	20.7075	28.2446	28.3376	28.3312
VC1644	-0.124309	3.87335	0.456396	0.711448	11.4942	11.5759	11.4976	12.545	12.5863	12.5835
VC1645	0.0285838	4.83508	0.0224882	0.902279	25.5433	25.7247	25.5507	25.0502	25.1327	25.127
VC1647	-0.259086	4.28621	2.4094	0.36614	15.155	15.2626	15.1594	18.1684	18.2283	18.2241
VC1649	0.0631603	7.03132	0.21003	0.66025	125.769	126.662	125.805	120.426	120.823	120.796
VC1650	-0.0780871	4.12081	0.0759789	0.797912	14.238	14.3392	14.2422	15.0431	15.0927	15.0893
VC1651	-0.266056	5.6052	5.42546	0.130945	40.4376	40.7247	40.4493	48.6724	48.8327	48.8216
VC1652	-0.187849	5.87539	1.32024	0.287266	50.6044	50.9638	50.6191	57.6831	57.8731	57.8599
VC1653	-0.183399	6.47039	2.53271	0.155766	77.5198	78.0703	77.5423	88.0818	88.3719	88.3518
VC1655	0.466301	5.0565	6.67016	0.0354509	34.624	34.8699	34.6341	25.0375	25.12	25.1143
VC1656	-0.0164007	5.01033	0.0103549	0.940066	28.6552	28.8587	28.6635	28.9963	29.0918	29.0852
VC1658	0.25096	6.50431	4.8368	0.0627244	92.1676	92.8222	92.1944	77.4643	77.7195	77.7018
VC1659	-0.174752	5.08025	1.79018	0.411596	28.5056	28.7081	28.5139	32.2058	32.3119	32.3046
VC1660a	-0.212412	4.65354	1.7829	0.394342	20.4357	20.5808	20.4416	23.7069	23.785	23.7796
VC1660	-0.0963947	4.6987	0.461905	0.693909	22.0674	22.2241	22.0738	23.6107	23.6885	23.6831
VC1661	-0.390098	5.12801	6.48298	0.0631184	27.1964	27.3896	27.2043	35.6941	35.8116	35.8035
VC1662	-0.210745	4.27918	1.17681	0.463152	15.3517	15.4607	15.3562	17.7934	17.852	17.8479
VC1663	-0.000561888	8.16375	3.59758e-05	0.995377	272.131	274.064	272.21	272.351	273.248	273.186
VC1664	0.139922	6.69553	1.7413	0.240423	101.812	102.535	101.842	92.4288	92.7332	92.7122
VC1665	0.0209169	5.69005	0.0217213	0.901894	47.7116	48.0504	47.7255	47.0427	47.1976	47.1869
VC1667	-0.0849226	4.65095	0.15859	0.733382	21.3771	21.5289	21.3833	22.6903	22.765	22.7598
VC1668	0.0122842	5.11199	0.00654204	0.953363	31.2012	31.4228	31.2103	30.9486	31.0505	31.0435
VC1669	0.545661	5.07976	5.46411	0.0510241	36.0367	36.2926	36.0472	24.659	24.7402	24.7346
VC1670	-0.0282148	7.4551	0.130419	0.758211	164.152	165.317	164.199	167.466	168.017	167.979
VC1671	-0.174102	9.49572	2.16223	0.183719	646.758	651.351	646.946	730.033	732.437	732.271
VC1672	-0.0813271	4.56091	0.190613	0.752474	19.9898	20.1318	19.9956	21.1651	21.2348	21.23
VC1673	-0.294286	6.25363	7.13585	0.0353595	63.7314	64.184	63.7499	78.2133	78.4709	78.4531
VC1674	-0.452499	4.42477	5.6199	0.09751	15.6355	15.7465	15.64	21.4506	21.5212	21.5164
VC1675	-0.230378	5.19289	3.41775	0.259794	30.338	30.5535	30.3468	35.6273	35.7446	35.7365
VC1676	-0.515908	4.44449	8.40005	0.0574399	15.4693	15.5792	15.4738	22.1823	22.2554	22.2504
VC1677	-0.381949	3.97786	5.74943	0.238103	11.333	11.4135	11.3363	14.8121	14.8608	14.8575
VC1678	-0.111094	5.86124	1.02329	0.488026	51.5158	51.8817	51.5308	55.6728	55.8561	55.8435
VC1679	-0.279482	5.05494	4.64864	0.193954	26.899	27.09	26.9068	32.6892	32.7968	32.7894
VC1680	0.0200554	6.98118	0.0162083	0.902175	119.624	120.473	119.658	118.02	118.409	118.382
VC1681	-0.0164388	5.66808	0.0195723	0.924027	46.3518	46.6809	46.3652	46.904	47.0584	47.0478
VC1682	-0.0983294	5.78843	0.423452	0.550048	49.1111	49.4599	49.1254	52.6058	52.7791	52.7671
VC1683	-0.349339	6.9999	3.02186	0.1245	105.858	106.61	105.889	134.951	135.395	135.365
VC1684	-0.375116	6.12882	9.29682	0.017968	56.5028	56.904	56.5192	73.3486	73.5901	73.5735
VC1685	-0.149916	5.99375	1.46128	0.32793	55.8653	56.262	55.8815	62.0223	62.2266	62.2125
VC1686	-0.403226	6.36173	8.76481	0.0204062	65.9739	66.4424	65.993	87.3246	87.6122	87.5924
VC1687	-0.0378309	4.78993	0.010441	0.921399	24.1351	24.3065	24.1421	24.79	24.8716	24.866
VC1688	-0.31965	9.57193	5.57823	0.0492097	645.605	650.19	645.793	806.1	808.755	808.572
VC1689	-0.212657	4.8964	0.850327	0.386302	24.5259	24.7001	24.533	28.4528	28.5465	28.54
VC1690	0.0891346	4.27087	0.425579	0.756822	16.9746	17.0952	16.9796	15.9568	16.0094	16.0057
VC1692	-0.0779831	4.44172	0.100958	0.772496	18.2696	18.3994	18.2749	19.2993	19.3629	19.3585
VC1695	0.225164	5.42077	4.67527	0.231331	42.0053	42.3036	42.0175	35.9324	36.0507	36.0426
VC1696	0.351814	5.83683	3.53251	0.101053	59.0535	59.4729	59.0707	46.2666	46.419	46.4085
VC1697	0.219999	7.28327	2.07943	0.191323	158.128	159.251	158.174	135.803	136.25	136.219
VC1698	-0.0428641	5.94589	0.0978378	0.782623	56.0951	56.4935	56.1114	57.8147	58.0051	57.9919
VC1699	-0.173435	5.55188	1.96503	0.333649	40.2759	40.5619	40.2876	45.4557	45.6054	45.595
VC1700	-0.0624939	5.57708	0.380398	0.72503	42.7004	43.0036	42.7128	44.6148	44.7618	44.7516
VC1701	-0.0732473	4.86139	0.326326	0.750713	25.1393	25.3178	25.1466	26.4661	26.5533	26.5473
VC1702	0.103726	5.55313	0.918217	0.562998	44.4405	44.7561	44.4534	41.3661	41.5023	41.4929
VC1703	-0.204901	6.63429	1.19975	0.308637	86.3806	86.994	86.4057	99.6235	99.9516	99.929
VC1704	-0.0841309	7.75234	0.516973	0.494793	198.202	199.609	198.259	210.199	210.891	210.843
VC1706	0.42185	5.00945	7.18726	0.0545809	32.9996	33.2339	33.0091	24.6118	24.6928	24.6872
VC1707	-0.193654	3.875	0.669352	0.564456	11.2172	11.2969	11.2205	12.8519	12.8943	12.8913
VC1708	0.208991	4.45628	1.26879	0.436429	20.3754	20.5202	20.3814	17.6182	17.6762	17.6722
VC1709	0.120099	8.43369	1.36584	0.279745	342.272	344.703	342.372	315.055	316.092	316.021
VC1710	-0.250351	6.77331	4.03748	0.0832956	93.6989	94.3644	93.7262	111.525	111.892	111.867
VC1711	0.0463819	7.56624	0.0385734	0.849722	182.089	183.382	182.142	176.398	176.979	176.939
VC1712	-0.0338657	4.38981	0.0121327	0.915298	17.8343	17.961	17.8395	18.2685	18.3286	18.3245
VC1713	0.374746	4.35038	1.38263	0.277048	19.7862	19.9268	19.792	15.2378	15.288	15.2845
VC1714	0.0262313	8.7103	0.0630373	0.80877	402.092	404.947	402.209	395.01	396.311	396.221
VC1715	0.0688964	5.77973	0.193697	0.676709	51.7416	52.109	51.7566	49.3435	49.506	49.4948
VC1716	0.136762	6.33024	1.97705	0.31389	78.4899	79.0473	78.5127	71.4097	71.6449	71.6286
VC1717	0.153587	6.88981	2.74135	0.168634	117.316	118.149	117.35	105.5	105.847	105.823
VC1718	-0.0755501	7.09512	0.445895	0.5251	125.352	126.243	125.389	132.154	132.589	132.559
VC1719	0.377793	6.00883	1.83856	0.216088	67.3458	67.8241	67.3654	51.8232	51.9939	51.9821
VC1721	0.100734	8.25978	0.93671	0.364489	301.217	303.357	301.305	281.012	281.937	281.873
VC1722	0.36189	8.99492	2.60639	0.149258	546.431	550.312	546.59	425.352	426.753	426.656
VC1723	0.223802	4.48386	2.00089	0.399802	20.9103	21.0588	20.9163	17.8951	17.9541	17.95
VC1724	0.485638	3.63091	0.947823	0.361824	11.5135	11.5952	11.5168	8.19048	8.21745	8.21559
VC1725	0.11344	5.81113	0.479576	0.510315	53.7235	54.105	53.7391	49.6723	49.8359	49.8246
VC1726	-0.0114721	8.63654	0.01499	0.905902	377.004	379.681	377.113	380.173	381.426	381.339
VC1727	-0.231363	9.04017	4.23469	0.0774818	461.223	464.499	461.357	541.698	543.482	543.359
VC1730	0.0559678	9.7081	0.173441	0.689201	813.183	818.958	813.419	782.563	785.14	784.962
VC1731	0.249282	5.93672	0.586367	0.468171	61.4564	61.8929	61.4743	51.706	51.8763	51.8646
VC1732	0.0308569	8.91449	0.12614	0.73264	464.267	467.564	464.402	454.629	456.127	456.023
VC1735	-0.0438565	4.1832	0.0465809	0.882863	15.1385	15.246	15.1429	15.6161	15.6676	15.664
VC1736	0.201824	4.47083	1.29971	0.449802	20.5547	20.7007	20.5607	17.8625	17.9213	17.9173
VC1737	0.871909	7.89463	15.63	0.0051994	291.714	293.786	291.799	159.409	159.934	159.898
VC1738	0.170067	10.2023	3.05885	0.122572	1190.63	1199.08	1190.98	1058.66	1062.15	1061.91
VC1740	-0.317711	5.29146	2.40016	0.164051	31.5461	31.7702	31.5553	39.3647	39.4944	39.4854
VC1743	-0.429574	6.70677	4.16867	0.0793668	83.392	83.9843	83.4163	112.406	112.776	112.75
VC1744	0.0594096	4.59271	0.0510759	0.82748	21.512	21.6648	21.5183	20.6478	20.7158	20.7111
VC1745	-0.125045	6.69257	1.8794	0.295466	92.6962	93.3546	92.7232	101.143	101.476	101.453
VC1746	0.0261526	4.6004	0.0284254	0.918004	21.3923	21.5442	21.3985	21.0146	21.0838	21.079
VC1748	-0.068722	3.89065	0.0561094	0.836811	11.8934	11.9778	11.8968	12.4849	12.526	12.5232
VC1749	-0.1374	3.79718	0.5959	0.691634	10.7531	10.8294	10.7562	11.8449	11.8839	11.8812
VC1750	0.257039	5.52099	2.83962	0.15677	45.6433	45.9675	45.6566	38.1901	38.3159	38.3072
VC1751	-0.0457481	8.09091	0.165434	0.696016	254.582	256.39	254.656	262.898	263.764	263.704
VC1753	0.0623409	7.56021	0.478423	0.510808	182.309	183.604	182.362	174.667	175.242	175.203
VC1754	-0.0376381	7.92257	0.23331	0.643415	226.974	228.586	227.04	233.074	233.841	233.788
VC1755	-0.247768	6.62492	2.2252	0.178212	84.4443	85.044	84.4688	100.332	100.662	100.639
VC1756	-0.102962	6.98613	0.976069	0.355187	114.957	115.773	114.99	123.521	123.928	123.9
VC1757	-0.244781	7.92712	2.49582	0.156952	211.173	212.672	211.234	250.349	251.173	251.116
VC1758	-0.163937	7.01564	0.968378	0.356975	114.802	115.617	114.835	128.686	129.11	129.08
VC1759	0.219504	5.74607	1.27807	0.294489	53.076	53.4529	53.0914	45.5863	45.7365	45.7261
VC1760	-0.0632557	9.01022	0.450164	0.523181	480.239	483.65	480.379	501.979	503.633	503.519
VC1761	-0.112854	6.24147	0.926916	0.42142	67.5893	68.0693	67.6089	73.1294	73.3702	73.3536
VC1762	-0.019291	7.4152	0.0455728	0.836871	160.119	161.256	160.165	162.344	162.878	162.842
VC1763	-0.186755	6.39106	1.6859	0.234162	73.1809	73.7006	73.2022	83.3466	83.6211	83.6022
VC1764	0.0203146	7.38045	0.0451412	0.837632	158.421	159.546	158.467	156.269	156.784	156.749
VC1765	0.0839226	8.73972	0.258732	0.626198	418.548	421.52	418.669	395.053	396.354	396.264
VC1766	0.00447888	7.89165	0.00232843	0.962825	225.407	227.008	225.472	224.802	225.542	225.491
VC1767	0.16221	6.95512	1.49215	0.260347	123.195	124.07	123.231	110.127	110.49	110.465
VC1768	-0.0461587	8.32748	0.222653	0.650985	300.253	302.385	300.34	310.148	311.17	311.099
VC1769	0.0120543	8.1141	0.0191612	0.893696	264.008	265.883	264.085	261.92	262.783	262.723
VC1770	-0.111251	7.09495	1.54761	0.283108	123.745	124.624	123.781	133.731	134.172	134.141
VC1771	-0.00233093	7.73596	0.000843101	0.977624	201.666	203.098	201.724	202.076	202.742	202.696
VC1772	0.226532	5.1655	1.44811	0.272753	34.8614	35.1089	34.8715	29.7899	29.888	29.8812
VC1773	0.0602977	5.98685	0.229509	0.694574	59.8683	60.2935	59.8857	57.4366	57.6257	57.6127
VC1774	-0.0685588	6.00789	0.290689	0.651796	58.1117	58.5244	58.1286	60.9714	61.1722	61.1584
VC1775	0.0799033	7.31615	0.136559	0.722351	154.537	155.635	154.582	146.265	146.747	146.714
VC1776	-0.312467	4.89004	2.05884	0.193281	23.4979	23.6648	23.5047	29.2227	29.319	29.3123
VC1777	-0.207027	4.64017	1.86368	0.408744	20.2718	20.4157	20.2776	23.4289	23.506	23.5007
VC1778	-0.144971	4.52498	0.426713	0.579299	19.0069	19.1418	19.0124	21.038	21.1073	21.1025
VC1779	0.327449	4.70893	1.68869	0.233813	25.6283	25.8103	25.6357	20.4075	20.4747	20.4701
VC1782	-0.308379	3.92094	2.20722	0.350911	11.1436	11.2227	11.1468	13.8348	13.8803	13.8772
VC1783	-0.0554108	4.9783	0.136036	0.801848	27.6023	27.7983	27.6103	28.6999	28.7945	28.7879
VC1784	-0.0749358	5.3246	0.412612	0.699973	35.3734	35.6246	35.3837	37.2815	37.4043	37.3958
VC1791	-0.248894	5.04678	1.96517	0.248558	27.0478	27.2399	27.0556	32.1777	32.2836	32.2763
VC1798	-0.100501	4.36186	0.215876	0.717758	17.0447	17.1657	17.0496	18.291	18.3512	18.3471
VC1799	-0.0891983	4.59166	0.244373	0.726424	20.4021	20.547	20.408	21.7203	21.7919	21.7869
VC1805	0.00554277	4.34919	0.000680147	0.984166	17.5246	17.649	17.5297	17.4642	17.5217	17.5177
VC1806	0.274377	6.14396	1.82352	0.21778	71.8506	72.3609	71.8715	59.4099	59.6055	59.592
VC1808	0.535526	4.90375	1.73064	0.228652	31.5406	31.7646	31.5498	21.7305	21.8021	21.7971
VC1810	0.0498628	5.77852	0.186406	0.762274	51.3621	51.7269	51.377	49.6337	49.7972	49.7859
VC1811	0.0208344	5.48424	0.0255365	0.909849	41.0981	41.39	41.11	40.524	40.6574	40.6482
VC1814	-0.581602	3.9832	4.62035	0.0734642	10.4895	10.564	10.4925	15.7661	15.818	15.8145
VC1815	0.0269456	4.10273	0.016142	0.930072	14.5662	14.6697	14.5705	14.3004	14.3475	14.3442
VC1816	-0.121568	3.98436	0.227732	0.705495	12.5785	12.6678	12.5821	13.701	13.7461	13.743
VC1817	-0.0478624	4.23258	0.0496191	0.869822	15.7118	15.8234	15.7164	16.2528	16.3064	16.3027
VC1819	-0.0368102	3.93428	0.0405945	0.910625	12.4583	12.5468	12.4619	12.7888	12.831	12.8281
VC1821	-0.114246	3.85976	0.399631	0.735243	11.4099	11.491	11.4133	12.3657	12.4064	12.4036
VC1822	-0.294584	5.55773	3.34471	0.108931	38.6453	38.9197	38.6565	47.4477	47.604	47.5932
VC1824	-0.317205	4.12075	1.90603	0.299629	13.0216	13.1141	13.0254	16.2613	16.3148	16.3111
VC1825	-0.275016	4.85546	5.81874	0.234934	23.2315	23.3965	23.2382	28.1482	28.2409	28.2345
VC1826	-0.0550071	3.70463	0.0547146	0.878336	10.2684	10.3413	10.2714	10.6768	10.7119	10.7095
VC1827	-0.0760153	5.97414	0.160189	0.700587	56.5757	56.9774	56.5921	59.6682	59.8647	59.8512
VC1828	0.0417553	7.48467	0.06553	0.805116	171.701	172.92	171.751	166.869	167.419	167.381
VC1831	-0.114454	5.74577	1.22402	0.493868	47.3499	47.6862	47.3637	51.2911	51.46	51.4484
VC1832	0.232132	7.09163	2.56488	0.152085	138.73	139.715	138.77	118.142	118.531	118.504
VC1833	0.104048	7.14843	1.17762	0.312817	138.469	139.452	138.509	128.879	129.304	129.274
VC1834	0.293988	9.25064	5.16859	0.0561452	639.346	643.886	639.531	521.674	523.392	523.273
VC1835	0.367149	11.1704	2.20534	0.179924	2480.28	2497.9	2481	1923.77	1930.11	1929.67
VC1836	0.0949542	11.1602	0.958897	0.359199	2257.95	2273.99	2258.61	2115	2121.96	2121.48
VC1837	0.0241663	8.30452	0.0617407	0.810701	302.801	304.951	302.889	297.893	298.874	298.807
VC1838	0.179822	6.56894	2.45593	0.15986	94.3105	94.9803	94.3379	83.2787	83.5529	83.534
VC1839	0.198048	7.19289	1.14512	0.319112	147.352	148.399	147.395	128.489	128.912	128.883
VC1840	0.249025	6.33637	2.43503	0.161413	81.7533	82.3339	81.777	68.8015	69.0281	69.0124
VC1841	0.363718	6.28894	1.03907	0.341045	81.9067	82.4884	81.9305	63.6533	63.863	63.8485
VC1843	0.0470258	8.72832	0.235958	0.641568	410.079	412.991	410.198	397.089	398.397	398.307
VC1844	0.0878215	9.10055	0.39493	0.549119	538.773	542.599	538.929	507.159	508.829	508.714
VC1845	-0.0804045	7.46473	0.28114	0.611901	162.243	163.396	162.291	171.621	172.186	172.147
VC1846	0.00198042	7.04097	0.000403178	0.984525	123.997	124.877	124.033	123.878	124.286	124.258
VC1847	-0.19562	5.43115	1.25659	0.298272	36.5901	36.85	36.6008	41.9392	42.0774	42.0678
VC1848	0.220291	8.66289	3.67416	0.0956037	414.908	417.855	415.029	356.285	357.459	357.378
VC1849	0.188215	9.17381	3.26062	0.112724	586.046	590.208	586.216	514.567	516.262	516.144
VC1850	0.170793	5.89405	0.79183	0.402285	58.1169	58.5297	58.1338	51.6361	51.8061	51.7944
VC1851	0.0157305	5.92311	0.0204929	0.919871	56.3265	56.7265	56.3428	55.7376	55.9211	55.9085
VC1852	0.0066752	6.77728	0.00371061	0.954194	103.117	103.849	103.147	102.683	103.022	102.998
VC1853	0.00189167	8.02746	0.000395054	0.984682	247.631	249.39	247.703	247.41	248.225	248.169
VC1854	0.700239	8.59787	2.70058	0.1431	456.176	459.416	456.309	280.832	281.757	281.693
VC1855	0.213394	7.77987	2.52269	0.155034	223.505	225.093	223.57	192.838	193.473	193.429
VC1856	0.00465088	6.37325	0.00137039	0.971828	77.3884	77.9379	77.4108	77.1711	77.4253	77.4077
VC1857	0.00862934	6.02488	0.00466185	0.954374	60.4412	60.8704	60.4588	60.1051	60.3031	60.2894
VC1858	0.427283	4.64452	2.55748	0.152596	25.1622	25.3408	25.1695	18.688	18.7495	18.7453
VC1859	-0.0211261	7.28436	0.071443	0.82774	145.97	147.007	146.013	148.187	148.675	148.642
VC1860	0.202757	7.57119	2.1076	0.188688	192.457	193.824	192.513	167.278	167.829	167.79
VC1861	0.0547013	4.482	0.177147	0.836844	19.7398	19.88	19.7455	19.0086	19.0712	19.0669
VC1862	0.161694	4.69789	0.874946	0.509485	24.1059	24.2771	24.1129	21.5458	21.6168	21.6119
VC1863	-0.0857896	6.67026	0.750481	0.475611	92.5414	93.1986	92.5683	98.26	98.5836	98.5612
VC1864	0.249881	6.29028	2.58041	0.151019	79.137	79.699	79.16	66.5595	66.7787	66.7636
VC1865	-0.01467	9.77432	0.00102552	0.975322	831.02	836.921	831.261	839.865	842.631	842.44
VC1866	-0.308597	12.7786	5.15829	0.0563356	6000.45	6043.07	6002.2	7434.71	7459.2	7457.5
VC1867	0.0437308	8.00979	0.187615	0.677584	248.137	249.9	248.209	240.826	241.619	241.564
VC1868	-0.0800153	4.65605	0.377782	0.747793	21.4947	21.6473	21.5009	22.7371	22.812	22.8068
VC1869	0.202095	6.2132	0.805622	0.398422	73.7706	74.2945	73.792	64.1383	64.3496	64.335
VC1871	-0.025544	8.97171	0.00323445	0.956192	473.785	477.149	473.922	482.452	484.041	483.931
VC1872	-0.406547	6.67677	5.7447	0.0467108	82.3902	82.9753	82.4141	109.295	109.655	109.63
VC1873	-0.426344	4.88881	2.25313	0.175842	22.4454	22.6048	22.4519	30.2182	30.3177	30.3108
VC1874	-0.286239	5.16731	5.5097	0.165756	29.1486	29.3556	29.1571	35.5877	35.7049	35.6968
VC1875	0.0993879	7.07781	1.25796	0.339751	131.551	132.485	131.589	122.836	123.241	123.213
VC1876	-0.0358109	5.50355	0.0492576	0.843999	40.8623	41.1525	40.8742	41.9099	42.048	42.0384
VC1877	0.0939165	6.74486	0.62133	0.455706	103.824	104.562	103.854	97.3135	97.634	97.6119
VC1878	0.175991	7.14214	4.44004	0.0842491	141.17	142.172	141.211	124.996	125.407	125.379
VC1879	-0.384477	6.08688	1.76332	0.224741	54.6292	55.0172	54.6451	71.3801	71.6152	71.599
VC1880	0.303532	5.80557	1.72726	0.229061	56.8912	57.2952	56.9077	46.0926	46.2444	46.234
VC1882	-0.003278	6.59758	0.00109579	0.978347	90.4932	91.1359	90.5195	90.7373	91.0361	91.0155
VC1883	-0.2129	5.86727	1.69854	0.232586	49.8418	50.1958	49.8563	57.8115	58.0018	57.9887
VC1884	-0.0540301	6.37438	0.202964	0.686282	75.8739	76.4128	75.896	78.807	79.0666	79.0487
VC1885	0.0943659	6.33425	0.396725	0.548236	77.6083	78.1595	77.6309	72.7169	72.9564	72.9399
VC1886	-0.113991	8.35584	1.03175	0.342644	298.938	301.061	299.025	323.662	324.728	324.654
VC1887	0.0909658	7.89441	1.26032	0.297609	232.602	234.254	232.67	218.472	219.192	219.142
VC1888	-0.0164434	9.03031	0.0219589	0.886259	495.079	498.595	495.223	500.964	502.614	502.5
VC1889	0.300593	4.80616	4.89954	0.202605	27.3365	27.5306	27.3444	22.1808	22.2538	22.2488
VC1890	0.199692	7.75849	5.12963	0.0568697	219.215	220.772	219.279	190.942	191.571	191.528
VC1892	0.18032	6.45324	0.809785	0.397267	86.8945	87.5117	86.9198	76.7025	76.9551	76.9376
VC1893	-0.0963395	6.95393	0.574964	0.472367	112.646	113.446	112.679	120.484	120.881	120.854
VC1894	-0.0547984	7.94907	0.487817	0.506817	229.824	231.456	229.891	238.826	239.613	239.559
VC1895	-0.346843	6.4475	5.79442	0.0459965	71.689	72.1981	71.7098	91.2443	91.5448	91.524
VC1896	-0.0808057	7.67197	0.638075	0.449939	187.579	188.911	187.633	198.475	199.128	199.083
VC1897	0.0942058	6.44253	0.491127	0.505425	83.8142	84.4094	83.8385	78.541	78.7997	78.7818
VC1898	-0.0508965	7.12453	0.285197	0.618713	129.097	130.014	129.135	133.793	134.234	134.204
VC1899	-0.255885	8.29499	3.03839	0.123634	271.9	273.831	271.979	324.827	325.896	325.823
VC1900	0.334404	7.7014	3.29877	0.110982	219.753	221.313	219.816	174.335	174.91	174.87
VC1901	0.279314	9.0712	7.77669	0.0261894	561.74	565.73	561.904	463.036	464.561	464.455
VC1902	-0.0369247	6.36348	0.0692112	0.799855	75.7452	76.2831	75.7672	77.7446	78.0006	77.9829
VC1903	0.0942706	8.77084	0.931217	0.365818	429.208	432.256	429.333	402.219	403.544	403.452
VC1904	0.376092	8.99907	2.53228	0.154357	550.373	554.282	550.533	424.223	425.62	425.524
VC1905	-0.150147	10.1889	2.53956	0.153845	1056.09	1063.59	1056.4	1172.43	1176.29	1176.03
VC1906	0.0549141	6.56032	0.165718	0.695771	89.9178	90.5564	89.944	86.5911	86.8763	86.8566
VC1907	0.104919	8.60774	0.540183	0.485591	384.475	387.206	384.587	357.648	358.826	358.744
VC1909	0.119146	7.44642	0.97337	0.355813	171.572	172.791	171.622	158.029	158.549	158.513
VC1910	0.197686	6.86968	1.86924	0.212694	117.337	118.17	117.371	102.339	102.676	102.652
VC1911	0.229486	7.20043	3.30137	0.110865	149.638	150.701	149.681	127.667	128.087	128.058
VC1912	0.0250686	7.78489	0.0937775	0.76809	210.678	212.174	210.739	207.133	207.815	207.768
VC1913	0.387471	5.28602	0.70516	0.428042	40.0441	40.3285	40.0558	30.5959	30.6967	30.6897
VC1914	-0.0970871	8.84585	0.221179	0.65205	423.187	426.193	423.31	452.844	454.335	454.232
VC1915	0.230919	13.7246	5.39495	0.0521662	13974.3	14073.6	13978.4	11912.4	11951.6	11948.9
VC1916	0.217421	6.50213	2.78232	0.138031	91.0466	91.6932	91.0731	78.3246	78.5826	78.5648
VC1918	-0.0409302	9.89905	0.0905527	0.771976	897.96	904.337	898.22	924.19	927.233	927.023
VC1919	0.174011	9.02823	0.475758	0.511952	527.153	530.897	527.306	467.436	468.975	468.869
VC1920	-0.0144918	9.74378	0.0199444	0.891561	813.626	819.404	813.862	822.184	824.892	824.705
VC1921	0.184265	10.1947	1.92397	0.206821	1189.88	1198.33	1190.23	1047.64	1051.09	1050.85
VC1922	0.236716	9.13351	5.05105	0.058368	578.79	582.901	578.958	491.391	493.009	492.898
VC1923	0.312907	11.0199	6.48977	0.037344	2197.5	2213.1	2198.13	1769.74	1775.57	1775.16
VC1925	0.0269453	5.4639	0.0566711	0.884368	40.5797	40.8679	40.5915	39.8432	39.9744	39.9653
VC1926	-0.373796	5.3048	3.51357	0.101812	31.167	31.3883	31.176	40.4386	40.5718	40.5626
VC1927	0.172413	3.82216	0.651055	0.615316	12.2228	12.3096	12.2263	10.8364	10.8721	10.8697
VC1931	-0.0875528	7.53327	0.33044	0.5829	169.796	171.002	169.845	180.503	181.097	181.056
VC1934	0.110199	4.91437	0.675476	0.626036	27.8658	28.0637	27.8739	25.8182	25.9032	25.8974
VC1935	-0.0892869	5.73542	0.593421	0.594413	47.423	47.7598	47.4368	50.4797	50.646	50.6345
VC1936	-0.0884609	5.54713	0.401152	0.622084	41.3985	41.6925	41.4105	44.0426	44.1877	44.1777
VC1937	-0.00429528	4.46325	0.000473743	0.987185	19.0671	19.2025	19.0726	19.1323	19.1953	19.1909
VC1938	-0.273693	4.25151	3.31549	0.346237	14.6711	14.7753	14.6753	17.7693	17.8278	17.8238
VC1939	-0.0942775	6.98645	0.439748	0.527887	115.343	116.162	115.376	123.192	123.597	123.569
VC1940	-0.0770471	5.40646	0.257499	0.68385	37.525	37.7915	37.5359	39.6068	39.7373	39.7283
VC1941	0.284559	6.94886	5.71286	0.0471757	127.551	128.457	127.588	104.74	105.085	105.061
VC1942	0.303406	7.72365	6.64407	0.0357169	221.077	222.647	221.141	179.198	179.788	179.747
VC1944	-0.0321813	4.76584	0.0557561	0.892818	23.7472	23.9158	23.7541	24.2958	24.3758	24.3703
VC1945	-0.0258143	4.98021	0.0542731	0.9069	27.9302	28.1286	27.9383	28.4486	28.5423	28.5358
VC1947	-0.307871	5.19763	3.35034	0.131909	29.5591	29.769	29.5677	36.6355	36.7562	36.7479
VC1949	-0.341737	3.79732	2.7514	0.325287	9.95026	10.0209	9.95315	12.6484	12.6901	12.6872
VC1950	-0.279497	8.21379	0.578766	0.470961	254.631	256.439	254.705	309.219	310.238	310.167
VC1951	-0.217287	8.14544	0.714741	0.425062	248.518	250.283	248.59	289.055	290.007	289.941
VC1952	-0.100782	4.34917	0.394968	0.71832	16.8759	16.9957	16.8808	18.1135	18.1732	18.1691
VC1955	-0.0471497	4.83082	0.102845	0.839743	24.7993	24.9755	24.8065	25.6381	25.7225	25.7167
VC1956	-0.135775	8.29416	1.95576	0.203514	284.099	286.117	284.182	312.278	313.306	313.235
VC1957	0.0560413	6.69655	0.156779	0.703606	99.0609	99.7645	99.0897	95.3218	95.6357	95.6141
VC1959	0.000800428	6.60185	2.50555e-05	0.996142	90.895	91.5406	90.9215	90.8825	91.1818	91.1612
VC1960	-0.020373	7.762	0.0141408	0.908591	204.089	205.538	204.148	207.08	207.762	207.714
VC1961	0.136637	5.69159	0.947506	0.422826	49.6698	50.0226	49.6843	45.1891	45.3379	45.3277
VC1962	0.478908	6.72238	18.3003	0.00343093	115.26	116.079	115.294	82.7008	82.9732	82.9544
VC1963	0.169519	5.94123	2.55359	0.277144	60.0905	60.5172	60.1079	53.4373	53.6133	53.6011
VC1964	0.0888845	7.75542	0.863883	0.382744	210.902	212.4	210.963	198.376	199.029	198.984
VC1965	0.365307	5.69874	3.32308	0.109891	53.6818	54.063	53.6974	41.6629	41.8001	41.7906
VC1966	0.137528	6.48485	1.17131	0.314025	87.6263	88.2486	87.6518	79.6809	79.9433	79.9252
VC1967	0.192784	5.342	0.571656	0.473597	39.2505	39.5292	39.2619	34.3396	34.4527	34.4449
VC1968	0.132628	5.50725	0.654335	0.467108	43.4029	43.7112	43.4156	39.5964	39.7268	39.7178
VC1970	-0.293375	6.99178	7.2084	0.0304933	107.548	108.312	107.579	131.884	132.318	132.288
VC1971	-0.174001	6.64279	0.144765	0.71456	87.9024	88.5267	87.928	99.2275	99.5543	99.5317
VC1972	-0.0356803	6.88796	0.00535752	0.943642	109.866	110.646	109.897	112.667	113.038	113.012
VC1973	-0.032859	8.35282	0.00713871	0.934966	307.038	309.218	307.127	314.245	315.28	315.209
VC1974	-0.0751576	7.57204	0.174781	0.688079	175.252	176.497	175.303	184.708	185.316	185.274
VC1975	-0.18486	7.55976	3.57117	0.0995255	166.975	168.161	167.024	189.898	190.523	190.48
VC1976	0.000855706	7.27622	6.50597e-05	0.993783	146.252	147.29	146.294	146.226	146.707	146.674
VC1977	-0.0946326	7.79875	1.06647	0.335164	203.977	205.426	204.036	217.905	218.622	218.573
VC1978	0.0520434	5.35425	0.236273	0.786824	37.7869	38.0553	37.7979	36.4589	36.579	36.5707
VC1979	-0.15436	7.43831	2.65303	0.146164	155.068	156.169	155.113	172.666	173.235	173.195
VC1980	-0.334585	4.43973	5.54835	0.216588	16.5747	16.6924	16.5795	20.9423	21.0112	21.0065
VC1981	-0.0826883	4.5003	0.242368	0.753954	19.0781	19.2136	19.0837	20.2193	20.2859	20.2813
VC1983	0.0383883	8.4071	0.178926	0.68464	326.855	329.176	326.95	318.402	319.45	319.378
VC1984	0.116128	6.44381	0.98496	0.372414	84.5076	85.1077	84.5321	77.9948	78.2516	78.2339
VC1985	-0.025723	7.82613	0.0570212	0.817919	213.057	214.57	213.119	216.983	217.698	217.648
VC1986	-0.408042	6.17916	5.15205	0.0564513	57.8151	58.2257	57.8319	76.7867	77.0396	77.0222
VC1987	-0.445903	6.7088	5.45638	0.0511502	82.9696	83.5589	82.9938	113.111	113.483	113.458
VC1988	-0.199752	5.06986	1.93439	0.350041	28.0299	28.229	28.038	32.2243	32.3305	32.3231
VC1989	-0.101749	6.77126	0.284101	0.610068	98.825	99.5268	98.8537	106.1	106.449	106.425
VC1990	-0.0330524	7.09129	0.178006	0.75029	126.907	127.809	126.944	129.906	130.333	130.304
VC1992	0.193597	7.77699	1.24901	0.299624	221.636	223.21	221.7	193.869	194.507	194.463
VC1993	-0.0383713	5.34811	0.115167	0.842346	36.456	36.7149	36.4666	37.4577	37.581	37.5725
VC1994	-0.00190645	8.56876	0.000493003	0.982888	360.806	363.368	360.911	361.434	362.625	362.542
VC1995	0.149919	6.76109	1.98119	0.200921	106.995	107.755	107.026	96.4626	96.7803	96.7584
VC1996	-0.0753749	4.88864	0.108508	0.75122	25.6324	25.8144	25.6398	27.0252	27.1142	27.108
VC1997	0.278057	6.03106	5.33347	0.0662349	66.3529	66.8241	66.3722	54.7223	54.9025	54.8901
VC1998	0.179391	5.59895	2.99623	0.309023	47.1051	47.4397	47.1188	41.6002	41.7372	41.7278
VC2000	0.0115112	12.8115	0.00752997	0.933213	6898.23	6947.22	6900.24	6846.27	6868.82	6867.26
VC2001	-0.380521	8.54149	13.8141	0.00711251	307.782	309.968	307.872	400.88	402.2	402.109
VC2002	-0.165495	7.01915	1.07015	0.334386	115.021	115.838	115.054	129.071	129.496	129.466
VC2003	0.036476	6.23464	0.11206	0.795055	70.8883	71.3917	70.9089	69.1442	69.372	69.3562
VC2004	-0.082638	7.77903	0.153968	0.706124	202.044	203.479	202.103	214.052	214.757	214.709
VC2005	0.152447	6.60908	1.53352	0.254418	96.165	96.8479	96.1929	86.5455	86.8305	86.8108
VC2006	0.0783326	7.53623	0.939923	0.377853	180.244	181.524	180.296	170.783	171.345	171.306
VC2007	0.00744451	7.12652	0.00506539	0.945197	131.94	132.877	131.979	131.315	131.748	131.718
VC2008	-0.156966	6.26102	1.88258	0.259061	67.446	67.925	67.4656	75.2441	75.4919	75.4748
VC2009	-0.1829	7.90028	5.24229	0.0548075	212.078	213.584	212.14	240.861	241.654	241.599
VC2010	-0.144181	3.65226	0.36298	0.694593	9.51917	9.58677	9.52193	10.5372	10.5719	10.5695
VC2011	-0.010264	5.40793	0.00818241	0.9563	38.4592	38.7323	38.4704	38.7509	38.8785	38.8697
VC2012	0.10543	6.05319	0.728256	0.482301	63.744	64.1967	63.7625	59.2678	59.463	59.4495
VC2013	-0.0590928	11.0826	0.308919	0.595178	2029.04	2043.45	2029.63	2114.76	2121.73	2121.24
VC2014	0.0250051	4.79398	0.0279662	0.915743	24.7413	24.917	24.7485	24.3242	24.4043	24.3988
VC2015	0.165551	5.65882	1.59696	0.33703	48.9718	49.3196	48.9861	43.6674	43.8112	43.8013
VC2016	-0.143898	5.9102	0.631198	0.452292	52.7302	53.1047	52.7456	58.2983	58.4903	58.4771
VC2017	0.237376	6.07921	1.5548	0.251442	67.8032	68.2847	67.8229	57.5217	57.7111	57.698
VC2018	-0.0523271	6.56576	0.204736	0.675131	86.9676	87.5852	86.9928	90.2221	90.5192	90.4987
VC2019	0.175794	10.1585	2.20875	0.179628	1157.12	1165.34	1157.45	1024.79	1028.16	1027.93
VC2020	0.417628	10.2234	4.16526	0.0794659	1305.06	1314.32	1305.44	977.414	980.633	980.41
VC2021	0.0331024	9.42016	0.119297	0.739665	660.512	665.203	660.704	645.797	647.924	647.777
VC2022	0.0475269	9.17747	0.239676	0.638996	560.691	564.673	560.854	542.743	544.531	544.408
VC2023	0.0254524	9.31399	0.0380376	0.850755	611.898	616.244	612.076	601.447	603.428	603.291
VC2024	0.283604	8.00259	6.72629	0.0348874	267.045	268.942	267.123	219.457	220.18	220.13
VC2025	0.513247	7.13849	3.34502	0.108918	156.104	157.212	156.149	109.381	109.742	109.717
VC2026	0.573448	10.4619	3.97861	0.085142	1610.68	1622.12	1611.15	1082.8	1086.37	1086.12
VC2027	0.304313	6.20674	1.28337	0.293566	75.8491	76.3878	75.8711	61.4267	61.629	61.615
VC2028	0.144934	6.89418	0.864385	0.382613	117.345	118.179	117.379	106.162	106.512	106.487
VC2030	0.148404	11.2375	2.01036	0.198002	2424.99	2442.21	2425.69	2188.85	2196.05	2195.56
VC2031	0.441627	5.49367	10.5756	0.0164027	47.3414	47.6776	47.3551	34.8393	34.954	34.9461
VC2032	-0.00122068	5.69884	8.0619e-05	0.993712	47.647	47.9854	47.6608	47.7073	47.8645	47.8536
VC2033	-0.293653	12.6863	1.76399	0.224662	5660.85	5701.05	5662.49	6941.66	6964.52	6962.94
VC2035	0.296283	5.01692	5.16393	0.174618	31.9367	32.1635	31.946	25.9953	26.0809	26.075
VC2036	-0.163222	10.1203	2.88779	0.131842	1002.19	1009.31	1002.48	1122.72	1126.42	1126.16
VC2037	0.176354	8.65491	0.962112	0.358443	406.796	409.685	406.914	360.125	361.311	361.229
VC2038	-0.272826	3.8779	1.79965	0.416838	10.9131	10.9906	10.9163	13.2164	13.2599	13.2569
VC2039	0.0890621	7.26258	1.3094	0.362288	149.287	150.348	149.331	140.401	140.864	140.832
VC2040	0.284091	7.4539	3.20417	0.11537	181.901	183.193	181.954	149.428	149.92	149.886
VC2041	0.107153	8.26547	1.48586	0.261267	303.064	305.217	303.152	281.479	282.406	282.342
VC2042	-0.203649	5.36764	1.90194	0.288528	34.8312	35.0786	34.8413	40.1475	40.2798	40.2706
VC2043	-0.040031	6.6007	0.160092	0.746056	89.5355	90.1713	89.5615	92.0966	92.3999	92.379
VC2044	0.563839	7.6593	14.8169	0.00596209	228.219	229.839	228.285	154.414	154.923	154.888
VC2045	0.658245	8.6937	8.08589	0.024175	482.243	485.668	482.383	305.654	306.661	306.592
VC2046	0.152087	5.87935	2.24161	0.340235	57.1517	57.5576	57.1683	51.4426	51.612	51.6003
VC2047	0.0905955	5.76903	0.759798	0.584858	51.7204	52.0877	51.7354	48.5852	48.7452	48.7341
VC2048	0.232818	6.67841	3.48543	0.102955	103.667	104.403	103.697	88.2358	88.5264	88.5063
VC2049	-0.0679474	7.12059	0.443233	0.526303	127.967	128.876	128.004	134.2	134.642	134.611
VC2050	-0.00167384	6.70738	0.000174017	0.989833	97.8616	98.5566	97.89	98.0163	98.3391	98.3168
VC2051	0.0294741	6.3439	0.0628094	0.826422	76.4412	76.9841	76.4634	74.9241	75.1709	75.1538
VC2052	0.195098	7.87049	1.17771	0.3128	236.731	238.412	236.8	206.858	207.54	207.493
VC2053	0.0288011	6.602	0.0478551	0.832908	91.7888	92.4407	91.8155	90.0097	90.3062	90.2857
VC2054	0.0467182	4.70144	0.083153	0.84854	23.2548	23.4199	23.2615	22.5192	22.5934	22.5883
VC2055	-0.0765984	6.84879	0.205201	0.663885	105.334	106.082	105.364	111.131	111.497	111.471
VC2056	0.119231	5.6722	1.27282	0.487359	48.6938	49.0396	48.708	44.8402	44.9879	44.9777
VC2057	0.199302	6.34953	3.74517	0.139824	81.2177	81.7945	81.2413	70.7518	70.9848	70.9687
VC2058	0.0701092	6.75306	0.406812	0.5482	103.593	104.329	103.623	98.7145	99.0396	99.0172
VC2059	-0.20983	8.42402	2.95402	0.128145	302.688	304.838	302.776	350.24	351.394	351.314
VC2060	-0.274635	8.33805	3.18552	0.116261	278.212	280.188	278.293	336.716	337.825	337.749
VC2061	-0.0526101	7.43459	0.274206	0.616243	160.425	161.564	160.472	166.457	167.006	166.968
VC2062	-0.0992528	8.40213	1.07373	0.333631	310.388	312.592	310.478	332.641	333.736	333.661
VC2063	-0.0650971	9.52753	0.528109	0.490339	687.752	692.636	687.952	719.802	722.173	722.009
VC2064	0.152017	8.53344	2.22079	0.178591	370.813	373.447	370.921	333.856	334.955	334.879
VC2065	0.123698	8.14623	1.16094	0.316025	280.4	282.392	280.482	257.458	258.306	258.247
VC2066	0.0181176	7.77933	0.0438859	0.839868	209.358	210.845	209.419	206.831	207.512	207.465
VC2067	-0.321544	7.96651	4.50607	0.0703224	210.816	212.313	210.877	263.591	264.459	264.399
VC2068	0.00230202	7.80761	0.000537625	0.982131	212.378	213.886	212.44	212.128	212.826	212.778
VC2069	-0.0523478	7.42802	0.31529	0.591485	159.7	160.834	159.747	165.675	166.221	166.183
VC2070	-0.0268599	5.51503	0.0635373	0.882402	41.3371	41.6307	41.3492	42.1339	42.2727	42.2631
VC2072	-0.0288635	7.11654	0.0926282	0.77816	129.373	130.292	129.411	132.045	132.48	132.45
VC2073	-0.0453412	4.87586	0.171039	0.843251	25.6666	25.8489	25.6741	26.5012	26.5884	26.5824
VC2074	0.182396	8.55954	4.06313	0.0825077	381.388	384.096	381.498	336.219	337.326	337.25
VC2075	0.104556	5.79243	1.10519	0.525078	52.8465	53.2218	52.8619	49.1639	49.3258	49.3147
VC2076	-0.10519	5.9864	0.191355	0.674607	56.4791	56.8802	56.4956	60.7859	60.9861	60.9722
VC2077	-0.066451	8.68617	0.111491	0.747963	382.8	385.519	382.911	401.018	402.338	402.247
VC2078	-0.139992	6.27752	1.12489	0.323129	68.6688	69.1565	68.6888	75.7104	75.9598	75.9426
VC2080	0.00931421	7.21284	0.0132662	0.92442	140.293	141.289	140.333	139.447	139.906	139.875
VC2081	0.180298	6.19421	2.44535	0.206484	72.2641	72.7773	72.2851	63.7866	63.9967	63.9822
VC2082	0.235675	6.57562	3.49153	0.102706	96.4783	97.1635	96.5063	81.9532	82.2231	82.2045
VC2083	0.169285	5.72502	2.17718	0.315012	51.4312	51.7964	51.4461	45.7422	45.8929	45.8825
VC2084	-0.131067	9.59383	1.14602	0.318936	703.364	708.359	703.568	770.59	773.128	772.953
VC2085	-0.0424091	9.63248	0.150388	0.70937	745.748	751.044	745.965	768.32	770.85	770.675
VC2086	0.0985587	9.01167	0.572355	0.473337	508.287	511.896	508.434	474.912	476.476	476.368
VC2087	-0.0507814	10.3925	0.211733	0.65898	1260.53	1269.49	1260.9	1306.24	1310.55	1310.25
VC2088	0.0889146	7.01841	0.935195	0.403563	125.718	126.611	125.755	118.246	118.635	118.609
VC2089	0.171364	8.91754	2.31597	0.170665	487.646	491.109	487.787	433.198	434.624	434.526
VC2090	0.271426	6.77614	5.48549	0.0506776	112.449	113.248	112.482	93.1817	93.4886	93.4674
VC2091	0.526025	7.65141	9.92142	0.0155632	224.552	226.146	224.617	155.97	156.484	156.449
VC2092	0.189198	9.84466	3.8462	0.0894959	934.542	941.179	934.813	820.008	822.708	822.522
VC2093	0.0476259	6.18341	0.184064	0.739183	68.6066	69.0939	68.6266	66.4025	66.6212	66.6061
VC2094	-0.00237219	6.61826	0.000402956	0.984529	91.8572	92.5096	91.8839	92.047	92.3502	92.3293
VC2095	-0.0598779	9.13114	0.225161	0.649184	523.023	526.737	523.175	545.42	547.217	547.093
VC2096	0.300989	7.55988	9.2416	0.018203	196.968	198.367	197.025	159.922	160.448	160.412
VC2097	-0.0385547	6.2732	0.0610031	0.811809	70.9883	71.4925	71.0089	72.9448	73.1851	73.1685
VC2098	0.301831	6.93963	2.8384	0.134693	127.409	128.314	127.446	103.377	103.717	103.693
VC2099	0.561053	7.64851	6.85534	0.0336349	226.324	227.931	226.39	153.428	153.933	153.898
VC2100	-0.288332	4.60885	2.74332	0.256049	19.1967	19.3331	19.2023	23.481	23.5583	23.553
VC2101	-0.0915143	3.86735	0.168255	0.785828	11.5756	11.6578	11.5789	12.3469	12.3876	12.3848
VC2103	-0.0188736	4.37364	0.0138236	0.945622	17.7083	17.834	17.7134	17.9506	18.0097	18.0056
VC2105	-0.151763	3.91432	0.471575	0.646338	11.7606	11.8441	11.764	13.0845	13.1276	13.1246
VC2106	0.153879	9.49019	2.09471	0.189887	722.134	727.263	722.344	649.335	651.474	651.326
VC2107	0.147146	7.77376	1.39893	0.274465	217.809	219.356	217.872	196.759	197.407	197.362
VC2108	0.170977	7.41918	5.20431	0.0647456	171.222	172.438	171.272	152.136	152.637	152.603
VC2109	0.152696	9.77633	1.9022	0.20913	880.671	886.926	880.927	792.542	795.152	794.972
VC2110	-0.0566376	5.925	0.191878	0.717741	54.9907	55.3813	55.0067	57.2214	57.4098	57.3968
VC2111	0.141682	6.36348	0.445701	0.525187	80.4991	81.0708	80.5225	72.9882	73.2286	73.212
VC2112	0.0750601	5.53463	0.342876	0.677684	43.4263	43.7347	43.4389	41.2356	41.3714	41.362
VC2113	0.297256	5.39663	1.61491	0.243302	42.2287	42.5286	42.241	34.3568	34.4699	34.4621
VC2115	0.19195	5.31929	2.23943	0.325474	38.589	38.863	38.6002	33.7802	33.8914	33.8838
VC2116	-0.0286601	9.4343	0.0857206	0.777944	652.923	657.56	653.113	666.305	668.499	668.348
VC2118	-0.0407556	7.98552	0.246508	0.634336	236.924	238.607	236.993	243.818	244.621	244.566
VC2119	-0.0253181	7.4055	0.0093064	0.925777	158.693	159.82	158.739	161.572	162.104	162.067
VC2120	-0.238708	5.91336	4.41807	0.130281	51.0277	51.3901	51.0425	60.257	60.4555	60.4418
VC2121	0.0503456	5.07368	0.0999532	0.813366	30.7341	30.9524	30.743	29.6882	29.786	29.7792
VC2122	-0.358151	5.0215	2.83239	0.135045	25.453	25.6338	25.4604	32.674	32.7816	32.7742
VC2123	-0.128476	6.7154	1.82338	0.278521	94.0878	94.756	94.1152	102.906	103.245	103.221
VC2124	-0.229329	4.83122	1.56972	0.325974	23.2122	23.377	23.2189	27.2443	27.334	27.3278
VC2125	-0.169061	6.29871	1.05753	0.337066	68.9743	69.4641	68.9943	77.5975	77.8531	77.8354
VC2126	-0.24419	7.17929	6.1953	0.0407254	125.037	125.925	125.073	148.182	148.67	148.636
VC2127	0.0582968	6.81314	0.143786	0.715477	107.652	108.416	107.683	103.427	103.767	103.744
VC2128	-0.377606	8.44782	5.51402	0.0502201	288.654	290.704	288.738	375.209	376.444	376.359
VC2129	-0.330993	4.40751	5.22855	0.227187	16.1917	16.3067	16.1965	20.4079	20.4752	20.4705
VC2130	-0.302204	6.7395	7.83507	0.0257929	89.7021	90.3391	89.7281	110.68	111.045	111.02
VC2131	-0.131823	6.91337	1.52488	0.255639	108.077	108.844	108.108	118.479	118.869	118.842
VC2132	-0.0609809	7.47352	0.544032	0.502262	164.377	165.545	164.425	171.551	172.116	172.077
VC2133	-0.152756	7.72661	2.37018	0.166366	189.9	191.249	189.956	211.213	211.908	211.86
VC2134	-0.0648982	6.06594	0.162104	0.698908	60.6594	61.0902	60.677	63.4827	63.6918	63.6773
VC2135	-0.182922	7.51293	2.8367	0.134793	161.696	162.845	161.743	183.648	184.253	184.211
VC2136	-0.0199084	6.82365	0.0556575	0.861446	105.57	106.319	105.6	107.083	107.436	107.411
VC2137	0.0805623	8.54382	0.904712	0.372336	364.732	367.322	364.838	345.06	346.197	346.118
VC2138	0.106588	7.0425	0.250594	0.631588	128.631	129.544	128.668	119.511	119.905	119.878
VC2139	-0.322583	6.56202	4.62195	0.0675296	78.4916	79.049	78.5144	98.2314	98.5549	98.5325
VC2140	0.0634825	8.64483	0.334199	0.580812	389.079	391.842	389.192	372.479	373.706	373.621
VC2141	0.078775	8.19304	0.843018	0.388243	285.394	287.421	285.477	270.335	271.225	271.164
VC2142	0.0198029	9.43025	0.0462199	0.835737	662.132	666.834	662.324	653.376	655.528	655.38
VC2143	0.128317	10.6317	0.735554	0.418706	1582.23	1593.47	1582.69	1448.18	1452.95	1452.62
VC2144	0.0489526	6.39772	0.214745	0.711877	79.9533	80.5211	79.9766	77.314	77.5687	77.5511
VC2145	-0.0884112	8.23603	0.153357	0.706675	277.497	279.468	277.578	295.166	296.138	296.071
VC2146	-0.112646	6.99149	0.853547	0.385452	114.99	115.807	115.024	124.391	124.8	124.772
VC2147	0.17879	6.21252	0.384625	0.554243	73.1804	73.7001	73.2017	64.6633	64.8762	64.8615
VC2149	-0.149962	6.31582	0.210111	0.660189	70.3133	70.8127	70.3338	78.0617	78.3188	78.3011
VC2150	0.146497	6.51566	1.28053	0.294061	89.8287	90.4666	89.8548	81.1768	81.4441	81.4257
VC2152	-0.125337	7.87409	1.32322	0.286766	212.653	214.163	212.715	232.062	232.827	232.774
VC2153	-0.0990895	7.19736	1.26773	0.321501	133.573	134.522	133.612	143.139	143.61	143.578
VC2154	-0.211853	7.77399	1.51999	0.256336	192.072	193.436	192.127	222.565	223.298	223.248
VC2156	0.00351096	8.75141	0.00140842	0.971082	410.542	413.458	410.661	409.715	411.064	410.971
VC2157	-0.0401894	9.25619	0.130124	0.72865	574.534	578.614	574.701	591.014	592.96	592.826
VC2159	-0.0456604	6.85065	0.199839	0.684809	106.633	107.39	106.664	110.111	110.474	110.449
VC2160	0.0741411	7.22574	0.14368	0.715576	144.743	145.77	144.785	137.543	137.996	137.965
VC2161	-0.104109	8.06502	1.08779	0.330693	244.881	246.62	244.953	263.325	264.192	264.133
VC2162	0.0378395	7.21533	0.111632	0.74781	141.924	142.932	141.966	138.305	138.76	138.729
VC2163	-0.345747	5.8756	3.15551	0.117716	47.6662	48.0048	47.6801	60.6338	60.8335	60.8197
VC2164	-0.21899	8.56891	4.0953	0.0815332	333.721	336.091	333.818	388.607	389.887	389.799
VC2165	0.107143	6.11474	0.815152	0.464205	66.6502	67.1235	66.6696	61.8966	62.1005	62.0864
VC2166	-0.19608	7.05055	4.55166	0.0692058	116.276	117.102	116.31	133.278	133.717	133.686
VC2167	-0.123178	6.22398	1.20281	0.382	66.5028	66.9751	66.5221	72.4717	72.7104	72.6939
VC2168	-0.0753167	6.80201	0.504992	0.511759	101.956	102.68	101.985	107.471	107.825	107.801
VC2171	0.443434	8.2012	23.1076	0.00180099	322.016	324.303	322.11	236.871	237.651	237.597
VC2172	0.185752	5.90563	0.711387	0.426101	58.8863	59.3045	58.9034	51.7789	51.9494	51.9376
VC2174	0.0601339	8.74395	0.255576	0.628275	416.422	419.379	416.543	399.583	400.899	400.808
VC2175	0.164802	8.03795	3.54901	0.100397	263.519	265.39	263.595	235.157	235.931	235.878
VC2176	-0.0168319	7.67885	0.0131211	0.911931	192.785	194.154	192.841	195.13	195.773	195.728
VC2177	0.379733	5.40665	4.57467	0.0686511	43.628	43.9378	43.6406	33.5167	33.6271	33.6195
VC2178	0.00956299	7.43568	0.00227192	0.963278	164.072	165.237	164.119	163.055	163.592	163.555
VC2179	-0.00913578	7.84236	0.0113503	0.918062	216.742	218.281	216.805	218.211	218.929	218.88
VC2180	0.156606	8.10988	3.139	0.118528	276.356	278.319	276.436	248.019	248.836	248.779
VC2181	-0.0536258	7.12505	0.100452	0.760277	129.019	129.936	129.057	133.966	134.407	134.377
VC2182	0.115838	9.04152	0.137828	0.721128	521.962	525.668	522.113	481.882	483.469	483.359
VC2183	0.491676	9.2852	18.1248	0.00352088	694.884	699.819	695.086	494.371	495.999	495.886
VC2184	0.199617	7.14739	2.07697	0.191555	142.782	143.796	142.823	124.368	124.777	124.749
VC2185	0.348486	8.72312	10.9831	0.0123478	450.378	453.577	450.509	353.852	355.017	354.937
VC2187	-0.159467	10.9708	0.792037	0.402227	1811.04	1823.9	1811.57	2023.57	2030.23	2029.77
VC2188	-0.0757242	9.58292	0.407794	0.542853	712.054	717.111	712.261	750.747	753.219	753.049
VC2190	-0.268556	7.81227	5.10019	0.0574251	193.131	194.502	193.187	232.768	233.535	233.482
VC2191	-0.677344	8.46903	6.57351	0.0364493	259.126	260.966	259.201	414.64	416.006	415.912
VC2192	-0.250479	7.13738	4.36733	0.0738686	121.117	121.977	121.152	144.165	144.639	144.607
VC2193	-0.262119	7.47753	6.04001	0.0426691	153.134	154.221	153.178	183.746	184.351	184.309
VC2194	-0.192011	7.18819	4.63785	0.0671579	128.296	129.207	128.333	146.638	147.121	147.088
VC2195	-0.116267	7.63737	1.74259	0.22721	180.774	182.058	180.827	196.038	196.684	196.639
VC2196	-0.379193	8.17618	3.96519	0.0855702	238.665	240.36	238.735	310.579	311.602	311.531
VC2197	-0.087917	9.67595	0.789056	0.40307	756.322	761.693	756.542	804.189	806.837	806.654
VC2198	-0.133235	8.70638	1.96275	0.202796	379.039	381.731	379.149	415.897	417.267	417.172
VC2199	0.0489287	7.64038	0.102171	0.758311	191.97	193.334	192.026	185.642	186.254	186.211
VC2200	-0.380503	9.02026	2.05567	0.193585	429.607	432.658	429.732	559.532	561.374	561.247
VC2201	0.104282	7.71438	0.755557	0.412745	205.991	207.454	206.051	191.698	192.33	192.286
VC2202	0.0640067	8.24457	0.460554	0.518566	294.372	296.463	294.458	281.71	282.638	282.574
VC2203	0.0443915	7.15494	0.20103	0.667067	136.328	137.296	136.367	132.248	132.684	132.654
VC2204	-0.00249321	7.47563	0.000245672	0.98792	168.034	169.227	168.083	168.395	168.95	168.911
VC2205	-0.151552	7.47452	3.72678	0.0950342	159.222	160.353	159.268	176.946	177.528	177.488
VC2206	-0.276774	7.15198	9.40926	0.0175015	121.156	122.016	121.191	146.866	147.35	147.316
VC2207	-0.015161	7.51494	0.0254592	0.87761	171.969	173.19	172.019	173.859	174.432	174.393
VC2208	-0.146757	6.72039	1.8007	0.220383	93.7953	94.4614	93.8226	103.895	104.238	104.214
VC2209	-0.520486	11.9265	6.35111	0.0388889	3055.78	3077.48	3056.67	4385.21	4399.65	4398.66
VC2210	0.00102439	10.9237	1.97014e-05	0.996579	1855.85	1869.03	1856.39	1855.3	1861.41	1860.99
VC2211	-0.605004	13.4302	4.07335	0.0821964	8370.92	8430.37	8373.35	12737.4	12779.4	12776.5
VC2212	0.334429	3.60609	0.951112	0.372717	10.7757	10.8522	10.7788	8.52392	8.55199	8.55005
VC2213	0.274997	10.5761	1.55833	0.250953	1596.12	1607.46	1596.59	1319.65	1324	1323.7
VC2214	0.219653	7.98731	5.49464	0.0505303	258.913	260.752	258.989	222.423	223.155	223.105
VC2215	-0.342485	8.03295	7.84571	0.0257215	219.056	220.612	219.12	277.9	278.815	278.752
VC2216	-0.509587	7.04035	15.3524	0.00544488	102.184	102.91	102.214	145.587	146.066	146.033
VC2217	-0.239702	5.59456	1.43247	0.26926	40.5278	40.8156	40.5396	47.8957	48.0534	48.0426
VC2220	-0.0246978	5.12297	0.0345653	0.906007	31.0523	31.2728	31.0613	31.6038	31.7079	31.7007
VC2221	-0.124137	7.18573	0.0416791	0.843881	131.298	132.231	131.336	143.167	143.639	143.606
VC2222	0.0072565	5.45555	0.0020521	0.96919	40.0623	40.3468	40.074	39.8774	40.0087	39.9996
VC2223	0.340973	7.10461	7.37064	0.0291769	144.848	145.877	144.89	114.381	114.757	114.731
VC2224	0.0669606	7.18848	0.613358	0.505253	140.657	141.656	140.698	134.328	134.77	134.74
VC2225	0.134473	6.41909	0.791801	0.402294	83.545	84.1383	83.5693	76.1304	76.3812	76.3639
VC2226	0.348734	9.6481	11.7929	0.0104506	857.176	863.263	857.425	673.371	675.589	675.436
VC2227	0.3207	8.74398	8.87825	0.0198521	453.094	456.312	453.226	362.911	364.106	364.024
VC2229	0.119222	7.62345	1.26396	0.296965	194.248	195.627	194.304	178.905	179.495	179.454
VC2230	-0.107223	7.48435	1.17953	0.312454	162.918	164.075	162.965	175.57	176.149	176.109
VC2231	0.147982	4.70891	0.646735	0.54435	24.1966	24.3684	24.2036	21.8347	21.9066	21.9016
VC2232	0.043028	6.63711	0.201562	0.724626	94.5591	95.2306	94.5866	91.8152	92.1176	92.0967
VC2233	0.105334	6.48581	1.03209	0.412035	86.7522	87.3683	86.7774	80.6689	80.9346	80.9162
VC2234	0.102904	6.0604	0.456449	0.52038	64.02	64.4747	64.0386	59.629	59.8254	59.8118
VC2235	0.0789518	7.59199	0.390331	0.551394	187.467	188.799	187.522	177.551	178.136	178.096
VC2236	0.0538357	6.7703	0.220111	0.652824	104.285	105.025	104.315	100.502	100.833	100.811
VC2237	-0.017256	7.71103	0.0275354	0.872767	197.149	198.549	197.206	199.606	200.263	200.218
VC2238	0.14715	4.42618	0.67106	0.587746	19.5116	19.6502	19.5173	17.6149	17.6729	17.6689
VC2239	0.207847	6.81526	1.0692	0.334587	113.285	114.09	113.318	98.1098	98.4329	98.4106
VC2240	-0.396835	5.77558	4.68041	0.0661759	43.4762	43.785	43.4888	57.3049	57.4936	57.4806
VC2241	0.281363	4.56425	3.68437	0.27568	22.6407	22.8015	22.6473	18.6148	18.6761	18.6719
VC2242	-0.126281	6.29027	1.43243	0.359341	69.6414	70.136	69.6616	76.0551	76.3056	76.2883
VC2244	0.179028	8.5732	2.32423	0.170001	384.614	387.346	384.726	339.857	340.976	340.899
VC2245	-0.238652	9.50945	2.41479	0.162937	637.493	642.021	637.678	752.508	754.987	754.816
VC2246	0.0576924	5.55428	0.205267	0.746919	43.7938	44.1048	43.8065	42.0897	42.2284	42.2188
VC2247	-0.0465223	7.11072	0.107499	0.752334	128.046	128.955	128.083	132.302	132.737	132.707
VC2248	0.0472185	8.19442	0.251815	0.630772	282.628	284.635	282.71	273.638	274.539	274.477
VC2249	0.226371	7.85623	1.97124	0.20193	236.751	238.433	236.82	202.437	203.104	203.058
VC2250	0.149211	9.74754	0.51864	0.494122	862.243	868.366	862.493	777.834	780.396	780.219
VC2251	-0.0270439	9.10011	0.073135	0.79441	517.8	521.478	517.951	527.821	529.559	529.439
VC2252	-0.0982857	10.6298	0.492438	0.504876	1461.43	1471.81	1461.86	1565.13	1570.28	1569.93
VC2253	-0.0315969	8.73943	0.0541046	0.82254	402.182	405.038	402.299	411.262	412.617	412.523
VC2254	0.296549	7.60041	10.1829	0.0146799	202.365	203.802	202.424	164.811	165.354	165.316
VC2255	0.246894	7.52696	5.35844	0.0527825	189.236	190.58	189.291	159.518	160.043	160.007
VC2256	0.392127	7.05671	7.00721	0.0322345	142.233	143.243	142.275	108.398	108.755	108.731
VC2257	0.357318	8.58714	4.32958	0.074874	410.772	413.69	410.892	320.762	321.818	321.745
VC2258	0.0721117	8.4821	0.18552	0.679267	348.377	350.851	348.478	331.524	332.616	332.54
VC2259	0.33712	11.0556	5.79236	0.0460258	2269.54	2285.66	2270.2	1797.34	1803.26	1802.85
VC2260	0.266464	12.1228	7.22533	0.0303524	4654.51	4687.57	4655.86	3871.15	3883.9	3883.02
VC2261	0.196483	7.37014	2.35038	0.167918	166.807	167.991	166.855	145.613	146.093	146.059
VC2262	-0.118117	7.94913	2.16578	0.183402	224.694	226.29	224.759	243.977	244.78	244.725
VC2264	0.326706	5.26754	1.11315	0.325494	38.7799	39.0553	38.7911	30.909	31.0108	31.0037
VC2265	-0.0568674	5.31079	0.17044	0.771517	35.2456	35.4959	35.2559	36.683	36.8038	36.7955
VC2266	0.257271	6.50514	6.26501	0.0440935	92.4069	93.0632	92.4338	77.326	77.5806	77.563
VC2267	0.39086	7.44474	13.6139	0.00737545	186.749	188.075	186.803	142.459	142.928	142.896
VC2268	0.169695	8.15504	2.52	0.155225	286.434	288.468	286.517	254.741	255.58	255.522
VC2269	-0.0692889	8.03805	0.754386	0.41309	243.318	245.046	243.388	255.402	256.243	256.185
VC2270	-0.187799	7.00969	2.36356	0.166883	113.323	114.128	113.356	129.149	129.575	129.545
VC2271	-0.108842	6.99343	1.57106	0.310614	115.306	116.125	115.339	124.403	124.813	124.785
VC2272	0.138993	5.41967	0.402838	0.54525	40.8129	41.1028	40.8248	37.0684	37.1905	37.1821
VC2273	0.00111676	7.66158	0.000144721	0.990728	191.661	193.023	191.717	191.593	192.224	192.181
VC2274	0.0607051	7.50759	0.346607	0.57403	175.608	176.856	175.659	168.438	168.993	168.954
VC2275	-0.127401	6.60161	1.06801	0.334838	86.8396	87.4564	86.8649	94.9082	95.2207	95.1992
VC2276	-0.0166568	6.96459	0.0279005	0.876643	116.739	117.568	116.773	118.145	118.534	118.507
VC2277	0.205456	7.60357	2.52351	0.154976	197.047	198.446	197.104	170.946	171.509	171.471
VC2278	-1.58364	9.33599	3.57172	0.0995041	308.108	310.296	308.198	924.112	927.156	926.946
VC2279	-0.0351433	9.05168	0.126999	0.731774	499.221	502.766	499.366	511.748	513.433	513.317
VC2280	0.291644	5.25952	6.00567	0.144135	38.131	38.4018	38.1421	31.1421	31.2447	31.2376
VC2281	0.1906	5.79348	2.33681	0.246464	54.4095	54.7959	54.4253	47.6803	47.8374	47.8265
VC2282	0.18504	7.11586	5.08504	0.0723302	138.992	139.979	139.032	122.297	122.699	122.671
VC2283	-0.0680517	10.6988	0.352677	0.570773	1549.74	1560.75	1550.19	1625.28	1630.63	1630.26
VC2285	0.0997527	7.15386	1.08185	0.331931	138.799	139.785	138.84	129.572	129.999	129.97
VC2286	0.0501478	7.15988	0.307791	0.621527	137.07	138.043	137.11	132.438	132.874	132.844
VC2287	0.0718617	4.32456	0.17873	0.798846	17.5924	17.7174	17.5976	16.7386	16.7937	16.7899
VC2288	0.296995	4.68992	0.7245	0.422062	25.0273	25.2051	25.0346	20.3562	20.4232	20.4186
VC2289	0.170262	7.75779	3.92092	0.0870038	217.024	218.566	217.088	192.932	193.568	193.524
VC2290	0.295994	9.96815	4.13343	0.0803978	1053.37	1060.86	1053.68	858.321	861.147	860.952
VC2291	0.28578	8.93938	4.25554	0.0768988	513.535	517.182	513.684	421.405	422.793	422.697
VC2292	0.405896	7.70186	8.46076	0.0219927	224.631	226.226	224.696	169.584	170.143	170.104
VC2293	0.210487	9.36772	1.51155	0.257542	675.501	680.298	675.697	584.026	585.949	585.816
VC2294	0.270029	9.58421	4.17725	0.0791183	800.205	805.888	800.438	663.868	666.055	665.904
VC2295	0.306518	10.2126	6.57021	0.036484	1252.32	1261.21	1252.68	1013.01	1016.35	1016.12
VC2296	0.0354105	6.31658	0.103485	0.795475	75.122	75.6555	75.1439	73.3282	73.5697	73.5531
VC2297	0.0418398	7.02161	0.239657	0.693974	124.006	124.887	124.042	120.509	120.905	120.878
VC2298	0.0206721	7.48452	0.0117774	0.916541	170.444	171.655	170.494	168.088	168.642	168.603
VC2299	0.0624455	7.84736	0.487003	0.507161	222.916	224.499	222.98	213.557	214.26	214.211
VC2300	-0.128839	7.38503	1.70523	0.231759	150.772	151.843	150.816	164.937	165.48	165.443
VC2301	-0.265009	6.61865	7.53564	0.030816	83.5246	84.1178	83.5489	100.434	100.765	100.742
VC2302	-0.279154	7.32859	3.40155	0.106463	137.043	138.017	137.083	166.396	166.944	166.906
VC2303	-0.187017	5.42807	1.55661	0.318656	36.6225	36.8826	36.6331	41.726	41.8634	41.8539
VC2305	0.399896	7.78326	2.85439	0.133761	237.374	239.06	237.443	179.954	180.546	180.506
VC2307	0.101771	5.3885	0.585449	0.592854	39.3993	39.6791	39.4107	36.7226	36.8435	36.8352
VC2308	0.0836898	5.06538	0.298812	0.695652	30.8924	31.1118	30.9014	29.1565	29.2525	29.2459
VC2309	0.0429379	5.35506	0.092215	0.823424	37.691	37.9587	37.702	36.5974	36.7179	36.7096
VC2310	0.19252	4.30674	0.944397	0.498104	18.0634	18.1917	18.0687	15.7979	15.8499	15.8463
VC2311	0.149764	5.95301	1.89518	0.33453	60.2084	60.636	60.2259	54.2821	54.4609	54.4485
VC2312	-0.159535	7.88629	1.42431	0.270513	211.822	213.326	211.883	236.703	237.483	237.429
VC2316	0.432694	4.62454	8.43863	0.0874195	24.8205	24.9968	24.8277	18.3643	18.4248	18.4206
VC2318	-0.197665	3.90489	1.50008	0.551738	11.475	11.5565	11.4784	13.1838	13.2273	13.2243
VC2319	-0.22683	6.78026	5.72751	0.0504999	94.9978	95.6724	95.0254	111.24	111.606	111.581
VC2320	-0.288518	7.82641	5.21287	0.0553365	193.576	194.951	193.633	236.558	237.337	237.283
VC2322	-0.233701	8.25101	8.15634	0.0237442	265.89	267.778	265.967	312.799	313.829	313.758
VC2323	-0.108214	5.07074	0.444361	0.612265	29.0046	29.2106	29.013	31.2866	31.3897	31.3826
VC2324	0.222227	5.10807	0.751738	0.413872	33.3723	33.6093	33.382	28.6023	28.6965	28.69
VC2326	0.199186	7.26561	2.403	0.163834	155.134	156.236	155.179	135.169	135.614	135.583
VC2329	-0.0358037	8.37165	0.181492	0.682535	310.777	312.984	310.867	318.722	319.772	319.7
VC2330	0.044921	4.01181	0.0596798	0.887704	13.6394	13.7363	13.6434	13.223	13.2665	13.2635
VC2332	-0.0109482	7.13037	0.0129196	0.913553	131.458	132.391	131.496	132.515	132.952	132.922
VC2333	-0.0597661	8.4552	0.460224	0.518711	326.653	328.973	326.748	340.617	341.739	341.661
VC2334	0.265161	6.12875	1.58168	0.247754	70.8673	71.3705	70.8879	58.9728	59.167	59.1536
VC2335	-0.109439	5.75959	0.771844	0.510517	47.9089	48.2491	47.9228	51.7159	51.8863	51.8745
VC2336	-0.375917	4.35481	2.47416	0.179258	15.2744	15.3829	15.2788	19.8665	19.9319	19.9274
VC2337	-0.0649858	6.41698	0.390491	0.621475	77.9044	78.4577	77.927	81.5336	81.8022	81.7836
VC2338	-0.427802	5.87669	14.1909	0.00761683	46.1891	46.5171	46.2025	62.2018	62.4067	62.3925
VC2339	0.0505192	4.607	0.0651279	0.842004	21.6768	21.8307	21.6831	20.9353	21.0042	20.9995
VC2340	-0.228955	5.1663	2.48496	0.267417	29.7662	29.9776	29.7749	34.9216	35.0366	35.0287
VC2341	-0.0310116	6.03797	0.0537592	0.836564	60.1706	60.5979	60.1881	61.5064	61.709	61.695
VC2342	0.202809	13.0278	3.7324	0.093476	8543	8603.67	8545.48	7425.73	7450.19	7448.5
VC2343	0.0681868	7.39476	0.454982	0.521031	162.66	163.815	162.707	155.21	155.721	155.686
VC2344	-0.0713031	8.40013	0.703593	0.428533	313.064	315.287	313.155	329.069	330.153	330.078
VC2345	-0.105737	7.84566	0.633193	0.451607	209.946	211.437	210.007	226.015	226.759	226.708
VC2346	0.107397	7.02053	0.701523	0.429182	126.689	127.589	126.726	117.641	118.028	118.001
VC2347	-0.0211429	7.53876	0.0625308	0.811609	174.499	175.739	174.55	177.151	177.735	177.695
VC2348	-0.120713	5.28366	0.928723	0.541375	33.7687	34.0085	33.7785	36.742	36.863	36.8547
VC2349	0.234997	4.61269	2.03525	0.353494	23.147	23.3114	23.1537	19.6572	19.7219	19.7174
VC2350	0.042699	6.56134	0.111532	0.747919	89.6084	90.2447	89.6344	87.0278	87.3145	87.2947
VC2351	-0.0493444	4.86935	0.0422588	0.842816	25.5021	25.6832	25.5095	26.4048	26.4918	26.4858
VC2352	0.140959	10.2524	2.13958	0.185757	1221.1	1229.77	1221.45	1107.88	1111.53	1111.28
[truncated: 1,182 more rows]
