# Supplementary material for: Quantitative input–output dynamics of a c-di-GMP signal transduction cascade in Vibrio cholerae
Source: PLoS Biol. 2022 Mar 18;20(3):e3001585. doi: 10.1371/journal.pbio.3001585 (PMC8967002; doi:10.1371/journal.pbio.3001585)
Supplement: S7 Data — (XLSX) [file pbio.3001585.s017.xlsx]

## Sheet: Supplementary Data 6
Locustag	VC_ID	Gene	Description	FeatureType	logFC	PValue	FDR	WT-1	WT-2	WT-3	vpvC(W240R)-1	vpvC(W240R)-2	vpvC(W240R)-3
VC_RS00005	VC0002	mioC	FMN-binding protein MioC	CDS	-0.802339	3.66e-09	3.79e-08	196.982	194.614	199.82	104.913	109.725	124.711
VC_RS00010	VC0003	mnmE	tRNA uridine-5-carboxymethylaminomethyl(34) synthesis GTPase MnmE	CDS	-0.414707	1.51e-05	4.73e-05	205.323	209.011	199.418	155.192	161.719	143.186
VC_RS00015	VC0004	yidC	membrane protein insertase YidC	CDS	0.748552	9.6e-07	4.02e-06	727.132	852.428	820.873	1391.07	1448.78	1192.6
VC_RS00020	VC0005	yidD	membrane protein insertion efficiency factor YidD	CDS	1.91346	2.24e-10	3.94e-09	69.4569	61.5615	68.7972	281.327	262.031	210.886
VC_RS00025	VC0006	rnpA	ribonuclease P protein component	CDS	2.68921	5.07e-07	2.32e-06	127.525	116.669	132.901	853.775	918.69	661.956
VC_RS00030	VC0007	rpmH	50S ribosomal protein L34	CDS	-1.16377	0.000181836	0.000432761	646.125	618.097	589.805	286.551	155.91	386.141
VC_RS00035	VC0008		amino acid ABC transporter ATP-binding protein	CDS	0.557722	0.00121051	0.00242581	15.3992	16.1351	14.8859	25.031	25.3721	17.156
VC_RS00040	VC0009		amino acid ABC transporter permease	CDS	0.402936	0.00734665	0.0123212	20.2115	22.8373	16.3611	26.2282	28.3873	22.5667
VC_RS00045	VC0010		amino acid ABC transporter substrate-binding protein	CDS	-0.124471	0.450317	0.510956	58.5491	75.7107	67.0538	63.7747	61.9961	58.1983
VC_RS00050	VC0012	dnaA	chromosomal replication initiator protein DnaA	CDS	0.620367	0.000167747	0.000402842	301.247	282.984	284.308	443.484	466.625	425.072
VC_RS00055	VC0013	dnaN	DNA polymerase III subunit beta	CDS	0.249235	0.000899902	0.00185484	290.66	290.928	307.911	349.128	362.71	345.495
VC_RS00060	VC0014	recF	DNA replication/repair protein RecF	CDS	0.273494	0.0109915	0.0178027	244.142	264.863	268.886	316.153	304.906	319.233
VC_RS00065	VC0015	gyrB	DNA topoisomerase (ATP-hydrolyzing) subunit B	CDS	0.119914	0.0872281	0.117735	812.95	785.902	856.411	889.798	922.44	855.951
VC_RS00070	VC0015a		hypothetical protein	CDS	-1.2522	0.000707977	0.00150302	92.0745	61.5615	74.0274	26.5546	35.668	33.5201
VC_RS00075	VC0018		Hsp20 family protein	CDS	-1.96059	2.48e-07	1.25e-06	187.036	247.984	212.695	50.8239	44.5666	71.5272
VC_RS00080	VC0019		valine--pyruvate transaminase	CDS	-0.926413	1.11e-09	1.37e-08	393.642	382.277	428.876	205.581	203.344	225.271
VC_RS00085	VC0020	glyS	glycine--tRNA ligase subunit beta	CDS	0.00775942	0.930511	0.947376	569.611	635.225	606.033	621.966	656.364	541.865
VC_RS00090	VC0021	glyQ	glycine--tRNA ligase subunit alpha	CDS	-0.179627	0.145623	0.187131	412.41	477.598	462.269	407.679	414.852	371.097
VC_RS00095	VC0022		TMEM165/GDT1 family protein	CDS	0.621378	1.61e-05	5.01e-05	186.716	176.989	161.466	297.869	240.924	269.085
VC_RS00100	VC0023		hypothetical protein	CDS	0.158347	0.363154	0.422903	42.8291	29.5396	33.9292	45.1647	34.6384	39.8546
VC_RS00105	VC0024	tusA	sulfurtransferase TusA	CDS	0.753645	2.78e-05	8.01e-05	36.894	37.9795	34.868	64.6453	51.5531	69.0198
VC_RS00110	VC0025		hypothetical protein	CDS	0.406622	0.0113106	0.0182688	94.9618	109.967	107.286	153.56	118.771	141.603
VC_RS00115	VC0026		oxidoreductase	CDS	-1.11157	1.59e-06	6.32e-06	185.593	135.783	171.926	72.3723	75.7485	80.765
VC_RS00120	VC0027	ilvA	threonine ammonia-lyase, biosynthetic	CDS	0.116437	0.233695	0.284306	243.5	299.119	265.801	287.095	333.882	254.436
VC_RS00125	VC0028	ilvD	dihydroxy-acid dehydratase	CDS	-0.23032	0.0451508	0.0651667	300.766	366.638	328.698	271.859	326.233	250.213
VC_RS00130	VC0029	ilvE	branched-chain-amino-acid transaminase	CDS	-0.422072	0.0010469	0.00212441	214.627	255.431	242.333	174.564	207.242	149.125
VC_RS00135	VC0030	ilvM	acetolactate synthase 2 small subunit	CDS	-0.396098	0.0183234	0.0283917	42.9895	65.285	54.1795	42.0086	41.4043	39.1948
VC_RS00140	VC0031		acetolactate synthase 2 catalytic subunit	CDS	-0.284055	0.00398935	0.0070804	266.92	322.205	291.148	237.686	262.399	222.236
VC_RS00145	VC0032		YifB family Mg chelatase-like AAA ATPase	CDS	-0.274245	0.199312	0.247323	6.89757	8.43988	8.04646	5.76802	5.80984	7.91814
VC_RS00150	VC0033		acyltransferase	CDS	1.05874	1.89e-08	1.48e-07	25.6654	24.8232	22.6642	50.062	52.0679	49.8843
VC_RS00155	VC0034		thiol:disulfide interchange protein DsbA/DsbL	CDS	0.432771	0.0286577	0.0429017	377.441	516.322	393.07	577.128	518.105	640.841
VC_RS00160	VC0035		serine/threonine protein kinase	CDS	-0.268136	0.316201	0.37351	153.19	209.756	176.62	158.348	133.553	155.723
VC_RS00165	VC0036	ccoG	cytochrome c oxidase accessory protein CcoG	CDS	0.0384535	0.686734	0.734467	93.9994	79.6824	100.447	97.621	99.4291	85.12
VC_RS00170	VC0037		YihD family protein	CDS	-0.111693	0.160461	0.204417	83.0916	82.413	79.1235	78.358	76.5575	71.2632
VC_RS00175	VC0039		sporulation protein	CDS	0.601444	4.01e-06	1.46e-05	120.788	107.733	113.053	174.564	167.309	176.97
VC_RS00180	VC0040		hemolysin III family protein	CDS	0.727991	5.1e-07	2.33e-06	85.6581	82.1647	72.8205	127.549	141.275	129.066
VC_RS00185	VC0041		DUF3157 family protein	CDS	0.449941	3e-05	8.58e-05	81.1667	84.8953	75.5026	101.212	113.255	114.945
VC_RS00190	VC0042		TrkH family potassium uptake protein	CDS	0.0348694	0.758055	0.798202	123.996	131.315	122.709	133.535	140.833	112.174
VC_RS00195	VC0043	trkA	Trk system potassium transporter TrkA	CDS	-0.188629	0.0138311	0.0219498	157.361	140.996	146.714	131.358	134.141	125.107
VC_RS00200	VC0044	rsmB	16S rRNA (cytosine(967)-C(5))-methyltransferase RsmB	CDS	0.0140018	0.836756	0.866378	168.75	171.776	167.366	174.782	184.444	153.216
VC_RS00205	VC0045	fmt	methionyl-tRNA formyltransferase	CDS	0.110998	0.161126	0.205191	140.357	146.209	137.46	153.56	165.764	138.04
VC_RS00210	VC0046	def	peptide deformylase	CDS	-0.406363	0.00072125	0.00152936	324.346	331.886	284.04	226.367	216.508	266.577
VC_RS00215	VC0047		LysM peptidoglycan-binding domain-containing protein	CDS	-0.524655	0.0019195	0.00366798	27.2694	25.3196	25.7487	17.957	17.4295	19.2675
VC_RS00220	VC0048	dprA	DNA-protecting protein DprA	CDS	-2.11829	7.63e-05	0.000197941	92.7161	125.854	81.001	21.7661	22.3568	24.5462
VC_RS00225	VC0049		DUF494 domain-containing protein	CDS	-1.35519	2.22e-12	1.12e-10	321.94	325.432	314.08	115.905	125.316	134.608
VC_RS00230	VC0050		DNA topoisomerase	CDS	0.346888	0.0366864	0.053895	93.9994	75.9589	78.9894	102.845	116.491	97.3931
VC_RS00235	VC0051		5-(carboxyamino)imidazole ribonucleotide synthase	CDS	0.362573	0.000369406	0.000827946	271.732	306.318	323.602	382.866	414.116	362.123
VC_RS00240	VC0052	purE	5-(carboxyamino)imidazole ribonucleotide mutase	CDS	0.454986	0.000154232	0.000374366	171.958	164.826	168.171	217.117	248.573	226.459
VC_RS00245	VC0054		threonylcarbamoyl-AMP synthase	CDS	-0.51938	0.113068	0.148865	50.0475	57.838	44.3896	33.6286	36.5505	35.3677
VC_RS00250	VC0055	hemF	oxygen-dependent coproporphyrinogen oxidase	CDS	-0.270221	0.00868708	0.0143327	68.0132	77.2001	75.7708	63.7747	62.5109	56.6147
VC_RS00255	VC0056	aroE	shikimate dehydrogenase	CDS	-0.734101	1.37e-08	1.13e-07	192.49	188.16	190.835	117.102	111.858	114.681
VC_RS00260	VC0057		DUF1488 domain-containing protein	CDS	-0.620387	0.000147567	0.000359669	18.2866	21.0997	20.2503	12.189	12.0609	14.6486
VC_RS00265	VC0058		gamma carbonic anhydrase family protein	CDS	-0.982826	7.91e-09	7.04e-08	67.532	59.8239	67.7244	31.6697	32.5057	34.8398
VC_RS00300	VC0060	crcB	fluoride efflux transporter CrcB	CDS	-0.149414	0.433567	0.494965	67.6924	80.6753	71.8817	70.631	54.6419	73.3747
VC_RS00305	VC0061	thiC	phosphomethylpyrimidine synthase ThiC	CDS	0.433123	0.091269	0.122814	734.831	869.06	758.513	1090.16	1082.17	1016.69
VC_RS00310	VC0062		thiamine phosphate synthase	CDS	0.16774	0.485923	0.544376	494.539	622.317	489.761	594.215	629.963	579.608
VC_RS00315	VC0063	thiF	thiazole biosynthesis adenylyltransferase ThiF	CDS	0.299719	0.218239	0.26788	219.599	225.394	197.406	267.723	262.619	259.979
VC_RS00320	VC0064	thiS	sulfur carrier protein ThiS	CDS	0.0689501	0.78055	0.818128	80.6855	102.52	77.3801	93.1589	97.3699	81.1609
VC_RS00325	VC0065		thiazole synthase	CDS	0.360715	0.0153123	0.0241382	181.422	170.535	165.355	227.891	226.437	209.831
VC_RS00330	VC0066	thiH	2-iminoacetate synthase ThiH	CDS	0.365106	0.117064	0.153611	219.439	246.991	200.759	293.407	302.185	262.75
VC_RS00335	VC0067		aminopeptidase P family protein	CDS	-0.446842	3.11e-05	8.8e-05	517.157	560.756	565.532	412.032	421.176	372.284
VC_RS00340	VC0068		LysR family transcriptional regulator	CDS	-1.02491	0.00983861	0.0160975	51.1703	55.8522	57.8004	26.2282	29.0492	25.47
VC_RS00345	VC0069		multidrug effflux MFS transporter	CDS	0.721909	7.48e-05	0.000194428	28.7131	27.0573	28.2967	47.9943	48.9791	41.7022
VC_RS00350	VC0070		hypothetical protein	CDS	0.68922	1.15e-06	4.76e-06	107.474	109.47	102.592	162.484	166.941	185.68
VC_RS00355	VC0071	asnC	transcriptional regulator AsnC	CDS	0.688421	1.03e-05	3.36e-05	104.907	102.52	108.627	177.394	185.621	146.222
VC_RS00360	VC0072		EAL domain-containing protein	CDS	1.56075	0.101561	0.135478	78.4398	88.6188	86.3653	249.44	260.339	237.28
VC_RS00365	VC0073		class I SAM-dependent methyltransferase	CDS	0.665382	6.87e-06	2.34e-05	76.194	87.6258	78.3189	123.087	124.36	135.928
VC_RS00370	VC0074		hypothetical protein	CDS	0.090349	0.409636	0.470683	83.4124	84.3988	91.7296	87.2821	92.0013	97.3931
VC_RS00375	VC0075		DMT family transporter	CDS	-0.238101	0.106084	0.140454	141.962	126.35	126.464	112.64	122.668	99.1087
VC_RS00380	VC0076	uspA	universal stress protein UspA	CDS	-2.82797	1.31e-11	4.39e-10	221.524	185.926	171.524	23.0721	25.6662	33.1242
VC_RS00385	VC0078	ftnA	non-heme ferritin	CDS	-0.709476	0.00105947	0.00214579	317.93	299.368	333.392	177.503	192.239	211.942
VC_RS00390	VC0079	uspB	universal stress protein UspB	CDS	-0.0880663	0.529427	0.586532	114.211	109.222	105.811	107.416	105.018	97.1292
VC_RS00395	VC0080		NAD(P)/FAD-dependent oxidoreductase	CDS	0.970361	4.2e-10	6.32e-09	43.4707	43.1923	46.9377	89.3499	90.0157	82.7445
VC_RS00400	VC0081		DMT family transporter	CDS	-0.435641	0.00102699	0.00209121	67.3716	65.0367	76.3073	49.6267	55.8186	48.9605
VC_RS00405	VC0082	rmuC	DNA recombination protein RmuC	CDS	-0.0070087	0.950798	0.964147	82.1292	80.6753	78.7212	79.5551	88.03	72.319
VC_RS00410	VC0083	ubiE	bifunctional demethylmenaquinone methyltransferase/2-methoxy-6-polyprenyl-1,4-benzoquinol methylase UbiE	CDS	0.0424113	0.549712	0.606053	169.231	169.046	175.681	180.659	178.561	170.108
VC_RS00415	VC0084		SCP2 domain-containing protein	CDS	0.295206	0.00350159	0.00629043	72.1838	63.0509	72.4181	80.4258	89.7951	85.12
VC_RS00420	VC0085	ubiB	ubiquinone biosynthesis regulatory protein kinase UbiB	CDS	0.178037	0.0947794	0.127151	193.132	206.281	195.127	221.361	236.291	214.582
VC_RS00425	VC0086	tatA	twin-arginine translocase subunit TatA	CDS	-0.894395	7.49e-08	4.56e-07	198.425	215.962	203.441	110.572	102.077	119.828
VC_RS00430	VC0087	tatB	Sec-independent protein translocase subunit TatB	CDS	0.0213157	0.871694	0.89652	182.384	153.655	153.285	157.804	182.973	155.723
VC_RS00435	VC0088	tatC	twin-arginine translocase subunit TatC	CDS	0.552324	0.000671386	0.00143048	74.1087	70.0014	67.322	108.178	107.886	93.698
VC_RS00440	VC0089		cytochrome-c peroxidase	CDS	0.251983	0.0568712	0.0803141	17.4845	16.8798	16.8976	20.3513	20.5183	20.1913
VC_RS00445	VC0090	dinF	MATE family efflux transporter DinF	CDS	-0.113092	0.314884	0.372078	69.7777	75.2142	66.9197	59.748	58.8338	77.4658
VC_RS00450	VC0091		class I SAM-dependent methyltransferase	CDS	-1.27375	1.42e-06	5.71e-06	656.712	707.461	661.017	231.918	238.424	367.666
VC_RS00455	VC0092	lexA	repressor LexA	CDS	-1.00318	4.59e-08	3.09e-07	168.589	175.5	157.845	83.6907	74.2777	92.6422
VC_RS00460	VC0093	plsB	glycerol-3-phosphate 1-O-acyltransferase PlsB	CDS	0.835655	1.15e-07	6.42e-07	126.402	144.719	140.277	246.392	254.603	232.661
VC_RS00465	VC0094	ubiA	4-hydroxybenzoate octaprenyltransferase	CDS	0.24864	0.0497337	0.0709994	68.6548	66.7744	66.2492	82.82	85.6032	70.8673
VC_RS00470	VC0095		chorismate lyase	CDS	-0.559423	0.00437107	0.00770764	85.3373	98.2998	73.6251	55.2859	58.0248	60.5738
VC_RS00475	VC0097	fliL	flagellar basal body-associated protein FliL	CDS	-1.00185	2.1e-08	1.62e-07	133.781	125.605	120.831	60.9451	61.1136	67.964
VC_RS00480	VC0098		methyl-accepting chemotaxis protein	CDS	0.0251889	0.815081	0.848653	59.0303	58.0862	54.3136	54.8506	58.0248	61.4975
VC_RS00485	VC0099	glpG	rhomboid family intramembrane serine protease GlpG	CDS	0.0487042	0.559954	0.615428	150.303	156.386	146.982	153.016	156.351	159.682
VC_RS00490	VC0100	glpE	thiosulfate sulfurtransferase GlpE	CDS	-0.462728	0.00788876	0.0131072	66.4091	78.193	60.6167	46.906	41.5514	60.4418
VC_RS00495	VC0103		TatD family hydrolase	CDS	-0.168325	0.0694641	0.0959655	81.9688	87.1294	82.0739	67.4749	79.6462	76.0141
VC_RS00500	VC0105	hemB	porphobilinogen synthase	CDS	-0.550793	4.62e-07	2.14e-06	207.248	185.926	195.395	131.903	136.568	133.421
VC_RS00505	VC0106		GNAT family N-acetyltransferase	CDS	0.148785	0.371367	0.431473	15.0784	13.4045	15.1542	17.1952	15.8116	15.7043
VC_RS00510	VC0108	polA	DNA polymerase I	CDS	-0.187273	0.0338639	0.050165	575.385	599.48	578.675	447.838	510.162	582.115
VC_RS00515	VC0111		YihA family ribosome biogenesis GTP-binding protein	CDS	0.604518	0.00160763	0.00313465	106.03	113.194	104.872	161.069	180.914	149.917
VC_RS00520	VC0112		cytochrome c4	CDS	-0.138839	0.1813	0.227768	416.902	371.603	428.742	379.166	360.872	365.95
VC_RS00525	VC0113		class I SAM-dependent methyltransferase	CDS	1.86139	1.3e-12	8e-11	46.9997	46.4193	44.3896	165.205	180.693	154.272
VC_RS00530	VC0114	yihI	Der GTPase-activating protein YihI	CDS	1.35926	4.41e-10	6.56e-09	69.2965	76.2072	79.9282	198.616	210.551	168.92
VC_RS00535	VC0115		DUF2489 domain-containing protein	CDS	1.25018	1.25e-09	1.51e-08	89.9892	93.5834	93.7413	227.347	240.998	190.827
VC_RS00540	VC0116	hemN	oxygen-independent coproporphyrinogen III oxidase	CDS	0.990819	0.127509	0.165719	117.419	127.591	137.594	258.472	281.52	220.256
VC_RS00545	VC0117		heme biosynthesis protein HemY	CDS	0.00478255	0.988767	0.991174	90.1496	77.4483	76.5755	76.399	81.9996	86.8356
VC_RS00550	VC0118		heme biosynthesis operon protein HemX	CDS	-0.370074	0.000476917	0.00103929	106.19	105.002	107.957	80.0993	84.8677	81.9527
VC_RS00555	VC0119		uroporphyrinogen-III synthase	CDS	0.0321293	0.763437	0.80363	53.2556	51.6322	51.4973	49.5179	56.7011	53.5794
VC_RS00560	VC0120	hemC	hydroxymethylbilane synthase	CDS	-0.238312	0.00175645	0.00339862	180.299	180.713	180.509	156.934	148.188	154.008
VC_RS00565	VC0122		class I adenylate cyclase	CDS	0.896781	2.17e-07	1.12e-06	970.311	898.351	938.351	1765.23	1754.57	1706.89
VC_RS00570	VC0123	cyaY	iron donor protein CyaY	CDS	-0.210835	0.0608666	0.0853097	67.532	65.285	64.6399	53.1093	54.789	62.9492
VC_RS00575	VC0124		lipoprotein	CDS	-2.07301	1.97e-05	5.97e-05	87.9039	94.5763	67.0538	19.5895	16.6941	23.2265
VC_RS00580	VC0125	lysA	diaminopimelate decarboxylase	CDS	-1.18542	0.0275621	0.0414368	779.425	813.704	815.777	336.286	369.108	353.677
VC_RS00585	VC0126	dapF	diaminopimelate epimerase	CDS	-0.426944	0.000100949	0.000255184	263.391	252.7	256.682	192.739	210.257	171.56
VC_RS00590	VC0127		DUF484 family protein	CDS	0.178606	0.0784272	0.106916	85.979	81.9165	78.8553	91.2	103.621	83.9323
VC_RS00595	VC0128	xerC	tyrosine recombinase XerC	CDS	0.130464	0.136873	0.176722	129.931	140.003	135.985	143.112	158.042	142.79
VC_RS00600	VC0129	yigB	5-amino-6-(5-phospho-D-ribitylamino)uracil phosphatase YigB	CDS	0.347579	0.00494818	0.00863918	52.2932	54.611	46.8036	60.7274	66.8499	67.4361
VC_RS00605	VC0130		sensor domain-containing phosphodiesterase	CDS	-0.34688	0.0160425	0.0251771	169.071	172.025	153.017	121.89	143.04	122.995
VC_RS00610	VC0131		DTW domain-containing protein	CDS	0.0607137	0.612138	0.667598	30.1568	29.7878	32.3199	27.643	37.5065	30.8807
VC_RS00615	VC0132		COG3650 family protein	CDS	0.138587	0.318119	0.375525	84.5353	100.534	88.3769	95.662	109.651	94.6218
VC_RS00620	VC0134		Cof-type HAD-IIB family hydrolase	CDS	-0.617583	7.66e-08	4.63e-07	198.586	198.089	198.882	128.094	135.465	124.447
VC_RS00625	VC0135		alpha/beta fold hydrolase	CDS	-1.1894	2.19e-11	6.62e-10	133.941	150.428	138.936	62.5775	63.6876	58.9901
VC_RS00630	VC0136	rhtB	homoserine/homoserine lactone efflux protein	CDS	0.416772	0.000108069	0.00027163	52.9348	60.3203	61.2872	75.5284	83.1027	74.0346
VC_RS00635	VC0137		HDOD domain-containing protein	CDS	0.149913	0.0923262	0.124048	125.76	132.308	129.28	139.085	152.159	138.172
VC_RS00640	VC0139		DNA starvation/stationary phase protection protein	CDS	0.385224	0.00273211	0.00500723	37.8564	35.2489	32.0517	43.641	42.8751	50.94
VC_RS00645	VC0140		DUF2500 domain-containing protein	CDS	-0.813816	0.000665455	0.00142041	17.6449	22.5891	18.2386	11.536	10.8842	10.4255
VC_RS00650	VC0142		DUF4145 domain-containing protein	CDS	0.37613	0.00670887	0.0113765	46.3581	43.4406	49.3516	53.327	59.275	68.7558
VC_RS00655	VC0143		hypothetical protein	CDS	-1.47243	1.08e-06	4.49e-06	21.8156	20.1068	25.8828	9.03293	8.5309	6.86239
VC_RS00660	VC0144		lysoplasmalogenase	CDS	-0.132003	0.203284	0.251547	107.313	132.804	117.21	113.075	113.917	98.1849
VC_RS00665	VC0145		DUF1145 domain-containing protein	CDS	-0.847761	8.36e-05	0.00021506	41.0646	29.5396	37.1478	19.6983	16.3264	24.9421
VC_RS00670	VC0146	rsmD	16S rRNA (guanine(966)-N(2))-methyltransferase RsmD	CDS	-0.898717	4.31e-08	2.94e-07	82.1292	76.4554	83.2809	43.7499	41.4043	44.8695
VC_RS00675	VC0147	ftsY	signal recognition particle-docking protein FtsY	CDS	0.0290944	0.832826	0.863319	311.674	201.564	203.71	248.678	230.702	252.853
VC_RS00680	VC0148	ftsE	cell division ATP-binding protein FtsE	CDS	0.114321	0.19683	0.244758	99.2929	96.5622	102.995	109.592	114.505	99.3726
VC_RS00685	VC0149	ftsX	cell division protein FtsX	CDS	0.371267	0.000850146	0.00176876	108.757	96.0657	97.6304	130.161	144.363	116.529
VC_RS00690	VC0150	rpoH	RNA polymerase sigma factor RpoH	CDS	0.548157	7.46e-05	0.000194028	572.498	625.792	569.287	843.219	818.01	923.123
VC_RS00695	VC0151	sthA	Si-specific NAD(P)(+) transhydrogenase	CDS	0.0221683	0.794877	0.831039	106.19	108.477	120.026	113.184	120.756	105.971
VC_RS00700	VC0152	fabR	HTH-type transcriptional repressor FabR	CDS	-0.00366902	0.966349	0.975655	70.7402	76.9519	73.0887	73.7871	74.2041	71.9231
VC_RS00705	VC0153		YijD family membrane protein	CDS	0.261762	0.092229	0.124004	29.0339	26.809	27.0897	33.0845	34.6384	31.6726
VC_RS00710	VC0154	trmA	tRNA (uridine(54)-C5)-methyltransferase TrmA	CDS	1.02569	1.1e-08	9.41e-08	45.3956	41.4547	43.0486	91.3088	94.3547	78.9174
VC_RS00715	VC0156	btuB	TonB-dependent vitamin B12 receptor	CDS	-0.0236595	0.852865	0.881252	784.237	1060.69	853.059	867.923	987.966	797.225
VC_RS00720	VC0157		S8 family peptidase	CDS	1.27032	7.84e-08	4.7e-07	122.392	162.095	129.95	351.087	323.512	322.928
VC_RS00725	VC0158		glutamate racemase	CDS	0.802704	6.18e-07	2.74e-06	88.0643	72.9802	79.1235	138.106	146.79	134.74
VC_RS00730	VC0159		RNA-binding protein	CDS	-0.907764	2.18e-09	2.38e-08	217.514	199.827	198.211	111.878	107.519	108.742
VC_RS00760	VC0161	ilvY	HTH-type transcriptional activator IlvY	CDS	1.22872	3.87e-09	3.96e-08	66.8904	70.4978	70.0042	174.673	172.53	138.303
VC_RS00765	VC0162	ilvC	ketol-acid reductoisomerase	CDS	-0.562416	9.8e-06	3.21e-05	278.79	283.977	293.428	201.01	206.065	172.483
VC_RS00770	VC0163		accessory factor UbiK family protein	CDS	-0.737993	4.48e-07	2.08e-06	105.068	104.257	94.2777	59.9656	54.3477	67.964
VC_RS00775	VC0164	vexB	multidrug efflux RND transporter permease subunit VexB	CDS	-0.215912	0.046948	0.067458	911.441	937.572	906.031	749.189	851.987	770.699
VC_RS00780	VC0165	vexA	multidrug efflux RND transporter periplasmic adaptor subunit VexA	CDS	-0.732581	0.00336254	0.00606216	643.399	660.297	671.745	386.348	420.588	381.786
VC_RS00785	VC0166		TetR/AcrR family transcriptional regulator	CDS	-0.696701	4.27e-08	2.93e-07	183.507	158.372	175.413	105.674	108.769	104.915
VC_RS00790	VC0167	rep	DNA helicase Rep	CDS	-0.0393793	0.556761	0.612488	123.675	123.123	129.414	117.755	123.772	124.711
VC_RS00795	VC0168		cytochrome c5 family protein	CDS	0.206151	0.202691	0.2509	257.616	230.607	243.271	273.926	263.502	306.96
VC_RS00830	VC0170		ABC transporter ATP-binding protein	CDS	-0.314384	0.00641325	0.0109118	158.002	168.798	174.608	134.188	149.732	118.904
VC_RS00835	VC0171		ABC transporter substrate-binding protein	CDS	-0.72355	3.3e-05	9.3e-05	260.183	295.892	298.255	175.108	188.93	152.952
VC_RS00840	VC0172		ABC transporter permease subunit	CDS	0.120706	0.32668	0.384605	48.1226	48.6534	53.6431	51.1503	64.5701	47.5088
VC_RS00845	VC0173		ABC transporter permease	CDS	0.00967166	0.919557	0.937572	69.2965	73.7248	75.1003	73.7871	82.0731	63.2131
VC_RS00850	VC0174		sporulation protein	CDS	-0.896213	0.0012899	0.00256458	85.4977	81.1718	89.4498	47.1236	47.5818	42.8899
VC_RS00855	VC0175		deoxycytidylate deaminase	CDS	-0.0819531	0.438706	0.499062	584.849	552.812	533.212	525.978	559.656	492.772
VC_RS00865	VC0176		helix-turn-helix transcriptional regulator	CDS	-0.677912	2.57e-05	7.47e-05	34.0066	42.1994	32.3199	20.1336	24.4896	22.4347
VC_RS00870	VC0177	vspR	transcriptional regulator VspR	CDS	-0.250448	0.124995	0.162691	26.9486	24.8232	22.2619	19.4807	19.8564	22.9626
VC_RS00880	VC0178	capV	cGAMP-activated phospholipase CapV	CDS	-1.10396	2.26e-06	8.61e-06	452.994	527.741	534.955	231.156	241.071	232.793
VC_RS00885	VC0179	dncV	cyclic AMP-GMP synthase	CDS	-0.939628	5.23e-09	5.05e-08	603.296	690.084	693.605	318.112	366.24	351.433
VC_RS00890	VC0180		hypothetical protein	CDS	-0.511337	0.223266	0.272932	473.366	506.641	487.75	329.103	361.387	339.028
VC_RS00895	VC0181		peptidase	CDS	-0.741007	6.04e-05	0.000159606	74.2691	83.1577	77.9165	43.9675	48.9056	47.6408
VC_RS00900	VC0182		hypothetical protein	CDS	-0.17714	0.340161	0.399016	64.3238	67.0226	59.1415	56.0477	57.7306	54.2392
VC_RS00905	VC0183		hypothetical protein	CDS	-0.273032	0.00505022	0.0088043	54.0577	62.5544	52.5702	47.2324	49.1262	42.8899
VC_RS00910	VC0184		hypothetical protein	CDS	-0.197363	0.76964	0.808513	42.9895	49.6464	56.8616	45.0558	47.2877	37.8751
VC_RS00915	VC0185		site-specific integrase	CDS	0.808016	2.24e-06	8.56e-06	26.6278	28.7949	27.0897	49.8444	49.2733	44.8695
VC_RS00920	VC0186	gorA	glutathione-disulfide reductase	CDS	-0.582557	0.152842	0.195273	793.22	889.166	882.562	575.278	593.633	543.712
VC_RS00925	VC0187		23S rRNA (adenine(2030)-N(6))-methyltransferase RlmJ	CDS	0.0122267	0.864321	0.889971	156.719	169.791	163.88	163.572	159.881	171.032
VC_RS00930	VC0188	prlC	oligopeptidase A	CDS	-1.73472	1.34e-07	7.37e-07	382.253	431.675	423.78	112.531	125.39	133.949
VC_RS00935	VC0190	uvrD	DNA helicase II	CDS	0.20601	0.00854858	0.0141371	171.637	191.387	192.713	213.417	214.376	213.13
VC_RS00940	VC0191		LysE family translocator	CDS	0.781889	5.58e-05	0.000148704	10.7474	11.4187	10.8627	18.1747	21.1066	17.024
VC_RS00945	VC0192		AraC family transcriptional regulator	CDS	0.425265	0.00160185	0.00312683	52.614	52.1287	54.5818	76.8343	70.9683	66.2484
VC_RS00950	VC0194	ggt	gamma-glutamyltransferase	CDS	0.894655	7.15e-07	3.12e-06	278.95	299.616	335.135	581.046	588.632	529.328
VC_RS00955	VC0195	rarD	EamA family transporter RarD	CDS	0.903589	1.01e-06	4.21e-06	33.5254	26.5608	28.0285	50.715	62.1432	52.2597
VC_RS00960	VC0196	recQ	ATP-dependent DNA helicase RecQ	CDS	0.652678	8.04e-07	3.46e-06	118.542	108.726	116.271	177.611	187.827	174.991
VC_RS00965	VC0197		DUF3630 family protein	CDS	0.735242	0.000936646	0.00192162	7.69961	7.19872	7.77824	10.1212	13.3847	14.5166
VC_RS00970	VC0198		hypothetical protein	CDS	0.29724	0.0997258	0.133282	18.1262	16.6315	19.8479	21.7661	24.9308	20.5872
VC_RS00975	VC0199		ABC transporter ATP-binding protein	CDS	0.15904	0.118497	0.155261	49.7266	51.6322	46.4012	47.6678	57.5836	59.386
VC_RS00980	VC0200	fhuA	TonB-dependent siderophore receptor FhuA	CDS	-0.248022	0.21975	0.269471	168.269	183.195	148.994	110.898	161.425	148.201
VC_RS00985	VC0201		ABC transporter ATP-binding protein	CDS	0.492158	0.0358926	0.0528826	12.191	11.6669	13.1426	15.8893	18.9004	17.4199
VC_RS00990	VC0202		iron-siderophore ABC transporter substrate-binding protein	CDS	0.286622	0.298206	0.354383	10.587	13.901	10.3263	11.6449	16.4735	13.1969
VC_RS00995	VC0203	fhuB	Fe(3+)-hydroxamate ABC transporter permease FhuB	CDS	0.29166	0.0970541	0.129956	23.9009	27.0573	24.8099	28.1871	34.5648	29.2971
VC_RS01000	VC0204		MurR/RpiR family transcriptional regulator	CDS	-1.19997	4.39e-07	2.05e-06	20.3719	20.1068	20.3844	7.72697	10.1488	8.31405
VC_RS01005	VC0206	murQ	N-acetylmuramic acid 6-phosphate etherase	CDS	-0.166946	0.575221	0.62986	4.65185	4.21994	5.49841	4.67971	3.97128	4.48695
VC_RS01010	VC0207	murP	PTS N-acetylmuramic acid transporter subunit IIBC	CDS	-0.534774	0.000211021	0.000496545	56.6242	64.7885	52.5702	38.7437	38.0213	43.0219
VC_RS01015	VC0208		TIGR00645 family protein	CDS	0.210073	0.129463	0.168136	72.0234	75.7107	68.529	84.8878	84.4265	80.3691
VC_RS01020	VC0209		YicC family protein	CDS	0.232031	0.0096379	0.015791	222.005	231.352	236.432	270.444	286.815	252.721
VC_RS01025	VC0210	rph	ribonuclease PH	CDS	1.22171	2.88e-11	8.1e-10	117.9	107.733	111.846	262.499	274.754	250.213
VC_RS01030	VC0211	pyrE	orotate phosphoribosyltransferase	CDS	0.757595	1.85e-05	5.66e-05	97.368	85.1435	100.715	157.369	162.087	160.606
VC_RS01035	VC0212	lpxN	lipid A biosynthesis myristoyltransferase LpxN	CDS	0.755222	9.54e-08	5.49e-07	61.1156	69.0084	61.4213	111.116	112.961	98.1849
VC_RS01040	VC0213		LpxL/LpxP family Kdo(2)-lipid IV(A) lauroyl/palmitoleoyl acyltransferasee	CDS	0.144206	0.187358	0.234297	68.9757	69.2567	67.0538	80.6434	80.3081	65.4566
VC_RS01045	VC0214	slmA	nucleoid occlusion factor SlmA	CDS	-0.259269	0.0636714	0.0887837	33.8462	36.7383	37.8184	30.0372	31.4761	28.9012
VC_RS01055	VC0215	coaBC	bifunctional phosphopantothenoylcysteine decarboxylase/phosphopantothenate--cysteine ligase CoaBC	CDS	0.693941	1.27e-07	6.99e-07	92.3953	80.1789	85.963	141.589	146.423	130.649
VC_RS01060	VC0216		methyl-accepting chemotaxis protein	CDS	-2.20028	8.63e-13	6.11e-11	252.964	225.394	246.624	47.0148	47.7289	63.4771
VC_RS01065	VC0217	radC	JAB domain-containing protein	CDS	-1.37416	5.76e-08	3.66e-07	12.6723	15.3904	12.472	5.11503	5.80984	4.22301
VC_RS01070	VC0218	rpmB	50S ribosomal protein L28	CDS	0.981804	2.14e-06	8.23e-06	1579.38	1580.24	1413.36	2981.63	2955.81	3093.62
VC_RS01075	VC0219	rpmG	50S ribosomal protein L33	CDS	1.00939	0.000158507	0.000383428	716.224	694.304	641.035	1475.31	1500.85	1153.28
VC_RS01080	VC0220		hypothetical protein	CDS	1.06197	4.09e-08	2.84e-07	42.9895	46.9158	49.2175	106.654	104.577	78.9174
VC_RS01085	VC0221	mutM	bifunctional DNA-formamidopyrimidine glycosylase/DNA-(apurinic or apyrimidinic site) lyase	CDS	0.84114	3.51e-08	2.49e-07	59.9928	62.8026	68.2608	111.334	123.992	107.027
VC_RS01090	VC0222	coaD	pantetheine-phosphate adenylyltransferase	CDS	0.38963	0.00248645	0.00459746	61.4365	51.384	60.8849	79.5551	81.8525	66.6443
VC_RS01095	VC0223		glycosyltransferase family 9 protein	CDS	0.99169	2.02e-09	2.23e-08	94.3202	87.3776	77.9165	177.176	180.031	158.363
VC_RS01100	VC0224		glycosyltransferase family 2 protein	CDS	-0.0272774	0.814645	0.848448	47.6413	50.1428	53.3748	46.7971	53.7594	47.6408
VC_RS01105	VC0225		glycosyltransferase family 9 protein	CDS	-0.275564	0.00450071	0.00792045	84.8561	80.1789	86.6335	63.3394	74.9395	69.6796
VC_RS01110	VC0227		3-deoxy-D-manno-octulosonic acid kinase	CDS	0.771576	2.52e-07	1.27e-06	66.4091	79.9306	70.6747	121.781	129.876	117.584
VC_RS01115	VC0228		hypothetical protein	CDS	0.710312	0.000214785	0.000504395	108.597	104.754	107.957	179.788	192.386	153.348
VC_RS01120	VC0229		hypothetical protein	CDS	0.417195	0.00163849	0.00318957	191.528	230.359	192.847	286.986	296.228	236.488
VC_RS01125	VC0230		hypothetical protein	CDS	-0.119666	0.309624	0.366474	180.62	217.699	190.031	184.468	187.827	168.524
VC_RS01130	VC0231		hypothetical protein	CDS	0.00188045	0.986375	0.98973	267.561	306.318	295.841	290.033	319.394	260.903
VC_RS01135	VC0232		HAD hydrolase family protein	CDS	0.389087	0.0136351	0.0216583	39.3001	27.5537	30.5765	39.179	48.0231	40.7784
VC_RS01140	VC0233		3-deoxy-D-manno-octulosonic acid transferase	CDS	0.674347	1.45e-06	5.82e-06	126.242	113.442	125.391	198.18	213.42	171.296
VC_RS01145	VC0234		glycosyl transferase	CDS	-0.225363	0.209288	0.258253	225.374	265.856	240.723	202.751	203.491	219.596
VC_RS01150	VC0235		glycosyltransferase family 9 protein	CDS	0.334008	0.00175894	0.00340157	171.156	199.082	180.107	238.121	253.721	200.989
VC_RS01155	VC0236	waaF	lipopolysaccharide heptosyltransferase II	CDS	0.385067	0.00372874	0.00666129	180.78	202.557	194.59	255.316	286.079	212.602
VC_RS01160	VC0237		O-antigen ligase family protein	CDS	0.287599	0.0607558	0.0852728	221.203	221.423	201.43	264.676	281.667	239.26
VC_RS01165	VC0238		acyltransferase	CDS	0.156982	0.138863	0.179029	100.095	98.548	96.9598	114.163	120.536	94.3578
VC_RS01170	VC0239		polysaccharide deacetylase family protein	CDS	-0.0747545	0.320613	0.378216	439.84	440.611	420.83	410.073	435.664	389.572
VC_RS01175	VC0240	rfaD	ADP-glyceromanno-heptose 6-epimerase	CDS	-0.582787	9.47e-08	5.46e-07	533.84	537.422	529.725	354.352	350.355	364.234
VC_RS01180	VC0241		mannose-1-phosphate guanylyltransferase/mannose-6-phosphate isomerase	CDS	-0.0650803	0.446909	0.507904	1072.81	1176.62	1153.73	1074.92	1119.83	1058.13
VC_RS01185	VC0242		phosphomannomutase/phosphoglucomutase	CDS	-0.0987868	0.190593	0.238065	903.1	1039.59	958.199	908.952	931.118	868.488
VC_RS01190	VC0243	gmd	GDP-mannose 4,6-dehydratase	CDS	-0.704317	5.91e-08	3.74e-07	2029.17	2419.76	2251.8	1379.64	1427.75	1304.78
VC_RS01195	VC0244		DegT/DnrJ/EryC1/StrS family aminotransferase	CDS	-0.648643	3.81e-07	1.82e-06	2286.3	2715.9	2497.08	1611.78	1657.35	1514.21
VC_RS01200	VC0245		glycosyltransferase	CDS	0.062432	0.752301	0.792614	1535.11	1849.58	1682.25	1818.01	1978.73	1493.62
VC_RS01205	VC0246		ABC transporter permease	CDS	0.287023	0.0748676	0.102726	667.781	796.328	724.852	894.26	1012.46	763.309
VC_RS01210	VC0247		ABC transporter ATP-binding protein	CDS	0.0794969	0.43544	0.496634	1021.16	1258.04	1105.05	1202.14	1202.12	1171.22
VC_RS01215	VC0248		acyl carrier protein	CDS	0.147399	0.6255	0.680075	466.789	477.598	417.477	488.54	535.387	483.93
VC_RS01220	VC0249		AMP-binding protein	CDS	-0.0589467	0.571537	0.626601	1801.23	2356.46	2011.21	2041.01	2180.53	1699.63
VC_RS01225	VC0250		iron-containing alcohol dehydrogenase	CDS	-0.085992	0.323058	0.38072	1579.22	1824.75	1819.3	1644.86	1805.17	1470.66
VC_RS01230	VC0251		acyl-CoA reductase	CDS	0.0356969	0.686244	0.734165	4065.39	4595.76	4348.57	4429.73	4815.69	4089.85
VC_RS01235	VC0252		acetyltransferase	CDS	-0.0998023	0.187862	0.234844	1531.26	1688.97	1632.49	1524.5	1538.43	1465.25
VC_RS01240	VC0253		IS200/IS605 family transposase	CDS	0.475148	0.0373018	0.0546856	104.586	111.208	100.581	164.878	155.91	117.98
VC_RS01245	VC0254		ISAs1 family transposase	CDS	1.20782	5.31e-09	5.1e-08	435.67	464.442	462.403	1061.53	1147.99	937.376
VC_RS01250	VC0255		hypothetical protein	CDS	0.799491	0.000164683	0.000397012	110.201	114.683	105.543	193.283	225.26	155.327
VC_RS01255	VC0257		IS3-like element ISVch4 family transposase	CDS	-4.60757	0.00751631	0.0125651	2.24572	3.22701	3.21858	0.217661	0	0.131969
VC_RS01260	VC0258		FkbM family methyltransferase	CDS	0.646303	4.17e-06	1.51e-05	391.718	469.903	403.128	677.796	692.253	608.509
VC_RS01265	VC0259		glycosyltransferase	CDS	0.766811	0.00674048	0.0114191	228.422	209.259	220.473	384.934	424.339	310.523
VC_RS01270	VC0260		polysaccharide biosynthesis protein	CDS	0.632376	8.33e-07	3.57e-06	244.302	242.771	247.295	383.845	400.364	354.073
VC_RS01275	VC0262		SDR family oxidoreductase	CDS	0.186613	0.0624649	0.0873768	119.986	114.931	122.709	138.977	137.083	131.177
VC_RS01280	VC0263		sugar transferase	CDS	0.422952	6.41e-06	2.2e-05	75.0712	72.2355	70.943	97.4033	96.4139	98.8448
VC_RS01285	VC0264		MBL fold metallo-hydrolase	CDS	0.261616	0.0134403	0.0213969	133.781	129.329	143.093	163.899	152.674	171.032
VC_RS01290	VC0265		mechanosensitive ion channel family protein	CDS	0.202141	0.0182076	0.0282618	101.378	118.903	117.478	131.032	138.186	118.772
VC_RS01295	VC0266		uracil-DNA glycosylase family protein	CDS	-0.0521884	0.679965	0.729211	18.9282	17.6245	18.5069	17.957	17.9443	17.2879
VC_RS01300	VC0267		D-2-hydroxyacid dehydrogenase	CDS	-1.24101	6.58e-11	1.51e-09	85.4977	77.2001	88.2428	36.8935	33.6823	35.8956
VC_RS01305	VC0268		YjaG family protein	CDS	0.52689	1.63e-06	6.44e-06	154.473	144.471	155.967	212.872	221.289	221.708
VC_RS01310	VC0269	manA	mannose-6-phosphate isomerase, class I	CDS	-0.0539558	0.951171	0.964249	427.328	420.008	418.55	427.813	444.122	347.21
VC_RS01315	VC0270		ROK family protein	CDS	-0.196931	0.0508013	0.0723485	360.117	410.575	380.195	325.621	332.558	345.627
VC_RS01320	VC0271		HlyC/CorC family transporter	CDS	-0.261769	0.0483148	0.0692531	58.8699	60.3203	62.3601	47.2324	57.3629	46.4531
VC_RS01325	VC0273	hupA	DNA-binding protein HU-alpha	CDS	-1.24661	0.252779	0.305215	315.844	305.325	284.308	128.529	93.5457	160.078
VC_RS01330	VC0274		DUF1481 domain-containing protein	CDS	-0.197475	0.200762	0.24886	191.688	179.223	191.774	169.884	175.178	145.562
VC_RS01335	VC0275	purD	phosphoribosylamine--glycine ligase	CDS	0.291163	0.0133036	0.0211983	556.778	595.508	579.211	694.992	749.469	673.966
VC_RS01340	VC0276	purH	bifunctional phosphoribosylaminoimidazolecarboxamide formyltransferase/IMP cyclohydrolase	CDS	0.637147	8.82e-07	3.74e-06	487.963	518.308	540.454	833.206	839.043	733.22
VC_RS01350	VC0277	zntR	Zn(2+)-responsive transcriptional regulator	CDS	-0.840591	2.04e-05	6.13e-05	44.4332	38.2277	40.3664	22.8544	21.4008	24.8102
VC_RS01355	VC0278	cadC	CadC family transcriptional regulator	CDS	-0.1046	0.463979	0.523604	53.5764	43.937	45.8648	39.2878	45.5962	48.8285
VC_RS01360	VC0280	cadB	cadaverine/lysine antiporter	CDS	-0.262428	0.370756	0.431046	7.05797	6.95049	3.4868	3.48258	5.51567	4.88285
VC_RS01365	VC0281		lysine decarboxylase CadA	CDS	-2.49166	0.0136635	0.0216936	8.02043	148.194	8.31467	8.37995	9.26632	9.7657
VC_RS01370	VC0282		methyl-accepting chemotaxis protein	CDS	-1.53737	7.3e-11	1.63e-09	63.0405	59.5756	71.8817	21.1131	22.9452	23.0946
VC_RS01375	VC0283		peptidase	CDS	1.71515	4.41e-08	2.99e-07	13.9555	12.1634	13.5449	38.8525	55.4508	36.0275
VC_RS01380	VC0284		TonB-dependent siderophore receptor	CDS	0.642003	0.000138463	0.00034053	279.432	392.206	304.827	430.207	588.117	503.726
VC_RS01385	VC0285		bifunctional 4-hydroxy-2-oxoglutarate aldolase/2-dehydro-3-deoxy-phosphogluconate aldolase	CDS	-0.400589	0.0971748	0.130069	35.6107	22.3409	30.3083	24.1604	21.842	21.6429
VC_RS01390	VC0286		GntP family permease	CDS	-1.52523	4.81e-06	1.71e-05	24.2217	25.0714	19.8479	8.81527	7.20714	7.91814
VC_RS01395	VC0287		gluconokinase	CDS	-2.11805	4.53e-06	1.62e-05	4.49144	6.95049	3.35269	1.19714	0.882507	1.18772
VC_RS01400	VC0288		phosphogluconate dehydratase	CDS	-0.743223	0.00256117	0.00472083	16.5221	16.3833	14.6177	8.27112	10.2224	9.63373
VC_RS01405	VC0289		LacI family DNA-binding transcriptional regulator	CDS	-0.376	0.00127593	0.00253966	72.1838	64.7885	67.322	51.0415	53.4652	53.0515
VC_RS01410	VC0290	fis	DNA-binding transcriptional regulator Fis	CDS	1.60835	2.67e-06	1.01e-05	104.747	108.726	104.202	341.075	353.444	273.308
VC_RS01415	VC0291	dusB	tRNA dihydrouridine synthase DusB	CDS	1.6159	3.13e-12	1.44e-10	239.009	262.877	243.808	757.896	852.281	674.361
VC_RS01420	VC0293	prmA	50S ribosomal protein L11 methyltransferase	CDS	0.0348143	0.736305	0.778543	199.067	213.728	216.316	212.872	201.873	229.89
VC_RS01425	VC0295	accC	acetyl-CoA carboxylase biotin carboxylase subunit	CDS	-0.47613	1.5e-05	4.71e-05	899.09	918.458	936.206	658.751	695.268	625.533
VC_RS01430	VC0296		acetyl-CoA carboxylase biotin carboxyl carrier protein	CDS	-0.851922	9.2e-11	1.95e-09	545.068	570.437	586.319	315.282	317.041	310.523
VC_RS01435	VC0297	aroQ	type II 3-dehydroquinate dehydratase	CDS	-0.465814	1.5e-05	4.71e-05	181.262	189.401	177.022	137.671	131.567	127.086
VC_RS01440	VC0298	acs	acetate--CoA ligase	CDS	0.301593	0.0680248	0.0941862	18.6074	23.0856	19.5797	24.0515	25.5927	25.2061
VC_RS01445	VC0299		3'-5' exonuclease	CDS	0.113887	0.53293	0.589756	8.34124	11.4187	7.77824	9.90358	8.60444	10.8215
VC_RS01450	VC0300		cyclic nucleotide-binding/CBS domain-containing protein	CDS	-0.00343147	0.985533	0.989167	12.191	10.9222	13.1426	13.3862	11.0313	12.2731
VC_RS01455	VC0302		3-phenylpropionate MFS transporter	CDS	0.975023	1.77e-10	3.27e-09	86.1394	86.1364	85.6948	170.755	176.722	159.419
VC_RS01460	VC0303		hybrid sensor histidine kinase/response regulator	CDS	-0.462585	0.0247377	0.0374933	82.9312	96.5622	82.208	58.5508	62.8786	68.096
VC_RS01465	VC0304	gppA	guanosine-5'-triphosphate,3'-diphosphate diphosphatase	CDS	0.582748	6.5e-06	2.22e-05	526.621	520.542	534.017	784.668	849.119	734.275
VC_RS01470	VC0305	rhlB	ATP-dependent RNA helicase RhlB	CDS	-0.304335	0.00365541	0.0065435	1470.3	1685.25	1574.16	1303.14	1311.33	1215.43
VC_RS01475	VC0306	trxA	thioredoxin TrxA	CDS	-0.258545	0.0864867	0.116957	368.298	338.836	344.254	270.77	249.529	359.22
VC_RS01480	VC0307	rho	transcription termination factor Rho	CDS	1.54396	2.27e-11	6.65e-10	531.433	590.792	562.313	1701.78	1697.58	1512.1
VC_RS01485	VC0308		hypothetical protein	CDS	0.768535	3.71e-08	2.6e-07	108.276	114.931	113.455	194.807	199.52	178.818
VC_RS01490	VC0309	ubiD	4-hydroxy-3-polyprenylbenzoate decarboxylase	CDS	-0.318854	0.0023045	0.00429804	373.271	383.022	388.912	319.635	308.73	289.672
VC_RS01495	VC0311		2Fe-2S iron-sulfur cluster binding domain-containing protein	CDS	0.0820394	0.431586	0.493022	53.2556	59.5756	52.8384	57.136	61.1136	56.4827
VC_RS01500	VC0312	fre	NAD(P)H-flavin reductase	CDS	-0.273153	0.0745345	0.102319	219.278	268.587	248.501	210.261	207.021	191.619
VC_RS01535	VC0315	pssA	CDP-diacylglycerol--serine O-phosphatidyltransferase	CDS	0.8575	2.86e-10	4.76e-09	166.825	187.167	174.876	320.397	319.835	317.517
VC_RS01540	VC0317		GNAT family N-acetyltransferase	CDS	0.194954	0.175093	0.220753	14.918	16.8798	20.2503	18.9365	19.2681	21.9068
VC_RS01545	VC0318	murB	UDP-N-acetylmuramate dehydrogenase	CDS	0.541543	5.32e-07	2.41e-06	111.965	109.967	122.709	168.687	173.78	159.55
VC_RS01550	VC0319	birA	bifunctional biotin--[acetyl-CoA-carboxylase] ligase/biotin operon repressor BirA	CDS	0.628729	2.31e-07	1.18e-06	164.098	159.861	169.914	251.834	250.632	261.563
VC_RS01555	VC0320		type I pantothenate kinase	CDS	1.09113	1.05e-10	2.2e-09	94.8014	101.775	96.6916	217.552	217.391	189.112
VC_RS01580	VC0321	tuf	elongation factor Tu	CDS	-0.0243745	0.857314	0.8843	2671.12	2882.47	3768.43	3077.62	2859.4	3229.41
VC_RS01585	VC0322	secE	preprotein translocase subunit SecE	CDS	0.420372	6.89e-05	0.000180088	422.676	504.655	481.983	640.359	657.541	587.658
VC_RS01590	VC0323	nusG	transcription termination/antitermination protein NusG	CDS	0.81196	1.14e-08	9.67e-08	493.096	462.952	451.54	815.032	867.798	788.251
VC_RS01595	VC0324	rplK	50S ribosomal protein L11	CDS	0.240961	0.0299974	0.0447026	2804.9	2970.09	2541.34	3264.48	3513.92	3049.14
VC_RS01600	VC0325	rplA	50S ribosomal protein L1	CDS	0.522784	8.97e-05	0.000229594	2665.35	2851.44	2587.88	3864.03	4299.72	3479.89
VC_RS01605	VC0326	rplJ	50S ribosomal protein L10	CDS	0.294124	0.0352087	0.0520049	2866.34	3001.12	2780.99	3612.96	4071.81	2918.89
VC_RS01610	VC0327	rplL	50S ribosomal protein L7/L12	CDS	0.136867	0.300414	0.356767	4801.03	5415.67	4791.4	5698.69	6005.83	4796.54
VC_RS01615	VC0328	rpoB	DNA-directed RNA polymerase subunit beta	CDS	0.0858251	0.50523	0.562975	4928.87	5100.67	4768.2	5224.52	5826.75	4653.09
VC_RS01620	VC0329	rpoC	DNA-directed RNA polymerase subunit beta'	CDS	0.111019	0.214109	0.263284	6414.74	6581.62	6314.32	6844.24	7629.2	6381.62
VC_RS01625	VC0330		Rsd/AlgQ family anti-sigma factor	CDS	-1.91857	7.41e-11	1.65e-09	580.518	493.981	533.212	139.738	132.817	152.952
VC_RS01630	VC0331	nudC	NAD(+) diphosphatase	CDS	-0.246332	0.228854	0.279185	51.0099	50.3911	49.6198	47.4501	39.0509	40.9104
VC_RS01635	VC0332	hemE	uroporphyrinogen decarboxylase	CDS	-0.753032	1.52e-09	1.77e-08	321.779	327.17	330.575	194.154	187.459	199.669
VC_RS01640	VC0333		TetR/AcrR family transcriptional regulator	CDS	-0.551802	1.97e-05	5.96e-05	117.419	109.222	115.467	77.5962	79.205	76.674
VC_RS01645	VC0334		hypothetical protein	CDS	-0.250084	0.00627459	0.0106965	94.4806	83.4059	87.3041	71.1752	77.5135	74.4305
VC_RS01650	VC0335		murein hydrolase activator EnvC	CDS	-0.558067	0.000228834	0.000535257	114.692	109.718	107.554	72.0458	66.1145	87.8913
VC_RS01655	VC0336	gpmM	2,3-bisphosphoglycerate-independent phosphoglycerate mutase	CDS	-1.34096	1.18e-10	2.42e-09	2529	2217.45	2577.68	890.451	913.027	1088.08
VC_RS01660	VC0337		DMT family transporter	CDS	-0.308377	0.000408025	0.00090457	91.2724	93.8316	96.6916	80.3169	73.1745	74.1666
VC_RS01665	VC0338		SLC13 family permease	CDS	-0.943682	2.74e-06	1.03e-05	35.1295	33.2631	35.9409	17.5217	19.121	17.5519
VC_RS01670	VC0339	psd	phosphatidylserine decarboxylase	CDS	0.609669	3.54e-07	1.71e-06	116.136	126.846	122.172	189.256	191.945	175.519
VC_RS01675	VC0340	rsgA	small ribosomal subunit biogenesis GTPase RsgA	CDS	-0.105658	0.256451	0.308806	237.886	249.225	245.417	225.17	234.011	221.444
VC_RS01680	VC0341	orn	oligoribonuclease	CDS	-0.0375654	0.764153	0.803905	125.279	120.641	120.697	112.422	119.653	125.239
VC_RS01725	VC0342	queG	tRNA epoxyqueuosine(34) reductase QueG	CDS	1.01476	8.37e-07	3.58e-06	85.1769	90.6046	78.3189	173.911	182.826	155.327
VC_RS01730	VC0343	tsaE	tRNA (adenosine(37)-N6)-threonylcarbamoyltransferase complex ATPase subunit type 1 TsaE	CDS	-0.748751	1.27e-06	5.14e-06	60.3136	63.0509	61.9577	34.6081	37.9478	37.6112
VC_RS01735	VC0344		LysM peptidoglycan-binding domain-containing protein	CDS	-0.167093	0.0296405	0.0442047	155.275	161.599	157.308	141.806	144.878	135.4
VC_RS01740	VC0345	mutL	DNA mismatch repair endonuclease MutL	CDS	0.247923	0.103491	0.137483	177.733	187.415	177.961	213.852	220.038	210.754
VC_RS01745	VC0346	miaA	tRNA (adenosine(37)-N6)-dimethylallyltransferase MiaA	CDS	0.185979	0.0187813	0.0290248	447.379	432.668	431.022	491.37	481.849	518.374
VC_RS01750	VC0347	hfq	RNA chaperone Hfq	CDS	-0.30868	0.00376443	0.00671488	1507.68	1693.44	1480.01	1229.89	1183.81	1365.61
VC_RS01755	VC0348	hflX	GTPase HflX	CDS	0.562469	1.61e-05	5.01e-05	955.233	1091.48	1043.36	1559.54	1603.51	1399.93
VC_RS01760	VC0349	hflK	FtsH protease activity modulator HflK	CDS	0.167637	0.109162	0.144151	924.915	1075.84	995.079	1145.01	1136.67	1082.94
VC_RS01765	VC0350	hflC	protease modulator HflC	CDS	0.4724	2.01e-05	6.05e-05	619.979	624.551	606.435	846.375	896.039	825.466
VC_RS01770	VC0351		DUF2065 domain-containing protein	CDS	0.845491	3.56e-05	9.89e-05	21.0135	19.3621	23.4688	42.5527	37.5065	35.4997
VC_RS01775	VC0352		SlyX family protein	CDS	-0.0153088	0.919301	0.937572	43.6311	48.6534	45.3284	44.7293	35.5944	56.3508
VC_RS01780	VC0353		hypothetical protein	CDS	0.703521	0.000204754	0.00048276	104.907	123.868	105.006	174.129	182.532	185.812
VC_RS01785	VC0354	fkpA	FKBP-type peptidyl-prolyl cis-trans isomerase	CDS	-0.909576	8.43e-07	3.6e-06	1608.58	1761.2	1742.73	912.979	868.754	939.883
VC_RS01790	VC0355		transcriptional regulator	CDS	-0.240284	0.189695	0.237052	255.531	236.565	220.205	182.4	214.302	206.136
VC_RS01795	VC0356	tusD	sulfurtransferase complex subunit TusD	CDS	-0.600122	1.69e-05	5.23e-05	205.323	207.77	194.59	126.57	144.363	129.594
VC_RS01800	VC0357	tusC	sulfurtransferase complex subunit TusC	CDS	-0.0364966	0.769675	0.808513	80.2043	64.7885	86.9018	73.4606	78.6166	74.9584
VC_RS01805	VC0358	dsrH	sulfurtransferase complex subunit TusB	CDS	-0.283054	0.0181701	0.0282159	65.2863	50.3911	66.3833	44.7293	54.5683	50.94
VC_RS01810	VC0359	rpsL	30S ribosomal protein S12	CDS	0.276156	0.0365826	0.0537648	2597.33	2608.17	2316.98	2999.7	3221.52	2887.88
VC_RS01815	VC0360	rpsG	30S ribosomal protein S7	CDS	0.370291	0.0320508	0.0475588	2904.2	2935.59	2627.3	3668.24	4032.54	3243.4
VC_RS01820	VC0361	fusA	elongation factor G	CDS	0.703391	5.39e-05	0.000144123	1978.64	2246.25	2184.88	3583.79	3868.32	2984.61
VC_RS01825	VC0362	tuf	elongation factor Tu	CDS	-0.323985	0.00310188	0.00563529	7973.27	10472.9	8235.42	6863.72	7189.41	7261.2
VC_RS01830	VC0364		bacterioferritin-associated ferredoxin	CDS	-1.51678	1.11e-05	3.6e-05	168.429	131.811	114.796	40.8114	32.8734	72.8469
VC_RS01835	VC0365	bfr	bacterioferritin	CDS	-0.234227	0.121904	0.159306	243.019	241.778	222.619	173.694	210.846	216.693
VC_RS01840	VC0366	rpsF	30S ribosomal protein S6	CDS	0.295442	0.0543764	0.077006	3102.62	3481.2	2734.46	3682.39	3727.71	4025.32
VC_RS01845	VC0367	priB	primosomal replication protein N	CDS	0.352517	0.0057465	0.0099011	1361.87	1577.76	1505.89	2019.13	2130.96	1525.3
VC_RS01850	VC0368	rpsR	30S ribosomal protein S18	CDS	0.34307	0.00680573	0.0115131	1888.81	2146.21	1915.59	2648.61	2750.11	2148.72
VC_RS01855	VC0369	rplI	50S ribosomal protein L9	CDS	0.974892	0.000252365	0.000582976	1800.43	1656.45	1681.84	3477.57	3555.55	3067.09
VC_RS01860	VC0370		YdiY family protein	CDS	1.1735	9.38e-08	5.42e-07	35.6107	38.4759	38.4889	91.7441	86.7798	75.0903
VC_RS01865	VC0371		replicative DNA helicase	CDS	-0.00883547	0.909001	0.928327	275.582	282.24	304.29	288.183	300.494	268.161
VC_RS01870	VC0372	alr	alanine racemase	CDS	-0.162223	0.16044	0.204417	224.893	212.983	219.4	195.133	200.917	191.355
VC_RS01875	VC0373		YjbQ family protein	CDS	0.379084	0.00477227	0.00835679	35.4503	38.9724	38.4889	51.5857	51.1854	43.6817
VC_RS01880	VC0374	pgi	glucose-6-phosphate isomerase	CDS	-0.957722	1.36e-07	7.43e-07	1220.23	987.218	1177.47	569.292	592.897	580.795
VC_RS01885	VC0376		MBL fold metallo-hydrolase	CDS	1.10644	2.73e-06	1.03e-05	31.4401	31.029	31.113	69.5427	67.5853	64.4009
VC_RS01890	VC0377		chemotaxis protein CheX	CDS	-0.373968	0.000819318	0.00170965	308.626	284.225	288.331	218.314	219.45	242.427
VC_RS01895	VC0378	zur	zinc uptake transcriptional repressor Zur	CDS	-0.68543	4.74e-07	2.19e-06	268.203	272.807	258.828	154.975	164.735	177.63
VC_RS01900	VC0379	dusA	tRNA dihydrouridine(20/20a) synthase DusA	CDS	1.00516	1.47e-08	1.2e-07	46.6789	46.1711	42.9145	90.1117	95.9726	85.9118
VC_RS01905	VC0379a	pspG	envelope stress response protein PspG	CDS	-0.288249	0.281674	0.336204	7.69961	10.1775	6.30306	7.18281	6.76589	5.01482
VC_RS01910	VC0381		TIGR04219 family outer membrane beta-barrel protein	CDS	0.085095	0.738199	0.780079	117.259	106.491	112.114	124.176	115.903	116.529
VC_RS01920	VC0383		hypothetical protein	CDS	0.939419	0.000146519	0.00035786	4.33103	4.46817	5.09609	7.07398	10.0753	9.63373
VC_RS01925	VC0384		assimilatory sulfite reductase (NADPH) flavoprotein subunit	CDS	0.749252	0.000144034	0.000352758	45.556	54.611	51.4973	82.167	88.1771	83.9323
VC_RS01930	VC0385	cysI	assimilatory sulfite reductase (NADPH) hemoprotein subunit	CDS	0.194062	0.361794	0.421597	45.556	51.6322	41.0369	52.5651	53.8329	50.8081
VC_RS01935	VC0386		phosphoadenylyl-sulfate reductase	CDS	-0.146003	0.200499	0.248622	35.9315	35.4971	30.8448	30.2549	31.6967	30.0889
VC_RS01970	VC0389		sodium:proton antiporter	CDS	0.331427	0.0171449	0.0267412	187.518	202.805	198.479	271.097	251.147	218.277
VC_RS01975	VC0390	metH	methionine synthase	CDS	-0.644339	0.00140293	0.00277064	513.949	546.606	531.737	337.919	341.015	339.688
VC_RS01980	VC0391	lysC	lysine-sensitive aspartokinase 3	CDS	-0.273546	0.0250712	0.0379013	463.741	465.186	525.568	419.106	433.605	350.51
VC_RS01985	VC0392		alanine--glyoxylate aminotransferase family protein	CDS	-1.19096	8.62e-10	1.14e-08	141.48	129.825	132.901	55.0682	59.0544	63.0812
VC_RS01990	VC0393		ligase	CDS	0.251688	0.00993334	0.0162225	146.132	152.911	164.282	186.1	196.799	168.656
VC_RS01995	VC0394	uvrA	excinuclease ABC subunit UvrA	CDS	0.389981	4.41e-06	1.58e-05	382.093	402.632	416.941	516.945	549.287	508.344
VC_RS02000	VC0395	galU	UTP--glucose-1-phosphate uridylyltransferase GalU	CDS	0.788963	4.5e-08	3.04e-07	645.965	609.409	658.469	1079.82	1054.45	1173.07
VC_RS02005	VC0396		helix-turn-helix transcriptional regulator	CDS	-0.0819549	0.59447	0.649531	9.78492	10.9222	11.265	9.79475	9.70757	10.8215
VC_RS02010	VC0397		single-stranded DNA-binding protein	CDS	0.397726	0.000126	0.000312407	473.366	464.69	466.024	624.47	576.498	649.023
VC_RS02015	VC0398	csrD	RNase E specificity factor CsrD	CDS	0.51908	3.65e-05	0.000101237	237.725	260.892	239.114	352.502	352.709	351.565
VC_RS02020	VC0399		MSHA biogenesis protein MshI	CDS	0.399677	0.00776842	0.0129376	197.623	193.124	189.494	252.813	256.221	256.416
VC_RS02025	VC0400	pilO	type 4a pilus biogenesis protein PilO	CDS	0.0796455	0.417866	0.479198	86.6206	96.5622	88.3769	90.7647	96.4139	99.3726
VC_RS02030	VC0401		MSHA biogenesis protein MshK	CDS	-0.411344	0.672516	0.722975	74.9108	67.7673	88.1087	56.483	58.9809	58.5942
VC_RS02035	VC0402	mshL	pilus (MSHA type) biogenesis protein MshL	CDS	-0.121259	0.311865	0.368881	409.523	423.98	379.256	353.59	398.599	362.387
VC_RS02040	VC0403		AAA family ATPase	CDS	-0.170508	0.0860263	0.116379	152.869	169.294	153.553	139.956	150.026	132.101
VC_RS02045	VC0404		tetratricopeptide repeat protein	CDS	0.674145	2.16e-06	8.29e-06	106.19	97.5551	101.519	158.675	180.326	148.069
VC_RS02050	VC0405	tadA	GspE/PulE family protein	CDS	0.119624	0.176127	0.22182	267.882	284.722	263.656	295.475	307.627	283.337
VC_RS02055	VC0406		type II secretion system F family protein	CDS	0.497318	0.00125496	0.00250496	112.767	115.676	99.7761	156.716	165.47	140.151
VC_RS02060	VC0407		MSHA biogenesis protein MshF	CDS	0.0335181	0.745926	0.78707	89.8288	90.1081	81.1351	80.2081	88.03	98.8448
VC_RS02065	VC0408		prepilin-type N-terminal cleavage/methylation domain-containing protein	CDS	-0.412325	0.00333461	0.00602409	283.281	299.119	239.919	186.209	203.859	227.515
VC_RS02070	VC0409		type II secretion system protein	CDS	-1.17438	4.77e-11	1.18e-09	1487.63	1290.31	1369.37	585.508	608.047	644.141
VC_RS02075	VC0410		type II secretion system protein	CDS	-0.190094	0.255026	0.307508	271.572	214.721	270.629	226.259	232.761	204.948
VC_RS02080	VC0411		type II secretion system protein	CDS	0.134511	0.352796	0.412333	149.02	141.492	154.626	155.519	158.925	174.727
VC_RS02085	VC0412		type II secretion system protein	CDS	0.720447	2.15e-06	8.26e-06	88.5455	74.4695	77.5142	140.283	138.48	117.848
VC_RS02090	VC0413		hypothetical protein	CDS	0.641178	1.33e-05	4.22e-05	33.365	31.029	35.4044	52.021	51.9944	52.2597
VC_RS02095	VC0414		hypothetical protein	CDS	0.387746	0.000685632	0.0014582	489.406	509.123	496.332	644.712	687.032	623.817
VC_RS02100	VC0415		rod shape-determining protein	CDS	-0.228452	0.0216824	0.0332325	559.826	503.166	500.222	435.104	441.621	457.668
VC_RS02105	VC0416	mreC	rod shape-determining protein MreC	CDS	0.591543	8.45e-07	3.61e-06	143.726	132.059	135.181	202.534	223.789	192.939
VC_RS02110	VC0417	mreD	rod shape-determining protein MreD	CDS	0.493596	0.000309004	0.000701454	64.003	66.5261	65.0422	90.0028	101.93	82.8765
VC_RS02115	VC0418		septum formation inhibitor Maf	CDS	-0.114682	0.222728	0.272368	151.907	161.599	154.224	138.541	151.497	141.603
VC_RS02120	VC0419	rng	ribonuclease G	CDS	-0.0349388	0.78358	0.820773	311.674	323.446	293.696	292.754	297.331	316.33
VC_RS02125	VC0420		TIGR02099 family protein	CDS	0.762563	2.98e-06	1.11e-05	256.333	277.275	246.624	433.363	434.635	455.161
VC_RS02130	VC0421		carbon-nitrogen hydrolase family protein	CDS	0.129265	0.172199	0.217569	118.061	110.215	111.175	121.02	127.816	122.467
VC_RS02135	VC0422	tldD	metalloprotease TldD	CDS	-0.0116042	0.894574	0.916854	309.909	308.056	299.328	299.502	303.435	306.96
VC_RS02140	VC0423	arcA	arginine deiminase	CDS	-0.596746	2.19e-07	1.13e-06	124.477	115.676	127.67	77.5962	82.735	83.1405
VC_RS02145	VC0424	rraB	ribonuclease E inhibitor RraB	CDS	1.041	0.00328551	0.00594752	102.661	111.208	116.137	227.347	215.92	236.092
VC_RS02150	VC0425		hypothetical protein	CDS	0.794394	3.64e-08	2.57e-07	62.2385	62.8026	61.5554	109.81	108.254	105.443
VC_RS02155	VC0426		DUF2061 domain-containing protein	CDS	0.134789	0.214225	0.263336	25.9862	31.029	26.8215	29.4931	31.329	30.6168
VC_RS02160	VC0428		universal stress protein	CDS	-0.938562	0.00310631	0.00564044	387.868	337.347	263.924	138.977	165.029	212.206
VC_RS02165	VC0429		TRAP transporter permease	CDS	0.638017	0.000927789	0.00190611	222.326	252.452	254	396.252	420.073	317.253
VC_RS02170	VC0430		TAXI family TRAP transporter solute-binding subunit	CDS	-0.252986	0.00292775	0.00534088	1127.99	1107.86	1091.64	975.557	976.567	839.983
VC_RS02175	VC0431	argR	transcriptional regulator ArgR	CDS	-0.525331	1.54e-05	4.81e-05	214.145	210.252	178.766	137.779	133.111	148.069
VC_RS02180	VC0432	mdh	malate dehydrogenase	CDS	-1.04471	9.41e-10	1.22e-08	465.024	459.477	450.065	215.593	229.819	220.784
VC_RS02185	VC0433		amino acid permease	CDS	1.91418	2.94e-12	1.39e-10	65.6071	73.9731	72.1499	282.633	281.005	233.321
VC_RS02190	VC0434	ispB	octaprenyl diphosphate synthase	CDS	0.332418	0.00135282	0.00268365	319.213	281.495	313.678	383.301	389.847	378.619
VC_RS02195	VC0435	rplU	50S ribosomal protein L21	CDS	0.794016	5.64e-09	5.35e-08	1677.07	1734.89	1627.53	2846.79	2871.16	3019.85
VC_RS02200	VC0436	rpmA	50S ribosomal protein L27	CDS	1.62457	5.48e-06	1.91e-05	475.13	400.894	404.603	1399.67	1425.03	1124.51
VC_RS02205	VC0437	cgtA	Obg family GTPase CgtA	CDS	1.21037	8.85e-08	5.19e-07	404.069	463.449	414.393	1025.18	990.761	949.517
VC_RS02210	VC0438		threonine/serine exporter ThrE family protein	CDS	0.140404	0.477384	0.536678	186.555	176.741	173.133	198.833	216.802	175.255
VC_RS02215	VC0439		hypothetical protein	CDS	0.0196783	0.927062	0.944136	83.7332	75.4625	75.2344	85.3231	84.5	67.5681
VC_RS02220	VC0440	folA	type 3 dihydrofolate reductase	CDS	-0.0407505	0.712568	0.75729	158.002	121.137	149.262	139.303	136.568	141.603
VC_RS02225	VC0441		symmetrical bis(5'-nucleosyl)-tetraphosphatase	CDS	0.211575	0.0119134	0.0191557	142.603	146.209	135.985	166.184	165.691	159.682
VC_RS02230	VC0442	apaG	Co2+/Mg2+ efflux protein ApaG	CDS	0.123236	0.230308	0.280765	104.105	96.5622	98.8373	105.239	112.593	108.478
VC_RS02235	VC0443	rsmA	16S rRNA (adenine(1518)-N(6)/adenine(1519)-N(6))-dimethyltransferase RsmA	CDS	0.78475	7.19e-08	4.4e-07	239.33	245.749	219.132	398.32	424.192	390.1
VC_RS02240	VC0444	pdxA	4-hydroxythreonine-4-phosphate dehydrogenase PdxA	CDS	0.784611	7.62e-06	2.56e-05	222.326	247.487	225.971	407.679	404.041	386.273
VC_RS02245	VC0445	surA	peptidylprolyl isomerase SurA	CDS	0.344323	0.0756589	0.103621	288.735	365.645	299.328	407.679	395.142	407.124
VC_RS02250	VC0446	lptD	LPS assembly protein LptD	CDS	0.367252	0.0756436	0.103621	555.174	666.254	571.165	753.76	768.075	789.834
VC_RS02255	VC0447	djlA	co-chaperone DjlA	CDS	0.864772	1.23e-07	6.83e-07	55.8222	54.1145	55.6547	99.9064	108.548	93.0381
VC_RS02285	VC0449		methyl-accepting chemotaxis protein	CDS	0.308839	0.00379396	0.00676414	64.003	59.8239	60.2143	72.4811	79.4991	76.0141
VC_RS02310	VC0450	mltC	membrane-bound lytic murein transglycosylase MltC	CDS	-0.94119	2.71e-08	2.02e-07	151.586	179.223	159.186	86.9556	84.8677	83.0085
VC_RS02315	VC0451		oxidative damage protection protein	CDS	-1.66506	5.17e-08	3.39e-07	154.313	170.535	155.565	48.4296	38.1684	65.7205
VC_RS02320	VC0452	mutY	A/G-specific adenine glycosylase	CDS	-0.693215	2.15e-05	6.4e-05	112.126	141.74	122.172	81.7317	76.631	73.6387
VC_RS02325	VC0453	trmB	tRNA (guanosine(46)-N7)-methyltransferase TrmB	CDS	0.375017	0.000387188	0.000863427	89.1871	98.2998	100.849	129.944	125.095	118.772
VC_RS02330	VC0454	glsB	glutaminase B	CDS	0.458645	2.07e-05	6.2e-05	70.0985	73.9731	72.6864	101.865	103.915	91.7184
VC_RS02335	VC0455	hemW	radical SAM family heme chaperone HemW	CDS	0.283706	0.0189329	0.0292081	70.7402	75.2142	73.3569	86.6291	97.9582	81.8208
VC_RS02340	VC0456		XTP/dITP diphosphatase	CDS	-0.108964	0.303099	0.359714	57.5867	68.7602	57.9345	58.8773	54.936	56.4827
VC_RS02345	VC0457		DUF4426 domain-containing protein	CDS	-0.443748	0.00806205	0.0133763	93.0369	107.484	93.3389	68.4544	76.0427	70.8673
VC_RS02350	VC0458		YggU family protein	CDS	0.0454145	0.645997	0.699139	35.7711	29.5396	33.2587	31.8873	36.1092	34.048
VC_RS02355	VC0459		YggT family protein	CDS	-0.361838	0.00104922	0.00212789	114.371	108.726	107.018	86.8468	85.309	84.7241
VC_RS02360	VC0460		pyrroline-5-carboxylate reductase	CDS	-0.300163	0.000842288	0.00175448	114.211	126.35	111.98	96.0973	101.856	87.6274
VC_RS02365	VC0461		YggS family pyridoxal phosphate-dependent enzyme	CDS	-0.229259	0.0371644	0.0545294	92.0745	101.03	88.9134	76.7255	79.7933	83.6683
VC_RS02370	VC0462		type IV pilus twitching motility protein PilT	CDS	-0.802073	1.15e-07	6.46e-07	90.7912	94.5763	90.5227	47.8854	52.0679	58.3303
VC_RS02375	VC0463		PilT/PilU family type 4a pilus ATPase	CDS	-0.781231	2.76e-07	1.38e-06	77.1565	72.7319	76.5755	42.0086	43.3899	46.585
VC_RS02380	VC0464		helix-turn-helix transcriptional regulator	CDS	0.426504	0.00865477	0.014286	31.2797	28.5467	27.8944	37.7642	44.2724	35.4997
VC_RS02385	VC0465	tyrS	tyrosine--tRNA ligase	CDS	0.669992	0.000817451	0.00170676	18.9282	23.8303	22.6642	38.6348	36.5505	28.1094
VC_RS02390	VC0466	ruvX	Holliday junction resolvase RuvX	CDS	-0.128606	0.156749	0.200121	39.7813	48.157	45.0602	41.3556	40.2276	39.7227
VC_RS02395	VC0467		YqgE/AlgH family protein	CDS	-0.631034	1.36e-05	4.32e-05	126.242	165.819	136.253	91.6353	101.047	82.8765
VC_RS02400	VC0468	gshB	glutathione synthase	CDS	-0.640694	1.58e-07	8.43e-07	175.327	210.749	201.698	123.305	129.214	124.183
VC_RS02405	VC0469	rsmE	16S rRNA (uracil(1498)-N(3))-methyltransferase	CDS	-0.426033	9.21e-05	0.00023478	124.477	125.605	127.67	83.2553	97.8847	100.032
VC_RS02410	VC0470	xds	extracellular deoxyribonuclease Dns	CDS	0.452541	0.0010454	0.00212258	34.9691	30.7807	27.8944	41.5733	42.8016	43.6817
VC_RS02415	VC0471		SprT family zinc-dependent metalloprotease	CDS	0.261439	0.130619	0.16945	14.4368	22.0926	14.3495	19.8072	21.5479	17.9478
VC_RS02420	VC0472	metK	methionine adenosyltransferase	CDS	-0.526203	0.00251126	0.00464091	473.847	462.456	473.936	324.75	314.025	340.612
VC_RS02425	VC0473	tkt	transketolase	CDS	-0.196986	0.0268384	0.0404175	707.402	709.695	781.848	652.983	664.895	600.459
VC_RS02430	VC0474		LysR family transcriptional regulator	CDS	-1.69692	3.48e-10	5.38e-09	138.593	146.705	118.953	36.1317	37.1388	51.7318
VC_RS02435	VC0475		ligand-gated channel protein	CDS	-1.91281	6.4e-06	2.2e-05	2273.95	2868.81	2433.52	717.52	409.41	885.776
VC_RS02440	VC0476	epd	erythrose-4-phosphate dehydrogenase	CDS	-0.572226	4.89e-06	1.74e-05	474.488	467.172	434.911	294.06	282.255	349.718
VC_RS02445	VC0477		phosphoglycerate kinase	CDS	-1.17165	3.57e-06	1.3e-05	3151.87	2364.16	3061.54	1228.81	1201.53	1377.76
VC_RS02450	VC0478	fbaA	class II fructose-bisphosphate aldolase	CDS	-1.17527	0.00241218	0.00447804	3313.4	2519.3	3128.33	1322.29	1325.67	1320.22
VC_RS02455	VC0480	mscS	small-conductance mechanosensitive channel MscS	CDS	0.364	0.000555308	0.00119978	457.004	430.682	428.608	568.204	586.72	539.093
VC_RS02460	VC0481		amino acid transporter	CDS	1.47749	4.47e-10	6.6e-09	16.8429	14.6457	17.5681	50.715	48.1702	38.6669
VC_RS02465	VC0482		LysR family transcriptional regulator ArgP	CDS	0.392774	0.0182651	0.0283137	25.1841	23.0856	24.5417	31.8873	32.285	31.6726
VC_RS02470	VC0483		oxidative stress defense protein	CDS	-0.154507	0.047939	0.0687702	139.555	131.315	131.56	117.646	117.815	126.294
VC_RS02475	VC0485	pykF	pyruvate kinase PykF	CDS	-0.441113	0.0457894	0.0660076	1821.92	1398.79	1773.44	1232.61	1247.5	1198.81
VC_RS02480	VC0486		DeoR/GlpR transcriptional regulator	CDS	-0.405148	0.107507	0.14214	143.084	138.265	149.664	95.2267	121.051	109.138
VC_RS02485	VC0487	glmS	glutamine--fructose-6-phosphate transaminase (isomerizing)	CDS	0.0161668	0.899874	0.921219	391.236	335.858	457.307	362.297	424.118	412.139
VC_RS02490	VC0488		TRAP transporter substrate-binding protein	CDS	-0.608728	0.000185263	0.000440622	61.4365	53.3698	60.2143	37.3289	40.963	36.5554
VC_RS02495	VC0489		GNAT family N-acetyltransferase	CDS	0.672995	0.00109276	0.00220358	12.8327	15.3904	15.8247	26.2282	23.2393	20.5872
VC_RS02500	VC0490		DUF3732 domain-containing protein	CDS	-0.554147	1.48e-05	4.66e-05	727.934	728.064	714.526	494.199	510.015	473.901
VC_RS02505	VC0491		hypothetical protein	CDS	-0.984829	1.73e-05	5.34e-05	111.644	106.491	111.175	50.8239	63.3199	51.8638
VC_RS02510	VC0492		hypothetical protein	CDS	-1.16962	6.35e-11	1.48e-09	587.737	586.82	575.322	264.023	262.619	251.137
VC_RS02515	VC0493		MarR family transcriptional regulator	CDS	-0.685627	2.34e-05	6.88e-05	119.504	110.463	110.505	70.631	70.7476	70.3395
VC_RS02520	VC0494		inovirus Gp2 family protein	CDS	1.0848	3.93e-07	1.87e-06	10.2661	9.18458	11.9356	22.8544	22.8716	21.7749
VC_RS02525	VC0495		inovirus Gp2 family protein	CDS	1.01135	0.000181656	0.000432625	6.57675	3.47525	6.70538	11.8625	12.1345	11.2174
VC_RS02530	VC0496		inovirus Gp2 family protein	CDS	0.606369	0.00229361	0.00428342	9.78492	8.43988	8.98521	12.842	12.3551	16.892
VC_RS02535	VC0497		AlpA family transcriptional regulator	CDS	-0.806601	0.00931041	0.0152969	5.13307	3.22701	5.2302	3.04725	2.05918	3.16726
VC_RS02540	VC0498		ribonuclease HI	CDS	-0.0696971	0.787307	0.824343	3.20817	3.22701	3.4868	2.93842	2.72106	4.09104
VC_RS02545	VC0499		IS3 family transposase	CDS	-0.583119	2.33e-05	6.86e-05	27.109	30.036	28.8331	19.1542	16.8412	21.6429
VC_RS02550	VC0501		IS5 family transposase	CDS	0.158206	0.209542	0.258477	22.778	18.1209	21.4572	23.0721	24.4896	22.4347
VC_RS02555	VC0502		type II secretion system protein	CDS	-1.01784	7.57e-08	4.6e-07	177.733	171.28	165.891	80.4258	78.2489	95.9414
VC_RS02565	VC0503		peptidoglycan DD-metalloendopeptidase family protein	CDS	-0.572817	0.000449813	0.000986115	101.218	90.6046	82.0739	59.9656	57.0688	67.3042
VC_RS02570	VC0504		hypothetical protein	CDS	0.286367	0.00679623	0.0115026	33.2046	43.4406	37.1478	47.1236	48.0231	42.626
VC_RS02575	VC0505		hypothetical protein	CDS	0.901449	2.23e-06	8.52e-06	17.8053	15.6386	19.7138	37.0024	33.6088	29.561
VC_RS02580	VC0506		WYL domain-containing protein	CDS	0.0639433	0.44938	0.510056	118.702	107.236	92.8025	111.66	112.152	109.006
VC_RS02585	VC0508		DUF2787 domain-containing protein	CDS	1.65061	1.75e-10	3.26e-09	12.9931	14.1492	13.2767	45.2735	42.2132	38.9308
VC_RS02590	VC0509		DUF2787 domain-containing protein	CDS	1.83823	1.1e-07	6.21e-07	3.52899	5.4611	3.88912	13.8215	17.2089	13.3289
VC_RS02595	VC0510	radC	DNA repair protein RadC	CDS	2.0769	1.39e-10	2.77e-09	4.33103	5.95756	4.55966	21.9838	18.3856	21.247
VC_RS02605	VC0513		helix-turn-helix transcriptional regulator	CDS	3.84531	2.96e-06	1.11e-05	0.160409	0.248232	0.268215	3.48258	3.3094	3.8271
VC_RS02620	VC0516		tyrosine-type recombinase/integrase	CDS	0.0585411	0.604427	0.659799	140.999	148.443	131.962	151.057	153.409	133.685
VC_RS02630	VC0517	rpoD	RNA polymerase sigma factor RpoD	CDS	0.500922	9.37e-07	3.94e-06	1178.2	1273.18	1277.51	1727.14	1809.43	1740.14
VC_RS02635	VC0518	dnaG	DNA primase	CDS	1.30047	9.09e-10	1.19e-08	247.671	296.637	266.204	690.094	716.816	588.186
VC_RS02640	VC0519		GatB/YqeY domain-containing protein	CDS	0.957568	1.78e-06	6.98e-06	1528.21	1699.15	1655.16	3312.26	3428.98	2740.34
VC_RS02645	VC0520	rpsU	30S ribosomal protein S21	CDS	0.707239	0.000729736	0.0015455	494.058	461.959	459.721	738.306	643.642	930.117
VC_RS02650	VC0521	tsaD	tRNA (adenosine(37)-N6)-threonylcarbamoyltransferase complex transferase subunit TsaD	CDS	-0.127455	0.0829045	0.112457	168.429	161.351	165.623	148.336	144.216	161.266
VC_RS02655	VC0522		alpha/beta fold hydrolase	CDS	-0.058562	0.436647	0.497679	274.138	306.566	284.04	284.701	274.018	271.328
VC_RS02660	VC0523	plsY	glycerol-3-phosphate 1-O-acyltransferase PlsY	CDS	0.602155	0.00127439	0.00253802	109.078	90.8528	93.6071	154.539	154.88	136.456
VC_RS02665	VC0524	folB	bifunctional dihydroneopterin aldolase/7,8-dihydroneopterin epimerase	CDS	-0.544236	0.0561216	0.0793188	135.224	138.017	141.484	89.4587	72.5126	123.523
VC_RS02670	VC0525	folK	2-amino-4-hydroxy-6-hydroxymethyldihydropteridine diphosphokinase	CDS	0.505409	7.46e-06	2.51e-05	65.1259	62.8026	67.5903	89.3499	96.8551	91.5865
VC_RS02675	VC0526		undecaprenyl-diphosphate phosphatase	CDS	0.669387	4.45e-06	1.59e-05	136.508	128.088	136.924	215.376	228.054	195.314
VC_RS02680	VC0527	ftsB	cell division protein FtsB	CDS	0.508366	6.55e-06	2.24e-05	66.2487	62.058	64.9081	88.6969	91.4865	95.0177
VC_RS02685	VC0528	ispD	2-C-methyl-D-erythritol 4-phosphate cytidylyltransferase	CDS	0.875147	3.95e-08	2.75e-07	60.1532	57.838	61.8236	105.457	117.079	107.555
VC_RS02690	VC0529	ispF	2-C-methyl-D-erythritol 2,4-cyclodiphosphate synthase	CDS	0.203479	0.0535146	0.0759071	77.1565	80.6753	73.7592	88.2616	95.752	81.9527
VC_RS02695	VC0530	truD	tRNA pseudouridine(13) synthase TruD	CDS	0.463934	5.11e-06	1.81e-05	155.115	153.655	155.297	216.79	225.333	197.821
VC_RS02700	VC0531	surE	5'/3'-nucleotidase SurE	CDS	0.168481	0.180611	0.227063	127.364	134.293	128.743	139.303	153.556	145.562
VC_RS02705	VC0532		protein-L-isoaspartate(D-aspartate) O-methyltransferase	CDS	0.390906	0.00197052	0.00374727	80.5251	84.8953	83.1467	104.042	117.447	103.992
VC_RS02710	VC0533	nlpD	murein hydrolase activator NlpD	CDS	-1.21146	2.28e-09	2.48e-08	656.712	593.026	562.984	241.93	245.19	295.874
VC_RS02715	VC0534	rpoS	RNA polymerase sigma factor RpoS	CDS	-1.13713	5.77e-11	1.36e-09	490.529	434.654	435.045	196.221	204.447	217.881
VC_RS02720	VC0535	mutS	DNA mismatch repair protein MutS	CDS	0.143499	0.137213	0.177031	130.252	138.513	142.691	153.016	162.381	138.831
VC_RS02725	VC0537	cysM	cysteine synthase CysM	CDS	-0.751642	2.67e-05	7.71e-05	82.1292	66.2779	86.9018	46.7971	49.8616	43.4178
VC_RS02730	VC0538	cysP	sulfate ABC transporter substrate-binding protein	CDS	-0.450064	0.00040888	0.000905523	65.4467	66.7744	67.322	45.4912	49.2733	51.3359
VC_RS02735	VC0539	cysT	sulfate/thiosulfate ABC transporter permease CysT	CDS	0.264652	0.0267634	0.0403217	19.249	21.0997	22.7983	27.9694	26.2546	21.5109
VC_RS02740	VC0540	cysW	sulfate ABC transporter permease subunit CysW	CDS	0.3785	0.00121987	0.00244181	20.3719	19.6103	23.8712	29.3842	28.2402	25.8659
VC_RS02745	VC0541		sulfate/molybdate ABC transporter ATP-binding protein	CDS	0.437631	0.00139802	0.00276247	34.0066	37.7312	36.075	46.1441	54.1271	45.1334
VC_RS02750	VC0542	pncC	nicotinamide-nucleotide amidase	CDS	-0.661598	5.35e-05	0.000143059	24.2217	23.582	22.6642	13.9303	15.6645	14.7805
VC_RS02755	VC0543	recA	recombinase RecA	CDS	0.166474	0.0996508	0.133232	395.567	401.887	385.694	434.016	429.045	464.795
VC_RS02760	VC0544	recX	recombination regulator RecX	CDS	1.35454	3.47e-07	1.68e-06	9.94533	10.4257	8.44878	24.7045	26.3281	21.6429
VC_RS02765	VC0545	alaS	alanine--tRNA ligase	CDS	0.206552	0.00946142	0.0155234	912.564	897.606	950.019	1055	1094.97	1035.16
VC_RS02770	VC0547		aspartate kinase	CDS	-0.137929	0.0664925	0.0923536	705.637	725.085	683.279	614.457	639.597	667.103
VC_RS02775	VC0548	csrA	carbon storage regulator CsrA	CDS	-0.244328	0.174497	0.22028	411.127	361.426	340.097	303.202	222.612	414.383
VC_RS02820	VC0549		oxaloacetate decarboxylase subunit gamma	CDS	-1.57627	1.63e-08	1.31e-07	50.0475	40.4618	51.2291	15.0186	14.0466	19.1355
VC_RS02825	VC0550	oadA	sodium-extruding oxaloacetate decarboxylase subunit alpha	CDS	-1.04987	9.83e-10	1.25e-08	211.098	190.146	207.867	100.233	104.136	89.7389
VC_RS02830	VC0551		sodium ion-translocating decarboxylase subunit beta	CDS	-0.657996	7.78e-08	4.68e-07	108.917	95.321	103.263	65.0806	62.8786	67.3042
VC_RS02835	VC0552		NADP-dependent oxidoreductase	CDS	-1.20486	1.74e-08	1.38e-07	352.578	345.787	362.225	139.303	135.98	185.284
VC_RS02840	VC0553		DedA family protein	CDS	-0.502485	0.0196024	0.0301621	66.2487	66.7744	73.2228	49.4091	37.2859	59.9139
VC_RS02845	VC0554		insulinase family protein	CDS	0.182447	0.343106	0.401804	259.541	297.63	259.498	301.352	302.185	322.796
VC_RS02850	VC0556		glutamate--cysteine ligase	CDS	-0.612156	0.000792453	0.00166191	358.994	410.575	386.23	233.115	248.72	274.232
VC_RS02855	VC0557	luxS	S-ribosylhomocysteine lyase	CDS	-0.762951	1.9e-07	9.93e-07	381.131	371.107	334.196	210.478	212.537	217.089
VC_RS02860	VC0558		HlyC/CorC family transporter	CDS	0.302536	0.00256449	0.00472449	215.268	203.55	221.278	261.52	263.796	264.466
VC_RS02865	VC0559		inner membrane protein YpjD	CDS	0.504095	0.00337182	0.0060727	104.105	85.8882	110.236	144.2	150.32	132.497
VC_RS02870	VC0560	ffh	signal recognition particle protein	CDS	0.112769	0.191501	0.239055	388.991	368.128	379.122	407.461	409.557	411.743
VC_RS02875	VC0561	rpsP	30S ribosomal protein S16	CDS	0.00756173	0.966076	0.975655	1171.3	1135.66	856.143	1042.71	893.391	1243.54
VC_RS02880	VC0562	rimM	ribosome maturation factor RimM	CDS	0.547703	0.00883994	0.0145713	2507.35	2697.54	2487.56	3946.96	4189.33	3107.61
VC_RS02885	VC0563	trmD	tRNA (guanosine(37)-N1)-methyltransferase TrmD	CDS	0.204488	0.0219573	0.0335958	3537.33	3913.62	3400.57	4156.56	4429.52	3917.37
VC_RS02890	VC0564	rplS	50S ribosomal protein L19	CDS	0.573907	0.00178846	0.00345083	2027.24	1977.91	1930.88	3038.55	3279.54	2517.7
VC_RS02895	VC0565	degS	outer membrane-stress sensor serine endopeptidase DegS	CDS	0.115831	0.198248	0.246203	492.454	490.754	514.839	535.664	527.224	560.604
VC_RS02900	VC0566		DegQ family serine endoprotease	CDS	0.75486	0.00207531	0.00392336	293.868	387.738	285.113	550.465	538.035	541.205
VC_RS02905	VC0567		DUF1043 family protein	CDS	-0.123716	0.170389	0.215667	431.338	471.64	423.244	406.7	385.288	425.072
VC_RS02910	VC0568		cell division protein ZapE	CDS	0.240806	0.0056937	0.00981969	179.016	179.472	166.159	208.302	223.715	187.396
VC_RS02915	VC0570	rplM	50S ribosomal protein L13	CDS	0.811366	1.37e-07	7.46e-07	1915.44	2030.54	1769.95	3403.24	3487.23	3139.67
VC_RS02920	VC0571	rpsI	30S ribosomal protein S9	CDS	1.10118	2.6e-05	7.54e-05	1585.96	1413.43	1385.33	3164.9	3552.24	2689.26
VC_RS02925	VC0573	petA	ubiquinol-cytochrome c reductase iron-sulfur subunit	CDS	-0.0207672	0.860741	0.886986	284.083	272.807	327.491	305.052	309.833	257.076
VC_RS02930	VC0574		cytochrome bc complex cytochrome b subunit	CDS	0.252501	0.0587281	0.0828069	385.141	376.071	424.719	480.269	519.355	413.195
VC_RS02935	VC0575		cytochrome c1	CDS	0.290991	0.0421001	0.0610874	235.64	189.401	223.557	266.199	284.535	243.351
VC_RS02940	VC0576	sspA	stringent starvation protein A	CDS	1.24709	1.13e-06	4.66e-06	262.589	225.643	250.379	598.024	636.434	519.43
VC_RS02945	VC0577	sspB	ClpXP protease specificity-enhancing factor	CDS	1.28838	6.98e-09	6.35e-08	244.463	245.253	243.808	620.443	655.188	515.735
VC_RS02950	VC0578		BON domain-containing protein	CDS	0.466264	0.00526802	0.00914346	129.45	155.393	143.898	204.384	205.183	181.985
VC_RS02955	VC0579		phosphoheptose isomerase	CDS	0.474167	0.00342488	0.00615887	144.368	163.833	147.921	210.587	210.919	211.546
VC_RS02960	VC0580		YraN family protein	CDS	0.875618	9.54e-05	0.000242257	55.9826	67.0226	54.7159	104.586	106.93	113.229
VC_RS02965	VC0581		penicillin-binding protein activator	CDS	-0.295533	0.00196445	0.00374175	413.694	436.888	446.31	343.36	353.959	359.352
VC_RS02970	VC0582	rsmI	16S rRNA (cytidine(1402)-2'-O)-methyltransferase	CDS	0.366253	4.42e-05	0.000120324	162.815	166.315	175.949	214.287	216.067	220.916
VC_RS02975	VC0583		TetR/AcrR family transcriptional regulator	CDS	-0.0103578	0.931568	0.948179	321.619	287.701	269.959	280.674	279.681	312.766
VC_RS02980	VC0585	hpt	hypoxanthine phosphoribosyltransferase	CDS	0.376689	0.00627466	0.0106965	107.474	93.5834	99.1056	130.052	107.96	152.952
VC_RS02985	VC0586	can	carbonate dehydratase	CDS	-0.375897	0.00213385	0.00402328	326.431	305.325	287.661	229.741	229.158	249.685
VC_RS02990	VC0587		SulP family inorganic anion transporter	CDS	0.0429581	0.733858	0.776419	41.5458	47.164	47.4741	44.8382	54.4212	40.3825
VC_RS02995	VC0589		ABC transporter ATP-binding protein	CDS	-0.998282	6.11e-06	2.11e-05	53.5764	71.9872	65.8469	28.4048	33.1675	33.916
VC_RS03000	VC0590		ABC transporter permease	CDS	-0.688618	4.85e-05	0.000131075	60.6344	80.1789	72.284	46.6883	40.8159	44.4735
VC_RS03005	VC0591	panC	pantoate--beta-alanine ligase	CDS	0.577569	4.34e-06	1.56e-05	212.541	247.984	228.519	351.958	374.477	301.021
VC_RS03010	VC0592	panB	3-methyl-2-oxobutanoate hydroxymethyltransferase	CDS	0.814635	2.05e-08	1.6e-07	123.675	138.762	133.974	234.856	247.69	214.054
VC_RS03015	VC0593	folK	2-amino-4-hydroxy-6-hydroxymethyldihydropteridine diphosphokinase	CDS	0.411455	0.00507303	0.00883689	68.9757	76.7036	70.1383	101.865	97.3699	87.0995
VC_RS03020	VC0594	pcnB	polynucleotide adenylyltransferase PcnB	CDS	0.317927	0.000785698	0.00164922	198.425	182.45	188.958	238.992	245.631	225.799
VC_RS03025	VC0595		tRNA glutamyl-Q(34) synthetase GluQRS	CDS	0.182245	0.117691	0.154376	53.8973	55.8522	61.5554	67.5838	69.2032	57.5385
VC_RS03030	VC0596	dksA	RNA polymerase-binding protein DksA	CDS	0.30947	0.00108834	0.00219591	263.712	271.317	247.026	328.015	334.691	306.036
VC_RS03035	VC0597	sfsA	DNA/RNA nuclease SfsA	CDS	-0.428692	0.00284673	0.00520649	69.6173	84.1506	71.2112	55.5036	53.171	58.0663
VC_RS03040	VC0600		alpha/beta fold hydrolase	CDS	0.667194	0.000126409	0.00031284	26.7882	20.8515	22.9324	35.2611	39.1245	38.271
VC_RS03045	VC0601	hrpB	ATP-dependent helicase HrpB	CDS	0.44858	1.75e-05	5.39e-05	99.1325	105.002	95.3505	134.515	147.967	125.371
VC_RS03050	VC0602	mrcB	penicillin-binding protein 1B	CDS	0.152166	0.0952953	0.127773	151.426	152.663	147.787	169.34	163.705	169.052
VC_RS03055	VC0603		hypothetical protein	CDS	-0.0386763	0.673195	0.723485	306.22	346.532	296.78	304.508	312.554	306.828
VC_RS03060	VC0604	acnB	bifunctional aconitate hydratase 2/2-methylisocitrate dehydratase	CDS	-0.135568	0.120469	0.157612	945.769	905.798	1028.87	885.772	928.765	807.65
VC_RS03065	VC0605		hypothetical protein	CDS	0.301784	0.122108	0.159402	40.5834	53.1216	42.6462	57.0272	45.0814	65.5886
VC_RS03070	VC0606	glnK	P-II family nitrogen regulator	CDS	0.955577	0.0397428	0.0578806	40.1021	14.6457	21.189	63.0129	40.3747	46.981
VC_RS03075	VC0607		ammonium transporter	CDS	1.27279	0.0230049	0.0350471	81.4875	32.5184	37.6843	158.457	108.99	102.276
VC_RS03080	VC0608		Fe(3+) ABC transporter substrate-binding protein	CDS	-1.24419	1.62e-09	1.87e-08	786.964	787.143	764.682	284.374	334.249	368.721
VC_RS03085	VC0609		iron ABC transporter permease	CDS	0.070921	0.409574	0.470683	168.589	172.769	180.241	174.891	201.506	171.296
VC_RS03090	VC0610		ABC transporter ATP-binding protein	CDS	-0.16861	0.15227	0.194824	143.084	157.379	144.3	124.937	136.053	134.344
VC_RS03095	VC0611		phosphoglucomutase/phosphomannomutase family protein	CDS	0.350376	0.00356852	0.00639443	29.836	38.9724	37.416	45.4912	47.2141	42.0981
VC_RS03100	VC0612		N,N'-diacetylchitobiose phosphorylase	CDS	-0.100422	0.313861	0.370993	51.6515	57.0933	55.2524	52.3475	52.8769	47.3769
VC_RS03105	VC0613		beta-N-acetylhexosaminidase	CDS	0.673457	0.00121607	0.00243558	14.4368	11.9151	11.9356	19.263	22.1362	19.6634
VC_RS03110	VC0614		glucosamine kinase GspK	CDS	0.317198	0.104603	0.138804	5.77471	4.7164	4.96198	6.09451	7.06005	6.07057
VC_RS03115	VC0615		hypothetical protein	CDS	0.120447	0.495625	0.553842	12.6723	11.6669	14.2154	13.1685	14.7084	14.3846
VC_RS03120	VC0616		ABC transporter ATP-binding protein	CDS	0.478326	0.0344229	0.0509505	4.33103	3.97171	4.42555	5.11503	6.39817	6.33451
VC_RS03125	VC0617		ABC transporter ATP-binding protein	CDS	0.260758	0.238225	0.28932	4.33103	3.72348	7.24181	5.98568	6.54526	6.59845
VC_RS03130	VC0618		ABC transporter permease	CDS	-0.1244	0.636739	0.690174	3.52899	4.7164	3.88912	4.46205	4.04482	2.1115
VC_RS03135	VC0619		ABC transporter permease	CDS	-0.373596	0.0625525	0.0874089	10.9078	12.1634	8.18057	6.96515	7.50131	9.3698
VC_RS03140	VC0620		ABC transporter substrate-binding protein	CDS	0.164693	0.0884955	0.119354	42.5083	46.4193	46.8036	49.7355	51.6266	50.6761
VC_RS03145	VC0622		response regulator	CDS	-0.790047	5.22e-07	2.37e-06	176.77	172.521	173.938	98.4916	103.106	100.956
VC_RS03150	VC0623	rsmC	16S rRNA (guanine(1207)-N(2))-methyltransferase RsmC	CDS	0.608106	1.99e-06	7.69e-06	76.5149	70.7461	68.6631	113.293	120.389	95.0177
VC_RS03155	VC0624		AI-2E family transporter	CDS	-0.921152	1.15e-08	9.74e-08	176.289	179.968	209.744	109.701	93.0309	96.4693
VC_RS03160	VC0625		hypothetical protein	CDS	-0.0246984	0.903638	0.924805	8.98288	7.44695	6.83949	7.72697	7.79548	7.25829
VC_RS03165	VC0626	hemL	glutamate-1-semialdehyde 2,1-aminomutase	CDS	0.105052	0.135426	0.175172	292.104	266.353	293.83	307.12	304.391	305.508
VC_RS03170	VC0627	erpA	iron-sulfur cluster insertion protein ErpA	CDS	-0.0833293	0.529569	0.586532	111.484	103.513	111.443	106.11	102.886	99.3726
VC_RS03175	VC0628	vexE	multidrug efflux RND transporter periplasmic adaptor subunit VexE	CDS	0.223426	0.0448863	0.0648377	115.334	115.428	109.03	136.038	143.04	117.056
VC_RS03180	VC0629	vexF	multidrug efflux RND transporter permease subunit VexF	CDS	0.120646	0.33955	0.398431	220.08	265.856	252.525	259.887	270.782	271.856
VC_RS03185	VC0630		peptidoglycan DD-metalloendopeptidase family protein	CDS	0.617477	3.14e-06	1.16e-05	79.2418	82.9094	71.0771	118.408	125.316	113.097
VC_RS03190	VC0631		tyrosine--tRNA ligase	CDS	-0.167098	0.0247845	0.037546	424.601	419.015	459.855	394.946	405.071	360.935
VC_RS03195	VC0632	dacB	serine-type D-Ala-D-Ala carboxypeptidase	CDS	0.481889	0.00043159	0.000952376	96.0847	101.775	106.347	156.172	143.334	125.239
VC_RS03200	VC0633	ompU	porin OmpU	CDS	-0.258748	0.0141852	0.0224716	27254.9	25464.1	26442.8	21832.2	23032.1	21300.2
VC_RS03205	VC0634	greA	transcription elongation factor GreA	CDS	-0.387068	0.00656982	0.0111567	337.5	386.497	356.324	265.002	238.865	322.4
VC_RS03210	VC0635	yhbY	ribosome assembly RNA-binding protein YhbY	CDS	0.0715802	0.650474	0.702909	238.527	243.267	218.059	249.113	192.019	294.687
VC_RS03215	VC0636	rlmE	23S rRNA (uridine(2552)-2'-O)-methyltransferase RlmE	CDS	-1.25472	9.92e-08	5.67e-07	347.284	398.66	328.296	146.377	139.583	164.169
VC_RS03220	VC0637	ftsH	ATP-dependent zinc metalloprotease FtsH	CDS	-0.320841	0.0006194	0.00132932	1773	1782.06	1786.85	1369.52	1447.24	1459.97
VC_RS03225	VC0638	folP	dihydropteroate synthase	CDS	1.0395	6.56e-10	9.01e-09	104.105	98.2998	108.627	212.655	223.274	204.024
VC_RS03230	VC0639	glmM	phosphoglucosamine mutase	CDS	0.44828	1.8e-05	5.52e-05	535.444	592.281	557.351	759.746	768.149	770.963
VC_RS03235	VC0640	secG	preprotein translocase subunit SecG	CDS	1.14981	9.93e-10	1.25e-08	707.722	673.205	699.64	1478.68	1543.58	1594.58
VC_RS03250	VC0641	rimP	ribosome maturation factor RimP	CDS	1.73537	8.86e-13	6.15e-11	162.654	175.5	176.754	572.884	620.77	520.486
VC_RS03255	VC0642	nusA	transcription termination/antitermination protein NusA	CDS	1.14979	1.41e-09	1.67e-08	1099.12	1276.41	1248.94	2689.64	2893.22	2458.71
VC_RS03260	VC0643	infB	translation initiation factor IF-2	CDS	0.678854	1.02e-06	4.25e-06	3810.66	4116.68	4020.15	6460.83	6622.04	6043.26
VC_RS03265	VC0644	rbfA	30S ribosome-binding factor RbfA	CDS	0.871631	4.75e-06	1.69e-05	201.954	252.948	218.327	416.494	440.959	373.076
VC_RS03270	VC0645	truB	tRNA pseudouridine(55) synthase TruB	CDS	0.89457	1.33e-08	1.11e-07	293.227	314.758	313.007	567.225	636.434	508.081
VC_RS03275	VC0646	rpsO	30S ribosomal protein S15	CDS	-0.308505	0.345377	0.404196	2248.61	2952.22	2207.81	1956.23	1995.79	2029.68
VC_RS03280	VC0647	pnp	polyribonucleotide nucleotidyltransferase	CDS	0.316162	0.0189461	0.0292158	3321.74	3513.22	3484.79	4293.04	4559.77	3995.23
VC_RS03285	VC0648	nlpI	lipoprotein NlpI	CDS	0.0918822	0.200257	0.248409	260.503	261.388	269.556	290.142	284.535	268.821
VC_RS03290	VC0649		MarR family transcriptional regulator	CDS	1.16858	1.04e-08	9e-08	17.4845	13.1563	14.7518	34.4993	36.9917	31.1447
VC_RS03295	VC0650	vcrM	sodium-coupled multidrug efflux MATE transporter VcrM	CDS	0.908215	1.06e-07	6.03e-07	48.6038	40.4618	50.2904	94.6826	87.3682	80.765
VC_RS03300	VC0651		U32 family peptidase	CDS	-1.36522	0.00458555	0.00805372	184.951	114.931	162.002	55.2859	59.3486	65.4566
VC_RS03305	VC0652		U32 family peptidase	CDS	-1.50766	0.000138709	0.000340896	203.879	187.167	195.931	64.9718	62.5109	79.4453
VC_RS03310	VC0653		bifunctional diguanylate cyclase/phosphodiesterase	CDS	-0.841429	2.14e-09	2.35e-08	502.881	482.563	469.377	279.259	273.504	259.055
VC_RS03315	VC0654		SCP2 domain-containing protein	CDS	-1.56738	0.000336076	0.000757562	350.172	360.681	272.641	93.2678	99.5762	139.227
VC_RS03320	VC0655		N-acetyltransferase	CDS	-1.1292	2.6e-05	7.54e-05	169.391	143.726	144.3	56.1565	68.6884	84.7241
VC_RS03325	VC0656		DNA polymerase III subunit psi	CDS	-0.474983	0.101013	0.134799	68.4944	57.0933	57.3981	41.5733	46.4051	43.6817
VC_RS03330	VC0657	rimI	ribosomal protein S18-alanine N-acetyltransferase	CDS	-0.455972	0.000112741	0.000282588	55.1805	54.1145	61.5554	40.485	39.0509	45.5293
VC_RS03335	VC0658		EAL domain-containing protein	CDS	-0.126928	0.221293	0.270895	64.4842	64.292	57.8004	51.9122	54.936	64.005
VC_RS03340	VC0659	prfC	peptide chain release factor 3	CDS	0.683912	1.07e-06	4.46e-06	176.129	167.556	162.136	268.376	277.181	266.973
VC_RS03345	VC0660	srmB	ATP-dependent RNA helicase SrmB	CDS	0.977934	1.61e-08	1.29e-07	102.501	93.0869	91.7296	204.057	196.284	165.489
VC_RS03350	VC0661		tRNA1(Val) (adenine(37)-N6)-methyltransferase	CDS	0.696036	0.000272325	0.000624601	14.2764	11.6669	14.7518	23.9427	22.5039	20.1913
VC_RS03355	VC0662	brnQ	branched-chain amino acid transport system II carrier protein	CDS	0.133958	0.267634	0.321397	323.384	319.971	337.817	373.398	379.331	323.852
VC_RS03360	VC0663	prfB	peptide chain release factor 2	CDS	0.833187	3.74e-07	1.8e-06	336.858	333.872	337.817	597.806	605.914	593.201
VC_RS03365	VC0664	lysS	lysine--tRNA ligase	CDS	0.067872	0.382028	0.442842	585.812	558.522	560.436	593.562	629.595	563.639
VC_RS03370	VC0665		sigma-54-dependent Fis family transcriptional regulator	CDS	0.283353	0.00708607	0.0119417	466.628	449.548	482.519	558.627	542.227	601.779
VC_RS03375	VC0666		hypothetical protein	CDS	0.699207	0.000321705	0.000726557	65.1259	63.5473	61.6895	107.198	102.665	99.1087
VC_RS03380	VC0667		NADP(H)-dependent aldo-keto reductase	CDS	-0.60159	2.88e-06	1.08e-05	414.496	378.554	407.151	254.01	287.329	249.553
VC_RS03385	VC0668	mutH	DNA mismatch repair endonuclease MutH	CDS	0.296072	0.0262018	0.0395261	33.8462	36.7383	38.623	44.0764	44.346	45.7932
VC_RS03390	VC0671	rppH	RNA pyrophosphohydrolase	CDS	-0.333247	0.000195479	0.000463053	152.709	156.634	148.994	118.19	124.507	120.884
VC_RS03395	VC0672	ptsP	phosphoenolpyruvate--protein phosphotransferase	CDS	-0.239137	0.002413	0.00447804	358.673	356.213	370.674	308.426	301.964	309.467
VC_RS03400	VC0673		sulfite exporter TauE/SafE family protein	CDS	0.710287	0.00114848	0.00230805	72.0234	87.3776	72.6864	124.067	118.918	135.664
VC_RS03405	VC0674	lgt	prolipoprotein diacylglyceryl transferase	CDS	0.0882987	0.654507	0.707052	159.286	202.061	178.497	202.534	190.033	180.666
VC_RS03410	VC0675		thymidylate synthase	CDS	0.164341	0.19064	0.238065	215.108	235.572	225.301	252.487	245.337	259.583
VC_RS03415	VC0676		Na/Pi cotransporter family protein	CDS	1.91002	7.06e-08	4.34e-07	10.587	13.901	14.3495	47.6678	55.5244	42.0981
VC_RS03420	VC0677	nhaR	transcriptional activator NhaR	CDS	-0.744647	4.71e-08	3.16e-07	111.324	113.194	116.54	69.978	70.6741	62.6853
VC_RS03425	VC0678		winged helix-turn-helix transcriptional regulator	CDS	-0.382935	0.000429707	0.000949271	226.336	259.154	243.674	190.127	172.383	196.634
VC_RS03430	VC0679	rpsT	30S ribosomal protein S20	CDS	0.834626	0.000140648	0.000345422	2463.55	2169.05	2080.41	3844.87	3639.02	4488.4
VC_RS03435	VC0680	murJ	murein biosynthesis integral membrane protein MurJ	CDS	0.723627	1.89e-07	9.9e-07	98.6512	94.5763	98.3009	161.504	170.692	149.257
VC_RS03440	VC0681	ribF	bifunctional riboflavin kinase/FAD synthetase	CDS	0.587725	8.54e-07	3.64e-06	249.596	238.551	245.149	375.901	387.126	339.028
VC_RS03445	VC0682	ileS	isoleucine--tRNA ligase	CDS	0.327614	0.00039942	0.000887906	1030.79	1053.25	1111.22	1324.14	1427.6	1258.06
VC_RS03450	VC0683	lspA	lipoprotein signal peptidase	CDS	0.624095	7.44e-06	2.51e-05	188.48	193.373	202.1	305.487	327.925	266.445
VC_RS03455	VC0684	fkpB	FKBP-type peptidyl-prolyl cis-trans isomerase	CDS	0.000337285	0.997805	0.997805	81.8083	99.0445	89.718	95.4444	94.0605	80.2371
VC_RS03460	VC0685	ispH	4-hydroxy-3-methylbut-2-enyl diphosphate reductase	CDS	0.400774	0.00107901	0.00217834	142.924	162.592	149.262	200.248	200.255	199.405
VC_RS03465	VC0687		carbon starvation protein A	CDS	-1.65148	1.9e-09	2.13e-08	309.428	256.423	236.7	84.9966	78.3225	92.3783
VC_RS03470	VC0688		DUF2799 domain-containing protein	CDS	-1.60851	1.14e-07	6.37e-07	97.5284	106.74	108.895	33.8463	27.946	41.5702
VC_RS03475	VC0689		sodium:proton antiporter	CDS	-0.629265	1.28e-05	4.09e-05	178.374	179.472	181.716	113.401	113.476	122.071
VC_RS03480	VC0690	murQ	N-acetylmuramic acid 6-phosphate etherase	CDS	-0.468653	0.000141167	0.000346456	59.8324	59.8239	62.8965	48.9737	42.728	40.2505
VC_RS03485	VC0691		anhydro-N-acetylmuramic acid kinase	CDS	-0.790893	9.99e-06	3.26e-05	110.04	108.229	106.616	63.3394	58.1719	66.5124
VC_RS03490	VC0692	nagZ	beta-N-acetylhexosaminidase	CDS	-0.87068	3.59e-09	3.73e-08	141.48	130.073	135.315	74.4401	75.0131	73.1108
VC_RS03495	VC0693	yehT	two-component system response regulator BtsR	CDS	-0.636253	0.00144069	0.00283886	38.0168	32.0219	34.4657	20.2425	27.8725	18.6076
VC_RS03500	VC0694		sensor histidine kinase	CDS	-0.206814	0.116909	0.153464	54.0577	57.3415	53.509	42.7704	52.2885	47.3769
VC_RS03505	VC0695		3-deoxy-7-phosphoheptulonate synthase	CDS	-1.16798	4.21e-09	4.21e-08	1260.01	1073.11	1300.31	517.816	546.198	553.214
VC_RS03510	VC0696	tyrA	bifunctional chorismate mutase/prephenate dehydrogenase	CDS	-0.792027	1.19e-07	6.63e-07	1163.6	1048.03	1260.88	644.168	683.869	677.661
VC_RS03515	VC0697		PilZ domain-containing protein	CDS	0.656455	0.000174434	0.00041711	82.9312	67.2708	78.453	122.108	126.493	112.702
VC_RS03520	VC0698	ettA	energy-dependent translational throttle protein EttA	CDS	-0.369264	0.000461591	0.00100872	690.077	706.468	720.024	542.738	548.846	547.011
VC_RS03525	VC0700	sltY	murein transglycosylase	CDS	-0.643463	2.03e-06	7.85e-06	258.739	222.664	254.536	154.539	160.837	155.987
VC_RS03530	VC0701	trpR	trp operon repressor	CDS	0.464001	0.000337762	0.000760878	56.3034	44.93	52.302	68.7809	73.1745	70.6034
VC_RS03535	VC0702	yjjX	non-canonical purine NTP phosphatase	CDS	0.168977	0.0176001	0.0274029	175.327	182.699	170.049	194.48	203.933	194.918
VC_RS03540	VC0703		GGDEF and EAL domain-containing protein	CDS	0.413153	0.352029	0.411572	228.422	241.281	218.327	309.84	310.275	295.479
VC_RS03545	VC0704		extracellular solute-binding protein	CDS	0.66477	4.18e-07	1.96e-06	136.668	119.399	128.475	215.92	203.638	190.563
VC_RS03550	VC0705	pheA	prephenate dehydratase	CDS	-1.07376	2.43e-10	4.13e-09	319.373	340.078	328.296	153.886	148.629	166.809
VC_RS03555	VC0706	raiA	ribosome-associated translation inhibitor RaiA	CDS	-3.67152	8.91e-08	5.2e-07	5842.08	7503.3	4952.6	315.173	272.621	849.352
VC_RS03560	VC0708		outer membrane protein assembly factor BamD	CDS	0.512405	0.00103765	0.00211169	265.476	340.326	290.611	426.398	418.308	433.122
VC_RS03565	VC0709	rluD	23S rRNA pseudouridine(1911/1915/1917) synthase RluD	CDS	0.537877	1.62e-05	5.03e-05	427.007	392.206	367.455	546.438	543.771	632.791
VC_RS03570	VC0710	pgeF	peptidoglycan editing factor PgeF	CDS	1.18676	2.84e-09	3.01e-08	170.193	155.641	153.017	366.759	385.582	337.709
VC_RS03575	VC0711	clpB	ATP-dependent chaperone ClpB	CDS	-0.407597	0.0132277	0.0210868	287.131	372.099	314.348	240.733	259.604	232.925
VC_RS03605	VC0714		DUF1904 domain-containing protein	CDS	1.95961	1.08e-11	3.81e-10	111.805	134.79	115.601	504.429	487.438	414.383
VC_RS03610	VC0715	nfsA	oxygen-insensitive NADPH nitroreductase	CDS	1.71853	0.0313387	0.0465412	152.709	167.805	163.343	538.058	568.334	485.382
VC_RS03615	VC0716		YfhL family 4Fe-4S dicluster ferredoxin	CDS	1.54599	3.36e-10	5.3e-09	20.2115	20.355	18.2386	61.9246	58.4661	50.5441
VC_RS03620	VC0717		tRNA 5-hydroxyuridine modification protein YegQ	CDS	0.203905	0.890287	0.913519	116.938	437.633	315.421	340.64	367.27	292.047
VC_RS03625	VC0718	rdgC	recombination-associated protein RdgC	CDS	0.525532	1.34e-05	4.27e-05	85.6581	89.6117	82.4762	128.311	130.317	111.646
VC_RS03630	VC0719	phoB	phosphate regulon transcriptional regulatory protein PhoB	CDS	-0.510503	0.703988	0.7502	70.4193	66.2779	64.9081	45.3823	49.1998	46.849
VC_RS03635	VC0720	phoR	phosphate regulon sensor histidine kinase PhoR	CDS	0.566835	5.12e-05	0.000137364	44.2728	39.7171	34.868	55.5036	60.9665	59.2541
VC_RS03640	VC0721		phosphate ABC transporter substrate-binding protein	CDS	0.682229	3.82e-05	0.000105381	25.8258	25.5679	25.6146	40.8114	42.581	40.1186
VC_RS03645	VC0722	ppx	exopolyphosphatase	CDS	0.538339	8.76e-06	2.9e-05	86.2998	82.6612	89.9862	125.264	131.788	119.3
VC_RS03650	VC0723	ppk1	polyphosphate kinase 1	CDS	-1.05215	4.72e-08	3.16e-07	182.384	178.975	181.582	87.9351	87.4417	86.4397
VC_RS03655	VC0724		ABC transporter permease subunit	CDS	0.354691	0.000193548	0.000458786	86.9414	80.9236	87.5723	107.307	110.975	108.742
VC_RS03660	VC0725	pstA	phosphate ABC transporter permease PstA	CDS	0.362678	0.736584	0.778605	54.5389	55.6039	57.6663	71.3928	74.057	70.3395
VC_RS03665	VC0726	pstB	phosphate ABC transporter ATP-binding protein	CDS	-0.0798131	0.659619	0.711487	65.1259	64.7885	62.0918	61.3804	61.6284	58.4623
VC_RS03670	VC0727	phoU	phosphate signaling complex protein PhoU	CDS	0.00431173	0.966558	0.975655	42.027	46.6676	41.3052	38.6348	46.4787	44.7375
VC_RS03675	VC0728	ppk2	polyphosphate kinase 2	CDS	-0.298372	0.00387421	0.0068864	55.6618	47.6605	51.8997	40.7026	40.963	45.0014
VC_RS03680	VC0730		copper homeostasis protein CutC	CDS	-0.382753	0.00578441	0.00994705	38.8189	40.9582	39.0253	27.3165	30.1523	33.6521
VC_RS03685	VC0731		peroxiredoxin C	CDS	-0.605164	0.000679245	0.00144549	1389.62	1168.43	1178.94	848.987	804.626	803.163
VC_RS03690	VC0732		hydrogen peroxide-inducible genes activator	CDS	-0.410329	0.00309632	0.00562807	111.163	125.357	113.053	89.5675	86.265	86.8356
VC_RS03695	VC0734		malate synthase A	CDS	-0.747269	0.00150391	0.0029503	71.2214	76.9519	74.1615	40.9203	35.3738	56.8786
VC_RS03700	VC0736	aceA	isocitrate lyase	CDS	-1.15063	6.67e-06	2.27e-05	83.252	71.4908	84.8901	32.3227	27.0635	49.8843
VC_RS03705	VC0737		CBS domain-containing protein	CDS	-1.48418	1.13e-09	1.39e-08	35.7711	29.5396	31.5153	12.2978	10.1488	12.5371
VC_RS03710	VC0739	queA	tRNA preQ1(34) S-adenosylmethionine ribosyltransferase-isomerase QueA	CDS	1.18891	4.27e-08	2.93e-07	97.5284	113.69	103.263	244.651	251	220.124
VC_RS03715	VC0741	tgt	tRNA guanosine(34) transglycosylase Tgt	CDS	0.24336	0.0160358	0.0251771	399.738	432.172	419.623	501.382	526.048	453.709
VC_RS03720	VC0742	yajC	preprotein translocase subunit YajC	CDS	-0.515799	1.21e-06	4.96e-06	227.459	239.792	216.182	164.552	150.1	163.246
VC_RS03725	VC0743	secD	protein translocase subunit SecD	CDS	-0.0672364	0.618329	0.67352	508.335	785.405	536.028	584.855	635.92	524.181
VC_RS03730	VC0744	secF	protein translocase subunit SecF	CDS	-0.28521	0.0164956	0.0258195	469.997	493.733	491.773	403.652	414.337	376.244
VC_RS03735	VC0745	suhB	inositol-1-monophosphatase	CDS	2.18025	1.51e-12	8.5e-11	169.552	180.713	162.136	813.943	790.873	716.196
VC_RS03740	VC0746	trmJ	tRNA (cytosine(32)/uridine(32)-2'-O)-methyltransferase TrmJ	CDS	1.47731	1.97e-10	3.51e-09	75.5524	73.4766	54.5818	185.991	196.284	182.249
VC_RS03745	VC0747	iscR	Fe-S cluster assembly transcriptional regulator IscR	CDS	-0.0435042	0.89246	0.914952	169.873	344.049	240.991	239.536	269.165	221.84
VC_RS03750	VC0748		IscS subfamily cysteine desulfurase	CDS	0.0712628	0.773066	0.811353	328.998	599.728	489.761	505.082	529.578	454.369
VC_RS03755	VC0749	iscU	Fe-S cluster assembly scaffold IscU	CDS	-0.00854408	0.969775	0.977474	158.484	259.154	205.453	197.854	223.201	197.03
VC_RS03760	VC0750	iscA	iron-sulfur cluster assembly protein IscA	CDS	0.280884	0.272854	0.326999	104.586	191.138	154.224	173.041	216.655	154.8
VC_RS03765	VC0751	hscB	co-chaperone HscB	CDS	0.47098	0.119322	0.156227	64.003	100.286	81.6716	117.646	126.713	94.2258
VC_RS03770	VC0752	hscA	Fe-S protein assembly chaperone HscA	CDS	0.383528	0.0365148	0.0536875	236.121	335.609	308.582	374.486	433.679	339.16
VC_RS03775	VC0753	fdx	ISC system 2Fe-2S type ferredoxin	CDS	-0.0656839	0.663169	0.714946	66.2487	100.782	83.1467	75.2019	83.4704	79.0494
VC_RS03780	VC0754	iscX	Fe-S cluster assembly protein IscX	CDS	0.271997	0.060768	0.0852728	30.7984	29.5396	32.4541	39.2878	37.5065	35.4997
VC_RS03785	VC0755	pepB	aminopeptidase PepB	CDS	-0.471598	1.63e-06	6.44e-06	582.604	603.203	586.185	424.439	434.193	419.133
VC_RS03790	VC0756	ndk	nucleoside-diphosphate kinase	CDS	-0.606074	3.69e-08	2.59e-07	235.64	220.926	227.983	156.607	146.864	146.354
VC_RS03795	VC0757	trmG/rlmN	bifunctional tRNA (adenosine(37)-C2)-methyltransferase TrmG/ribosomal RNA large subunit methyltransferase RlmN	CDS	1.63597	4.24e-10	6.36e-09	77.3169	70.0014	75.5026	237.686	239.895	215.901
VC_RS03800	VC0758	rodZ	cytoskeleton protein RodZ	CDS	0.202625	0.00724608	0.0121708	240.132	253.196	252.927	290.686	286.006	282.018
VC_RS03805	VC0759	ispG	flavodoxin-dependent (E)-4-hydroxy-3-methylbut-2-enyl-diphosphate synthase	CDS	0.559713	3.66e-07	1.76e-06	312.476	315.503	297.853	460.788	469.788	433.782
VC_RS03810	VC0760	hisS	histidine--tRNA ligase	CDS	0.481697	0.00491116	0.00857876	422.516	474.371	439.739	619.899	623.417	622.762
VC_RS03815	VC0761		YfgM family protein	CDS	0.350175	0.037812	0.0552961	494.7	607.175	499.953	656.03	648.716	736.519
VC_RS03820	VC0762	bamB	outer membrane protein assembly factor BamB	CDS	0.839861	2.39e-08	1.82e-07	464.543	506.393	482.788	867.923	870.961	862.813
VC_RS03825	VC0763	der	ribosome biogenesis GTPase Der	CDS	1.15673	4.5e-11	1.14e-09	487.642	524.514	497.137	1116.38	1189.99	1058.13
VC_RS03830	VC0764		alanyl-tRNA editing protein	CDS	-0.229127	0.00910693	0.0149765	243.179	245.998	254	197.963	206.654	229.626
VC_RS03835	VC0765		hypothetical protein	CDS	-0.524959	0.000448988	0.0009851	77.6377	75.9589	65.981	51.2592	45.3756	56.0868
VC_RS03840	VC0766	xseA	exodeoxyribonuclease VII large subunit	CDS	1.55131	2.6e-12	1.26e-10	143.245	119.151	128.073	384.281	368.079	393.4
VC_RS03845	VC0767	guaB	IMP dehydrogenase	CDS	1.16483	1.58e-09	1.84e-08	358.994	346.035	367.723	813.29	803.669	788.647
VC_RS03850	VC0768	guaA	glutamine-hydrolyzing GMP synthase	CDS	0.433093	0.000518905	0.00112456	806.855	864.591	843.805	1154.15	1165.86	1075.68
VC_RS03855	VC0769		carbohydrate-binding protein	CDS	0.994241	0.0125013	0.0200372	22.9384	27.0573	21.5913	47.3413	48.7585	45.1334
VC_RS03860	VC0770		hypothetical protein	CDS	0.355225	0.0356363	0.0525706	275.261	282.984	253.598	355.005	337.559	345.627
VC_RS03865	VC0771	vibB	vibriobactin biosynthesis bifunctional isochorismatase/aryl carrier protein VibB	CDS	-2.82881	3.31e-08	2.38e-07	1550.35	1972.45	1662.26	200.357	168.044	362.123
VC_RS03870	VC0772		(2,3-dihydroxybenzoyl)adenylate synthase	CDS	-2.1108	5.37e-06	1.88e-05	693.286	861.861	685.022	133.317	128.258	257.735
VC_RS03875	VC0773		isochorismate synthase MenF	CDS	-2.43135	2.38e-08	1.82e-07	520.044	685.864	596.377	92.7236	85.3825	156.647
VC_RS03880	VC0774		2,3-dihydro-2,3-dihydroxybenzoate dehydrogenase	CDS	-2.36127	4.1e-09	4.13e-08	527.102	574.657	547.159	83.6907	79.5727	158.495
VC_RS03885	VC0775	vibH	norspermidine-2,3-dihydroxybenzoate synthase VibH	CDS	-2.02012	7.12e-09	6.43e-08	662.327	788.136	714.526	145.833	140.024	248.498
VC_RS03890	VC0776	fepB	Fe2+-enterobactin ABC transporter substrate-binding protein	CDS	-1.04568	0.0766629	0.104753	158.484	138.762	156.772	60.1833	62.0696	98.5808
VC_RS03895	VC0777		iron ABC transporter permease	CDS	-0.865086	0.000321504	0.000726557	119.184	132.556	137.46	62.4687	51.9944	100.428
VC_RS03900	VC0778		Fe(3+)-siderophore ABC transporter permease	CDS	-0.686077	0.000858772	0.00178356	100.737	117.414	105.14	58.442	57.51	85.3839
VC_RS03905	VC0779		ABC transporter ATP-binding protein	CDS	-0.840607	2.12e-05	6.32e-05	93.3578	112.945	97.0939	50.8239	48.5379	70.3395
VC_RS03910	VC0780		4'-phosphopantetheinyl transferase superfamily protein	CDS	-0.691115	0.000356126	0.000799195	57.7471	66.0297	54.85	37.5465	29.0492	44.3416
VC_RS03915	VC0781		LysR family transcriptional regulator	CDS	0.424461	6.71e-05	0.00017563	122.552	124.364	121.099	161.069	163.852	168.92
VC_RS03920	VC0783		alkyl/aryl-sulfatase	CDS	1.22	2.47e-06	9.34e-06	20.2115	21.3479	22.1278	50.062	46.5522	52.1277
VC_RS03925	VC0784		alanine:cation symporter family protein	CDS	0.0443067	0.671995	0.72283	120.467	125.854	143.898	143.656	139.804	119.036
VC_RS03930	VC0786		D-amino acid dehydrogenase	CDS	-0.978917	1.28e-05	4.1e-05	68.9757	45.1782	68.3949	30.5814	29.7846	33.1242
VC_RS03935	VC0787		LysR family transcriptional regulator	CDS	0.101027	0.631028	0.685454	26.7882	29.0431	27.0897	28.1871	30.9613	29.4291
VC_RS03940	VC0788		DOPA 4,5-dioxygenase	CDS	-0.538264	0.00123764	0.00247319	28.7131	36.7383	30.7107	23.5074	20.2241	22.1708
VC_RS03945	VC0789		hypothetical protein	CDS	0.567433	0.00651018	0.0110607	8.02043	7.69519	5.63252	9.68592	11.9138	9.23783
VC_RS03950	VC0790		response regulator	CDS	-0.56283	0.0539066	0.0764018	22.778	16.8798	21.5913	14.6921	13.3111	13.9887
VC_RS03955	VC0791		sensor histidine kinase	CDS	-0.228087	0.297777	0.353991	21.0135	17.128	20.7867	16.1069	16.7676	17.9478
VC_RS03960	VC0792		sodium ion-translocating decarboxylase subunit beta	CDS	0.39099	0.0672988	0.093327	3.36858	3.47525	2.81626	3.48258	4.85379	3.95907
VC_RS03965	VC0793m	oadA	sodium-extruding oxaloacetate decarboxylase subunit alpha	CDS	-0.544539	0.169323	0.214394	3.20817	6.45403	6.30306	3.15609	2.7946	5.27876
VC_RS03975	VC0795		citrate:sodium symporter	CDS	-0.0111553	0.9516	0.964408	16.0409	13.6527	16.4952	15.2363	17.4295	13.1969
VC_RS03990	VC0798	citE	citrate (pro-3S)-lyase subunit beta	CDS	-0.655866	0.341296	0.39995	2.24572	1.98585	1.7434	1.63246	1.25022	0.791814
VC_RS03995	VC0799	citF	citrate lyase subunit alpha	CDS	-0.067676	0.837332	0.866721	3.20817	3.97171	2.95037	2.39427	4.41253	2.1115
VC_RS04000	VC0800	citX	citrate lyase holo-[acyl-carrier protein] synthase	CDS	0.0178047	0.974787	0.980605	0.802043	0.744695	1.07286	0.761814	1.25022	0.527876
VC_RS04005	VC0801	citG	triphosphoribosyl-dephospho-CoA synthase CitG	CDS	0.514127	0.0689154	0.0953146	2.72694	1.48939	2.81626	3.59141	3.89774	2.90332
VC_RS04010	VC0802		ACT domain-containing protein	CDS	0.00372976	0.98531	0.989167	6.25593	8.93634	7.24181	7.94463	5.95692	8.57798
VC_RS04015	VC0803		RNA methyltransferase	CDS	1.58594	1.65e-10	3.16e-09	34.9691	36.2418	31.2471	104.477	103.033	98.9767
VC_RS04020	VC0804		ferredoxin family protein	CDS	1.18423	8.11e-06	2.71e-05	6.89757	7.19872	5.49841	15.1274	13.3111	15.7043
VC_RS04025	VC0806		NAD(P)/FAD-dependent oxidoreductase	CDS	1.04428	1.04e-09	1.29e-08	74.2691	68.0155	67.9926	150.186	151.644	131.837
VC_RS04030	VC0807		MFS transporter	CDS	-0.0117285	0.970845	0.977474	36.4127	37.7312	34.868	39.2878	35.3003	33.2562
VC_RS04035	VC0809		SWIM zinc finger domain-containing protein	CDS	-0.240147	0.357869	0.417436	65.2863	73.9731	67.322	59.5303	60.084	54.7671
VC_RS04040	VC0810		hypothetical protein	CDS	0.52003	0.00937864	0.0153947	13.4743	12.1634	11.6674	16.9776	17.0618	19.6634
VC_RS04045	VC0811		NERD domain-containing protein	CDS	-0.0751066	0.585728	0.64077	60.6344	68.7602	54.5818	59.3126	61.7755	52.5237
VC_RS04050	VC0812		DEAD/DEAH box helicase family protein	CDS	-0.0795688	0.439367	0.499652	195.859	199.33	192.444	186.971	197.755	171.032
VC_RS04055	VC0813		class I SAM-dependent methyltransferase	CDS	0.193825	0.0537475	0.0762069	44.754	38.9724	47.6082	49.9532	49.7145	51.3359
VC_RS04060	VC0814		helix-turn-helix domain-containing protein	CDS	-0.807589	2.42e-06	9.18e-06	46.5185	52.6251	47.7423	27.4253	25.6662	30.8807
VC_RS04065	VC0815		type II toxin-antitoxin system HipA family toxin	CDS	-0.749362	9.1e-07	3.85e-06	106.03	121.385	97.8986	61.4892	66.7028	64.6648
VC_RS04070	VC0817		IS481-like element ISVch1 family transposase	CDS	-0.10952	0.256296	0.308724	51.6515	51.6322	50.6927	46.1441	46.2581	50.4121
VC_RS04075	VC0818		IS5 family transposase	CDS	0.753737	8.33e-05	0.000214661	13.9555	12.1634	13.2767	22.8544	19.7829	24.5462
VC_RS04080	VC0819		aldehyde dehydrogenase	CDS	1.44212	2.24e-08	1.72e-07	9.14329	7.94342	9.25343	27.5341	24.1954	20.4552
VC_RS04085	VC0820		peptidase M66	CDS	0.934175	2.47e-07	1.25e-06	84.6957	89.1152	82.6103	167.708	162.014	159.682
VC_RS18705	VC0821		hypothetical protein	CDS	0.696008	0.00133968	0.00265908	74.1087	70.7461	74.1615	119.061	132.008	103.596
VC_RS04095	VC0823		hypothetical protein	CDS	0.542843	1.38e-05	4.38e-05	225.053	247.735	244.21	363.82	353.444	327.019
VC_RS04100	VC0824	tpx	thiol peroxidase	CDS	0.147091	0.456927	0.516893	242.377	212.983	206.526	244.325	257.177	231.342
VC_RS04105	VC0825	tcpI	toxin-coregulated pilus methyl-accepting chemotaxis protein TcpI	CDS	0.234438	0.0926506	0.124437	45.3956	46.4193	36.4773	51.0415	50.6706	48.4326
VC_RS04110	VC0826	tcpP	toxin-coregulated pilus transcriptional regulator TcpP	CDS	-0.791306	0.00152761	0.00299017	336.537	310.29	258.56	148.989	147.084	227.515
VC_RS04115	VC0827	tcpH	toxin-coregulated pilus protein TcpH	CDS	-0.726788	0.000350845	0.000787843	180.299	178.479	153.821	88.9145	83.3233	138.172
VC_RS04120	VC0828	tcpA	toxin-coregulated pilus major pilin TcpA	CDS	-0.193854	0.24253	0.293774	20.6927	22.0926	24.4076	19.916	15.738	23.8864
VC_RS04125	VC0829	tcpB	toxin-coregulated pilus minor pilin TcpB	CDS	0.423588	0.0470098	0.0675194	11.2286	9.43281	13.9472	18.3924	13.7524	15.4404
VC_RS04130	VC0830	tcpQ	toxin-coregulated pilus protein TcpQ	CDS	0.0207804	0.905416	0.926089	5.77471	8.19165	5.90074	6.20334	6.104	7.52223
VC_RS04135	VC0831	tcpC	toxin-coregulated pilus secretin TcpC	CDS	0.240397	0.0599431	0.084304	20.6927	15.3904	21.0549	23.7251	22.651	22.0388
VC_RS04140	VC0832	tcpR	toxin-coregulated pilus protein TcpR	CDS	0.68397	0.162126	0.206086	3.20817	2.48232	4.69377	6.31217	6.32463	4.61891
VC_RS04145	VC0833	tcpD	toxin-coregulated pilus protein TcpD	CDS	0.244216	0.193696	0.241116	13.9555	18.1209	14.3495	20.7866	18.2385	15.0445
VC_RS04150	VC0834	tcpS	toxin-coregulated pilus protein TcpS	CDS	0.273193	0.270507	0.324407	7.86002	9.92927	8.44878	12.4067	10.2224	8.57798
VC_RS04155	VC0835	tcpT	toxin-coregulated pilus assembly ATPase TcpT	CDS	0.445056	0.00590769	0.0101272	22.6176	26.0643	22.1278	34.3904	32.4321	28.7692
VC_RS04160	VC0836	tcpE	toxin-coregulated pilus assembly protein TcpE	CDS	0.469333	0.0040282	0.00713861	18.2866	19.1138	18.1045	27.5341	25.6662	23.3585
VC_RS04165	VC0837	tcpF	colonization factor TcpF	CDS	-0.393392	0.00198298	0.00376489	116.136	132.308	119.758	96.5327	86.265	97.3931
VC_RS04170	VC0838	toxT	pilus/toxin transcriptional regulator ToxT	CDS	1.25405	7.7e-05	0.000199471	13.6347	13.6527	14.8859	37.6554	36.9917	25.8659
VC_RS04175	VC0839	tcpJ	toxin-coregulated pilus pre-pilin peptidase TcpJ	CDS	1.92652	1.1e-10	2.28e-09	11.5494	14.8939	10.7286	47.0148	48.5379	43.0219
VC_RS04180	VC0840	acfB	methyl-accepting chemotaxis protein AcfB	CDS	1.10959	2.81e-08	2.07e-07	120.146	135.286	122.038	292.863	267.326	253.38
VC_RS04185	VC0841	acfC	accessory colonization factor AcfC	CDS	-0.0888418	0.518431	0.576595	50.3683	47.164	53.7772	49.7355	49.7881	42.8899
VC_RS04190	VC0842		RDD family protein	CDS	0.707605	0.000830335	0.00173162	8.02043	12.1634	8.98521	18.1747	15.2232	13.0649
VC_RS04195	VC0843		M23 family metallopeptidase	CDS	0.49837	0.00857637	0.0141764	14.4368	17.8727	11.6674	20.7866	20.1506	19.9273
VC_RS04200	VC0844	acfA	accessory colonization factor AcfA	CDS	0.283366	0.211837	0.260853	14.4368	15.6386	13.1426	19.916	16.547	15.7043
VC_RS04205	VC0845	acfD	accessory colonization factor AcfD	CDS	0.144708	0.0860215	0.116379	346.803	369.617	317.567	374.268	362.71	405.805
VC_RS04220	VC0847		tyrosine-type recombinase/integrase	CDS	-0.212451	0.0116738	0.0188046	121.429	141.492	143.495	123.305	118.697	108.478
VC_RS04230	VC0848	smpB	SsrA-binding protein SmpB	CDS	0.660657	2.13e-05	6.33e-05	168.589	161.599	169.512	261.846	270.047	258.263
VC_RS04235	VC0849		type II toxin-antitoxin system RatA family toxin	CDS	-0.538253	0.00191198	0.00365559	55.6618	53.1216	61.4213	39.7231	34.4913	43.6817
VC_RS04240	VC0850		RnfH family protein	CDS	0.672216	4.95e-06	1.75e-05	26.9486	25.0714	28.9673	41.7909	44.1989	43.6817
VC_RS04245	VC0851	bamE	outer membrane protein assembly factor BamE	CDS	0.827052	3.83e-06	1.4e-05	121.59	144.967	128.877	234.639	216.802	249.421
VC_RS04250	VC0852	recN	DNA repair protein RecN	CDS	0.339984	0.0050155	0.00874807	75.2316	90.1081	73.491	100.995	102.224	97.921
VC_RS04255	VC0853	nadK	NAD(+) kinase	CDS	-0.423192	0.00185478	0.00356355	160.569	140.996	143.898	105.457	109.578	117.452
VC_RS04260	VC0854	grpE	nucleotide exchange factor GrpE	CDS	-0.968604	9.74e-08	5.59e-07	226.016	235.076	220.607	105.13	109.946	133.421
VC_RS04265	VC0855	dnaK	molecular chaperone DnaK	CDS	-1.51967	1.64e-10	3.16e-09	1103.45	1379.18	1206.3	394.619	425.074	466.774
VC_RS04270	VC0856	dnaJ	molecular chaperone DnaJ	CDS	-0.594581	2.31e-05	6.82e-05	158.804	179.968	166.562	104.477	108.548	121.543
VC_RS04275	VC0857		type IV pilin protein	CDS	-1.41685	1.95e-09	2.17e-08	21.4947	21.5962	22.5301	8.70644	7.06005	9.10586
VC_RS04280	VC0858		prepilin-type N-terminal cleavage/methylation domain-containing protein	CDS	-0.474865	0.193034	0.240376	2.72694	1.98585	1.34108	1.30597	1.32376	1.7156
VC_RS04285	VC0859		pilus assembly protein PilW	CDS	-0.802374	0.000632857	0.0013541	5.93512	4.21994	5.09609	2.93842	2.64752	3.43119
VC_RS04290	VC0860		hypothetical protein	CDS	-0.400529	0.0591499	0.0832994	7.37879	9.18458	6.9736	6.421	6.03046	4.88285
VC_RS04295	VC0861		prepilin-type N-terminal cleavage/methylation domain-containing protein	CDS	-0.380547	0.186035	0.232724	3.36858	3.97171	2.41394	2.82959	1.83856	2.77135
VC_RS04300	VC0863		AbgT family transporter	CDS	-0.432333	2.71e-05	7.83e-05	169.552	164.578	180.375	134.732	133.773	112.702
VC_RS04305	VC0864	tadA	tRNA adenosine(34) deaminase TadA	CDS	1.24467	1.45e-07	7.83e-07	37.5356	34.5042	36.7455	91.3088	87.3682	79.5773
VC_RS04310	VC0866	mltF	membrane-bound lytic murein transglycosylase MltF	CDS	-0.139555	0.0302306	0.04499	121.59	127.839	122.44	107.307	118.55	111.382
VC_RS04315	VC0868		hypothetical protein	CDS	0.70736	0.179712	0.226013	1.9249	0.992927	1.7434	3.26492	2.50044	2.24347
VC_RS04320	VC0869	purL	phosphoribosylformylglycinamidine synthase	CDS	0.321168	0.00478831	0.00838073	1402.13	1451.91	1409.61	1772.63	1892.39	1661.49
VC_RS04325	VC0870		IS200/IS605-like element IS1004 family transposase	CDS	2.37194	6.19e-07	2.74e-06	0.962451	0.744695	1.60929	6.31217	6.25109	5.9386
VC_RS04330	VC0871		DUF4250 domain-containing protein	CDS	-1.65968	7.14e-05	0.00018622	194.094	165.571	165.489	48.8649	59.7163	57.5385
VC_RS04335	VC0872		YaeP family protein	CDS	-1.24081	8.61e-06	2.86e-05	65.9279	47.164	40.2323	18.3924	19.8564	27.0536
VC_RS04340	VC0873		DUF533 domain-containing protein	CDS	-0.25927	0.0169563	0.0264937	51.9724	54.8592	49.2175	44.8382	43.2428	41.9661
VC_RS04345	VC0875		proline--tRNA ligase	CDS	0.313204	0.0101958	0.016628	324.667	359.936	352.971	440.219	447.431	401.186
VC_RS04350	VC0876	tsaA	tRNA (N6-threonylcarbamoyladenosine(37)-N6)-methyltransferase TrmO	CDS	-0.540042	1.12e-05	3.62e-05	53.8973	59.8239	56.4593	37.5465	40.8895	38.271
VC_RS04355	VC0878		type B 50S ribosomal protein L31	CDS	-1.55674	1.28e-06	5.19e-06	27.4299	30.5325	31.2471	9.57709	9.33986	11.6133
VC_RS04360	VC0879	rpmJ	50S ribosomal protein L36	CDS	-1.2691	2.5e-05	7.28e-05	18.7678	16.1351	18.1045	6.96515	7.57485	7.52223
VC_RS04365	VC0880		AbgT family transporter	CDS	1.49362	4.64e-05	0.000126025	46.8393	52.1287	52.7043	143.765	176.134	106.103
VC_RS04370	VC0881		YaiI/YqxD family protein	CDS	0.0782543	0.524474	0.582584	50.5287	46.1711	53.9113	55.2859	49.7881	54.6352
VC_RS04375	VC0882		hypothetical protein	CDS	-1.2306	0.000792683	0.00166191	52.4536	68.512	57.5322	24.4869	16.9883	35.3677
VC_RS04380	VC0884		GNAT family N-acetyltransferase	CDS	-0.520218	1.53e-05	4.78e-05	65.2863	69.0084	66.3833	48.2119	48.2437	43.1539
VC_RS04385	VC0885		DUF3301 domain-containing protein	CDS	-0.343866	0.0753722	0.103313	10.2661	14.8939	11.1309	9.90358	9.04569	9.10586
VC_RS04390	VC0886		DUF3549 family protein	CDS	-0.579785	0.00110595	0.00222637	57.9075	74.4695	56.5934	40.485	43.1693	41.9661
VC_RS04395	VC0887		hypothetical protein	CDS	1.12376	6.84e-07	2.99e-06	10.4266	9.68104	9.65575	21.8749	22.0627	20.9831
VC_RS04400	VC0888	truC	tRNA pseudouridine(65) synthase TruC	CDS	1.51165	7.87e-10	1.06e-08	19.249	16.8798	23.0665	62.2511	58.319	50.1482
VC_RS04405	VC0889	dxs	1-deoxy-D-xylulose-5-phosphate synthase	CDS	0.287768	0.000913164	0.00187998	272.374	254.934	264.192	322.03	343.957	300.229
VC_RS04410	VC0890	ispA	(2E,6E)-farnesyl diphosphate synthase	CDS	0.733976	2.14e-07	1.11e-06	104.586	101.03	100.715	177.176	180.84	151.236
VC_RS04415	VC0891	xseB	exodeoxyribonuclease VII small subunit	CDS	0.452851	0.00683083	0.0115446	36.5731	31.5254	33.9292	43.5322	43.8312	53.0515
VC_RS04420	VC0892	pomA	flagellar motor protein PomA	CDS	-0.0907155	0.360736	0.420503	106.03	95.5692	103.263	97.4033	98.0318	91.0586
VC_RS04425	VC0893		flagellar motor protein MotB	CDS	-0.190532	0.0157671	0.0247999	136.026	139.01	139.338	127.876	119.947	115.209
VC_RS04430	VC0894	thiI	tRNA 4-thiouridine(8) synthase ThiI	CDS	1.03402	1.87e-08	1.47e-07	103.624	127.591	119.222	241.93	248.352	226.327
VC_RS04435	VC0896		transcriptional regulator GcvA	CDS	-0.319697	0.00025735	0.00059333	78.1189	81.6683	79.9282	63.1217	63.6876	65.1927
VC_RS04440	VC0897		DUF423 domain-containing protein	CDS	-0.0378919	0.670733	0.721936	23.5801	28.2984	28.0285	25.031	25.0779	27.7135
VC_RS04445	VC0898	xni	flap endonuclease Xni	CDS	0.0521657	0.493588	0.552089	85.0165	83.4059	85.4266	88.588	90.7511	83.8003
VC_RS04450	VC0899		LOG family protein	CDS	-1.7747	8.64e-15	4.37e-12	823.056	818.42	884.842	235.4	246.955	256.02
VC_RS04455	VC0900		GGDEF domain-containing protein	CDS	-0.3705	0.000560121	0.00120944	299.643	285.218	281.358	223.647	224.01	222.368
VC_RS04460	VC0901		tetratricopeptide repeat protein	CDS	-0.0932373	0.353852	0.413159	89.9892	98.0516	91.5955	89.6763	87.7359	84.3282
VC_RS04465	VC0902	queF	NADPH-dependent 7-cyano-7-deazaguanine reductase QueF	CDS	0.112394	0.233963	0.284437	42.8291	42.6959	39.1594	48.2119	44.9343	41.3063
VC_RS04470	VC0903	syd	SecY-interacting protein	CDS	-0.0377679	0.856382	0.883597	35.9315	45.1782	49.4857	42.8792	41.5514	42.8899
VC_RS04475	VC0904		Zn-ribbon-containing protein	CDS	0.40378	0.000261495	0.00060171	38.9793	37.9795	44.792	53.9799	54.7154	52.9196
VC_RS04480	VC0905	metQ	MetQ/NlpA family lipoprotein	CDS	-1.44406	1.44e-12	8.38e-11	538.171	549.585	557.62	216.246	190.695	197.821
VC_RS04485	VC0906		ABC transporter permease	CDS	-0.984323	3.24e-07	1.59e-06	90.9516	89.6117	99.9102	46.1441	42.8751	53.3155
VC_RS04490	VC0907	metN	methionine ABC transporter ATP-binding protein MetN	CDS	-0.293078	0.000888669	0.00183382	81.6479	85.3917	79.9282	71.0663	64.8642	65.4566
VC_RS04495	VC0908	gmhB	D-glycero-beta-D-manno-heptose 1,7-bisphosphate 7-phosphatase	CDS	-0.451375	0.000110463	0.000277255	174.845	170.535	187.08	124.502	120.021	145.43
VC_RS04500	VC0909	treR	HTH-type transcriptional regulator TreR	CDS	0.302202	0.000175932	0.000420408	124.477	128.088	131.56	160.852	154.806	158.099
VC_RS04505	VC0910	treB	PTS trehalose transporter subunit IIBC	CDS	1.30085	1.61e-07	8.56e-07	11.5494	10.4257	13.5449	31.8873	30.52	26.1299
VC_RS04510	VC0911	treC	alpha,alpha-phosphotrehalase	CDS	1.23532	2.35e-08	1.8e-07	18.447	18.1209	21.9937	48.7561	47.5083	42.494
VC_RS04540	VC0913	vexG	vibriobactin export RND transporter periplasmic adaptor subunit VexG	CDS	-0.496011	0.000236328	0.000550602	34.6482	32.2701	31.2471	23.1809	21.9156	24.6782
VC_RS04545	VC0914	vexH	vibriobactin export RND transporter permease subunit VexH	CDS	-0.101848	0.281305	0.335877	127.044	116.917	127.67	122.652	105.754	118.508
VC_RS04550	VC0916		low molecular weight phosphotyrosine protein phosphatase	CDS	2.83005	4.91e-09	4.77e-08	155.275	167.556	172.597	1180.38	1222.93	1119.89
VC_RS04555	VC0917	wecB	UDP-N-acetylglucosamine 2-epimerase (non-hydrolyzing)	CDS	2.71776	3.39e-11	9.17e-10	270.288	366.887	326.552	2124.05	2170.67	2041.96
VC_RS04560	VC0918	wecC	UDP-N-acetyl-D-mannosamine dehydrogenase	CDS	2.5342	6.75e-11	1.53e-09	285.688	350.007	317.835	1817.03	1967.18	1736.98
VC_RS04565	VC0919		serine acetyltransferase	CDS	2.60182	1.89e-14	7.43e-12	126.723	149.436	130.755	811.549	873.093	782.708
VC_RS04570	VC0920		glycosyltransferase family 4 protein	CDS	2.85798	1.24e-12	8e-11	152.388	205.784	168.305	1264.07	1315.23	1232.33
VC_RS04575	VC0921		lipopolysaccharide biosynthesis protein	CDS	3.31696	5.41e-11	1.29e-09	90.1496	114.435	106.347	1030.95	1146.16	917.712
VC_RS04580	VC0922		hypothetical protein	CDS	2.88118	1.18e-09	1.44e-08	122.873	150.428	127	1018.11	1096	830.613
VC_RS04585	VC0923		serine acetyltransferase	CDS	2.9269	9.86e-13	6.67e-11	72.5046	82.1647	80.4646	575.931	623.417	587.658
VC_RS04590	VC0924		phenylacetate--CoA ligase family protein	CDS	2.74864	1.88e-13	2.38e-11	253.766	306.815	245.283	1762.95	1900.92	1747.93
VC_RS04595	VC0925		glycosyltransferase family 4 protein	CDS	2.64734	4.43e-12	1.94e-10	152.388	192.628	151.81	1036.61	1084.97	986.204
VC_RS04600	VC0926		hypothetical protein	CDS	2.15693	2.28e-12	1.14e-10	289.377	405.363	309.386	1537.45	1557.26	1379.21
VC_RS04605	VC0927		WecB/TagA/CpsF family glycosyltransferase	CDS	1.75325	1.41e-11	4.56e-10	322.582	430.434	345.73	1223.58	1201.24	1276.8
VC_RS04610	VC0928		hypothetical protein	CDS	1.7039	1.07e-11	3.81e-10	2334.75	2732.54	2374.11	8012.86	7582.5	8646.21
VC_RS04615	VC0929		hypothetical protein	CDS	1.39306	1.67e-10	3.17e-09	144.849	173.514	139.606	411.706	405.512	383.502
VC_RS04620	VC0930		hemolysin	CDS	2.25917	1.05e-10	2.2e-09	524.215	624.799	678.182	2962.37	3232.92	2551.88
VC_RS04625	VC0931		O-antigen ligase family protein	CDS	4.4215	4.19e-15	2.96e-12	19.8907	23.8303	20.9208	465.468	504.941	406.069
VC_RS04630	VC0932		hypothetical protein	CDS	3.21345	6.41e-10	8.83e-09	83.7332	115.428	86.7677	850.184	804.699	988.844
VC_RS04635	VC0934		undecaprenyl-phosphate glucose phosphotransferase	CDS	5.07633	1.44e-10	2.83e-09	51.6515	75.7107	56.1911	2117.19	2156.85	1887.95
VC_RS04640	VC0935		outer membrane beta-barrel protein	CDS	4.41335	2.63e-09	2.81e-08	61.7573	106.243	79.3917	1776.66	1845.76	1625.46
VC_RS04645	VC0936		polysaccharide export protein	CDS	4.78659	1.33e-11	4.39e-10	18.7678	28.7949	19.4456	644.712	671.146	500.822
VC_RS04650	VC0937		polysaccharide biosynthesis tyrosine autokinase	CDS	4.46063	5.12e-14	1.01e-11	90.6308	127.095	100.581	2352.05	2451.6	2188.18
VC_RS04655	VC0938		hypothetical protein	CDS	4.75795	1.28e-13	1.88e-11	14.4368	14.6457	11.1309	375.465	403.379	297.326
VC_RS04660	VC0939		VanZ family protein	CDS	3.2313	1.03e-13	1.58e-11	45.556	36.4901	39.9641	396.47	406.762	347.078
VC_RS04665	VC0940		YitT family protein	CDS	3.58674	3.13e-16	7.45e-13	19.249	23.3338	22.6642	279.15	273.43	229.23
VC_RS04670	VC0941		serine hydroxymethyltransferase	CDS	0.0160238	0.834701	0.865009	1741.88	1706.35	1786.18	1780.14	1863.34	1649.35
VC_RS04675	VC0942		hypothetical protein	CDS	-0.0418203	0.682712	0.731492	105.388	105.995	109.298	107.851	94.4282	109.666
VC_RS04680	VC0943	lipA	lipoyl synthase	CDS	0.112136	0.340733	0.399422	204.842	210.997	213.499	251.616	226.289	202.176
VC_RS04685	VC0944	lipB	lipoyl(octanoyl) transferase LipB	CDS	-0.283357	0.0450864	0.0651003	154.955	193.373	181.85	153.451	142.451	139.359
VC_RS04690	VC0945		YbeD family protein	CDS	0.914999	5.55e-08	3.56e-07	21.1739	19.3621	21.9937	41.2468	42.6545	34.3119
VC_RS04695	VC0947		serine hydrolase	CDS	0.692459	3.12e-05	8.83e-05	431.82	548.592	452.345	760.508	787.49	766.344
VC_RS04700	VC0948		septal ring lytic transglycosylase RlpA family protein	CDS	-0.0990525	0.731414	0.774528	168.108	230.607	186.007	191.651	181.135	172.22
VC_RS04705	VC0949	mrdB	peptidoglycan glycosyltransferase MrdB	CDS	0.619551	3.04e-05	8.64e-05	80.8459	71.2425	77.6483	119.169	128.478	105.575
VC_RS04710	VC0950	mrdA	penicillin-binding protein 2	CDS	1.0878	1.29e-07	7.1e-07	147.897	149.187	143.227	311.582	326.38	297.59
VC_RS04715	VC0951	rlmH	23S rRNA (pseudouridine(1915)-N(3))-methyltransferase RlmH	CDS	0.819323	3.36e-05	9.44e-05	46.3581	54.1145	54.3136	93.9207	99.6497	78.9174
VC_RS04720	VC0952	rsfS	ribosome silencing factor	CDS	0.468146	0.0017345	0.00336403	58.2283	80.9236	61.6895	93.7031	92.1484	90.2668
VC_RS04725	VC0953	holA	DNA polymerase III subunit delta	CDS	0.57463	5.93e-07	2.65e-06	88.0643	79.9306	85.1584	122.978	136.494	117.716
VC_RS04730	VC0954		luciferase	CDS	0.227502	0.00935105	0.0153566	104.266	114.435	99.9102	116.884	132.964	122.335
VC_RS04735	VC0956	leuS	leucine--tRNA ligase	CDS	-0.212517	0.0118006	0.0189916	889.465	869.556	972.549	769.976	823.452	764.1
VC_RS04740	VC0957		zinc ribbon-containing protein	CDS	-1.7273	4.53e-09	4.46e-08	88.2247	75.9589	79.1235	23.6162	21.2537	29.1651
VC_RS04745	VC0958	lnt	apolipoprotein N-acyltransferase	CDS	1.44863	1.21e-10	2.47e-09	118.542	135.783	133.169	367.521	390.509	298.778
VC_RS04750	VC0959	corC	CNNM family magnesium/cobalt transport protein CorC	CDS	0.480008	1.32e-05	4.22e-05	530.631	523.024	493.919	716.431	729.392	712.5
VC_RS04755	VC0960	ybeY	rRNA maturation RNase YbeY	CDS	0.259951	0.121337	0.15863	158.804	186.422	161.6	198.942	198.049	209.303
VC_RS04760	VC0961		PhoH family protein	CDS	0.480308	5.33e-05	0.000142612	233.394	251.707	234.152	339.007	366.02	297.722
VC_RS04765	VC0962	miaB	tRNA (N6-isopentenyl adenosine(37)-C2)-methylthiotransferase MiaB	CDS	0.882353	3.98e-05	0.000109393	230.828	294.155	258.023	509.653	503.249	429.295
VC_RS04770	VC0963		2-octaprenyl-3-methyl-6-methoxy-1,4-benzoquinol hydroxylase	CDS	-0.0437515	0.656119	0.708003	85.0165	84.8953	85.963	82.0582	82.4408	83.8003
VC_RS04775	VC0964	crr	PTS glucose transporter subunit IIA	CDS	0.127695	0.635139	0.688863	661.043	516.57	578.54	646.671	648.642	623.817
VC_RS04780	VC0965	ptsI	phosphoenolpyruvate-protein phosphotransferase PtsI	CDS	-0.521859	0.00678742	0.0114932	1836.36	1580	1840.63	1190.93	1261.91	1208.7
VC_RS04785	VC0966		HPr family phosphocarrier protein	CDS	-0.642694	0.000629345	0.0013474	1118.21	1052.01	1027	681.932	609.077	757.106
VC_RS04790	VC0968	cysK	cysteine synthase A	CDS	-1.29568	5.86e-08	3.72e-07	328.517	380.539	371.076	152.472	135.538	152.028
VC_RS04795	VC0969	cysZ	sulfate transporter CysZ	CDS	0.0124987	0.899052	0.920644	101.057	97.5551	112.114	109.484	108.034	96.2054
VC_RS04800	VC0970	zipA	cell division protein ZipA	CDS	-0.133873	0.073516	0.101156	231.63	216.458	241.126	215.158	207.021	206.268
VC_RS04805	VC0971	ligA	NAD-dependent DNA ligase LigA	CDS	0.328585	0.00149471	0.00293713	98.17	92.5905	98.7032	121.02	128.184	114.417
VC_RS04810	VC0972	chiP	chitoporin	CDS	0.179567	0.0941339	0.126381	87.2622	79.9306	80.8669	86.0849	98.473	96.4693
VC_RS04815	VC0973		hypothetical protein	CDS	-0.0840278	0.409339	0.470646	61.7573	64.292	73.2228	64.6453	66.2615	57.1426
VC_RS04820	VC0974	cueR	Cu(I)-responsive transcriptional regulator	CDS	0.467551	0.00564494	0.00974033	48.9246	50.6393	52.0338	71.8281	76.9987	60.4418
VC_RS04825	VC0975		NfeD family protein	CDS	-0.717354	3.03e-06	1.13e-05	287.292	294.651	306.302	185.883	187.018	167.205
VC_RS04830	VC0976		SPFH/Band 7/PHB domain protein	CDS	-0.824964	1.68e-10	3.17e-09	670.187	729.305	741.213	394.619	412.131	401.582
VC_RS04835	VC0977		co-chaperone YbbN	CDS	-2.28517	1.64e-10	3.16e-09	186.555	238.303	212.024	44.1852	37.8742	48.8285
VC_RS04840	VC0979		SDR family oxidoreductase	CDS	-0.279364	0.0400956	0.0583224	34.9691	33.7595	40.6346	29.4931	31.1084	29.825
VC_RS04845	VC0980		TIGR01777 family protein	CDS	-0.490134	6.22e-05	0.000164148	56.4638	65.285	66.5174	44.947	46.4787	42.362
VC_RS04850	VC0981	yfcE	phosphodiesterase	CDS	-0.338883	0.00305017	0.00554991	91.112	101.279	94.0095	76.8343	75.2337	74.0346
VC_RS04855	VC0982		SelT/SelW/SelH family protein	CDS	-1.00312	7.12e-08	4.37e-07	101.859	117.91	110.236	57.8978	52.3621	54.2392
VC_RS04860	VC0983	toxS	transmembrane regulator ToxS	CDS	-0.459346	8.54e-06	2.84e-05	123.675	129.825	117.21	83.9083	94.5018	90.7947
VC_RS04865	VC0984		transcriptional regulator	CDS	-0.301995	0.00227254	0.00425756	156.398	160.606	171.255	128.202	126.934	141.207
VC_RS04870	VC0985	htpG	molecular chaperone HtpG	CDS	-0.749301	5.08e-06	1.8e-05	254.568	310.786	262.449	151.383	174.295	166.281
VC_RS04875	VC0986	adk	adenylate kinase	CDS	0.00563983	0.942591	0.957471	567.525	585.331	547.562	568.857	550.611	587.526
VC_RS04880	VC0987	hemH	ferrochelatase	CDS	0.0863396	0.225572	0.275561	82.9312	90.8528	94.2777	97.0768	96.4874	90.9266
VC_RS04885	VC0988	dtpA	dipeptide/tripeptide permease DtpA	CDS	0.0809612	0.509533	0.567591	138.272	120.144	143.361	144.853	142.525	138.303
VC_RS04890	VC0990	rfaH	transcription/translation regulatory transformer protein RfaH	CDS	0.262784	0.020766	0.0318556	72.9859	71.2425	69.736	85.7584	86.9269	83.9323
VC_RS04895	VC0991	asnB	asparagine synthase B	CDS	-1.61322	6.54e-12	2.63e-10	2416.39	2504.91	2537.32	799.469	848.163	790.23
VC_RS04900	VC0992		cation:proton antiporter	CDS	0.283675	0.00644041	0.0109527	133.62	162.344	158.918	182.291	202.388	168.392
VC_RS04905	VC0993		ROK family protein	CDS	-0.815116	6.82e-09	6.24e-08	184.149	195.11	193.249	112.313	113.034	99.7685
VC_RS04910	VC0994	nagA	N-acetylglucosamine-6-phosphate deacetylase	CDS	-1.12563	3.77e-10	5.76e-09	129.61	156.386	131.694	62.2511	65.232	63.4771
VC_RS04915	VC0995		PTS transporter subunit EIIC	CDS	-0.627675	6.68e-06	2.27e-05	258.579	238.303	243.405	161.178	165.47	152.424
VC_RS04920	VC0997	glnS	glutamine--tRNA ligase	CDS	-0.267968	0.00219858	0.00412336	558.863	549.337	595.706	496.05	486.702	432.33
VC_RS04925	VC0998		hypothetical protein	CDS	-0.542901	3.28e-05	9.23e-05	787.766	839.52	829.992	537.514	548.184	600.987
VC_RS04930	VC0999	truA	tRNA pseudouridine(38-40) synthase TruA	CDS	0.543786	0.000165049	0.000397622	57.5867	63.0509	54.7159	83.3642	84.1323	87.4954
VC_RS04935	VC1000		acetyl-CoA carboxylase carboxyltransferase subunit beta	CDS	0.581069	6.43e-08	4e-07	269.968	265.36	282.297	425.745	422.574	374.924
VC_RS04940	VC1001	folC	bifunctional tetrahydrofolate synthase/dihydrofolate synthase	CDS	0.432564	1.28e-05	4.1e-05	217.835	226.387	228.788	312.235	315.349	280.566
VC_RS04945	VC1002		SPOR domain-containing protein	CDS	0.196956	0.0221971	0.0339479	108.115	124.612	111.443	134.079	139.951	119.564
VC_RS04950	VC1003		bacteriocin production protein	CDS	0.86783	4.12e-06	1.49e-05	145.17	161.102	158.783	299.61	320.276	228.042
VC_RS04955	VC1004	purF	amidophosphoribosyltransferase	CDS	0.398742	0.0003088	0.00070144	468.072	473.626	471.388	629.911	676	556.777
VC_RS04960	VC1005		Na+/H+ antiporter family protein	CDS	0.429791	5.2e-06	1.83e-05	192.009	195.11	201.161	273.6	271.886	246.914
VC_RS04965	VC1006	rnt	ribonuclease T	CDS	0.177108	0.0496131	0.0708844	91.112	107.733	99.642	117.755	112.961	106.103
VC_RS04970	VC1008		OmpA family protein	CDS	-0.868929	0.0816902	0.110955	215.589	219.189	212.024	105.892	116.123	132.233
VC_RS04975	VC1009		DUF2753 domain-containing protein	CDS	-1.92791	3.13e-08	2.27e-07	545.229	727.319	585.648	139.085	143.481	206.004
VC_RS04980	VC1010	gloA	lactoylglutathione lyase	CDS	-0.767046	7.15e-09	6.43e-08	200.831	197.096	192.042	110.028	115.388	121.279
VC_RS04985	VC1011	nth	endonuclease III	CDS	0.228388	0.00761425	0.0127048	77.9585	79.1859	75.6367	93.2678	92.4426	86.7036
VC_RS04990	VC1012		electron transport complex subunit E	CDS	0.216201	0.0284442	0.0426181	90.4704	90.1081	85.6948	101.321	108.769	98.8448
VC_RS04995	VC1013	rsxG	electron transport complex subunit RsxG	CDS	-0.138859	0.212886	0.262054	55.6618	63.5473	64.774	54.1976	53.6123	59.386
VC_RS05000	VC1014	rsxD	electron transport complex subunit RsxD	CDS	0.00169312	0.987907	0.990987	74.9108	71.4908	70.0042	71.6105	73.8364	71.1313
VC_RS05005	VC1015	rsxC	electron transport complex subunit RsxC	CDS	0.367982	6.07e-05	0.000160291	168.429	166.067	171.255	212.981	223.495	216.297
VC_RS05010	VC1016	rsxB	electron transport complex subunit RsxB	CDS	0.930317	2.26e-07	1.16e-06	33.365	32.0219	33.9292	66.7131	67.4382	55.163
VC_RS05015	VC1017	rsxA	electron transport complex subunit RsxA	CDS	0.881359	0.000116683	0.000291418	44.2728	41.7029	40.5005	80.8611	76.7781	75.3543
VC_RS05025	VC1018	uvrB	excinuclease ABC subunit UvrB	CDS	-0.529512	3.96e-07	1.88e-06	220.883	215.713	233.213	153.995	160.543	149.521
VC_RS05030	VC1021		sigma-54-dependent Fis family transcriptional regulator	CDS	-0.581067	7.87e-07	3.39e-06	216.391	212.238	206.66	146.377	139.289	138.963
VC_RS05035	VC1022		Hpt domain-containing protein	CDS	-0.285926	0.0256486	0.0387411	32.5629	30.5325	31.2471	24.4869	26.5487	26.3938
VC_RS05040	VC1023		YvcK family protein	CDS	-0.452965	4.59e-06	1.64e-05	88.5455	82.6612	87.17	60.6186	65.0113	63.2131
VC_RS05045	VC1024	moaA	GTP 3',8-cyclase MoaA	CDS	0.34629	0.0180008	0.0279775	93.3578	121.137	109.03	139.521	139.215	131.573
VC_RS05050	VC1025	moaB	molybdenum cofactor biosynthesis protein B	CDS	0.203539	0.0491112	0.0702809	51.9724	58.3345	47.7423	61.8157	62.1432	57.1426
VC_RS05055	VC1026	moaC	cyclic pyranopterin monophosphate synthase MoaC	CDS	0.176423	0.269121	0.322854	26.7882	25.8161	24.8099	28.6224	33.2411	25.0741
VC_RS05060	VC1027	moaD	molybdopterin synthase sulfur carrier subunit	CDS	-0.268693	0.199091	0.247136	13.7951	23.3338	16.6293	15.5628	11.7668	16.892
VC_RS05065	VC1028	moaE	molybdopterin synthase catalytic subunit MoaE	CDS	-0.174188	0.19827	0.246203	35.1295	39.7171	26.6874	31.7785	27.5783	29.825
VC_RS05070	VC1029		GGDEF domain-containing protein	CDS	0.800362	3.06e-05	8.69e-05	29.6756	31.2772	27.4921	48.2119	54.4212	50.6761
VC_RS05075	VC1031		CBS domain-containing protein	CDS	0.949581	3.88e-05	0.000106865	6.57675	8.19165	7.10771	12.2978	15.8851	13.3289
VC_RS05080	VC1033		zinc/cadmium/mercury/lead-transporting ATPase	CDS	0.644332	0.0426163	0.0617858	485.877	385.256	324.004	970.006	326.013	572.613
VC_RS05085	VC1034	udp	uridine phosphorylase	CDS	-0.982435	3.52e-05	9.82e-05	248.954	234.331	219.4	159.001	82.9556	114.153
VC_RS05090	VC1035		hypothetical protein	CDS	0.79745	0.0104219	0.0169577	13.4743	6.95049	9.25343	21.6573	16.0322	15.0445
VC_RS05095	VC1036	metG	methionine--tRNA ligase	CDS	-0.270675	0.00254728	0.00470012	363.325	356.709	354.715	301.896	305.421	283.469
VC_RS05100	VC1037	apbC	iron-sulfur cluster carrier protein ApbC	CDS	-0.735915	0.0444013	0.0641896	104.747	101.279	94.68	58.8773	61.7019	59.7819
VC_RS05105	VC1038	udk	uridine kinase	CDS	0.307314	0.0506095	0.0721623	155.757	175.748	162.27	200.357	198.638	211.678
VC_RS05110	VC1039		AsmA family protein	CDS	-0.261606	0.00301037	0.00548312	212.702	215.713	213.097	175.217	189.96	169.712
VC_RS05115	VC1040	cobO	cob(I)yrinic acid a,c-diamide adenosyltransferase	CDS	0.0273254	0.809183	0.843753	109.719	110.711	109.566	110.572	116.417	109.138
VC_RS05120	VC1041		low molecular weight phosphotyrosine protein phosphatase	CDS	-0.950625	8.49e-06	2.83e-05	40.9042	35.4971	42.7803	20.1336	17.4295	24.9421
VC_RS05125	VC1042		outer membrane protein transport protein	CDS	0.689215	9.39e-06	3.09e-05	28.0715	21.0997	26.8215	43.3145	41.772	38.5349
VC_RS05130	VC1043		outer membrane protein transport protein	CDS	0.329275	0.000122713	0.000305001	395.888	416.037	378.72	513.354	509.427	472.713
VC_RS05135	VC1044		DUF3379 domain-containing protein	CDS	0.890082	0.00335494	0.00605155	66.5695	90.3564	73.7592	141.371	135.097	149.389
VC_RS05140	VC1045		sigma-70 family RNA polymerase sigma factor	CDS	0.865178	2e-05	6.02e-05	52.1328	77.6966	59.4097	120.911	106.489	115.077
VC_RS05145	VC1046	fadI	acetyl-CoA C-acyltransferase FadI	CDS	-0.124512	0.161987	0.205991	76.3545	87.6258	83.8173	77.5962	78.6166	70.6034
VC_RS05150	VC1047	fadJ	fatty acid oxidation complex subunit alpha FadJ	CDS	-0.280246	0.0240787	0.0365727	129.931	132.308	130.487	110.572	110.975	101.616
VC_RS05155	VC1048		NAD(P)H nitroreductase	CDS	-0.800377	0.000242323	0.000562718	312.957	307.311	276.798	159.328	155.91	200.065
VC_RS05160	VC1049		LysR family transcriptional regulator	CDS	-0.769977	0.00178072	0.00343995	337.66	314.758	323.87	179.026	188.195	205.476
VC_RS05165	VC1050		response regulator	CDS	0.361828	0.00229136	0.00428148	46.8393	42.6959	46.6695	52.1298	58.1719	65.3246
VC_RS05170	VC1052		YbaN family protein	CDS	0.579183	0.00089399	0.00184372	95.9243	93.8316	96.4234	149.751	138.554	139.491
VC_RS05175	VC1053	apt	adenine phosphoribosyltransferase	CDS	-0.0341141	0.689801	0.736857	181.262	172.025	172.462	178.047	181.208	154.008
VC_RS05180	VC1054	dnaX	DNA polymerase III subunit gamma/tau	CDS	0.309958	0.00201578	0.00382308	326.111	342.063	346.937	432.057	451.034	375.056
VC_RS05185	VC1055		YbaB/EbfC family nucleoid-associated protein	CDS	-0.658392	0.000623485	0.00133647	139.876	180.961	159.588	96.2062	97.2228	110.722
VC_RS05190	VC1056	recR	recombination protein RecR	CDS	-0.0604657	0.406572	0.468301	173.081	187.167	189.896	176.305	189.812	161.134
VC_RS05195	VC1057		YkgJ family cysteine cluster protein	CDS	1.62355	1.77e-09	2e-08	8.02043	9.92927	10.3263	27.643	29.564	29.957
VC_RS05200	VC1058		YcgN family cysteine cluster protein	CDS	2.41931	1.02e-11	3.71e-10	16.5221	17.6245	17.2999	96.315	79.2785	99.9005
VC_RS05205	VC1059		YciK family oxidoreductase	CDS	-0.628847	9.04e-08	5.26e-07	186.234	191.387	196.736	130.379	130.096	110.722
VC_RS05210	VC1060	sohB	protease SohB	CDS	-0.313207	0.00189797	0.00363469	213.504	213.976	199.284	159.328	154.733	190.563
VC_RS05215	VC1061		PLP-dependent cysteine synthase family protein	CDS	0.478132	0.000307804	0.000700076	56.3034	58.0862	54.85	70.1957	79.4991	85.9118
VC_RS05220	VC1062		Lrp/AsnC family transcriptional regulator	CDS	-0.0319386	0.859587	0.886129	20.5323	19.1138	22.2619	22.2014	20.3712	18.2117
VC_RS05225	VC1063	tesB	acyl-CoA thioesterase II	CDS	-0.407904	0.00399449	0.00708597	95.4431	92.094	108.225	73.1341	80.97	68.8878
VC_RS05230	VC1064		hypothetical protein	CDS	-0.484213	2.42e-05	7.06e-05	142.603	136.776	120.295	96.315	90.2363	99.1087
VC_RS05235	VC1065		MGMT family protein	CDS	0.736574	3.03e-05	8.64e-05	30.9588	26.5608	24.944	47.4501	48.1702	41.5702
VC_RS05240	VC1066		hypothetical protein	CDS	-0.239852	0.0393996	0.0574754	57.5867	59.3274	55.5206	48.4296	49.5675	47.7728
VC_RS05245	VC1067		GGDEF domain-containing protein	CDS	0.797012	1.11e-07	6.25e-07	104.266	120.641	95.4847	189.365	187.533	178.158
VC_RS05255	VC1068		metalloregulator ArsR/SmtB family transcription factor	CDS	1.69462	1.34e-08	1.12e-07	12.5119	12.6598	11.9356	47.0148	37.8742	34.9718
VC_RS05260	VC1069		ArsJ-associated glyceraldehyde-3-phosphate dehydrogenase	CDS	0.641601	4.42e-05	0.000120324	71.061	83.9024	76.8437	128.202	123.33	109.138
VC_RS05265	VC1070		phosphatase	CDS	0.350128	0.00743925	0.012448	27.2694	33.0148	35.2703	39.7231	40.4482	41.7022
VC_RS05270	VC1071	arsJ	organoarsenical effux MFS transporter ArsJ	CDS	1.27755	4.74e-08	3.17e-07	23.4196	24.0785	22.1278	63.4482	59.128	45.3973
VC_RS05275	VC1073		chitinase	CDS	1.33345	1.33e-11	4.39e-10	18.1262	19.3621	19.4456	48.4296	49.1262	45.7932
VC_RS05280	VC1074		CPBP family intramembrane metalloprotease	CDS	0.753975	0.00215128	0.00405397	75.7128	89.6117	81.2692	156.607	150.32	107.423
VC_RS05285	VC1075		YbhB/YbcL family Raf kinase inhibitor-like protein	CDS	-0.353206	0.0222772	0.034041	13.3139	13.1563	13.9472	9.57709	10.8107	11.3493
VC_RS05290	VC1076		helix-turn-helix transcriptional regulator	CDS	0.326769	0.0661902	0.0920295	13.3139	11.1704	12.6061	17.4129	14.1937	15.4404
VC_RS05295	VC1077		hypothetical protein	CDS	-0.660585	0.00194669	0.00371392	301.889	294.651	327.223	202.207	203.344	178.818
VC_RS05300	VC1079		threonylcarbamoyl-AMP synthase	CDS	1.67659	1.27e-12	8e-11	89.3475	95.321	80.8669	295.148	296.964	254.832
VC_RS05305	VC1080		Hpt domain-containing protein	CDS	-2.25068	1.54e-09	1.79e-08	15.2388	14.1492	12.3379	1.85012	3.16232	3.69513
VC_RS05310	VC1081		HDOD domain-containing protein	CDS	-2.58205	1.47e-11	4.72e-10	64.6446	63.0509	64.2376	9.14176	9.78112	13.4608
VC_RS05315	VC1082		response regulator	CDS	-2.27479	2.73e-09	2.91e-08	17.9658	13.901	17.434	3.04725	3.16232	4.22301
VC_RS05320	VC1083		chemotaxis protein CheC	CDS	-2.00884	5.97e-09	5.58e-08	31.6005	26.3126	27.358	5.0062	6.17755	10.5575
VC_RS05325	VC1084		PAS domain-containing protein	CDS	-1.19493	7.43e-08	4.53e-07	38.3376	29.0431	28.9673	13.495	13.0905	15.8363
VC_RS05330	VC1085		two-component sensor histidine kinase	CDS	-0.475098	0.00330771	0.00598465	18.9282	15.1421	14.4836	12.189	10.5901	12.4051
VC_RS05335	VC1086		EAL domain-containing protein	CDS	-0.758989	4.89e-06	1.74e-05	39.9417	38.9724	39.9641	21.1131	23.5335	25.7339
VC_RS05340	VC1087		two-component system response regulator	CDS	-0.660475	2.57e-05	7.47e-05	61.4365	62.3062	72.5522	39.832	41.2572	43.4178
VC_RS05345	VC1088		HAMP domain-containing protein	CDS	0.250565	0.0428519	0.0620765	21.4947	20.1068	24.4076	26.2282	24.4896	28.6373
VC_RS05350	VC1089		phosphate/phosphite/phosphonate ABC transporter substrate-binding protein	CDS	-4.81701	0.00188471	0.00361322	773.971	13.4045	13.5449	8.48878	9.63403	10.4255
VC_RS05355	VC1091		peptide ABC transporter substrate-binding protein	CDS	-0.658515	7.62e-08	4.62e-07	3357.35	3407.73	3501.42	2244.09	2248.33	2011.6
VC_RS05360	VC1092	oppB	oligopeptide ABC transporter permease OppB	CDS	0.0140207	0.891232	0.91401	360.278	382.525	409.028	415.624	426.766	320.421
VC_RS05365	VC1093	oppC	oligopeptide ABC transporter permease OppC	CDS	-0.123447	0.275676	0.330047	308.145	346.035	348.814	318.765	340.868	260.639
VC_RS05370	VC1094		ABC transporter ATP-binding protein	CDS	0.253013	0.00925528	0.0152134	246.387	248.232	244.478	309.188	311.451	259.847
VC_RS05375	VC1095	oppF	ABC transporter ATP-binding protein	CDS	0.536294	0.000884239	0.00182681	195.859	206.777	221.009	304.399	335.132	264.73
VC_RS05380	VC1096		glutathione S-transferase family protein	CDS	1.148	1.75e-06	6.87e-06	13.6347	15.8868	11.1309	28.7313	33.3146	26.1299
VC_RS05385	VC1097	pta	phosphate acetyltransferase	CDS	-0.352972	0.000391716	0.000872974	1922.82	1608.05	1839.15	1370.83	1466.73	1367.2
VC_RS05390	VC1098		acetate kinase	CDS	-0.114732	0.0773163	0.105605	814.715	788.136	817.923	719.152	766.898	749.716
VC_RS05395	VC1099		DUF412 domain-containing protein	CDS	0.153567	0.429794	0.491293	99.4533	75.7107	83.6832	99.5799	100.9	87.8913
VC_RS05400	VC1100		DNA-binding protein VF530	CDS	0.916239	6.49e-08	4.03e-07	48.9246	47.4123	54.7159	106.219	95.3107	84.1962
VC_RS05405	VC1101		ABC transporter substrate-binding protein	CDS	-0.730987	1.09e-08	9.38e-08	180.941	193.621	200.625	120.911	112.299	113.361
VC_RS05410	VC1102		ABC transporter permease	CDS	0.468069	0.000253902	0.000585763	53.416	50.3911	58.605	81.2964	75.8956	67.964
VC_RS05415	VC1103		ABC transporter ATP-binding protein	CDS	0.158713	0.0854064	0.115717	65.7675	75.7107	65.7128	79.8816	76.5575	74.1666
VC_RS05420	VC1104		sensor domain-containing diguanylate cyclase	CDS	0.789923	4.07e-07	1.93e-06	43.4707	49.6464	45.4625	79.8816	82.9556	76.0141
VC_RS05425	VC1105	dusC	tRNA dihydrouridine(16) synthase DusC	CDS	1.68337	6.45e-13	5.27e-11	23.5801	23.0856	26.2851	75.9637	83.1027	76.1461
VC_RS05430	VC1106		YecA family protein	CDS	0.931414	5.36e-08	3.48e-07	34.6482	31.5254	34.868	63.0129	64.2759	66.1165
VC_RS05435	VC1107	lolA	outer membrane lipoprotein chaperone LolA	CDS	0.192765	0.0218106	0.0333913	104.266	105.002	105.677	123.849	124.286	111.646
VC_RS05440	VC1108		replication-associated recombination protein A	CDS	0.53258	2.94e-05	8.42e-05	93.5182	92.8387	98.0327	132.991	152.6	125.634
VC_RS05445	VC1110	serS	serine--tRNA ligase	CDS	-0.925511	2.63e-10	4.39e-09	676.443	652.85	681.267	347.387	345.06	366.214
VC_RS05450	VC1111	bioA	adenosylmethionine--8-amino-7-oxononanoate transaminase	CDS	-0.480394	0.170941	0.216211	54.6993	75.2142	65.5786	45.2735	40.0805	54.7671
VC_RS05455	VC1112	bioB	biotin synthase BioB	CDS	0.0606994	0.835895	0.865993	165.06	274.296	215.913	225.606	207.757	249.157
VC_RS05460	VC1113	bioF	8-amino-7-oxononanoate synthase	CDS	0.512923	0.0542702	0.0768864	103.303	156.883	114.662	178.7	180.546	173.671
VC_RS05465	VC1114	bioC	malonyl-ACP O-methyltransferase BioC	CDS	-0.209174	0.121959	0.159306	184.149	192.38	181.582	151.601	156.571	174.595
VC_RS05470	VC1115	bioD	dethiobiotin synthase	CDS	-0.638508	6.67e-05	0.000174806	308.786	300.112	308.984	183.924	187.165	218.805
VC_RS18600	VC1116		hypothetical protein	CDS	-0.308579	0.328301	0.386255	4.65185	3.72348	3.08448	3.15609	2.64752	3.56316
VC_RS05475	VC1117	htpX	protease HtpX	CDS	0.182989	0.0904632	0.121822	80.8459	62.058	73.2228	81.2964	82.4408	82.4806
VC_RS05480	VC1118		nuclear transport factor 2 family protein	CDS	-0.747434	5.08e-05	0.000136562	67.8528	68.512	57.6663	37.0024	30.7407	48.3006
VC_RS05485	VC1119		SDR family oxidoreductase	CDS	0.0494601	0.648376	0.70107	48.9246	41.2065	43.0486	47.6678	43.2428	47.3769
VC_RS05490	VC1120		NAD(P)/FAD-dependent oxidoreductase	CDS	-0.342378	0.00219832	0.00412336	136.989	140.499	134.242	113.075	96.9287	114.945
VC_RS05495	VC1121		DUF1365 domain-containing protein	CDS	-0.187901	0.222423	0.272184	57.7471	79.6824	65.1763	64.863	55.2302	57.0106
VC_RS05500	VC1122		class I SAM-dependent methyltransferase	CDS	-0.321406	0.0817036	0.110955	236.763	276.282	243.808	214.614	167.456	223.687
VC_RS05505	VC1123		DUF2878 domain-containing protein	CDS	0.228772	0.0178752	0.0277945	41.8666	42.1994	42.378	50.715	49.2733	48.1687
VC_RS05510	VC1124		hypothetical protein	CDS	0.34159	0.0136244	0.0216509	21.1739	21.3479	19.7138	27.9694	23.7541	27.1856
VC_RS05515	VC1125		DUF3833 domain-containing protein	CDS	-0.081041	0.693324	0.740396	64.1634	84.3988	67.5903	70.1957	53.98	79.9732
VC_RS05520	VC1126	purB	adenylosuccinate lyase	CDS	0.175281	0.0334597	0.0496078	305.899	366.142	325.882	382.757	384.92	358.56
VC_RS05525	VC1127	hflD	high frequency lysogenization protein HflD	CDS	0.692188	6.87e-06	2.34e-05	107.153	122.875	127.939	206.343	211.066	160.474
VC_RS05530	VC1128	mnmA	tRNA 2-thiouridine(34) synthase MnmA	CDS	0.757488	3.3e-06	1.22e-05	255.691	307.311	292.086	492.785	497.807	454.369
VC_RS05535	VC1129		inosine/guanosine kinase	CDS	0.600046	2.41e-05	7.05e-05	41.5458	47.6605	48.8152	73.1341	72.8068	62.9492
VC_RS05540	VC1130		H-NS histone family protein	CDS	-0.392892	0.0969119	0.129815	743.333	678.169	662.358	537.623	476.039	573.669
VC_RS05545	VC1131		Na+/H+ antiporter NhaC family protein	CDS	0.807929	6.63e-05	0.000173892	72.5046	80.4271	74.5639	146.377	149.585	100.956
VC_RS05550	VC1132	hisG	ATP phosphoribosyltransferase	CDS	-0.730397	8.02e-07	3.45e-06	108.276	106.491	105.14	64.7542	69.3503	58.3303
VC_RS05555	VC1133	hisD	histidinol dehydrogenase	CDS	-0.529507	7.67e-06	2.58e-05	107.153	123.123	119.222	77.3785	87.4417	76.8059
VC_RS05560	VC1134		histidinol-phosphate transaminase	CDS	-0.303296	0.00701138	0.0118271	85.3373	74.966	77.3801	60.4009	68.2472	64.005
VC_RS05565	VC1135	hisB	bifunctional histidinol-phosphatase/imidazoleglycerol-phosphate dehydratase HisB	CDS	-0.340086	0.000148226	0.00036096	110.201	125.357	119.624	92.3971	95.6049	92.2463
VC_RS05570	VC1136	hisH	imidazole glycerol phosphate synthase subunit HisH	CDS	-0.544009	0.00186522	0.00358167	86.1394	95.321	98.3009	58.2243	70.0122	63.3451
VC_RS05575	VC1137	hisA	1-(5-phosphoribosyl)-5-[(5-phosphoribosylamino)methylideneamino]imidazole-4-carboxamide isomerase	CDS	-0.44872	2.68e-05	7.74e-05	93.0369	100.037	104.068	70.9575	77.3664	69.1517
VC_RS05580	VC1138	hisF	imidazole glycerol phosphate synthase subunit HisF	CDS	-0.224671	0.0377586	0.0552637	67.2112	78.9377	75.1003	60.7274	72.7333	55.0311
VC_RS05585	VC1139		bifunctional phosphoribosyl-AMP cyclohydrolase/phosphoribosyl-ATP diphosphatase HisIE	CDS	-0.195876	0.00702131	0.0118382	99.2929	97.5551	103.397	86.0849	90.8247	85.252
VC_RS05590	VC1140	rluE	23S rRNA pseudouridine(2457) synthase RluE	CDS	0.0349525	0.683928	0.732307	91.7537	90.1081	89.1816	96.8592	85.5296	95.5455
VC_RS05595	VC1141		NADP-dependent isocitrate dehydrogenase	CDS	-1.01223	1.85e-10	3.34e-09	1396.36	1492.12	1511.53	737.109	759.765	684.391
VC_RS05600	VC1142	cspD	cold shock domain-containing protein CspD	CDS	-2.21667	0.000593934	0.00127777	142.603	147.698	133.974	25.9017	12.1345	55.6909
VC_RS05605	VC1143	clpS	ATP-dependent Clp protease adapter ClpS	CDS	-0.793864	5.48e-05	0.00014611	171.798	198.337	181.045	109.701	112.005	95.6775
VC_RS05610	VC1144	clpA	ATP-dependent Clp protease ATP-binding subunit ClpA	CDS	-0.221146	0.0300303	0.0447294	567.205	575.401	564.459	473.522	505.309	485.514
VC_RS05615	VC1145		aspartate:alanine antiporter	CDS	1.3912	3.75e-12	1.66e-10	144.368	136.527	154.09	390.702	408.306	342.723
VC_RS05620	VC1146		GrxA family glutaredoxin	CDS	-0.864805	7.54e-05	0.000195796	407.117	424.228	372.149	209.716	150.762	301.153
VC_RS05625	VC1147		iron-containing alcohol dehydrogenase	CDS	-0.61939	0.00163568	0.00318584	62.8801	49.3981	56.7275	37.3289	35.668	37.4792
VC_RS05630	VC1148		MurR/RpiR family transcriptional regulator	CDS	-0.618629	8.5e-05	0.000218502	278.63	254.934	231.202	165.858	175.692	156.251
VC_RS05635	VC1149	panP	putative pyridoxal-dependent aspartate 1-decarboxylase	CDS	0.580343	1.22e-07	6.79e-07	218.958	239.047	233.616	352.829	354.621	326.359
VC_RS05640	VC1150		hypothetical protein	CDS	-0.178998	0.0742346	0.101986	142.443	162.84	158.515	141.044	135.759	132.629
VC_RS05645	VC1151		lysine exporter LysO family protein	CDS	0.409858	0.00884718	0.0145764	101.859	109.222	116.942	160.96	158.336	116.133
VC_RS05650	VC1152		HDOD domain-containing protein	CDS	0.196054	0.124198	0.161772	208.852	193.869	197.004	229.524	235.188	222.368
VC_RS05655	VC1153		TfoX/Sxy family DNA transformation protein	CDS	-1.20396	1.35e-10	2.69e-09	63.5218	54.1145	59.1415	24.9222	26.181	25.7339
VC_RS05660	VC1154		hypothetical protein	CDS	-0.66735	8.67e-06	2.88e-05	326.431	280.998	304.693	188.494	197.24	188.716
VC_RS05665	VC1155		response regulator	CDS	-1.68275	3.33e-10	5.3e-09	26.6278	24.0785	24.4076	6.74749	8.38381	8.18208
VC_RS05670	VC1156		cyclic nucleotide-binding domain-containing protein	CDS	-1.49619	1.44e-10	2.83e-09	91.112	87.8741	85.6948	31.7785	32.6527	29.1651
VC_RS05675	VC1158		YdgA family protein	CDS	-0.873635	1.71e-09	1.94e-08	703.231	709.446	718.012	387.981	366.829	408.18
VC_RS05680	VC1159	serC	3-phosphoserine/phosphohydroxythreonine transaminase	CDS	-1.14275	9.25e-12	3.45e-10	613.723	626.041	644.387	274.688	287.771	290.86
VC_RS05685	VC1160		alpha-L-glutamate ligase-like protein	CDS	1.03228	9.75e-10	1.25e-08	79.723	93.8316	80.5987	175.108	178.34	164.829
VC_RS05690	VC1161		inactive transglutaminase family protein	CDS	0.73779	1.09e-07	6.18e-07	104.747	100.534	106.213	177.176	183.12	159.287
VC_RS05695	VC1162		ATP-dependent Zn protease	CDS	0.440303	9.92e-05	0.00025115	61.4365	68.512	71.3453	100.233	87.6623	85.252
VC_RS05700	VC1163	cmoB	tRNA 5-methoxyuridine(34)/uridine 5-oxyacetic acid(34) synthase CmoB	CDS	0.342354	0.012754	0.0203684	39.1397	42.9441	37.9525	49.3002	54.4948	47.6408
VC_RS05705	VC1164	cmoA	carboxy-S-adenosyl-L-methionine synthase CmoA	CDS	0.685625	1.24e-05	4e-05	23.5801	25.8161	26.4192	45.2735	39.0509	37.6112
VC_RS05710	VC1165		DUF72 domain-containing protein	CDS	-0.757745	1.7e-07	8.98e-07	40.2625	38.7242	37.8184	22.3103	21.1802	25.8659
VC_RS05715	VC1166	aspS	aspartate--tRNA ligase	CDS	-0.647588	3.3e-08	2.38e-07	850.005	849.449	878.673	535.446	561.421	548.859
VC_RS05720	VC1167		thymidine kinase	CDS	-0.199011	0.0406757	0.0591176	67.6924	67.7673	68.3949	59.095	56.7746	61.8934
VC_RS05725	VC1168		dicarboxylate/amino acid:cation symporter	CDS	1.79406	3.3e-08	2.38e-07	296.435	315.999	320.92	1133.58	1224.04	878.781
VC_RS05730	VC1169	trpA	tryptophan synthase subunit alpha	CDS	-0.0944598	0.510369	0.568165	370.383	486.038	475.278	403.761	500.896	341.8
VC_RS05735	VC1170	trpB	tryptophan synthase subunit beta	CDS	-0.444029	0.00590918	0.0101272	620.781	935.834	858.825	565.375	699.534	509.796
VC_RS05740	VC1171	trpCF	bifunctional indole-3-glycerol-phosphate synthase TrpC/phosphoribosylanthranilate isomerase TrpF	CDS	-0.382509	0.0152649	0.0240849	370.383	495.471	474.071	323.771	420.514	282.678
VC_RS05745	VC1172	trpD	anthranilate phosphoribosyltransferase	CDS	-0.966376	4.12e-06	1.49e-05	249.275	345.787	331.38	147.683	187.68	138.04
VC_RS05750	VC1173		aminodeoxychorismate/anthranilate synthase component II	CDS	-1.3717	3.47e-07	1.68e-06	139.235	224.153	210.415	66.2778	89.3538	65.1927
VC_RS05755	VC1174		anthranilate synthase component 1	CDS	-1.92877	2.88e-07	1.43e-06	457.164	808.491	725.925	164.116	194.446	164.037
VC_RS05760	VC1176		hypothetical protein	CDS	-2.94847	4.99e-07	2.29e-06	301.889	316.496	282.565	36.8935	24.9308	55.9548
VC_RS05765	VC1177		PHP domain-containing protein	CDS	-0.0771398	0.677026	0.7265	136.668	153.159	161.063	141.697	124.433	161.794
VC_RS05770	VC1178		threonylcarbamoyl-AMP synthase	CDS	0.339638	0.001232	0.0024633	180.299	185.429	180.777	235.727	232.908	222.764
VC_RS05775	VC1179	rluB	23S rRNA pseudouridine(2605) synthase RluB	CDS	1.25637	1.73e-11	5.43e-10	261.626	279.509	278.407	670.505	644.156	643.085
VC_RS05780	VC1180	cydC	cysteine/glutathione ABC transporter ATP-binding protein/permease CydC	CDS	0.0406641	0.53858	0.594707	141.801	140.996	145.373	141.48	151.938	147.013
VC_RS05785	VC1181	cydD	cysteine/glutathione ABC transporter permease/ATP-binding protein CydD	CDS	0.143545	0.0384948	0.0562018	116.136	119.151	112.516	128.42	135.465	119.828
VC_RS05790	VC1182	trxB	thioredoxin-disulfide reductase	CDS	-0.896463	6.71e-08	4.14e-07	185.432	184.684	181.85	97.0768	98.473	100.956
VC_RS05795	VC1183		2OG-Fe dioxygenase family protein	CDS	-0.543509	0.0023891	0.00444067	16.5221	22.8373	19.982	11.4272	14.5614	14.2526
VC_RS05800	VC1184		cysteine desulfurase-like protein	CDS	-0.016158	0.908566	0.928327	26.9486	27.0573	21.5913	23.8339	27.2842	22.8306
VC_RS05805	VC1185		GGDEF domain-containing protein	CDS	-0.910995	4.95e-06	1.75e-05	25.505	22.5891	25.0781	12.842	13.4582	12.669
VC_RS05810	VC1186		vancomycin high temperature exclusion protein	CDS	-0.2969	0.00290911	0.00530961	44.754	44.93	44.1214	37.7642	35.3738	35.7636
VC_RS05815	VC1187		DUF3392 domain-containing protein	CDS	-0.156659	0.43545	0.496634	8.98288	8.68811	11.5333	9.90358	9.41341	6.99436
VC_RS05820	VC1188		NAD-dependent malic enzyme	CDS	-0.900215	3.46e-07	1.68e-06	372.95	374.582	401.518	212.22	204.08	199.405
VC_RS05825	VC1189		hypothetical protein	CDS	-0.406957	0.0285254	0.0427217	138.272	108.229	138.131	89.894	98.2524	102.804
VC_RS05830	VC1190	purC	phosphoribosylaminoimidazolesuccinocarboxamide synthase	CDS	-0.3884	0.00018597	0.000442007	669.224	770.76	749.528	562.98	570.173	539.357
VC_RS05835	VC1191		hypothetical protein	CDS	-0.202606	0.181937	0.228487	23.2592	18.8656	15.9588	16.9776	16.6205	16.7601
VC_RS05840	VC1193		hypothetical protein	CDS	1.83024	9.36e-10	1.22e-08	19.7302	15.1421	15.9588	54.3064	55.5979	72.451
VC_RS05845	VC1194		J domain-containing protein	CDS	0.316025	0.0078214	0.0130075	43.7915	56.3486	52.0338	65.7336	62.1432	60.9697
VC_RS05850	VC1195		OmpA family protein	CDS	0.778037	5.8e-07	2.6e-06	79.2418	110.96	94.0095	167.708	173.045	144.638
VC_RS05855	VC1196		DUF2786 domain-containing protein	CDS	1.43997	6.3e-09	5.85e-08	33.8462	37.2348	33.2587	97.2945	104.209	80.2371
VC_RS05860	VC1197		DUF3334 family protein	CDS	-1.69226	3.64e-14	1.01e-11	164.74	150.925	169.378	49.7355	47.3612	53.3155
VC_RS05865	VC1198		FAD-binding oxidoreductase	CDS	-0.202514	0.04061	0.0590464	441.765	403.377	451.272	366.215	394.113	366.478
VC_RS05870	VC1199		isoprenylcysteine carboxylmethyltransferase family protein	CDS	-0.0493737	0.806029	0.840712	45.8768	52.8734	49.4857	49.7355	53.2446	39.4587
VC_RS05875	VC1200	vesB	GlyGly-anchored extracellular serine protease VesB	CDS	0.0464109	0.527088	0.584915	167.787	158.868	169.244	174.782	166.867	170.768
VC_RS05880	VC1201		DUF3581 domain-containing protein	CDS	1.25721	4.48e-11	1.14e-09	156.238	164.081	149.396	404.85	357.489	359.879
VC_RS05885	VC1202	hutH	histidine ammonia-lyase	CDS	-0.443886	0.00381567	0.00679258	23.2592	19.1138	23.0665	13.9303	17.4295	17.024
VC_RS05890	VC1203		urocanate hydratase	CDS	-0.605798	6.78e-05	0.000177328	26.4674	22.8373	23.3347	15.5628	16.2528	15.9682
VC_RS05895	VC1204		formimidoylglutamase	CDS	-1.55025	8.49e-07	3.62e-06	16.6825	16.3833	14.6177	6.31217	3.97128	6.33451
VC_RS05900	VC1205		imidazolonepropionase	CDS	-0.936467	1.09e-06	4.5e-06	12.0306	12.6598	11.6674	5.3327	6.76589	6.73042
VC_RS05905	VC1206	hutC	histidine utilization repressor	CDS	-0.640814	0.00527273	0.00914716	12.9931	10.9222	15.2883	9.03293	6.39817	10.6895
VC_RS05910	VC1207		DUF3187 family protein	CDS	-0.0163645	0.884911	0.908529	47.1601	39.4689	41.5734	39.179	43.1693	44.7375
VC_RS05915	VC1208		YciU family protein	CDS	0.0924256	0.494942	0.553253	167.466	140.003	171.792	170.537	166.058	175.255
VC_RS05920	VC1209	yeiP	elongation factor P-like protein YeiP	CDS	-0.0313943	0.674964	0.724726	251.039	236.565	249.843	254.119	248.793	218.673
VC_RS05925	VC1210		nucleotidyltransferase	CDS	-0.509339	0.000291338	0.000665094	55.6618	52.1287	57.6663	40.1585	36.8447	39.5907
VC_RS05930	VC1211		PTS sugar transporter subunit IIC/EAL domain-containing protein	CDS	1.20228	5.43e-09	5.18e-08	45.7164	37.7312	34.5998	91.5265	88.3978	91.8504
VC_RS05935	VC1212		DNA polymerase II	CDS	0.357564	0.00116601	0.00234062	48.6038	51.8804	52.0338	70.9575	65.8938	58.3303
VC_RS05940	VC1213	uvrY	UvrY/SirA/GacA family response regulator transcription factor	CDS	-0.617189	2.38e-05	6.98e-05	489.406	499.442	490.7	315.826	307.039	341.8
VC_RS05945	VC1214	uvrC	excinuclease ABC subunit UvrC	CDS	0.0952973	0.166641	0.21115	192.33	185.181	183.996	201.445	206.433	191.883
VC_RS05950	VC1215	pgsA	CDP-diacylglycerol--glycerol-3-phosphate 3-phosphatidyltransferase	CDS	0.255339	0.0182437	0.0282929	109.559	107.484	102.726	125.046	137.156	119.036
VC_RS05975	VC1216		GGDEF domain-containing protein	CDS	-0.142229	0.455805	0.516027	127.685	110.215	106.213	93.2678	105.754	112.965
VC_RS05980	VC1217		GNAT family N-acetyltransferase	CDS	-1.40014	4.89e-06	1.74e-05	42.5083	42.4476	38.4889	12.7332	13.7524	20.7191
VC_RS05985	VC1219	pheS	phenylalanine--tRNA ligase subunit alpha	CDS	0.0107886	0.877609	0.902341	255.852	256.423	263.387	261.737	267.4	252.325
VC_RS05990	VC1220	pheT	phenylalanine--tRNA ligase subunit beta	CDS	-0.0547988	0.528058	0.585463	512.986	548.841	547.025	500.838	560.686	487.097
VC_RS05995	VC1222	ihfA	integration host factor subunit alpha	CDS	0.0398419	0.726928	0.771163	205.644	174.259	186.678	184.25	187.606	211.15
VC_RS06000	VC1224		phosphoribosylglycinamide formyltransferase	CDS	0.720755	0.000459992	0.00100613	82.1292	105.747	82.7444	149.207	140.76	154.404
VC_RS06005	VC1226		thiopurine S-methyltransferase	CDS	-0.0778928	0.360538	0.420409	82.1292	82.1647	85.6948	82.0582	77.5871	77.3338
VC_RS06010	VC1228	purT	phosphoribosylglycinamide formyltransferase 2	CDS	0.137044	0.104407	0.138595	305.257	315.006	339.829	366.65	375.874	313.162
VC_RS06015	VC1229		AEC family transporter	CDS	-0.436705	0.00717951	0.0120762	14.1159	11.9151	15.9588	12.6243	9.9282	8.84192
VC_RS06020	VC1231	cdd	cytidine deaminase	CDS	-0.931419	1.84e-05	5.62e-05	79.8834	84.8953	58.2027	37.7642	38.6097	39.9866
VC_RS06025	VC1232		LrgB family protein	CDS	0.473478	0.000180797	0.000431159	29.0339	22.0926	27.2239	35.9141	37.5801	36.1595
VC_RS06030	VC1233		CidA/LrgA family protein	CDS	-0.177889	0.292523	0.348331	20.5323	27.3055	18.9092	18.7188	21.695	17.2879
VC_RS06035	VC1234	sbcB	exodeoxyribonuclease I	CDS	-0.438529	3.81e-05	0.000105188	99.2929	114.435	109.432	74.3312	82.8821	80.897
VC_RS06040	VC1235		L-cystine transporter	CDS	-0.98976	1.31e-08	1.09e-07	168.589	190.89	188.555	87.7174	98.6201	89.343
VC_RS06045	VC1236	msrB	peptide-methionine (R)-S-oxide reductase MsrB	CDS	0.225685	0.237835	0.288945	13.3139	10.9222	10.1922	12.4067	12.1345	16.1002
VC_RS06050	VC1237	cobT	nicotinate-nucleotide--dimethylbenzimidazole phosphoribosyltransferase	CDS	0.699544	5.02e-05	0.000135291	25.0237	26.5608	28.5649	45.2735	43.9783	41.0424
VC_RS06055	VC1238		adenosylcobinamide-GDP ribazoletransferase	CDS	0.0473964	0.816701	0.85009	25.9862	29.0431	22.6642	27.4253	27.5783	24.4143
VC_RS06060	VC1239	cobU	bifunctional adenosylcobinamide kinase/adenosylcobinamide-phosphate guanylyltransferase	CDS	-0.368591	0.0632607	0.0883155	22.778	18.3692	16.4952	13.3862	13.3111	18.3437
VC_RS06065	VC1240		alpha-ribazole-5'-phosphate phosphatase	CDS	-0.0535919	0.697779	0.744255	30.3172	28.0502	23.4688	25.031	24.2689	29.561
VC_RS06070	VC1242		succinylglutamate desuccinylase	CDS	0.373505	0.000147135	0.000358864	92.0745	83.4059	82.6103	109.701	120.609	103.86
VC_RS06075	VC1244	btuC	vitamin B12 ABC transporter permease BtuC	CDS	0.416285	0.00282945	0.00518294	46.9997	49.1499	46.6695	66.0601	57.4365	67.1722
VC_RS06080	VC1245	btuD	vitamin B12 ABC transporter ATP-binding protein BtuD	CDS	0.316727	0.00170935	0.00331836	51.4911	50.3911	50.8268	66.2778	59.4957	64.6648
VC_RS06085	VC1246		nucleoside triphosphate pyrophosphohydrolase family protein	CDS	-0.150303	0.151392	0.19377	112.286	105.25	118.015	100.995	99.7968	102.012
VC_RS06090	VC1247		DUF2750 domain-containing protein	CDS	-0.462812	0.00814155	0.0134955	387.547	414.795	392.801	287.313	220.259	360.143
VC_RS06095	VC1248		methyl-accepting chemotaxis protein	CDS	-1.50144	1.3e-05	4.15e-05	21.3343	11.4187	16.4952	4.67971	5.51567	7.78617
VC_RS06100	VC1249		glycine cleavage system protein R	CDS	-1.34885	1.86e-06	7.23e-06	102.822	86.3847	81.9398	30.799	31.6232	44.6055
VC_RS06105	VC1250		DUF3943 domain-containing protein	CDS	-0.0596721	0.338729	0.397731	208.05	209.011	208.537	203.948	196.652	199.669
VC_RS06110	VC1252		CinA family nicotinamide mononucleotide deamidase-related protein	CDS	-0.694614	3.19e-06	1.18e-05	105.549	99.0445	97.7645	60.2921	58.6132	68.228
VC_RS06120	VC1254		2Fe-2S iron-sulfur cluster binding domain-containing protein	CDS	0.229036	0.0570422	0.0805234	26.1466	27.802	26.9556	32.2138	33.4617	28.7692
VC_RS06125	VC1255	nrdB	ribonucleotide-diphosphate reductase subunit beta	CDS	-0.0859489	0.467258	0.5268	232.913	249.721	232.945	217.661	251.294	204.684
VC_RS06130	VC1256	nrdA	ribonucleoside-diphosphate reductase subunit alpha	CDS	-0.443767	0.000622006	0.00133411	655.59	836.541	758.379	561.348	584.808	507.949
VC_RS06135	VC1257		bifunctional 3-demethylubiquinone 3-O-methyltransferase/2-octaprenyl-6-hydroxy phenol methylase	CDS	0.161275	0.101728	0.135599	94.641	95.5692	102.324	117.102	110.46	99.6366
VC_RS06140	VC1258	gyrA	DNA topoisomerase (ATP-hydrolyzing) subunit A	CDS	-0.151528	0.0270674	0.0407277	2078.25	2068.02	2126.28	1854.47	1892.24	1900.49
VC_RS06145	VC1259		rhodanese-related sulfurtransferase	CDS	0.59563	0.000121995	0.000303614	54.8597	59.3274	50.9609	83.6907	85.8973	79.0494
VC_RS06150	VC1260		AraC family transcriptional regulator	CDS	0.346981	0.00622259	0.0106231	29.5152	31.029	28.4308	37.22	39.9334	35.4997
VC_RS06155	VC1261		MFS transporter	CDS	0.606067	0.000441253	0.000969934	16.5221	19.8585	16.0929	27.7518	25.9604	25.338
VC_RS18605	VC1262		hypothetical protein	CDS	0.310877	0.205679	0.254243	4.33103	2.48232	4.02323	5.11503	5.14796	3.43119
VC_RS06160	VC1263		GTP cyclohydrolase II	CDS	-0.902128	1.42e-09	1.68e-08	193.132	190.89	197.943	100.995	96.1932	114.549
VC_RS06165	VC1264		peptidase	CDS	-1.03019	7.68e-05	0.00019901	1126.39	1417.9	1224.54	556.668	596.575	692.045
VC_RS06170	VC1265		c-type cytochrome	CDS	-0.0291806	0.792897	0.82946	224.732	273.8	239.516	221.579	264.605	236.356
VC_RS06175	VC1266		iron-regulated protein A	CDS	0.0563212	0.56405	0.619353	159.446	170.039	146.043	151.274	177.31	165.225
VC_RS06180	VC1267		DUF1513 domain-containing protein	CDS	-0.0176777	0.856047	0.883545	215.91	207.522	205.721	190.562	204.889	226.195
VC_RS06185	VC1268		murein L,D-transpeptidase	CDS	1.04672	1.69e-10	3.17e-09	81.1667	90.3564	80.5987	167.381	189.886	162.19
VC_RS06190	VC1269		DUF882 domain-containing protein	CDS	0.148033	0.229638	0.280045	29.0339	27.0573	23.8712	30.2549	28.9756	29.1651
VC_RS06195	VC1270		MBL fold metallo-hydrolase	CDS	0.264221	0.00465935	0.00817118	87.583	94.0799	90.7909	100.668	115.829	110.326
VC_RS06200	VC1271		DUF2982 domain-containing protein	CDS	1.2767	8.19e-08	4.85e-07	11.2286	14.8939	13.8131	32.8668	33.9765	29.0332
VC_RS06205	VC1272		hypothetical protein	CDS	1.13639	1.48e-05	4.66e-05	4.81226	5.21287	4.55966	10.3389	11.399	9.89767
VC_RS06210	VC1273		TRAP transporter substrate-binding protein	CDS	0.440616	0.104229	0.138412	2.88735	4.96464	3.88912	4.89737	4.55962	6.33451
VC_RS06215	VC1274		TRAP transporter small permease subunit	CDS	-0.439578	0.0669734	0.0929759	18.9282	20.1068	22.6642	16.5422	15.591	13.3289
VC_RS06220	VC1275		TRAP transporter large permease subunit	CDS	-0.145043	0.137394	0.1772	39.3001	39.7171	42.1098	37.0024	35.8886	36.8193
VC_RS06225	VC1276		sensor histidine kinase	CDS	-0.501358	0.000433312	0.000954852	24.3821	23.582	22.396	15.0186	16.6205	18.0797
VC_RS06230	VC1277		response regulator transcription factor	CDS	-0.286604	0.0346676	0.0512485	29.9964	23.8303	28.4308	21.1131	25.225	21.247
VC_RS06235	VC1278		MarR family transcriptional regulator	CDS	0.620144	0.00029043	0.000663615	32.5629	27.802	35.5385	50.8239	48.0231	49.7523
VC_RS06240	VC1279		BCCT family transporter	CDS	2.17979	1.48e-11	4.72e-10	29.5152	29.5396	31.5153	137.997	138.333	134.872
VC_RS06245	VC1280	cod	chitin oligosaccharide deacetylase	CDS	0.149047	0.410919	0.472003	28.8735	35.7454	35.9409	38.7437	38.4626	33.916
VC_RS06250	VC1281		PTS sugar transporter subunit IIB	CDS	-1.24783	5.02e-07	2.3e-06	16.0409	16.6315	17.434	7.61814	6.17755	7.52223
VC_RS06255	VC1282		PTS sugar transporter subunit IIC	CDS	-0.780275	2.63e-06	9.92e-06	26.9486	28.5467	26.5533	15.7804	14.5614	17.5519
VC_RS06260	VC1283		PTS lactose/cellobiose transporter subunit IIA	CDS	-0.582204	0.0466677	0.067137	10.2661	7.19872	5.76663	5.87685	3.89774	6.07057
VC_RS06265	VC1284		6-phospho-beta-glucosidase	CDS	-0.406239	0.00761371	0.0127048	30.7984	34.256	35.9409	28.1871	24.6366	23.3585
VC_RS06270	VC1285	chbG	chitin disaccharide deacetylase	CDS	-0.359827	0.000192687	0.000457051	31.7609	32.0219	32.9905	26.337	24.1219	25.0741
VC_RS06275	VC1286		LacI family DNA-binding transcriptional regulator	CDS	0.113851	0.266583	0.320243	71.7026	54.1145	72.4181	74.6577	72.4391	68.4919
VC_RS06280	VC1287	mdoH	glucans biosynthesis glucosyltransferase MdoH	CDS	0.854897	1.97e-07	1.02e-06	301.087	323.694	319.579	594.65	590.985	522.069
VC_RS06285	VC1288		glucan biosynthesis protein	CDS	0.859126	1.99e-09	2.2e-08	444.011	446.321	455.564	842.566	859.709	739.026
VC_RS06290	VC1289		methyl-accepting chemotaxis protein	CDS	0.324501	0.000310384	0.000703683	337.66	339.581	342.511	424.657	457.8	394.323
VC_RS06295	VC1290		3'-5' exonuclease	CDS	-0.0348572	0.74676	0.78771	24.5425	28.2984	27.4921	25.684	25.8133	26.7897
VC_RS06300	VC1291		cyclic nucleotide-binding/CBS domain-containing protein	CDS	-0.251259	0.00736448	0.0123404	142.122	136.776	141.081	110.681	121.492	120.752
VC_RS06305	VC1293		aspartate/tyrosine/aromatic aminotransferase	CDS	-1.83233	5.07e-14	1.01e-11	953.949	957.182	973.487	268.376	276.445	265.126
VC_RS06310	VC1295		HD domain-containing protein	CDS	0.789205	2.68e-05	7.75e-05	28.8735	34.5042	28.699	50.3885	55.5979	51.9958
VC_RS06315	VC1296	thiD	bifunctional hydroxymethylpyrimidine kinase/phosphomethylpyrimidine kinase	CDS	0.455551	0.00021299	0.000500845	102.982	97.0586	100.983	139.738	133.185	140.283
VC_RS06320	VC1297	asnS	asparagine--tRNA ligase	CDS	-0.0265047	0.775363	0.81328	562.071	536.925	555.474	536.643	583.631	503.99
VC_RS06325	VC1298		methyl-accepting chemotaxis protein	CDS	-1.65602	5.66e-10	8.01e-09	47.8017	46.1711	49.6198	14.9098	14.0466	16.892
VC_RS06330	VC1299	queD	6-carboxytetrahydropterin synthase QueD	CDS	-0.589257	0.000740355	0.00156332	56.7846	73.4766	65.1763	46.1441	38.242	45.3973
VC_RS06335	VC1300		L-serine ammonia-lyase	CDS	0.652631	3.52e-06	1.29e-05	136.347	129.081	136.522	221.579	208.86	201.781
VC_RS06340	VC1301		serine transporter	CDS	0.267101	0.192667	0.240088	160.088	125.357	166.562	177.611	179.075	188.716
VC_RS06345	VC1302		CoA pyrophosphatase	CDS	0.0797108	0.483866	0.542758	25.0237	22.5891	25.6146	25.7928	27.946	23.7544
VC_RS06350	VC1303	pabB	aminodeoxychorismate synthase component 1	CDS	0.37687	0.000511337	0.0011092	115.013	110.215	114.26	142.459	157.16	141.207
VC_RS06355	VC1304		fumarate hydratase	CDS	-0.832592	1.11e-09	1.37e-08	387.226	349.262	366.919	195.242	202.462	222.104
VC_RS06360	VC1305		hypothetical protein	CDS	0.436138	0.121989	0.159306	53.5764	29.2914	36.8796	50.062	54.6419	58.8582
VC_RS06365	VC1306		YcjX family protein	CDS	0.230105	0.00684629	0.0115652	90.31	80.1789	81.8057	97.4033	105.974	92.5102
VC_RS06370	VC1307		TIGR01620 family protein	CDS	0.0329342	0.745245	0.786586	62.5593	79.4342	72.6864	73.2429	67.7324	78.3896
VC_RS06375	VC1308	tyrR	transcriptional regulator TyrR	CDS	0.228517	0.00776721	0.0129376	128.648	139.01	130.487	149.642	164.44	151.896
VC_RS06380	VC1309	rimJ	ribosomal protein S5-alanine N-acetyltransferase	CDS	0.331936	0.00712451	0.0119894	40.5834	37.2348	40.6346	49.5179	56.7011	42.7579
VC_RS06385	VC1310		DUF2947 domain-containing protein	CDS	0.0267573	0.776323	0.814046	94.641	93.3352	85.5607	86.0849	90.5305	102.012
VC_RS06390	VC1311		DMT family transporter	CDS	1.09673	5.6e-08	3.58e-07	34.8086	32.0219	30.3083	71.8281	74.9395	60.5738
VC_RS06395	VC1312	alr	alanine racemase	CDS	1.44059	1.36e-07	7.43e-07	87.2622	98.548	97.2281	273.165	274.165	220.124
VC_RS06400	VC1313		methyl-accepting chemotaxis protein	CDS	2.74137	1.17e-10	2.4e-09	45.3956	45.1782	39.4277	294.278	326.086	246.254
VC_RS06405	VC1314		SLC13 family permease	CDS	-2.08815	2.96e-05	8.45e-05	126.402	101.775	131.828	25.3575	27.0635	32.7283
VC_RS06410	VC1315		cyclic nucleotide-binding domain-containing protein	CDS	-2.80807	2.51e-05	7.31e-05	194.736	119.151	185.605	21.9838	21.4008	28.6373
VC_RS06415	VC1316		response regulator	CDS	-1.36083	0.00116174	0.00233337	75.8732	35.2489	65.5786	21.7661	23.46	24.4143
VC_RS06420	VC1317		VirK/YbjX family protein	CDS	0.844447	5.83e-07	2.61e-06	108.597	102.52	113.187	192.63	220.921	168.92
VC_RS06425	VC1318		MipA/OmpV family protein	CDS	0.749054	1.12e-07	6.27e-07	608.109	762.32	655.786	1130.31	1130.79	1143.51
VC_RS06430	VC1319		HAMP domain-containing protein	CDS	0.283528	0.00697466	0.0117764	76.5149	91.1011	96.2893	109.048	106.563	105.575
VC_RS06435	VC1320		response regulator	CDS	0.00112817	0.988934	0.991174	65.7675	70.7461	67.9926	69.7604	64.7907	70.0755
VC_RS06440	VC1321		penicillin-binding protein	CDS	0.794789	7.12e-09	6.43e-08	403.107	377.561	382.073	681.932	677.25	658.129
VC_RS06445	VC1322	nqrM	(Na+)-NQR maturation NqrM	CDS	0.953343	6.39e-06	2.19e-05	10.9078	8.19165	11.6674	21.4396	21.1066	18.0797
VC_RS06450	VC1323		hypothetical protein	CDS	0.75647	0.00046175	0.00100872	12.191	8.19165	8.58289	16.6511	14.9291	18.0797
VC_RS06455	VC1325	mglB	galactose/glucose ABC transporter substrate-binding protein MglB	CDS	0.298603	0.0255154	0.0385563	14.4368	15.1421	15.1542	19.0453	18.0178	17.9478
VC_RS06460	VC1327	mglA	galactose/methyl galactoside ABC transporter ATP-binding protein MglA	CDS	-0.705799	4.04e-05	0.000111063	35.7711	35.0007	29.6378	21.5484	21.1066	18.4757
VC_RS06465	VC1328	mglC	galactose/methyl galactoside ABC transporter permease MglC	CDS	0.278036	0.0599985	0.0843268	8.34124	9.92927	9.78986	10.5566	11.399	12.0092
VC_RS06470	VC1329		outer membrane beta-barrel protein	CDS	1.19107	2.14e-05	6.36e-05	48.7642	61.3133	48.2788	120.802	130.39	107.951
VC_RS06475	VC1330		DUF1460 domain-containing protein	CDS	0.122143	0.413935	0.475006	24.3821	22.8373	23.4688	27.643	23.6071	25.9979
VC_RS06480	VC1332		tripartite tricarboxylate transporter permease	CDS	0.548298	0.00104415	0.00212127	14.2764	21.5962	15.6906	24.9222	25.1514	23.8864
VC_RS06485	VC1333		tripartite tricarboxylate transporter TctB family protein	CDS	0.203319	0.437897	0.498315	4.81226	4.21994	5.09609	8.05346	3.67711	5.14679
VC_RS06490	VC1334		tripartite tricarboxylate transporter substrate binding protein	CDS	0.0706234	0.770016	0.808631	6.09552	4.46817	5.2302	5.22386	5.29504	6.46648
VC_RS06495	VC1335		GntR family transcriptional regulator	CDS	-0.694538	0.00131123	0.00260406	16.6825	16.1351	15.6906	8.81527	10.0017	11.2174
VC_RS06500	VC1336	prpB	methylisocitrate lyase	CDS	-1.03424	5.3e-06	1.86e-05	20.3719	20.8515	21.5913	11.1007	9.41341	10.2936
VC_RS06505	VC1337	prpC	2-methylcitrate synthase	CDS	0.0805878	0.633463	0.687255	16.0409	13.4045	12.7402	14.9098	15.591	13.9887
VC_RS06510	VC1338	acnD	Fe/S-dependent 2-methylisocitrate dehydratase AcnD	CDS	0.25184	0.0363522	0.053493	16.8429	17.6245	19.982	23.5074	21.2537	20.3232
VC_RS06515	VC1339	prpF	2-methylaconitate cis-trans isomerase PrpF	CDS	0.28856	0.086756	0.117232	8.02043	8.93634	10.3263	10.0124	12.7963	10.4255
VC_RS06520	VC1340		propionyl-CoA synthetase	CDS	-0.19058	0.0496874	0.070962	21.4947	21.5962	23.2006	19.1542	19.6358	19.3994
VC_RS06525	VC1341		GNAT family N-acetyltransferase	CDS	2.23719	4.46e-10	6.6e-09	52.4536	58.8309	53.6431	265.982	242.616	267.501
VC_RS06530	VC1342		NUDIX domain-containing protein	CDS	2.57333	4.86e-14	1.01e-11	67.0508	67.7673	73.7592	432.057	464.419	346.023
VC_RS06535	VC1343		M20/M25/M40 family metallo-hydrolase	CDS	-1.97926	0.00120742	0.00242236	295.954	213.976	275.323	52.674	71.6301	75.0903
VC_RS06540	VC1344	hppD	4-hydroxyphenylpyruvate dioxygenase	CDS	-0.131851	0.339361	0.398342	12.5119	16.1351	16.7635	14.2568	14.1937	12.801
VC_RS06545	VC1345		homogentisate 1,2-dioxygenase	CDS	0.0637529	0.708199	0.7531	11.0682	10.1775	9.38754	10.7742	10.2959	10.9534
VC_RS06550	VC1346		fumarylacetoacetate hydrolase family protein	CDS	-0.12797	0.364223	0.423869	17.6449	15.1421	12.8743	12.5155	13.8995	15.3084
VC_RS06555	VC1347	maiA	maleylacetoacetate isomerase	CDS	-0.662464	0.000810032	0.00169527	19.5698	15.8868	21.8595	9.79475	13.2376	13.5928
VC_RS06560	VC1348		two-component system response regulator	CDS	-0.677876	0.00143001	0.00281938	17.9658	19.1138	17.434	10.1212	11.0313	12.933
VC_RS06565	VC1349		response regulator	CDS	0.525844	1.06e-05	3.44e-05	142.603	153.904	143.629	208.41	205.036	219.992
VC_RS06570	VC1350		peroxiredoxin	CDS	-0.861479	1.2e-06	4.92e-06	555.495	561.004	469.243	274.797	257.104	341.008
VC_RS06575	VC1353		diguanylate cyclase	CDS	0.477177	8.16e-05	0.000210236	143.566	143.974	137.326	195.895	185.106	210.491
VC_RS06580	VC1354		methyltransferase domain-containing protein	CDS	0.755896	1.73e-08	1.37e-07	85.1769	92.094	85.8289	158.784	153.924	130.781
VC_RS06585	VC1355	yccX	acylphosphatase	CDS	-0.242814	0.163413	0.20758	18.447	19.1138	16.227	16.1069	14.5614	14.5166
VC_RS06590	VC1356		TusE/DsrC/DsvC family sulfur relay protein	CDS	-0.223654	0.122953	0.160329	25.3445	25.3196	21.7254	21.7661	17.6501	22.6987
VC_RS06595	VC1358		Bax inhibitor-1/YccA family protein	CDS	-0.442825	0.0475332	0.0682158	279.432	241.778	248.367	180.985	201.212	183.965
VC_RS06600	VC1359		amino acid ABC transporter ATP-binding protein	CDS	0.128517	0.453112	0.513634	15.72	19.6103	14.0813	14.6921	17.5766	21.115
VC_RS06605	VC1360		amino acid ABC transporter permease	CDS	0.123502	0.56917	0.624393	13.1535	9.18458	14.3495	10.5566	13.4582	17.156
VC_RS06610	VC1361		amino acid ABC transporter permease	CDS	-0.215782	0.244691	0.296258	20.5323	22.3409	19.1774	16.1069	13.4582	24.4143
VC_RS06615	VC1362		amino acid ABC transporter substrate-binding protein	CDS	0.0268636	0.9416	0.957282	63.8426	50.8875	56.7275	36.7847	36.9917	103.332
VC_RS06620	VC1363		siroheme synthase	CDS	-0.0740197	0.39141	0.452088	101.859	98.2998	89.8521	93.3766	84.0588	98.1849
VC_RS06625	VC1364		Cof-type HAD-IIB family hydrolase	CDS	-0.0944645	0.251516	0.303794	164.258	182.202	186.544	169.776	158.116	171.428
VC_RS06630	VC1365	queE	7-carboxy-7-deazaguanine synthase QueE	CDS	0.907827	7.58e-08	4.6e-07	38.1772	42.4476	39.2935	77.3785	74.866	72.187
VC_RS06635	VC1366	queC	7-cyano-7-deazaguanine synthase QueC	CDS	0.24779	0.0374909	0.05494	53.7369	57.0933	50.9609	68.4544	65.232	57.8024
VC_RS06640	VC1367		GGDEF domain-containing protein	CDS	-1.66212	6.18e-13	5.2e-11	232.111	204.791	213.768	68.9985	73.6893	62.6853
VC_RS06645	VC1368		hypothetical protein	CDS	-0.811806	0.000326089	0.00073552	68.334	78.4413	59.0074	35.5876	29.4169	52.6556
VC_RS06650	VC1369		ABC transporter substrate-binding protein	CDS	0.659617	0.000543028	0.00117396	10.7474	10.674	9.25343	15.3451	15.8851	17.024
VC_RS06655	VC1370		diguanylate cyclase	CDS	1.09596	2.27e-07	1.16e-06	11.8702	9.68104	9.78986	21.8749	21.9156	23.6224
VC_RS06660	VC1371		hypothetical protein	CDS	1.71744	4.28e-11	1.11e-09	34.167	40.4618	40.6346	133.1	124.433	121.148
VC_RS06665	VC1372		GGDEF domain-containing protein	CDS	0.300421	0.0247937	0.037546	53.7369	48.4052	47.7423	57.136	65.8938	61.4975
VC_RS06670	VC1373		hsp70 family protein	CDS	-0.117807	0.217874	0.267542	178.214	215.217	194.054	187.406	193.71	159.55
VC_RS06675	VC1374		Hsp70 family protein	CDS	0.419447	0.00106768	0.00216039	132.979	175.252	155.565	209.608	214.376	195.314
VC_RS06680	VC1375		DUF2760 domain-containing protein	CDS	1.21731	3.14e-08	2.28e-07	32.5629	34.7525	35.9409	79.6639	87.3682	72.8469
VC_RS06685	VC1376		diguanylate cyclase	CDS	-0.453798	0.000436721	0.000960569	83.5728	87.8741	79.2576	59.5303	56.2598	67.3042
VC_RS06690	VC1377		exonuclease domain-containing protein	CDS	0.690304	4.19e-05	0.000114457	27.5903	33.7595	33.7951	50.1709	46.4787	57.0106
VC_RS06695	VC1379		hypothetical protein	CDS	-0.515706	0.000880986	0.00182115	31.4401	35.7454	27.2239	22.4191	22.5775	20.3232
VC_RS06700	VC1380		hypothetical protein	CDS	-0.272723	0.106649	0.141148	34.167	39.4689	27.4921	28.2959	23.1658	31.9365
VC_RS06705	VC1382	hrpA	ATP-dependent RNA helicase HrpA	CDS	0.650799	5.4e-08	3.5e-07	293.868	308.552	290.745	470.91	489.938	441.04
VC_RS06710	VC1384		porin family protein	CDS	-1.04536	5.22e-08	3.41e-07	464.703	460.222	439.203	225.606	200.329	235.169
VC_RS06715	VC1386	yegD	molecular chaperone	CDS	0.545481	0.00087229	0.0018074	19.7302	21.3479	22.7983	27.4253	33.3882	32.4644
VC_RS06720	VC1388		lipoate--protein ligase A	CDS	-0.129805	0.356646	0.416146	52.4536	57.0933	62.0918	53.7623	52.1414	51.072
VC_RS06725	VC1389		DUF2256 domain-containing protein	CDS	-0.235824	0.462634	0.522586	1.76449	1.98585	2.14572	1.52363	1.83856	1.58363
VC_RS06730	VC1390		LysR family transcriptional regulator	CDS	-0.302567	0.102743	0.136643	8.02043	8.93634	9.52164	7.94463	6.54526	7.12632
VC_RS06735	VC1391		MFS transporter	CDS	0.0964158	0.555119	0.611063	14.918	21.5962	15.9588	18.3924	18.9739	17.6838
VC_RS06740	VC1392		deoxyribodipyrimidine photo-lyase	CDS	-0.142416	0.484131	0.542883	27.9111	35.0007	25.8828	26.99	24.7102	28.1094
VC_RS06745	VC1393		multidrug efflux SMR transporter	CDS	0.344093	0.0467094	0.0671697	20.5323	18.1209	18.7751	23.5074	20.7389	29.4291
VC_RS06750	VC1394		methyl-accepting chemotaxis protein	CDS	0.588248	9.03e-05	0.000230864	23.7405	25.3196	23.6029	34.2816	40.8895	33.3881
VC_RS06755	VC1395		response regulator	CDS	-0.213443	0.204895	0.253451	6.89757	6.2058	5.63252	5.22386	4.78024	6.33451
VC_RS06760	VC1396		hypothetical protein	CDS	-0.0458056	0.858326	0.885086	5.13307	2.97878	4.69377	5.0062	3.45648	4.61891
VC_RS06765	VC1397		chemotaxis protein CheA	CDS	-0.425343	0.0152852	0.0241063	27.4299	35.7454	29.3696	20.3513	21.9891	26.2618
VC_RS06770	VC1398		response regulator	CDS	-0.24595	0.426089	0.487687	2.08531	2.23409	2.14572	1.74129	1.9121	1.7156
VC_RS06775	VC1399		protein-glutamate O-methyltransferase CheR	CDS	-0.540925	0.0625559	0.0874089	4.49144	5.70933	7.24181	5.3327	3.16232	3.8271
VC_RS06780	VC1400		hypothetical protein	CDS	0.153776	0.390186	0.450822	8.18083	7.69519	7.77824	8.05346	9.26632	8.97389
VC_RS06785	VC1401		chemotaxis protein CheB	CDS	-0.321271	0.0248589	0.0376126	14.918	15.6386	16.0929	12.9508	10.443	14.3846
VC_RS06790	VC1402		chemotaxis protein W	CDS	-0.407883	0.0180163	0.0279894	21.8156	14.8939	19.982	12.7332	15.4439	15.0445
VC_RS06795	VC1403		methyl-accepting chemotaxis protein	CDS	-0.894631	7.06e-06	2.39e-05	21.8156	20.355	18.7751	9.68592	11.6932	11.2174
VC_RS06800	VC1405		methyl-accepting chemotaxis protein	CDS	-0.726055	4.24e-06	1.53e-05	36.2523	34.256	33.2587	21.0043	20.9595	20.7191
VC_RS06805	VC1406		PAS domain S-box protein	CDS	-0.463002	0.000773844	0.00162917	39.3001	45.6747	41.1711	29.9284	29.9317	31.4086
VC_RS06810	VC1407		DEAD/DEAH box helicase	CDS	0.713325	1.96e-07	1.02e-06	95.2827	99.541	91.5955	158.893	167.529	142.395
VC_RS06815	VC1408	vceR	TetR family multidrug efflux transcriptional regulator VceR	CDS	0.0490384	0.818627	0.851593	12.3515	7.94342	11.3992	14.148	10.2224	9.10586
VC_RS06820	VC1409	vceC	multidrug efflux MFS transporter outer membrane subunit VceC	CDS	-0.406517	0.00555109	0.00960182	27.4299	28.5467	27.7603	21.3308	20.2241	21.6429
VC_RS06825	VC1410	vceA	multidrug efflux MFS transporter adaptor subunit VceA	CDS	0.0102353	0.932893	0.949254	25.3445	25.5679	25.2122	24.9222	23.1658	28.9012
VC_RS06830	VC1411	vceB	multidrug efflux MFS transporter permease subunit VceB	CDS	0.012747	0.911155	0.930078	34.3274	37.7312	35.9409	36.3494	38.7568	33.3881
VC_RS06835	VC1413		methyl-accepting chemotaxis protein	CDS	-0.487571	2.81e-05	8.07e-05	80.2043	88.6188	78.9894	61.9246	60.1575	54.1073
VC_RS06840	VC1414		carboxypeptidase M32	CDS	-0.962345	2.72e-08	2.02e-07	413.052	411.32	418.014	212.22	216.435	208.907
VC_RS06845	VC1415		Hcp family type VI secretion system effector	CDS	-0.166341	0.213968	0.263202	35.9315	26.3126	32.8564	29.6019	27.2842	28.6373
VC_RS06850	VC1416	tssI	type VI secretion system tip protein VgrG	CDS	-0.0959347	0.559154	0.614739	50.2079	54.8592	54.85	46.1441	47.5818	56.0868
VC_RS06855	VC1417		DUF4123 domain-containing protein	CDS	0.00611124	0.955142	0.967166	31.6005	25.8161	23.0665	28.2959	25.8869	26.6577
VC_RS06860	VC1418		lipase	CDS	0.341614	0.000143925	0.000352736	106.351	117.91	107.286	141.371	139.51	138.699
VC_RS06865	VC1419		hypothetical protein	CDS	0.732092	0.000304312	0.000693025	17.4845	21.0997	17.5681	32.9756	29.9317	29.561
VC_RS06870	VC1420		DUF2931 family protein	CDS	1.01866	1.42e-08	1.16e-07	13.1535	13.4045	13.9472	26.1193	29.6375	26.2618
VC_RS06875	VC1421		LysE family translocator	CDS	-0.872819	1.74e-06	6.86e-06	101.699	98.548	102.056	59.6391	53.6123	51.8638
VC_RS06880	VC1422		sodium:alanine symporter family protein	CDS	1.37455	3.06e-07	1.51e-06	180.62	129.825	178.095	457.85	419.632	392.08
VC_RS06885	VC1423		chromosome segregation ATPase	CDS	-0.509065	1.55e-05	4.83e-05	157.521	174.507	162.538	115.905	103.106	128.67
VC_RS06890	VC1424		extracellular solute-binding protein	CDS	-0.248387	0.0484804	0.0694343	300.766	285.218	304.29	253.14	248.793	247.706
VC_RS06895	VC1425		extracellular solute-binding protein	CDS	-0.214814	0.00987311	0.016139	455.721	487.031	451.138	415.08	428.163	357.372
VC_RS06900	VC1426	potC	spermidine/putrescine ABC transporter permease PotC	CDS	0.592523	1.09e-05	3.52e-05	99.9345	87.6258	92.132	146.486	153.63	121.675
VC_RS06905	VC1427	potB	spermidine/putrescine ABC transporter permease PotB	CDS	0.322982	0.0123236	0.0197613	88.2247	89.8599	96.8257	126.135	121.418	96.2054
VC_RS06910	VC1428	potA	spermidine/putrescine ABC transporter ATP-binding protein PotA	CDS	0.739311	4.9e-08	3.25e-07	209.173	199.33	195.663	354.026	349.179	305.244
VC_RS06915	VC1429		hypothetical protein	CDS	0.305748	0.00722294	0.0121435	45.8768	46.6676	45.7307	58.8773	59.8634	51.8638
VC_RS06920	VC1430		glucosaminidase	CDS	0.0675293	0.421925	0.483234	70.7402	77.9448	66.3833	77.1608	73.4687	74.1666
VC_RS06925	VC1431		DUF2987 domain-containing protein	CDS	-0.030444	0.795804	0.831763	49.7266	54.611	54.0454	52.7828	46.9199	55.5589
VC_RS06930	VC1432	ttcA	tRNA 2-thiocytidine(32) synthetase TtcA	CDS	1.35479	2.38e-10	4.08e-09	51.0099	56.1004	48.0105	135.82	132.082	127.482
VC_RS06935	VC1433	uspE	universal stress protein UspE	CDS	-1.74722	2.57e-07	1.29e-06	669.706	663.772	532.273	171.843	189.886	193.862
VC_RS06940	VC1434		FNR family transcription factor	CDS	0.282094	0.00893584	0.014702	278.148	255.182	271.836	330.301	350.429	298.382
VC_RS06945	VC1435		sulfite exporter TauE/SafE family protein	CDS	0.595479	5.39e-06	1.89e-05	57.1054	58.5827	59.2756	86.1938	96.1932	81.6888
VC_RS06950	VC1436	ccoS	cbb3-type cytochrome oxidase assembly protein CcoS	CDS	-0.309436	0.0245255	0.0371875	47.3205	47.4123	51.2291	38.526	39.198	40.2505
VC_RS06955	VC1437	cadA	cadmium-translocating P-type ATPase	CDS	0.187949	0.0126258	0.020191	199.227	191.635	190.299	225.388	219.965	216.693
VC_RS06960	VC1438		hypothetical protein	CDS	0.00902561	0.942134	0.957282	46.0372	47.164	42.9145	45.1647	51.8473	39.1948
VC_RS06965	VC1439	ccoP	cytochrome-c oxidase, cbb3-type subunit III	CDS	0.466054	0.0507331	0.0722804	398.134	348.021	406.078	530.005	599.884	462.023
VC_RS06970	VC1440		CcoQ/FixQ family Cbb3-type cytochrome c oxidase assembly chaperone	CDS	-0.341888	0.010488	0.0170574	67.3716	73.9731	64.6399	49.6267	58.4661	53.8433
VC_RS06975	VC1441	ccoO	cytochrome-c oxidase, cbb3-type subunit II	CDS	-0.0300667	0.74876	0.789354	274.138	287.204	292.757	281	304.318	250.873
VC_RS06980	VC1442	ccoN	cytochrome-c oxidase, cbb3-type subunit I	CDS	0.0871532	0.4737	0.533045	659.119	615.615	682.072	689.441	767.266	621.97
VC_RS06985	VC1443		hypothetical protein	CDS	-0.626582	0.000382338	0.000854225	131.695	128.088	120.295	81.4052	72.5126	92.6422
VC_RS06990	VC1444		histidine kinase	CDS	-0.0521696	0.436912	0.497821	196.34	202.061	184.934	193.609	182.973	185.812
VC_RS06995	VC1445		response regulator	CDS	-0.108134	0.174531	0.22028	191.047	215.217	180.777	180.985	183.194	179.874
VC_RS07000	VC1446		type I secretion system permease/ATPase	CDS	0.938686	7.46e-07	3.23e-06	32.8837	28.2984	24.1394	53.5446	58.8338	50.5441
VC_RS07005	VC1447		HlyD family type I secretion periplasmic adaptor subunit	CDS	0.0889425	0.578974	0.633773	13.9555	11.4187	11.5333	11.536	14.0466	13.7248
VC_RS07010	VC1448	rtxB	RTX toxin T1SS ABC transporter subunit RtxB	CDS	0.148257	0.213505	0.262724	25.3445	29.7878	30.3083	29.8196	29.9317	35.1037
VC_RS07015	VC1449		hypothetical protein	CDS	1.05791	1.57e-06	6.24e-06	15.8804	19.3621	14.3495	35.9141	32.5792	33.3881
VC_RS07020	VC1450	rtxC	RTX toxin-activating lysine-acyltransferase RtxC	CDS	1.30644	1.5e-06	6e-06	8.66206	7.94342	6.9736	18.0659	21.9891	17.6838
VC_RS07025	VC1451	rtxA	MARTX multifunctional-autoprocessing repeats-in-toxin holotoxin RtxA	CDS	0.327004	0.000658412	0.00140623	378.725	411.568	356.592	477.548	475.524	485.118
VC_RS07030	VC1452		RstC protein	CDS	-1.08565	0.00144158	0.00283904	6.25593	6.2058	5.49841	2.39427	2.05918	4.35498
VC_RS07035	VC1453		hypothetical protein	CDS	0.0256468	0.914615	0.933071	10.2661	7.94342	9.11932	9.25059	9.26632	9.63373
VC_RS07050	VC1456	ctxB	cholera enterotoxin binding subunit CtxB	CDS	0.198584	0.461127	0.52105	9.78492	7.44695	5.90074	10.0124	9.26632	6.86239
VC_RS07055	VC1457	ctxA	cholera enterotoxin catalytic subunit CtxA	CDS	-0.265117	0.122233	0.159448	20.8531	21.3479	18.3727	17.4129	14.0466	19.1355
VC_RS07060	VC1458	zot	zonula occludens toxin ZOT	CDS	0.0556049	0.789211	0.826093	6.57675	5.4611	7.64414	8.48878	6.76589	5.5427
VC_RS07065	VC1459	ace	accessory cholera enterotoxin	CDS	0.0648281	0.844539	0.873669	1.76449	0.992927	1.87751	1.63246	1.9121	1.45166
VC_RS07070	VC1460		minor coat protein pIII	CDS	0.597599	0.00237756	0.00442385	7.05797	6.2058	5.76663	11.8625	8.75153	8.18208
VC_RS07075	VC1461		colonization factor	CDS	-0.466407	0.00062468	0.00133822	23.0988	22.0926	21.7254	17.7394	13.3111	17.8158
VC_RS07080	VC1462		hypothetical protein	CDS	-0.122448	0.535342	0.592054	6.09552	6.2058	5.09609	5.76802	4.55962	5.67467
VC_RS07085	VC1463		hypothetical protein	CDS	0.884041	0.0714608	0.098558	0.802043	0.496464	1.07286	1.4148	1.10313	2.50741
VC_RS07095	VC1465		DNA-binding protein	CDS	0.936751	3.85e-07	1.83e-06	18.447	16.1351	19.5797	36.1317	36.6976	31.5406
VC_RS07125	VC1472		hypothetical protein	CDS	0.0786837	0.860921	0.886986	1.44368	1.48939	1.20697	1.08831	1.10313	2.37544
VC_RS07150	VC1478		IS3-like element ISVch4 family transposase	CDS	0.189329	0.405486	0.467279	5.77471	5.4611	7.77824	7.72697	7.79548	6.46648
VC_RS07155	VC1479		hypothetical protein	CDS	-0.433565	0.0145721	0.0230535	76.0336	67.2708	69.0654	55.2859	53.3917	48.5646
VC_RS07160	VC1480		DUF3634 family protein	CDS	-0.940559	9.38e-09	8.17e-08	102.501	95.321	94.0095	47.4501	51.3325	53.3155
VC_RS07165	VC1481	matP	macrodomain Ter protein MatP	CDS	-1.20373	6.51e-09	5.98e-08	149.822	173.266	157.979	68.2367	58.1719	82.8765
VC_RS07170	VC1482		AAA family ATPase	CDS	0.577713	2.16e-07	1.11e-06	239.811	264.863	247.563	392.334	388.156	341.668
VC_RS07175	VC1483	fabA	bifunctional 3-hydroxydecanoyl-ACP dehydratase/trans-2-decenoyl-ACP isomerase	CDS	0.270176	0.0187715	0.0290225	308.947	285.715	317.299	365.779	378.522	355.788
VC_RS07180	VC1484	rmf	ribosome modulation factor	CDS	0.414571	0.0126006	0.0201599	142.122	130.57	108.493	169.231	141.937	197.03
VC_RS07185	VC1485		DUF3466 family protein	CDS	0.214636	0.294845	0.350978	621.262	836.541	683.413	831.465	856.988	795.377
VC_RS07190	VC1486		ABC transporter ATP-binding protein	CDS	0.36771	0.000577514	0.0012432	280.715	314.013	283.504	372.309	383.89	376.507
VC_RS07195	VC1487		glutaredoxin family protein	CDS	0.180826	0.118225	0.154962	32.4025	37.2348	31.7835	38.0907	38.389	37.8751
VC_RS07200	VC1488	rlmKL	bifunctional 23S rRNA (guanine(2069)-N(7))-methyltransferase RlmK/23S rRNA (guanine(2445)-N(2))-methyltransferase RlmL	CDS	0.451096	9.23e-06	3.04e-05	245.425	254.934	259.901	356.855	358.518	323.852
VC_RS07205	VC1490		cell division protein ZapC	CDS	-0.304761	0.0250481	0.0378826	109.88	98.7963	110.907	88.3704	81.9996	88.9471
VC_RS07210	VC1491	pyrD	quinone-dependent dihydroorotate dehydrogenase	CDS	0.45052	0.000114639	0.000286517	277.507	273.551	275.323	387.11	384.626	357.504
VC_RS07215	VC1492		NAD-glutamate dehydrogenase	CDS	0.968181	1.21e-06	4.94e-06	643.399	721.362	658.469	1372.46	1358.99	1226.12
VC_RS07220	VC1493		DUF2835 domain-containing protein	CDS	0.806858	9.14e-05	0.000233217	18.9282	21.3479	21.9937	38.8525	38.6097	31.1447
VC_RS07225	VC1494	pepN	aminopeptidase N	CDS	-0.446241	4.28e-06	1.54e-05	834.766	936.827	933.523	671.375	684.237	629.624
VC_RS07230	VC1495		hypothetical protein	CDS	1.18071	2.41e-05	7.05e-05	3.52899	5.21287	4.42555	9.03293	10.8842	9.23783
VC_RS07235	VC1496	prc	carboxy terminal-processing peptidase	CDS	0.10341	0.226792	0.27686	756.166	802.285	807.194	863.57	906.408	771.227
VC_RS07240	VC1497	proQ	RNA chaperone ProQ	CDS	-0.0528767	0.45203	0.51257	576.027	615.367	663.296	593.779	602.752	591.485
VC_RS07245	VC1498		GAF domain-containing protein	CDS	-0.983043	1.85e-06	7.2e-06	133.941	125.605	129.95	64.7542	73.6893	58.1983
VC_RS07250	VC1499		ABC transporter ATP-binding protein	CDS	0.217635	0.00555586	0.00960536	129.931	146.209	128.877	148.118	161.499	160.738
VC_RS07255	VC1500		paraquat-inducible protein A	CDS	0.0801793	0.386427	0.446917	52.614	49.6464	47.6082	54.3064	55.6715	48.1687
VC_RS07260	VC1501		PqiB family protein	CDS	-0.551087	6.32e-07	2.79e-06	125.6	140.499	142.825	92.8324	92.0013	94.2258
VC_RS07265	VC1502	rsmF	16S rRNA (cytosine(1407)-C(5))-methyltransferase RsmF	CDS	1.04564	5.49e-08	3.53e-07	50.5287	47.6605	50.1563	105.783	110.019	90.5307
VC_RS07270	VC1503		S1 RNA-binding domain-containing protein	CDS	-0.169078	0.0855743	0.1159	121.429	136.031	129.146	120.693	112.667	110.194
VC_RS07275	VC1505		hypothetical protein	CDS	0.294075	0.001746	0.00338209	81.6479	93.0869	92.8025	109.592	115.682	102.276
VC_RS07280	VC1506		DUF4442 domain-containing protein	CDS	0.800667	0.0023463	0.004368	11.389	9.43281	9.38754	17.0864	19.5622	15.8363
VC_RS07285	VC1507		3-deoxy-7-phosphoheptulonate synthase	CDS	-0.589822	4.93e-07	2.27e-06	242.538	273.055	276.53	179.788	170.839	175.651
VC_RS07290	VC1508		YajQ family cyclic di-GMP-binding protein	CDS	-0.195551	0.136836	0.176722	72.8255	72.9802	74.1615	65.0806	69.2768	57.4065
VC_RS07295	VC1509	cobB	NAD-dependent protein deacylase	CDS	0.402385	0.00266897	0.00490419	21.8156	22.3409	21.5913	28.4048	30.7407	27.4495
VC_RS07300	VC1510		hypothetical protein	CDS	1.81203	1.45e-07	7.83e-07	11.2286	6.95049	10.4604	33.411	39.1245	30.2209
VC_RS07305	VC1511		formate dehydrogenase subunit gamma	CDS	2.35454	2.41e-07	1.22e-06	12.0306	5.4611	13.9472	52.8916	67.4382	47.6408
VC_RS07310	VC1512		4Fe-4S dicluster domain-containing protein	CDS	2.52354	5.07e-07	2.32e-06	6.09552	1.48939	6.16895	27.3165	33.0205	24.9421
VC_RS07315	VC1513		formate dehydrogenase subunit alpha	CDS	2.29818	2.18e-05	6.47e-05	41.3854	20.1068	62.4942	204.384	239.38	180.929
VC_RS07320	VC1514		twin-arginine translocation signal domain-containing protein	CDS	1.27514	0.000196203	0.000463836	4.97266	3.97171	9.38754	15.7804	15.1497	15.9682
VC_RS07325	VC1515		molecular chaperone	CDS	1.88307	5.41e-08	3.5e-07	10.4266	5.95756	13.0084	37.873	40.3747	34.5759
VC_RS07330	VC1516		4Fe-4S binding protein	CDS	1.97689	5.3e-06	1.86e-05	26.9486	14.1492	30.7107	95.9885	102.224	91.8504
VC_RS07335	VC1517		DUF3306 domain-containing protein	CDS	0.933415	0.000206102	0.000485616	18.7678	15.1421	20.9208	35.0434	36.2563	34.8398
VC_RS07340	VC1518		DUF3305 domain-containing protein	CDS	0.642607	0.00620624	0.0106003	14.7576	8.68811	11.3992	19.4807	18.9004	16.892
VC_RS07345	VC1519	fdhD	formate dehydrogenase accessory sulfurtransferase FdhD	CDS	0.305385	0.0201021	0.0308907	21.3343	21.0997	21.9937	29.7107	23.9748	26.2618
VC_RS07350	VC1520		ABC-F family ATPase	CDS	1.1784	7.65e-09	6.87e-08	313.599	385.008	354.312	795.769	813.451	772.942
VC_RS07355	VC1521		HAMP domain-containing protein	CDS	0.326613	0.00580143	0.00997148	52.614	54.8592	56.1911	70.631	66.1145	68.6239
VC_RS07360	VC1522		sigma-54-dependent Fis family transcriptional regulator	CDS	-0.742934	2.25e-05	6.67e-05	42.8291	33.5113	47.7423	25.5752	24.1954	25.0741
VC_RS07365	VC1523		solute-binding protein	CDS	-0.581896	0.00029383	0.000670015	73.9483	65.7814	87.8405	49.4091	50.8912	52.3917
VC_RS07370	VC1524		ABC transporter permease subunit	CDS	-0.00677972	0.970293	0.977474	23.2592	12.4116	17.1658	16.1069	19.8564	17.2879
VC_RS07375	VC1525		energy-coupling factor ABC transporter ATP-binding protein	CDS	-0.217846	0.276092	0.330432	16.5221	15.6386	17.7022	12.5155	15.4439	15.0445
VC_RS07380	VC1526	mobA	molybdenum cofactor guanylyltransferase MobA	CDS	-0.122291	0.367065	0.426895	29.6756	22.3409	25.4805	25.5752	24.6366	21.247
VC_RS07385	VC1527		bifunctional molybdopterin-guanine dinucleotide biosynthesis adaptor protein MobB/molybdopterin molybdotransferase MoeA	CDS	-0.097463	0.337927	0.396921	72.8255	62.8026	66.3833	63.4482	60.2311	65.5886
VC_RS07390	VC1528		transporter substrate-binding domain-containing protein	CDS	-0.101331	0.541827	0.597919	28.0715	33.2631	27.7603	26.4458	27.5783	28.5053
VC_RS07395	VC1529		hypothetical protein	CDS	-0.222537	0.0853886	0.115717	17.1637	16.6315	16.6293	13.0597	15.2968	14.7805
VC_RS07400	VC1531		DUF2960 domain-containing protein	CDS	0.0914559	0.395425	0.456577	56.4638	51.8804	53.7772	56.5919	52.8033	63.873
VC_RS07405	VC1532	nagK	N-acetylglucosamine kinase	CDS	-0.949957	1.72e-08	1.36e-07	210.456	184.436	195.127	104.151	102.886	98.4489
VC_RS07410	VC1533		DTW domain-containing protein	CDS	1.18436	2.22e-07	1.14e-06	12.9931	12.9081	16.3611	32.8668	33.2411	30.8807
VC_RS07415	VC1534		sterol desaturase family protein	CDS	-1.34983	1.05e-07	5.98e-07	26.1466	25.5679	22.1278	10.4477	8.45736	10.1616
VC_RS07420	VC1535		methyl-accepting chemotaxis protein	CDS	0.40175	0.0776631	0.105997	7.86002	6.70226	5.90074	6.74749	10.0753	10.0296
VC_RS07430	VC1537		lipoprotein NlpC	CDS	-0.528868	1.17e-05	3.79e-05	124.156	136.031	124.452	89.3499	87.0005	90.0028
VC_RS07435	VC1538		DUF3802 family protein	CDS	-1.37467	1.51e-08	1.23e-07	163.938	141.74	144.702	60.5098	50.9648	62.6853
VC_RS07440	VC1539		fructosamine kinase family protein	CDS	-0.617137	1.46e-05	4.6e-05	138.272	133.549	124.586	80.2081	81.1906	97.2611
VC_RS07445	VC1539a		CPXCG motif-containing cysteine-rich protein	CDS	-0.73103	0.00184417	0.00354509	36.4127	25.3196	30.5765	15.5628	16.6205	24.4143
VC_RS07450	VC1540	vcmA	sodium-coupled multidrug efflux MATE transporter VcmA	CDS	0.929335	8.89e-09	7.81e-08	84.2145	78.9377	89.1816	166.402	170.103	144.638
VC_RS07455	VC1541		DUF3080 domain-containing protein	CDS	0.670302	0.000232969	0.000543852	21.4947	21.3479	15.1542	29.1666	31.9173	30.0889
VC_RS07460	VC1542		DNA ligase	CDS	0.500885	0.00092777	0.00190611	20.3719	22.8373	19.5797	25.4663	29.1227	33.916
VC_RS07465	VC1543		hypothetical protein	CDS	-0.653942	0.000271605	0.000623426	337.018	386.993	332.453	194.154	197.387	280.038
VC_RS07470	VC1544		energy transducer TonB	CDS	-0.998179	2.42e-05	7.06e-05	238.207	281.495	231.604	107.525	110.019	158.759
VC_RS07475	VC1545		biopolymer transporter ExbD	CDS	-0.94537	3e-06	1.12e-05	107.955	119.896	95.3505	46.253	52.9504	68.6239
VC_RS07480	VC1546		MotA/TolQ/ExbB proton channel family protein	CDS	-1.45082	3.42e-07	1.66e-06	254.408	305.822	274.384	90.6558	95.9726	118.772
VC_RS07485	VC1547		flagellar motor protein MotA	CDS	-1.4265	4.44e-07	2.06e-06	580.839	672.212	613.408	194.698	217.17	282.678
VC_RS07490	VC1548		DUF3450 domain-containing protein	CDS	-1.12915	8.66e-08	5.09e-07	360.598	397.916	337.147	138.977	150.614	211.546
VC_RS07495	VC1549		extracellular solute-binding protein	CDS	0.39472	0.141234	0.181888	4.33103	5.70933	5.2302	6.31217	7.20714	6.20254
VC_RS07500	VC1550		ABC transporter permease subunit	CDS	0.392897	0.0678099	0.0939622	4.49144	6.2058	5.2302	7.29164	5.51567	8.18208
VC_RS07505	VC1551	ugpE	sn-glycerol-3-phosphate ABC transporter permease UgpE	CDS	-0.0807141	0.74029	0.782055	4.81226	6.45403	4.15734	4.35322	5.2215	4.35498
VC_RS07510	VC1552		sn-glycerol-3-phosphate import ATP-binding protein UgpC	CDS	-0.327812	0.0762767	0.104306	6.41634	8.43988	6.30306	6.20334	5.07441	5.27876
VC_RS07515	VC1553		DeoR/GlpR transcriptional regulator	CDS	-0.792123	0.0066002	0.0112029	22.6176	15.6386	19.0433	9.57709	9.48695	14.9125
VC_RS07520	VC1554		glycerophosphoryl diester phosphodiesterase	CDS	-0.424866	4.52e-05	0.000122996	193.773	178.975	185.605	135.494	139.363	141.207
VC_RS07525	VC1555		YhcH/YjgK/YiaL family protein	CDS	0.379097	0.00604099	0.010343	37.696	35.4971	37.6843	48.2119	53.2446	42.626
VC_RS07530	VC1556		RidA family protein	CDS	0.105309	0.353166	0.412493	25.1841	23.0856	21.4572	25.7928	25.5192	23.4905
VC_RS07535	VC1557		LacI family DNA-binding transcriptional regulator	CDS	0.138225	0.147302	0.188877	72.9859	74.966	72.1499	82.82	79.9404	79.3134
VC_RS07540	VC1558		6-phospho-beta-glucosidase	CDS	-0.662384	5.77e-09	5.45e-08	163.296	157.627	171.524	100.451	105.533	105.311
VC_RS07545	VC1560	katG	catalase/peroxidase HPI	CDS	-0.282914	0.0412349	0.0598811	50.6891	42.1994	45.7307	38.8525	36.3299	39.1948
VC_RS07550	VC1561		LysR family transcriptional regulator	CDS	0.00960603	0.967722	0.976552	53.7369	47.9087	49.3516	51.8033	50.0087	50.4121
VC_RS07555	VC1562	varG	VarG family subclass B1-like metallo-beta-lactamase	CDS	0.466603	0.00973907	0.0159494	15.3992	18.1209	15.0201	22.8544	20.0035	23.8864
VC_RS07560	VC1563		efflux RND transporter periplasmic adaptor subunit	CDS	1.17694	0.00128185	0.00255001	26.9486	37.483	26.151	67.4749	64.2024	70.7354
VC_RS07565	VC1565		TolC family protein	CDS	0.648834	0.0509854	0.0725814	25.6654	45.4264	30.7107	52.3475	49.8616	55.163
VC_RS07570	VC1566		ABC transporter permease	CDS	1.07257	0.00146766	0.00288558	17.3241	31.7737	18.7751	42.5527	48.1702	48.4326
VC_RS07575	VC1567		ABC transporter permease	CDS	0.665305	0.064204	0.0894559	27.109	37.7312	28.5649	47.4501	46.6993	52.6556
VC_RS07580	VC1568		ABC transporter ATP-binding protein	CDS	0.908766	0.00146147	0.002875	19.4094	19.1138	16.0929	29.0577	36.9182	35.8956
VC_RS07585	VC1570		cytochrome d ubiquinol oxidase subunit II	CDS	0.780129	0.000203894	0.000481053	11.0682	11.4187	9.52164	17.4129	18.8268	18.2117
VC_RS07590	VC1571		cytochrome ubiquinol oxidase subunit I	CDS	-0.296015	0.116665	0.153258	10.4266	12.6598	13.0084	9.57709	10.0753	9.63373
VC_RS07595	VC1572		hypothetical protein	CDS	-2.90498	3.36e-07	1.64e-06	212.541	327.17	278.005	31.3432	24.4896	54.2392
VC_RS07600	VC1573		class II fumarate hydratase	CDS	-1.98634	3.6e-08	2.55e-07	521.007	674.446	563.118	131.576	121.271	191.355
VC_RS07605	VC1574		DMT family protein	CDS	0.545252	9.46e-05	0.00024053	38.8189	51.1358	48.8152	64.1012	64.5701	73.5067
VC_RS07610	VC1575		DUF2127 domain-containing protein	CDS	1.40437	7.61e-11	1.68e-09	23.0988	24.3267	22.7983	61.8157	66.6293	56.7467
VC_RS07615	VC1576		ASCH domain-containing protein	CDS	1.20619	6.33e-09	5.85e-08	28.3923	33.0148	28.699	68.5632	76.9252	60.9697
VC_RS07620	VC1577	almG	glycine--lipid A transferase AlmG	CDS	1.17005	2.57e-09	2.77e-08	72.8255	88.1223	73.2228	170.537	191.725	162.454
VC_RS07625	VC1578	almF	lipid A modification system glycine carrier protein AlmF	CDS	0.526895	0.00635206	0.0108188	29.0339	42.9441	27.7603	42.6616	55.8921	42.494
VC_RS07630	VC1579	almE	lipid A modification system glycine--protein ligase AlmE	CDS	0.801628	3.83e-07	1.83e-06	160.569	218.444	180.911	307.882	342.854	323.72
VC_RS07635	VC1580		LysR family transcriptional regulator	CDS	-0.431562	0.000876408	0.00181381	24.0613	27.0573	26.4192	18.9365	18.8268	19.6634
VC_RS07640	VC1581		NADH-quinone oxidoreductase subunit L	CDS	-1.94323	2.06e-08	1.6e-07	32.8837	17.128	30.0401	6.20334	7.72193	7.12632
VC_RS07645	VC1582		YbcC family protein	CDS	0.0495657	0.689511	0.736769	27.109	24.3267	27.6262	26.7723	28.5344	26.7897
VC_RS07650	VC1583		superoxide dismutase family protein	CDS	1.54982	4.48e-09	4.43e-08	7.05797	6.2058	5.90074	18.8277	17.0618	20.5872
VC_RS07655	VC1584		ankyrin repeat domain-containing protein	CDS	1.79888	3.21e-11	8.8e-10	7.69961	8.19165	8.04646	28.7313	28.5344	25.8659
VC_RS07660	VC1585		catalase	CDS	1.55436	5.56e-11	1.32e-09	29.5152	31.7737	29.906	97.7298	87.5888	81.9527
VC_RS07665	VC1587		YkgB family protein	CDS	-0.187801	0.626766	0.681242	5.29348	5.21287	3.88912	2.39427	3.16232	7.52223
VC_RS07670	VC1588		LysR family transcriptional regulator	CDS	-2.12928	1.35e-09	1.61e-08	169.391	169.542	167.232	33.8463	32.6527	49.8843
VC_RS07675	VC1589	budA	acetolactate decarboxylase	CDS	-4.19982	1.86e-07	9.72e-07	223.609	158.372	174.206	5.55036	6.25109	19.7953
VC_RS07680	VC1590	alsS	acetolactate synthase AlsS	CDS	-1.9952	0.00304888	0.00554991	117.419	81.6683	96.9598	15.7804	11.3255	49.8843
VC_RS07685	VC1591		SDR family oxidoreductase	CDS	0.163922	0.741438	0.783035	20.5323	16.1351	18.641	16.9776	9.78112	37.7431
VC_RS07690	VC1592		EAL domain-containing protein	CDS	0.11436	0.684093	0.732307	6.73716	3.97171	5.36431	6.421	4.78024	6.99436
VC_RS07695	VC1593		GGDEF domain-containing protein	CDS	0.081097	0.641852	0.69529	11.7098	9.68104	12.3379	11.3184	11.9874	12.933
VC_RS07700	VC1594	galM	galactose-1-epimerase	CDS	-0.233185	0.124181	0.161772	20.3719	19.3621	21.7254	19.5895	15.8116	17.2879
VC_RS07705	VC1595	galK	galactokinase	CDS	-0.673828	9.07e-06	2.99e-05	28.2319	27.0573	25.2122	18.0659	14.5614	18.0797
VC_RS07710	VC1596		UDP-glucose--hexose-1-phosphate uridylyltransferase	CDS	-0.00522327	0.970609	0.977474	27.7507	24.0785	24.0053	26.1193	26.8429	22.4347
VC_RS07715	VC1597		MFS transporter	CDS	0.904057	2.74e-05	7.89e-05	44.754	37.9795	43.8532	84.6701	89.2803	63.3451
VC_RS07720	VC1598		transporter substrate-binding domain-containing protein	CDS	1.69067	3.44e-10	5.36e-09	25.1841	28.7949	24.0053	87.9351	90.3099	71.5272
VC_RS07735	VC1599		sensor domain-containing diguanylate cyclase	CDS	-1.12942	8.58e-08	5.04e-07	98.17	87.6258	102.458	44.4029	45.0078	42.494
VC_RS07740	VC1600		DUF2726 domain-containing protein	CDS	-0.949688	6.14e-08	3.86e-07	63.8426	57.0933	60.0802	34.2816	29.0492	30.6168
VC_RS07750	VC1601		hypothetical protein	CDS	0.312202	0.0146309	0.0231361	31.4401	29.7878	27.6262	35.8052	38.8303	35.3677
VC_RS07755	VC1602		chemotaxis protein CheV	CDS	0.043827	0.566109	0.62142	108.276	96.0657	107.957	104.368	106.416	111.778
VC_RS07760	VC1603		transporter substrate-binding domain-containing protein	CDS	-0.327905	0.000755596	0.00159269	89.0267	81.6683	92.132	70.4133	65.3055	74.2985
VC_RS07765	VC1604		response regulator	CDS	-0.234816	0.030853	0.0458583	36.4127	38.7242	41.7075	32.9756	28.5344	38.403
VC_RS07770	VC1605		sensor histidine kinase	CDS	-0.0778013	0.525376	0.583403	46.9997	46.1711	49.7539	44.6205	43.7576	47.3769
VC_RS07775	VC1605a		hypothetical protein	CDS	-0.649998	0.00993065	0.0162225	91.2724	83.9024	79.6599	47.1236	35.5944	81.1609
VC_RS07780	VC1606		TolC family protein	CDS	-0.333603	0.00737839	0.0123578	52.2932	46.4193	50.9609	41.7909	35.2267	42.362
VC_RS07785	VC1607		HlyD family secretion protein	CDS	-0.568255	0.000258818	0.000595939	29.6756	27.0573	33.661	19.6983	20.2241	21.5109
VC_RS07790	VC1608		ABC transporter permease	CDS	-0.25725	0.0337714	0.050049	25.1841	26.0643	26.6874	23.8339	21.6214	19.6634
VC_RS07795	VC1609		ABC transporter permease	CDS	0.184731	0.133043	0.172405	27.4299	25.3196	26.6874	30.6902	29.0492	30.8807
VC_RS07800	VC1610		ATP-binding protein	CDS	-0.151801	0.437297	0.497938	18.2866	25.0714	22.2619	19.916	15.8116	23.4905
VC_RS07805	VC1611	metA	homoserine O-succinyltransferase	CDS	-1.06942	4.6e-09	4.48e-08	138.272	120.641	136.253	66.169	54.3477	68.4919
VC_RS07810	VC1612	pilW	type IV pilus biogenesis/stability protein PilW	CDS	0.0391469	0.802224	0.837237	16.6825	17.128	15.2883	18.2835	14.782	17.4199
VC_RS07815	VC1613		hypothetical protein	CDS	-0.599829	0.019851	0.0305181	9.4641	7.19872	13.1426	6.09451	8.0161	5.80663
VC_RS07820	VC1614	rlmF	23S rRNA (adenine(1618)-N(6))-methyltransferase RlmF	CDS	-0.291348	0.0493959	0.0706312	30.3172	34.5042	32.7223	29.2754	25.2985	24.9421
VC_RS07825	VC1615		M48 family metallopeptidase	CDS	0.108936	0.533422	0.590116	10.9078	9.92927	12.3379	10.8831	11.3255	14.2526
VC_RS07830	VC1616		glutaredoxin family protein	CDS	0.197766	0.236857	0.287857	15.3992	18.6174	17.0317	20.3513	19.5622	18.2117
VC_RS07835	VC1617		LysR family transcriptional regulator	CDS	-0.394945	0.00589308	0.0101094	36.7335	32.0219	35.0021	28.9489	23.3129	27.1856
VC_RS07840	VC1618		MFS transporter	CDS	-0.279134	0.0789578	0.107556	19.4094	15.6386	25.8828	17.4129	19.1945	14.1207
VC_RS07845	VC1619		DUF1415 domain-containing protein	CDS	1.0948	5.74e-08	3.66e-07	36.894	30.2843	36.075	79.4463	70.527	71.9231
VC_RS07850	VC1620		type I secretion C-terminal target domain-containing protein	CDS	-3.04033	3.54e-14	1.01e-11	2806.83	3151.55	2936.02	352.284	360.872	367.929
VC_RS07855	VC1621		TolC family outer membrane protein	CDS	-0.599317	2.84e-07	1.41e-06	1143.55	1133.43	1284.62	780.859	782.195	787.987
VC_RS07860	VC1622		OmpA family protein	CDS	-0.54294	1.25e-06	5.1e-06	439.84	431.427	473.534	292.428	293.36	337.577
VC_RS07865	VC1623	nspC	carboxynorspermidine decarboxylase	CDS	0.43653	0.000701788	0.00149077	164.74	187.167	175.145	252.269	245.558	214.845
VC_RS07870	VC1624		saccharopine dehydrogenase family protein	CDS	0.108846	0.382546	0.443297	391.076	441.853	414.527	480.378	460.301	404.089
VC_RS07875	VC1625		diaminobutyrate--2-oxoglutarate transaminase family protein	CDS	0.446751	0.000597688	0.00128438	789.531	901.081	890.475	1239.14	1229.7	1048.76
VC_RS07880	VC1627	nhaA	Na+/H+ antiporter NhaA	CDS	-0.332163	0.000602674	0.00129421	90.6308	100.534	94.8141	74.8754	75.7485	76.2781
VC_RS07885	VC1628		hydroxyneurosporene synthase	CDS	0.30346	0.0176549	0.0274723	131.695	136.776	131.962	169.884	166.72	157.307
VC_RS07890	VC1629		ABC transporter permease	CDS	0.892919	8.19e-08	4.85e-07	159.767	180.961	164.282	312.779	333.367	290.728
VC_RS07895	VC1630		ABC transporter ATP-binding protein	CDS	0.831777	2.13e-08	1.64e-07	118.863	121.137	119.088	218.967	211.949	208.115
VC_RS07900	VC1631		MATE family efflux transporter	CDS	0.279028	0.00614923	0.010508	68.1736	67.7673	66.7856	85.3231	77.5135	83.2724
VC_RS07905	VC1632		DUF2867 domain-containing protein	CDS	-0.690577	4.08e-07	1.93e-06	47.3205	46.4193	51.8997	31.6697	30.52	28.1094
VC_RS07910	VC1633		DUF2913 family protein	CDS	0.292256	0.00257531	0.00474195	85.4977	93.5834	83.1467	110.463	105.386	104.651
VC_RS07915	VC1634		Bcr/CflA family multidrug efflux MFS transporter	CDS	1.162	3.16e-10	5.09e-09	55.5013	65.7814	62.7624	140.283	142.893	127.746
VC_RS07920	VC1635	rsuA	16S rRNA pseudouridine(516) synthase RsuA	CDS	0.53461	0.00412014	0.00729059	72.3442	76.9519	72.9546	106.219	99.2085	116.529
VC_RS07925	VC1636		DEAD/DEAH box helicase	CDS	0.361627	0.000573901	0.00123693	40.2625	36.2418	36.6114	46.3618	49.641	49.4884
VC_RS07930	VC1637		PepSY domain-containing protein	CDS	-1.36672	1.08e-08	9.32e-08	49.2454	57.3415	51.4973	20.2425	19.7093	21.247
VC_RS07935	VC1638		response regulator transcription factor	CDS	-0.220863	0.0734258	0.101071	30.3172	27.802	26.2851	22.6367	23.1658	26.7897
VC_RS07940	VC1639		sensor histidine kinase	CDS	0.0267552	0.767384	0.806825	43.7915	50.6393	46.9377	47.3413	47.6554	48.6966
VC_RS07945	VC1640	rplY	50S ribosomal protein L25	CDS	0.722476	5.03e-05	0.000135323	1752.94	1839.15	1635.71	2939.4	2858.59	2827.57
VC_RS07950	VC1641		EAL domain-containing protein	CDS	-0.0800852	0.663229	0.714946	39.6209	30.2843	29.6378	29.2754	28.6815	36.8193
VC_RS07955	VC1642		hypothetical protein	CDS	-0.615291	0.00635247	0.0108188	8.02043	12.1634	7.37592	5.98568	5.80984	5.5427
VC_RS07960	VC1643		methyl-accepting chemotaxis protein	CDS	-1.05645	5.59e-07	2.51e-06	28.7131	26.3126	27.4921	13.8215	11.9138	14.2526
VC_RS07965	VC1644		DUF3103 domain-containing protein	CDS	0.0383857	0.864616	0.890016	15.8804	11.1704	11.3992	12.0802	12.5757	15.3084
VC_RS07970	VC1645		HAD family phosphatase	CDS	-1.56026	2.15e-08	1.66e-07	26.1466	22.5891	29.2355	8.9241	7.64839	10.4255
VC_RS18615	VC1646		hypothetical protein	CDS	-0.565149	0.183148	0.229763	2.40613	2.73055	3.08448	2.39427	0.882507	2.77135
VC_RS07975	VC1647		SgrR family transcriptional regulator	CDS	0.0529186	0.728884	0.772312	16.5221	15.8868	13.679	16.5422	14.4878	16.7601
VC_RS07980	VC1649	vesC	GlyGly-anchored extracellular serine protease VesC	CDS	0.575292	1.22e-05	3.94e-05	140.839	121.882	140.008	206.343	195.769	198.877
VC_RS07985	VC1650		collagenase	CDS	0.725825	0.000163066	0.000393381	12.191	13.1563	12.8743	19.916	21.5479	21.6429
VC_RS07990	VC1651		response regulator	CDS	-0.158837	0.170556	0.215802	39.7813	41.9512	37.9525	34.6081	34.7119	37.7431
VC_RS07995	VC1652		EAL domain-containing protein	CDS	-0.242986	0.0643047	0.0895609	45.2352	54.1145	45.7307	39.0702	40.6689	42.362
VC_RS08000	VC1653		transporter substrate-binding domain-containing protein	CDS	-0.541783	5.79e-05	0.000153714	82.1292	77.4483	74.0274	52.674	53.0239	54.7671
VC_RS08005	VC1655	mgtE	magnesium transporter	CDS	2.50669	1.07e-11	3.81e-10	23.2592	19.8585	22.2619	129.835	130.464	113.229
VC_RS08010	VC1656		DMT family transporter	CDS	0.00718674	0.958209	0.969157	31.6005	26.809	32.4541	30.3637	30.0788	31.5406
VC_RS08015	VC1658		serine transporter	CDS	0.194073	0.0384413	0.0561613	66.8904	73.4766	74.0274	82.7112	89.2067	72.8469
VC_RS08020	VC1659		HlyD family efflux transporter periplasmic adaptor subunit	CDS	-0.632427	1.03e-05	3.34e-05	35.2899	33.0148	31.9176	22.6367	20.2241	21.9068
VC_RS08030	VC1660		ABC transporter permease	CDS	-0.101013	0.447985	0.508799	24.8633	18.1209	29.1014	21.4396	22.1362	24.9421
VC_RS08025	VC1660a		ABC transporter ATP-binding protein	CDS	-0.472212	0.00136423	0.00270326	21.8156	22.0926	23.8712	14.5833	16.8412	17.5519
VC_RS08035	VC1661		hypothetical protein	CDS	-1.89846	1.39e-08	1.14e-07	44.9144	45.1782	41.9757	9.46826	9.26632	17.4199
VC_RS08040	VC1662		DUF1289 domain-containing protein	CDS	-1.08532	6.94e-06	2.35e-05	22.2968	22.3409	15.4224	8.59761	8.75153	10.8215
VC_RS08045	VC1663		META domain-containing protein	CDS	0.216382	0.0493374	0.0705761	303.814	286.46	295.976	341.837	285.344	403.165
VC_RS08050	VC1664		ABC transporter substrate-binding protein	CDS	-0.454776	8.91e-06	2.95e-05	98.17	96.5622	98.9715	72.0458	71.9243	70.3395
VC_RS08055	VC1665		ABC transporter permease	CDS	0.112759	0.253922	0.306282	45.8768	48.6534	49.0834	51.9122	53.8329	49.3564
VC_RS08060	VC1666		ATP-binding cassette domain-containing protein	CDS	-0.0718086	0.704324	0.750332	12.5119	9.68104	13.9472	12.4067	10.8842	11.8772
VC_RS08065	VC1667		CDP-alcohol phosphatidyltransferase family protein	CDS	0.532643	0.00517036	0.00898718	27.9111	16.6315	21.9937	32.8668	33.094	31.5406
VC_RS08070	VC1668		TIGR01621 family pseudouridine synthase	CDS	0.257996	0.027616	0.0415002	28.0715	25.0714	28.8331	32.8668	30.0788	35.8956
VC_RS08075	VC1669		sodium-dependent transporter	CDS	1.03583	4.56e-06	1.63e-05	32.5629	28.0502	32.4541	67.3661	67.2911	56.8786
VC_RS08080	VC1670	cls	cardiolipin synthase	CDS	0.787362	4.1e-09	4.13e-08	171.477	163.585	173.669	298.957	310.937	268.293
VC_RS08085	VC1671		cystathionine beta-lyase	CDS	-0.569018	1.2e-06	4.92e-06	648.211	672.46	701.383	461.115	439.047	462.947
VC_RS08090	VC1672		DNA-3-methyladenine glycosylase I	CDS	1.63116	1.84e-09	2.07e-08	17.9658	20.355	18.641	61.7069	61.4813	52.2597
VC_RS08095	VC1673	vexK	efflux RND transporter permease subunit VexK	CDS	0.362455	0.00125155	0.00249957	73.6275	67.7673	74.5639	92.1794	91.7807	94.2258
VC_RS08100	VC1674		efflux RND transporter periplasmic adaptor subunit	CDS	-1.40274	1.77e-08	1.4e-07	23.0988	20.355	24.8099	8.16229	8.5309	9.3698
VC_RS08105	VC1675		efflux RND transporter periplasmic adaptor subunit	CDS	-0.770236	4.4e-05	0.000119876	32.7233	28.0502	33.7951	18.8277	18.2385	18.7396
VC_RS08110	VC1676	pspC	envelope stress response membrane protein PspC	CDS	-0.435746	0.00849723	0.0140588	16.8429	13.4045	17.9704	11.4272	10.3695	14.7805
VC_RS08115	VC1677	pspB	envelope stress response membrane protein PspB	CDS	-0.164841	0.26377	0.316972	8.82247	11.6669	11.265	9.79475	9.56049	8.70995
VC_RS08120	VC1678	pspA	phage shock protein PspA	CDS	-0.555748	6.06e-06	2.09e-05	52.9348	56.3486	52.1679	37.873	34.1971	37.7431
VC_RS08125	VC1679	pspF	phage shock protein operon transcriptional activator	CDS	-0.916737	6.47e-08	4.02e-07	33.6858	34.256	31.5153	16.8687	17.5031	18.2117
VC_RS08130	VC1680		ABC transporter substrate-binding protein	CDS	-0.337254	0.0105275	0.0171139	116.457	109.47	113.053	93.1589	83.3969	92.1143
VC_RS08135	VC1681		ABC transporter permease subunit	CDS	-0.372922	0.00382123	0.00679905	49.887	45.9229	52.4361	41.1379	36.624	37.0833
VC_RS08140	VC1682	sapC	peptide ABC transporter permease SapC	CDS	-0.251225	0.0370549	0.0543913	49.085	49.6464	44.1214	37.873	39.4922	42.494
VC_RS08145	VC1683		ATP-binding cassette domain-containing protein	CDS	-0.265135	0.0679228	0.0940817	97.368	109.47	106.481	89.0234	85.0884	86.4397
VC_RS08150	VC1684		ATP-binding cassette domain-containing protein	CDS	-0.134627	0.242556	0.293774	62.0781	62.5544	62.226	50.4974	60.9665	58.5942
VC_RS08155	VC1685		DUF2927 domain-containing protein	CDS	0.349997	0.00104313	0.0021204	59.0303	49.6464	53.1066	67.1484	70.4535	69.0198
VC_RS08160	VC1686		DUF2750 domain-containing protein	CDS	-1.01441	2.7e-07	1.35e-06	79.4022	79.6824	84.2196	38.1995	35.3003	47.5088
VC_RS08165	VC1687		manganese-dependent inorganic pyrophosphatase	CDS	-1.31158	0.00512432	0.00891701	74.4296	36.9865	59.5438	23.1809	18.9004	28.1094
VC_RS08170	VC1688		hypothetical protein	CDS	-2.84028	5.56e-09	5.29e-08	617.092	726.078	603.216	69.325	63.4669	139.887
VC_RS08175	VC1689		hypothetical protein	CDS	-1.19935	1.36e-05	4.32e-05	29.1943	24.5749	26.151	9.14176	10.2224	16.1002
VC_RS08180	VC1690		alpha-galactosidase	CDS	-1.15878	7.93e-08	4.74e-07	19.8907	17.8727	19.5797	8.05346	8.23673	9.63373
VC_RS08185	VC1692	torA	trimethylamine-N-oxide reductase TorA	CDS	0.291263	0.0790982	0.107706	20.8531	16.3833	20.5185	24.1604	23.7541	23.4905
VC_RS08190	VC1693	torC	pentaheme c-type cytochrome TorC	CDS	0.817081	0.000400715	0.000890227	5.29348	5.21287	7.10771	11.3184	10.7372	9.50177
VC_RS08205	VC1695	focA	formate transporter FocA	CDS	1.15398	2.26e-11	6.65e-10	49.085	44.93	46.2671	103.824	100.826	108.083
VC_RS08210	VC1696		TIGR02647 family protein	CDS	-2.5006	3.91e-10	5.94e-09	71.061	50.8875	56.3252	8.9241	9.04569	14.1207
VC_RS08215	VC1697		NAD(P)H-binding protein	CDS	-0.906654	2.13e-07	1.1e-06	169.391	150.925	176.888	89.6763	86.5592	89.343
VC_RS08220	VC1698		YdcF family protein	CDS	-0.797844	1.25e-06	5.09e-06	64.4842	63.0509	67.1879	39.179	38.3155	34.4439
VC_RS08225	VC1699		hypothetical protein	CDS	-1.44821	5.89e-10	8.2e-09	51.9724	41.4547	46.8036	16.9776	17.9443	16.4961
VC_RS08230	VC1700		septation protein A	CDS	0.430843	2.04e-05	6.12e-05	46.3581	44.93	47.34	65.516	59.7898	61.8934
VC_RS08235	VC1701	yciA	acyl-CoA thioester hydrolase YciA	CDS	1.23194	1.56e-08	1.26e-07	30.638	27.802	26.6874	60.4009	64.2759	75.6182
VC_RS08240	VC1702		YciI family protein	CDS	0.978541	3.39e-09	3.53e-08	51.1703	49.1499	51.8997	101.321	98.3995	100.692
VC_RS08245	VC1703	gspS2	GspS/AspS pilotin family protein	CDS	0.592117	0.000431651	0.000952376	79.5626	99.0445	100.178	149.533	137.598	132.761
VC_RS08250	VC1704	metE	5-methyltetrahydropteroyltriglutamate--homocysteine S-methyltransferase	CDS	-2.54081	4.83e-14	1.01e-11	215.108	201.564	242.467	37.873	38.3155	37.0833
VC_RS08255	VC1706	metR	HTH-type transcriptional regulator MetR	CDS	-1.12917	8.19e-06	2.74e-05	33.2046	30.2843	27.0897	13.495	13.8259	13.9887
VC_RS08260	VC1707		DUF4250 domain-containing protein	CDS	0.430553	0.0208499	0.0319705	12.5119	10.674	8.85111	14.801	14.9291	13.0649
VC_RS08265	VC1708		hypothetical protein	CDS	0.577624	0.000145456	0.00035575	17.9658	15.6386	18.3727	25.1398	26.6223	26.3938
VC_RS08270	VC1709		insulinase family protein	CDS	-0.312486	0.000859332	0.00178368	308.466	338.34	329.771	272.403	270.488	243.219
VC_RS08275	VC1710		EAL domain-containing protein	CDS	-2.16415	5.33e-13	4.72e-11	118.702	106.243	120.697	24.7045	24.7102	27.9774
VC_RS08280	VC1711		YgiQ family radical SAM protein	CDS	0.635492	0.00373286	0.00666528	110.361	123.371	140.143	203.84	206.948	170.108
VC_RS08285	VC1712		LysE family translocator	CDS	0.928902	0.000504871	0.00109683	12.3515	17.128	12.8743	24.4869	25.0044	30.0889
VC_RS08290	VC1713		Lrp/AsnC family transcriptional regulator	CDS	0.34948	0.0589784	0.083091	17.0033	17.128	21.5913	24.8134	24.4896	22.1708
VC_RS08295	VC1714	mukB	chromosome partition protein MukB	CDS	0.504969	1.98e-05	5.97e-05	362.684	387.738	339.963	499.423	565.907	481.291
VC_RS08300	VC1715	mukE	chromosome partition protein MukE	CDS	0.442973	0.00194232	0.00370759	44.9144	51.384	47.2059	63.0129	73.8364	57.2745
VC_RS08305	VC1716	mukF	chromosome partition protein MukF	CDS	0.570107	8.07e-07	3.47e-06	69.2965	67.0226	74.1615	102.41	113.917	96.3373
VC_RS08310	VC1717	cmoM	tRNA uridine 5-oxyacetic acid(34) methyltransferase CmoM	CDS	0.130413	0.110714	0.145982	116.777	126.846	118.417	137.018	130.243	128.67
VC_RS08315	VC1718	elyC	envelope biogenesis factor ElyC	CDS	0.737994	9.61e-07	4.02e-06	99.2929	103.016	112.919	178.373	181.502	166.149
VC_RS08320	VC1719	torR	two-component system response regulator TorR	CDS	0.205523	0.381905	0.442842	100.255	100.782	87.4382	106.11	96.7816	129.857
VC_RS08325	VC1720	torD	molecular chaperone TorD	CDS	-0.0484788	0.814528	0.848448	10.4266	5.4611	7.91235	8.37995	7.20714	8.18208
VC_RS08330	VC1721	purR	HTH-type transcriptional repressor PurR	CDS	0.624628	3.31e-06	1.22e-05	232.913	269.332	237.236	388.634	419.117	331.374
VC_RS08335	VC1722		TfoX/Sxy family DNA transformation protein	CDS	0.762089	0.000538289	0.00116443	494.219	476.605	462.001	827.33	813.965	788.647
VC_RS08340	VC1723		TVP38/TMEM64 family protein	CDS	1.51622	6.06e-11	1.42e-09	17.0033	18.6174	17.9704	51.0415	49.5675	52.5237
VC_RS08345	VC1724		DUF2007 domain-containing protein	CDS	1.49385	8.85e-06	2.93e-05	12.9931	7.44695	12.0697	29.4931	31.2554	33.5201
VC_RS08350	VC1725		alpha/beta hydrolase	CDS	0.766753	1.62e-06	6.39e-06	55.3409	55.8522	59.0074	96.2062	100.091	93.434
VC_RS08355	VC1726	glgA	glycogen synthase GlgA	CDS	-0.214812	0.0102065	0.0166379	383.697	366.887	396.556	325.512	341.677	321.344
VC_RS08360	VC1727	glgC	glucose-1-phosphate adenylyltransferase	CDS	-1.1629	1.34e-10	2.69e-09	555.976	507.138	554.267	234.856	223.348	264.466
VC_RS08365	VC1730	topA	type I DNA topoisomerase	CDS	-0.584815	1.95e-05	5.92e-05	909.837	816.434	880.953	570.272	611.43	556.645
VC_RS08370	VC1731		YciN family protein	CDS	-1.10679	0.000853471	0.00177464	101.859	74.966	90.2545	39.6143	36.3299	48.9605
VC_RS08375	VC1732	aroA	3-phosphoshikimate 1-carboxyvinyltransferase	CDS	-0.958245	2.22e-11	6.65e-10	445.294	451.534	443.628	223.864	218.715	247.442
VC_RS08380	VC1735	aat	leucyl/phenylalanyl-tRNA--protein transferase	CDS	0.561602	0.00107455	0.00217186	11.8702	14.3974	12.8743	19.916	18.8268	18.6076
VC_RS08385	VC1736		arginyltransferase	CDS	0.18097	0.195171	0.242865	15.72	12.9081	17.2999	19.3718	15.3703	18.3437
VC_RS08390	VC1737	infA	translation initiation factor IF-1	CDS	1.04584	6.59e-05	0.000173099	184.951	210.501	216.316	448.708	399.04	415.306
VC_RS08395	VC1738		trans-2-enoyl-CoA reductase family protein	CDS	-0.13384	0.059687	0.083989	1120.61	1048.78	1065.62	994.058	974.287	980.134
VC_RS08400	VC1740		acyl-CoA dehydrogenase	CDS	0.313321	0.0516931	0.0734411	29.3548	32.2701	30.8448	41.4644	38.6097	34.4439
VC_RS08405	VC1741		TetR/AcrR family transcriptional regulator	CDS	0.415457	0.0758536	0.103807	6.25593	7.44695	8.44878	11.1007	7.94256	11.0854
VC_RS08415	VC1743		1-aminocyclopropane-1-carboxylate deaminase/D-cysteine desulfhydrase	CDS	1.88552	1.09e-07	6.15e-07	49.4058	72.2355	58.0686	219.293	218.42	222.236
VC_RS08420	VC1744		YnjH family protein	CDS	0.677039	0.000247794	0.00057354	19.0886	19.1138	19.7138	31.3432	29.7111	31.8045
VC_RS08425	VC1745		NAD-dependent succinate-semialdehyde dehydrogenase	CDS	-0.346728	5.55e-05	0.000147783	93.5182	107.236	99.2397	80.2081	79.8669	75.3543
VC_RS08430	VC1746		TetR/AcrR family transcriptional regulator	CDS	-0.251408	0.0290624	0.0434524	24.3821	20.6032	20.5185	18.0659	18.9004	18.0797
VC_RS08435	VC1748		hypothetical protein	CDS	-0.202872	0.227834	0.278037	15.0784	18.6174	17.5681	15.0186	12.7963	16.892
VC_RS08440	VC1749		BamA/TamA family outer membrane protein	CDS	1.08624	3.28e-07	1.61e-06	13.3139	13.4045	9.92397	23.2897	26.4017	27.1856
VC_RS08445	VC1750		DUF4056 domain-containing protein	CDS	0.465667	0.000669126	0.00142653	46.0372	50.3911	48.6811	69.7604	72.2185	57.8024
VC_RS08450	VC1751		mechanosensitive ion channel	CDS	-0.437981	9.36e-05	0.000238133	247.671	245.998	251.72	180.115	177.972	192.279
VC_RS08455	VC1753		paraquat-inducible protein A	CDS	-0.516977	1.42e-05	4.49e-05	188.32	209.756	188.689	145.506	127.007	137.38
VC_RS08460	VC1754	pqiB	intermembrane transport protein PqiB	CDS	-0.650485	4.07e-07	1.93e-06	216.551	231.6	229.995	146.268	148.702	136.852
VC_RS08465	VC1755		membrane integrity-associated transporter subunit PqiC	CDS	-0.55899	0.000782114	0.00164267	74.9108	88.3705	93.7413	52.8916	55.745	66.1165
VC_RS08470	VC1756	vexC	multidrug efflux RND transporter periplasmic adaptor subunit VexC	CDS	-0.414428	9.61e-05	0.000243869	110.682	118.903	109.566	85.1055	85.7502	83.2724
VC_RS08475	VC1757	vexD	efflux RND transporter permease subunit VexD	CDS	-0.305514	0.0129594	0.0206778	222.968	211.99	206.66	169.34	174.295	175.519
VC_RS08485	VC1758		tyrosine-type recombinase/integrase	CDS	-0.191521	0.10532	0.139546	102.341	118.903	119.892	99.0358	101.415	98.0529
VC_RS08490	VC1759		tyrosine-type recombinase/integrase	CDS	0.745671	2.81e-05	8.08e-05	51.812	55.6039	51.3632	93.2678	88.7655	83.6683
VC_RS08495	VC1760		DEAD/DEAH box helicase family protein	CDS	0.0153161	0.826608	0.857868	518.28	497.953	533.614	517.271	525.386	523.917
VC_RS08500	VC1761		hypothetical protein	CDS	0.259729	0.00486705	0.00851013	77.6377	69.7531	74.698	90.8735	89.9421	85.3839
VC_RS08505	VC1762		transcriptional regulator	CDS	0.25652	0.00512569	0.00891701	188.801	152.166	188.019	211.675	219.156	201.913
VC_RS08510	VC1763		flagellar motor protein MotB	CDS	0.0886032	0.447808	0.508762	87.4226	80.1789	88.5111	94.2472	86.9269	91.7184
VC_RS08515	VC1764	zorA	anti-phage defense ZorAB system ZorA	CDS	0.172477	0.112852	0.148636	212.381	166.315	189.494	220.817	200.403	219.992
VC_RS08520	VC1765		type I restriction endonuclease subunit R	CDS	-0.489961	0.000778317	0.00163567	568.327	477.598	512.694	360.229	371.977	377.827
VC_RS08525	VC1766		DUF262 domain-containing protein	CDS	-0.0781162	0.326234	0.384207	209.975	209.259	199.955	191.651	202.168	192.543
VC_RS08530	VC1767		DUF262 domain-containing protein	CDS	0.0615211	0.538497	0.594707	117.74	125.605	111.309	120.475	133.111	115.737
VC_RS08535	VC1768		restriction endonuclease subunit S	CDS	-0.502438	5.37e-06	1.88e-05	301.728	326.921	296.512	212.22	218.273	222.368
VC_RS08540	VC1769		SAM-dependent DNA methyltransferase	CDS	-0.0904872	0.2559	0.308352	248.954	231.352	250.111	216.682	228.79	240.843
VC_RS08545	VC1770		hypothetical protein	CDS	-0.46496	2.09e-05	6.26e-05	152.869	136.527	148.055	111.769	101.635	103.86
VC_RS08550	VC1771		hypothetical protein	CDS	-0.613546	2.44e-08	1.84e-07	219.439	228.125	214.706	143.112	141.201	148.465
VC_RS08555	VC1772		YafY family transcriptional regulator	CDS	-0.542444	0.000263389	0.000605675	37.5356	34.256	31.9176	23.3986	23.3864	24.4143
VC_RS08560	VC1773		YjhT family mutarotase	CDS	-0.469183	8.7e-05	0.000223434	56.945	65.5332	61.6895	46.4706	45.7433	40.3825
VC_RS08565	VC1774		N-acetylneuraminate epimerase	CDS	-0.230233	0.0256645	0.0387486	54.5389	64.5403	56.057	51.2592	48.9791	48.5646
VC_RS08570	VC1775		MurR/RpiR family transcriptional regulator	CDS	-1.10422	1.14e-06	4.72e-06	175.006	165.819	183.459	79.7728	82.1467	82.0847
VC_RS08575	VC1776		N-acetylneuraminate lyase	CDS	-0.53202	0.000878338	0.00181674	24.2217	25.0714	24.5417	16.3246	17.1353	17.5519
VC_RS08580	VC1777		TRAP transporter large permease	CDS	-0.166479	0.175756	0.221432	25.6654	20.6032	20.6526	20.6778	18.6797	20.5872
VC_RS08585	VC1778		TRAP transporter small permease	CDS	0.000623088	0.997014	0.997296	20.0511	19.6103	22.2619	18.8277	19.5622	24.1503
VC_RS08590	VC1779		DctP family TRAP transporter solute-binding subunit	CDS	-0.227306	0.1362	0.175981	24.2217	25.8161	27.358	20.2425	23.1658	22.6987
VC_RS08595	VC1781		N-acetylmannosamine-6-phosphate 2-epimerase	CDS	0.614496	0.0145503	0.0230293	4.65185	5.4611	4.55966	7.61814	7.50131	6.99436
VC_RS08600	VC1782		N-acetylmannosamine kinase	CDS	-0.0439947	0.772825	0.81134	13.3139	13.901	15.0201	13.495	12.6493	15.1764
VC_RS08605	VC1783	nagA	N-acetylglucosamine-6-phosphate deacetylase	CDS	-0.324549	0.00986919	0.016139	30.9588	32.0219	32.4541	25.4663	25.7398	24.9421
VC_RS08610	VC1784		sialidase	CDS	-0.0219031	0.882269	0.906342	44.1123	29.2914	44.2555	42.6616	35.5209	39.1948
VC_RS08615	VC1785		AlpA family transcriptional regulator	CDS	1.56018	0.00136752	0.00270825	0.641634	1.48939	0.938754	2.72076	2.27981	3.95907
VC_RS08620	VC1786	radC	DNA repair protein RadC	CDS	1.46847	7.79e-05	0.000201415	2.08531	2.97878	1.7434	5.76802	6.76589	5.27876
VC_RS08625	VC1787		hypothetical protein	CDS	-0.0104676	0.976737	0.98173	1.44368	2.23409	3.08448	2.39427	1.54439	3.29922
VC_RS08635	VC1789		IS3-like element ISVch4 family transposase	CDS	0.786045	0.0558978	0.0790657	1.12286	2.97878	1.20697	2.06778	3.75065	2.1115
VC_RS08640	VC1791		tape measure protein	CDS	-0.548629	0.000274063	0.00062818	30.1568	33.0148	31.5153	20.8955	21.5479	22.1708
VC_RS08645	VC1792		hypothetical protein	CDS	-0.111231	0.632345	0.686412	7.69961	6.95049	6.83949	7.72697	6.54526	5.5427
VC_RS08650	VC1793		hypothetical protein	CDS	0.167859	0.437909	0.498315	9.30369	10.9222	6.30306	9.03293	9.33986	10.6895
VC_RS08655	VC1794		hypothetical protein	CDS	0.172182	0.434923	0.496354	8.18083	8.19165	5.09609	7.61814	8.75153	6.99436
VC_RS08660	VC1795		transcriptional regulator	CDS	0.0419358	0.891282	0.91401	4.65185	2.97878	5.09609	4.57088	4.26545	4.88285
VC_RS08665	VC1796		middle operon regulator	CDS	0.337773	0.120872	0.15808	4.49144	6.95049	5.2302	7.72697	6.98651	5.67467
VC_RS08675	VC1797		hypothetical protein	CDS	-0.145087	0.494378	0.552798	6.73716	3.97171	7.77824	4.67971	6.25109	6.46648
VC_RS08680	VC1798		AAA family ATPase	CDS	-0.20232	0.116786	0.15336	19.5698	21.3479	21.4572	17.5217	17.2824	19.5314
VC_RS08685	VC1799		DDE-type integrase/transposase/recombinase	CDS	-0.0852962	0.560647	0.615998	18.2866	23.8303	20.7867	21.0043	19.4151	18.3437
VC_RS08690	VC1800		hypothetical protein	CDS	0.0116715	0.968548	0.977107	4.97266	6.95049	9.11932	5.87685	9.04569	6.07057
VC_RS08700	VC1801		hypothetical protein	CDS	-0.323792	0.347507	0.40642	2.24572	1.48939	2.14572	1.74129	1.61793	1.45166
VC_RS08705	VC1802		hypothetical protein	CDS	-0.0421736	0.905148	0.926082	2.88735	3.22701	1.07286	2.39427	1.69147	2.63938
VC_RS08715	VC1804		DUF2787 family protein	CDS	1.50339	1.56e-07	8.33e-07	8.34124	5.95756	7.10771	19.4807	21.6214	20.4552
VC_RS08720	VC1805		DUF2787 domain-containing protein	CDS	0.910762	4.31e-06	1.55e-05	14.5972	14.1492	15.5565	30.9079	28.3138	24.2823
VC_RS08725	VC1806		GTPase family protein	CDS	1.36247	7.16e-07	3.12e-06	46.8393	41.4547	39.5618	123.305	121.786	83.1405
VC_RS08730	VC1807		inovirus Gp2 family protein	CDS	-1.89228	1.14e-08	9.67e-08	8.66206	8.43988	7.51003	2.72076	1.9121	1.97953
VC_RS08735	VC1808		hypothetical protein	CDS	-0.40443	0.077418	0.105703	33.365	36.2418	30.1742	25.2487	25.3721	24.2823
VC_RS08740	VC1809		AlpA family transcriptional regulator	CDS	0.291789	0.0889179	0.119878	10.2661	7.44695	8.31467	11.8625	9.26632	11.3493
VC_RS08745	VC1810		DUF2986 domain-containing protein	CDS	0.181555	0.101928	0.135764	57.5867	58.0862	53.6431	70.5222	58.9809	62.4213
VC_RS08750	VC1811		NYN domain-containing protein	CDS	0.584025	0.000100406	0.000253995	48.283	46.9158	44.3896	69.978	60.4517	79.1814
VC_RS08755	VC1812		thiol-disulfide oxidoreductase DCC family protein	CDS	-0.753774	0.00253049	0.00467157	7.5392	8.68811	7.64414	4.78854	4.04482	5.41073
VC_RS08760	VC1814		DASH family cryptochrome	CDS	-0.10603	0.496244	0.554009	12.3515	9.92927	10.7286	10.2301	9.19278	11.7452
VC_RS08765	VC1815		SDR family oxidoreductase	CDS	0.939056	4.26e-06	1.54e-05	11.8702	10.4257	11.6674	24.1604	22.7245	18.4757
VC_RS08770	VC1816		DNA-binding protein VF530	CDS	-0.213002	0.277483	0.331657	16.2013	12.9081	13.4108	11.8625	10.7372	14.6486
VC_RS08775	VC1817		sigma-54-dependent Fis family transcriptional regulator	CDS	-0.458981	0.00164853	0.00320734	21.1739	21.3479	18.1045	15.9981	14.3407	13.4608
VC_RS08780	VC1819		aldehyde dehydrogenase	CDS	-0.120839	0.419052	0.480099	13.3139	12.9081	14.7518	10.9919	11.6932	15.5723
VC_RS08790	VC1821		PTS fructose transporter subunit IIC	CDS	-0.0212525	0.882253	0.906342	10.587	9.43281	12.2038	9.14176	10.6636	12.5371
VC_RS08795	VC1822		PTS transporter subunit EIIA	CDS	-0.789418	1.49e-06	5.94e-06	47.3205	42.4476	45.9989	27.2076	23.6806	28.1094
VC_RS08800	VC1823		PTS fructose transporter subunit IIB	CDS	-0.43885	0.0164174	0.0257085	11.2286	11.1704	10.4604	10.0124	7.20714	6.99436
VC_RS08805	VC1824		PTS transporter subunit EIIA	CDS	-0.161455	0.309209	0.366106	15.3992	16.8798	15.4224	13.8215	14.782	13.7248
VC_RS08810	VC1825		helix-turn-helix transcriptional regulator	CDS	-1.77366	9.72e-10	1.25e-08	30.4776	33.7595	25.2122	8.59761	8.89861	8.31405
VC_RS08815	VC1826		PTS transporter subunit EIIA	CDS	1.4203	2.5e-08	1.87e-07	9.78492	10.9222	8.85111	26.8811	27.2842	23.8864
VC_RS08820	VC1827	manA	mannose-6-phosphate isomerase, class I	CDS	-0.273994	0.0323876	0.0480384	70.9006	62.3062	67.5903	55.5036	55.6715	55.163
VC_RS08825	VC1828		L-alanine exporter AlaE	CDS	-1.00607	1.42e-07	7.68e-07	198.105	184.684	188.287	96.5327	95.1636	92.6422
VC_RS08830	VC1831		hybrid sensor histidine kinase/response regulator	CDS	0.000515933	0.994879	0.995723	54.2181	55.6039	55.5206	57.136	52.2885	56.0868
VC_RS08835	VC1832		YecA family protein	CDS	0.296333	0.0056183	0.00970384	129.931	147.45	136.79	178.047	164.514	165.621
VC_RS08840	VC1833	nadA	quinolinate synthase NadA	CDS	0.634297	6.23e-08	3.89e-07	131.375	125.357	130.487	204.819	189.886	206.795
VC_RS08845	VC1834	ybgF	tol-pal system protein YbgF	CDS	0.715926	9.34e-06	3.07e-05	498.71	542.883	536.162	917.768	959.579	713.688
VC_RS08850	VC1835	pal	peptidoglycan-associated lipoprotein Pal	CDS	-0.19461	0.304929	0.361764	2627.65	2340.83	2401.47	2113.49	2235.02	2091.44
VC_RS08855	VC1836	tolB	Tol-Pal system protein TolB	CDS	-0.227559	0.00667639	0.0113268	2097.34	2366.15	2248.05	1930.33	1951.81	1849.81
VC_RS08860	VC1837	tolA	cell envelope integrity protein TolA	CDS	0.513665	2.4e-06	9.12e-06	283.121	305.573	276.128	418.889	416.102	399.206
VC_RS08865	VC1838		ExbD/TolR family protein	CDS	0.487331	1.61e-05	5.01e-05	86.9414	86.1364	84.6219	117.319	126.272	117.452
VC_RS08870	VC1839	tolQ	protein TolQ	CDS	0.502682	0.00189965	0.00363595	155.917	131.811	141.349	201.881	222.833	183.437
VC_RS08875	VC1840	ybgC	tol-pal system-associated acyl-CoA thioesterase	CDS	-0.0950262	0.332052	0.390409	94.3202	85.8882	90.2545	84.2348	89.7951	79.1814
VC_RS08880	VC1841	ybgE	cyd operon protein YbgE	CDS	0.825877	0.00546084	0.00945958	81.8083	65.0367	80.8669	123.849	146.496	134.74
VC_RS08885	VC1842	cydX	cytochrome bd-I oxidase subunit CydX	CDS	-0.111496	0.672177	0.72283	7.5392	9.18458	9.25343	7.8358	8.38381	7.6542
VC_RS08890	VC1843	cydB	cytochrome d ubiquinol oxidase subunit II	CDS	-0.405775	3.42e-05	9.59e-05	433.745	422.987	442.421	328.559	343.074	308.939
VC_RS08895	VC1844	cydA	cytochrome ubiquinol oxidase subunit I	CDS	-0.394326	0.00343282	0.00617	615.808	532.457	591.683	438.043	472.141	413.723
VC_RS08900	VC1845	ruvB	Holliday junction branch migration DNA helicase RuvB	CDS	0.526614	0.000189981	0.000450935	164.579	159.613	153.687	237.468	240.557	210.095
VC_RS08905	VC1846	ruvA	Holliday junction branch migration protein RuvA	CDS	0.825307	5.76e-09	5.45e-08	124.637	117.91	121.233	212.328	227.54	204.816
VC_RS08910	VC1847	ruvC	crossover junction endodeoxyribonuclease RuvC	CDS	0.62924	5.29e-05	0.000141828	31.1193	34.5042	38.623	50.062	56.0392	55.427
VC_RS08915	VC1848	cysS	cysteine--tRNA ligase	CDS	0.254095	0.00496248	0.00865986	354.503	358.695	344.388	423.568	425.662	411.875
VC_RS08920	VC1849		peptidyl-prolyl cis-trans isomerase	CDS	-0.632703	1.84e-07	9.66e-07	584.208	551.571	542.465	356.855	347.046	378.619
VC_RS08925	VC1850	lpxH	UDP-2,3-diacylglucosamine diphosphatase	CDS	0.876226	7.01e-06	2.37e-05	56.6242	57.0933	56.5934	107.089	114.799	90.2668
VC_RS08930	VC1851		EAL domain-containing protein	CDS	0.596748	6.04e-07	2.69e-06	59.8324	66.2779	57.3981	95.662	91.8542	89.211
VC_RS08935	VC1852		YchJ family protein	CDS	-0.0605607	0.479648	0.53871	114.532	113.442	101.251	106.11	104.724	104.519
VC_RS08940	VC1853		DUF2057 family protein	CDS	-1.34468	3.64e-10	5.57e-09	298.36	289.438	279.48	107.416	101.782	132.629
VC_RS08945	VC1854	ompT	porin OmpT	CDS	-1.24042	0.00247552	0.00458204	516.355	482.563	568.616	214.94	243.204	205.212
VC_RS08950	VC1855	dinG	ATP-dependent DNA helicase DinG	CDS	0.667128	1.93e-06	7.49e-06	198.425	196.6	197.809	322.356	324.91	294.027
VC_RS08955	VC1856		TSUP family transporter	CDS	0.922485	4.21e-08	2.91e-07	71.863	73.2284	81.4033	145.724	146.57	137.512
VC_RS08960	VC1857		prepilin peptidase	CDS	0.539304	2.6e-05	7.54e-05	67.8528	54.8592	63.7011	91.9618	94.0605	85.6479
VC_RS08965	VC1858	rsmS	pleiotropic regulatory protein RsmS	CDS	0.738839	0.0001959	0.000463609	22.9384	21.8444	23.7371	44.0764	38.9774	31.4086
VC_RS08970	VC1859		methyl-accepting chemotaxis protein	CDS	-0.35772	1.39e-05	4.39e-05	158.644	150.428	145.507	118.952	119.58	116.133
VC_RS08975	VC1860	xthA	exodeoxyribonuclease III	CDS	-0.818921	4.44e-07	2.06e-06	194.094	210.252	210.951	115.469	117.741	115.473
VC_RS08980	VC1861		ABC transporter permease	CDS	0.494506	0.000135384	0.00033342	19.5698	19.3621	19.5797	29.3842	29.4169	23.3585
VC_RS08985	VC1862		ABC transporter permease	CDS	0.656002	3.59e-05	9.98e-05	23.9009	21.3479	23.7371	38.4172	38.0949	32.4644
VC_RS08990	VC1863		ABC transporter substrate-binding protein	CDS	-0.372419	0.000857863	0.00178272	92.5557	92.3422	98.435	77.705	69.8651	71.5272
VC_RS08995	VC1864		ABC transporter ATP-binding protein	CDS	-0.0707914	0.547181	0.603451	81.9688	74.7178	82.4762	78.4668	80.8229	68.4919
VC_RS09000	VC1865		DUF3360 domain-containing protein	CDS	-1.34883	0.00454614	0.00798847	1439.83	1242.4	1245.86	444.79	455.815	642.029
VC_RS09005	VC1866	pflB	formate C-acetyltransferase	CDS	-1.65475	2.83e-08	2.08e-07	9843.15	7792.74	9315.65	2594.3	2221.12	3744.88
VC_RS09010	VC1867		lipid A deacylase LpxR family protein	CDS	-0.544078	1.96e-06	7.6e-06	235.801	248.728	254.805	167.708	170.397	168.92
VC_RS09015	VC1868		methyl-accepting chemotaxis protein	CDS	0.0979952	0.570258	0.625393	29.836	22.0926	28.8331	28.1871	26.0339	33.5201
VC_RS09020	VC1869	pflA	pyruvate formate lyase 1-activating protein	CDS	0.295	0.0613821	0.0859641	88.0643	70.2496	84.8901	98.274	99.7968	101.352
VC_RS09025	VC1870		membrane protein	CDS	-0.0526095	0.832094	0.862813	8.18083	9.92927	7.24181	7.18281	8.31027	8.44601
VC_RS09030	VC1871		YfbU family protein	CDS	-2.32967	3.38e-05	9.49e-05	878.718	745.192	723.377	122.543	145.761	199.009
VC_RS09035	VC1872		PrkA family serine protein kinase	CDS	-1.27284	0.000425148	0.000940116	139.876	102.023	136.253	35.9141	34.1236	88.9471
VC_RS09040	VC1873		YeaH/YhbH family protein	CDS	-0.395852	0.202096	0.250252	37.8564	21.3479	34.868	20.0248	15.4439	38.6669
VC_RS09045	VC1874		SpoVR family protein	CDS	0.42108	0.053304	0.0756387	46.1977	29.5396	40.6346	41.1379	40.6689	76.674
VC_RS09050	VC1875	kdsB	3-deoxy-manno-octulosonate cytidylyltransferase	CDS	0.34449	0.000198069	0.000467934	118.221	109.47	111.041	146.268	152.674	131.045
VC_RS09055	VC1876		Trm112 family protein	CDS	-0.2803	0.0464133	0.0668253	39.4605	44.6817	37.0137	32.758	32.285	34.3119
VC_RS09060	VC1877	lpxK	tetraacyldisaccharide 4'-kinase	CDS	0.67167	1.26e-06	5.14e-06	98.8116	99.2927	86.2312	161.94	150.32	139.887
VC_RS09065	VC1878	msbA	lipid A ABC transporter ATP-binding protein/permease MsbA	CDS	0.856205	3.41e-10	5.34e-09	114.05	121.137	111.443	210.478	221.73	194.522
VC_RS09070	VC1879		DNA internalization-related competence protein ComEC/Rec2	CDS	-0.238796	0.400117	0.461844	55.0201	69.7531	59.0074	51.8033	39.2716	64.9287
VC_RS09075	VC1880		DUF2062 domain-containing protein	CDS	0.73594	0.000113865	0.000284783	51.9724	59.0792	53.1066	92.6148	91.1188	88.9471
VC_RS09080	VC1882	lolE	lipoprotein-releasing ABC transporter permease subunit LolE	CDS	0.12355	0.100831	0.134607	89.508	94.3281	88.3769	98.0563	93.3986	105.047
VC_RS09085	VC1883	lolD	lipoprotein-releasing ABC transporter ATP-binding protein LolD	CDS	-0.352012	0.00416903	0.00736973	48.4434	46.9158	51.3632	39.2878	40.8895	34.7078
VC_RS09090	VC1884	lolC	lipoprotein-releasing ABC transporter permease subunit LolC	CDS	-0.164359	0.0618595	0.0865984	77.4773	76.4554	78.3189	69.5427	68.762	69.0198
VC_RS09095	VC1885		PilZ domain-containing protein	CDS	-0.59105	4.07e-05	0.000111559	82.9312	85.8882	81.5375	56.1565	52.6562	57.4065
VC_RS09100	VC1886	mfd	transcription-repair coupling factor	CDS	-0.175822	0.0488027	0.0698676	293.066	297.133	293.025	261.955	278.431	241.239
VC_RS09105	VC1887		hypothetical protein	CDS	0.0542539	0.41813	0.479198	229.384	229.366	223.155	228.544	246.661	232.661
VC_RS09110	VC1888		hemolysin	CDS	2.40035	1.41e-14	6.23e-12	673.555	750.405	819.8	3845.09	4017.76	3983.35
VC_RS09115	VC1889		GNAT family N-acetyltransferase	CDS	2.01417	2.77e-13	3.36e-11	25.8258	26.5608	23.0665	106.872	104.577	91.9824
VC_RS09120	VC1890		NAD(P)/FAD-dependent oxidoreductase	CDS	0.651251	3.41e-07	1.66e-06	200.35	214.969	206.928	325.186	348.884	302.737
VC_RS09125	VC1892		alpha/beta hydrolase	CDS	-0.202583	0.100394	0.134073	115.334	109.222	107.957	92.3971	95.9726	100.692
VC_RS09130	VC1893		phosphotransferase	CDS	0.214635	0.0384512	0.0561613	125.921	108.974	118.685	140.5	140.319	129.857
VC_RS09135	VC1894	lpoB	penicillin-binding protein activator LpoB	CDS	-0.190013	0.0059169	0.0101355	210.135	218.692	227.581	192.304	192.828	190.299
VC_RS09140	VC1895		YcfL family protein	CDS	-0.236653	0.0291776	0.0436062	71.3818	73.2284	71.7476	60.4009	61.2607	61.8934
VC_RS09145	VC1896		hypothetical protein	CDS	-0.325902	0.000398025	0.000885918	189.282	197.593	201.027	159.654	153.409	155.987
VC_RS09150	VC1897	hinT	purine nucleoside phosphoramidase	CDS	-1.06349	5.25e-08	3.42e-07	103.463	103.016	86.3653	44.1852	44.5666	51.3359
VC_RS09155	VC1898		methyl-accepting chemotaxis protein	CDS	-1.01445	3.13e-10	5.06e-09	147.255	137.024	138.399	70.7398	67.8795	70.7354
VC_RS09160	VC1899		DUF1887 family protein	CDS	-1.37472	3.8e-09	3.91e-08	253.606	296.389	253.463	104.042	103.768	101.748
VC_RS09165	VC1900	fadR	fatty acid metabolism transcriptional regulator FadR	CDS	0.0667726	0.622831	0.677672	202.275	218.692	211.622	227.129	225.186	209.963
VC_RS09170	VC1901	nhaB	Na(+)/H(+) antiporter NhaB	CDS	0.0397242	0.599572	0.654903	513.468	492.492	482.117	521.842	548.551	458.988
VC_RS09175	VC1902	dsbB	disulfide bond formation protein DsbB	CDS	0.331497	0.0127133	0.0203126	69.1361	67.5191	68.2608	92.0706	86.0444	79.7093
VC_RS09180	VC1903		DNA translocase FtsK	CDS	1.08457	7.99e-11	1.73e-09	399.417	386.745	407.955	865.529	902.29	764.76
VC_RS09185	VC1904	lrp	leucine-responsive transcriptional regulator Lrp	CDS	-0.0778822	0.687813	0.735399	591.587	515.577	542.6	522.386	487.732	553.346
VC_RS09190	VC1905	ald	alanine dehydrogenase	CDS	-0.502545	4.16e-07	1.96e-06	1308.61	1232.97	1215.69	911.129	862.356	878.649
VC_RS09195	VC1906		methyltransferase	CDS	0.476318	4.06e-05	0.000111418	91.9141	94.0799	98.1668	141.153	128.184	126.162
VC_RS09200	VC1907	cysB	HTH-type transcriptional regulator CysB	CDS	-1.07912	3.39e-08	2.42e-07	415.458	385.256	429.413	187.188	184.738	210.622
VC_RS09205	VC1909		hypothetical protein	CDS	-0.000717236	0.993359	0.995046	189.603	175.5	179.838	178.917	179.369	186.604
VC_RS09210	VC1910		tRNA isopentenyl-2-thiomethyl-A-37 hydroxylase MiaE	CDS	0.645728	3.44e-06	1.26e-05	121.75	101.03	109.432	172.605	175.398	172.483
VC_RS09215	VC1911	pyrF	orotidine-5'-phosphate decarboxylase	CDS	0.0738003	0.439916	0.500117	154.794	132.804	135.181	142.677	148.335	154.272
VC_RS09220	VC1912	lapB	lipopolysaccharide assembly protein LapB	CDS	0.398687	3.57e-05	9.91e-05	236.282	206.281	217.925	283.286	296.007	291.783
VC_RS09225	VC1913		LapA family protein	CDS	-0.0107494	0.970741	0.977474	61.5969	36.7383	38.3548	45.9265	49.2733	40.7784
VC_RS09230	VC1914	ihfB	integration host factor subunit beta	CDS	-1.2791	9.11e-05	0.000232509	479.942	526.003	423.378	176.85	148.188	264.466
VC_RS09235	VC1915	rpsA	30S ribosomal protein S1	CDS	-0.0244372	0.757626	0.797988	11977.4	13052.8	11543.6	12332.2	12211.7	11415.2
VC_RS09240	VC1916	cmk	(d)CMP kinase	CDS	1.04171	2.34e-09	2.53e-08	87.583	78.4413	87.3041	180.006	174.222	168.26
VC_RS09245	VC1917		ComEA family DNA-binding protein	CDS	2.09741	2.53e-10	4.24e-09	4.49144	5.21287	3.62091	18.2835	19.0474	18.3437
VC_RS09250	VC1918	ppiD	peptidylprolyl isomerase	CDS	0.393867	0.00195704	0.00372964	665.375	748.171	673.757	917.768	908.908	915.469
VC_RS09255	VC1919		HU family DNA-binding protein	CDS	-0.848918	0.000531723	0.00115093	575.385	513.592	488.018	264.458	286.447	324.776
VC_RS09260	VC1920	lon	endopeptidase La	CDS	-0.474016	2.62e-05	7.57e-05	649.173	753.88	683.815	480.596	498.396	523.257
VC_RS09265	VC1921	clpX	ATP-dependent protease ATP-binding subunit ClpX	CDS	-0.00557473	0.953853	0.966415	1099.76	1067.4	1030.48	1048.91	1090.19	1046.12
VC_RS09270	VC1922	clpP	ATP-dependent Clp endopeptidase proteolytic subunit ClpP	CDS	-0.63103	1.56e-06	6.21e-06	533.84	522.031	535.894	349.455	371.977	306.168
VC_RS09275	VC1923	tig	trigger factor	CDS	0.110162	0.247024	0.298878	1697.44	1813.09	1762.58	1922.06	2026.01	1743.18
VC_RS09285	VC1925		sensor histidine kinase	CDS	-0.551863	1.62e-05	5.01e-05	47.4809	41.2065	46.133	31.2344	30.52	30.4848
VC_RS09290	VC1926		sigma-54-dependent Fis family transcriptional regulator	CDS	-0.880734	1.82e-05	5.58e-05	38.3376	33.2631	34.1975	16.3246	20.0035	21.247
VC_RS09295	VC1927		TRAP transporter large permease	CDS	0.928074	7.02e-06	2.38e-05	7.86002	8.43988	10.1922	15.6716	16.9883	18.3437
VC_RS09300	VC1928		TRAP transporter small permease	CDS	0.276297	0.284469	0.339318	4.17062	4.7164	3.62091	5.55036	5.00087	4.22301
VC_RS09305	VC1929		DctP family TRAP transporter solute-binding subunit	CDS	0.850493	6.41e-05	0.000168544	6.57675	6.45403	8.44878	12.6243	14.2672	12.2731
VC_RS09310	VC1931		YdiU family protein	CDS	-0.20014	0.484878	0.543376	85.6581	167.805	125.525	106.436	114.211	107.555
VC_RS09315	VC1933		oxidoreductase	CDS	-0.0983425	0.646844	0.699842	7.69961	8.68811	7.91235	5.98568	6.98651	9.89767
VC_RS09320	VC1934		bifunctional diguanylate cyclase/phosphodiesterase	CDS	-0.127884	0.246104	0.297867	30.4776	27.802	28.4308	24.7045	27.0635	27.7135
VC_RS09325	VC1935		CDP-alcohol phosphatidyltransferase family protein	CDS	0.78745	2.24e-06	8.55e-06	57.4262	65.7814	72.6864	112.748	106.342	119.564
VC_RS09330	VC1936		phosphatidate cytidylyltransferase	CDS	1.17883	1.71e-09	1.94e-08	44.5936	49.8946	54.5818	114.381	118.477	104.783
VC_RS09335	VC1937		1-acyl-sn-glycerol-3-phosphate acyltransferase	CDS	1.4957	4.55e-10	6.68e-09	23.5801	21.0997	22.6642	58.2243	71.2624	60.8377
VC_RS09340	VC1938		acyl-CoA thioesterase	CDS	1.53148	4.99e-11	1.22e-09	17.4845	15.8868	17.5681	48.2119	51.3325	48.4326
VC_RS09345	VC1939		LysE family translocator	CDS	-0.720242	3.14e-06	1.16e-05	129.45	133.052	137.326	82.2759	79.205	81.2929
VC_RS09350	VC1940		HAD-IB family hydrolase	CDS	1.14715	1.25e-07	6.89e-07	35.9315	42.1994	39.1594	88.4792	93.6928	76.542
VC_RS09355	VC1941	opgC	succinyl transferase OpgC	CDS	1.73943	4.59e-11	1.15e-09	91.5933	109.967	104.202	357.508	368.888	293.103
VC_RS09365	VC1942	folD	bifunctional methylenetetrahydrofolate dehydrogenase/methenyltetrahydrofolate cyclohydrolase FolD	CDS	0.676124	3.64e-06	1.33e-05	179.016	170.783	200.893	302.222	306.818	271.46
VC_RS09370	VC1944		TauD/TfdA family dioxygenase	CDS	0.983842	4.32e-07	2.02e-06	24.2217	30.036	23.0665	50.9327	54.7154	45.3973
VC_RS09375	VC1945		FAD-binding protein	CDS	1.00621	5.22e-09	5.04e-08	28.0715	31.7737	27.6262	60.6186	53.5387	60.9697
VC_RS09380	VC1947		LysR family transcriptional regulator	CDS	-0.255539	0.0732032	0.100804	36.4127	29.0431	35.0021	27.9694	24.3425	32.8603
VC_RS09385	VC1949		L-tyrosine/L-tryptophan isonitrile synthase family protein	CDS	-0.200315	0.341499	0.400055	12.191	10.1775	11.1309	9.14176	7.1336	13.8567
VC_RS09390	VC1950		molybdopterin guanine dinucleotide-containing S/N-oxide reductase	CDS	-1.42679	0.00353507	0.00634092	592.228	395.185	572.506	150.295	149.511	281.754
VC_RS09395	VC1951		cytochrome c	CDS	-1.21775	0.00101441	0.00206797	441.765	428.945	438.398	136.365	173.265	253.776
VC_RS09400	VC1952		chitinase	CDS	-0.157121	0.149444	0.191485	17.9658	16.3833	19.5797	17.3041	16.3999	14.9125
VC_RS09405	VC1953		NupC/NupG family nucleoside CNT transporter	CDS	1.27051	1.26e-06	5.12e-06	6.73716	6.95049	5.76663	14.5833	18.2385	13.1969
VC_RS09410	VC1955		LysR family transcriptional regulator	CDS	0.826233	3.06e-06	1.13e-05	23.9009	21.5962	20.2503	40.0496	38.4626	38.0071
VC_RS09415	VC1956		lytic murein transglycosylase	CDS	0.740979	3.72e-08	2.6e-07	254.729	271.814	259.23	429.228	424.118	459.78
VC_RS09420	VC1957		hypothetical protein	CDS	0.0308043	0.824653	0.856603	93.0369	116.421	86.4994	108.286	86.0444	107.159
VC_RS09425	VC1959	minC	septum site-determining protein MinC	CDS	0.616273	9.25e-05	0.000235732	81.1667	98.548	85.5607	142.677	133.626	129.198
VC_RS09430	VC1960	minD	septum site-determining protein MinD	CDS	0.135449	0.299858	0.356226	179.978	193.621	183.057	209.39	199.152	202.704
VC_RS09435	VC1961	minE	cell division topological specificity factor MinE	CDS	0.408725	0.00216868	0.00408243	52.2932	44.4335	47.2059	62.0334	66.0409	63.3451
VC_RS09440	VC1962		hypothetical protein	CDS	0.272358	0.00976128	0.0159783	100.897	100.286	85.0243	118.081	112.887	114.153
VC_RS09445	VC1963		DUF1244 domain-containing protein	CDS	-0.746816	2.1e-05	6.28e-05	67.0508	58.0862	59.5438	31.5609	32.7263	46.4531
VC_RS09450	VC1964		Tim44 domain-containing protein	CDS	-0.754361	3.09e-07	1.52e-06	209.012	226.387	196.2	110.681	125.39	138.172
VC_RS09455	VC1965		TetR/AcrR family transcriptional regulator	CDS	0.0621541	0.631243	0.685476	51.9724	58.5827	61.5554	59.9656	54.8625	65.1927
VC_RS09460	VC1966		MFS transporter	CDS	0.28992	0.00807969	0.0133993	85.979	72.7319	83.2809	101.212	106.857	88.1553
VC_RS09470	VC1967		methyl-accepting chemotaxis protein	CDS	0.275702	0.108367	0.143208	49.5662	36.7383	43.8532	52.2386	55.2302	50.8081
VC_RS09475	VC1968		helix-turn-helix domain-containing protein	CDS	0.228517	0.0877002	0.118327	50.2079	47.9087	40.3664	54.0888	59.2015	48.1687
VC_RS09480	VC1970		benzoate/H(+) symporter BenE family transporter	CDS	-0.56354	5.22e-05	0.000140002	128.487	124.612	133.035	81.4052	78.9108	101.616
VC_RS09485	VC1971	menE	o-succinylbenzoate--CoA ligase	CDS	-1.56288	0.00151648	0.00297001	213.664	126.35	187.08	56.1565	58.4661	64.5328
VC_RS09490	VC1972	menC	o-succinylbenzoate synthase	CDS	-1.4771	0.00252638	0.00466643	240.292	168.301	197.675	66.7131	70.8212	80.765
VC_RS09495	VC1973	menB	1,4-dihydroxy-2-naphthoyl-CoA synthase	CDS	-1.51649	0.000309311	0.000701701	550.362	502.173	430.754	138.977	176.943	202.572
VC_RS09500	VC1974	menH	2-succinyl-6-hydroxy-2,4-cyclohexadiene-1-carboxylate synthase	CDS	-1.27968	6.46e-07	2.85e-06	232.913	286.956	195.663	86.4114	100.017	107.819
VC_RS09505	VC1975		2-succinyl-5-enolpyruvyl-6-hydroxy-3-cyclohexene-1-carboxylic-acid synthase	CDS	-0.131724	0.12004	0.157109	191.207	171.776	187.483	165.967	174.074	162.586
VC_RS09510	VC1976		isochorismate synthase MenF	CDS	0.273948	0.00241075	0.00447804	135.224	147.201	136.387	166.511	173.265	166.149
VC_RS09515	VC1977		pyridoxal phosphate-dependent aminotransferase	CDS	-0.538204	7.51e-06	2.53e-05	210.777	218.94	224.362	143.547	147.82	159.155
VC_RS09520	VC1978	yfbR	5'-deoxynucleotidase	CDS	-0.61602	3.83e-07	1.83e-06	40.5834	41.4547	43.4509	27.7518	26.7694	27.4495
VC_RS09525	VC1979		deoxyguanosinetriphosphate triphosphohydrolase family protein	CDS	-1.34636	6.04e-13	5.2e-11	190.244	179.968	183.996	70.3045	72.8803	74.8264
VC_RS09530	VC1980		DTW domain-containing protein	CDS	0.682671	1.67e-05	5.17e-05	16.8429	17.3762	15.6906	25.3575	28.1667	26.1299
VC_RS09535	VC1981	rrtA	rhombosortase	CDS	0.623928	1.29e-05	4.12e-05	21.1739	17.8727	19.4456	30.1461	28.8286	31.8045
VC_RS09540	VC1983		M3 family oligoendopeptidase	CDS	-0.0843102	0.222618	0.272328	350.493	320.219	340.633	311.473	331.528	311.051
VC_RS09545	VC1984	rnd	ribonuclease D	CDS	0.443475	8.61e-05	0.00022121	69.7777	72.7319	69.4678	98.9269	104.356	84.3282
VC_RS09550	VC1985	fadD	long-chain-fatty-acid--CoA ligase FadD	CDS	0.484105	1.85e-05	5.65e-05	185.111	194.117	194.054	267.832	270.268	263.674
VC_RS09555	VC1986		alpha/beta hydrolase	CDS	0.60854	0.000206411	0.00048602	54.2181	62.058	58.7392	91.0911	91.1188	84.0642
VC_RS09560	VC1987		Slp family lipoprotein	CDS	0.307118	0.0460465	0.0663242	75.7128	82.6612	72.8205	94.2472	95.2372	95.9414
VC_RS09565	VC1988		hypothetical protein	CDS	0.424325	0.000739478	0.0015624	30.7984	26.5608	28.2967	38.0907	35.0796	42.494
VC_RS09570	VC1989	tsaB	tRNA (adenosine(37)-N6)-threonylcarbamoyltransferase complex dimerization subunit type 1 TsaB	CDS	-0.0144555	0.912637	0.931322	78.1189	96.3139	91.9979	86.6291	88.1771	88.5512
VC_RS09575	VC1990		ATP-dependent DNA helicase	CDS	0.555488	7.08e-09	6.43e-08	130.091	127.343	128.207	192.412	189.518	184.889
VC_RS09585	VC1992	purU	formyltetrahydrofolate deformylase	CDS	-0.116291	0.385528	0.446023	241.094	240.537	277.871	249.984	233.202	217.749
VC_RS09590	VC1993		NADPH-dependent 2,4-dienoyl-CoA reductase	CDS	0.1199	0.217683	0.267401	36.0919	35.4971	39.5618	39.2878	40.8895	40.9104
VC_RS09595	VC1994	sppA	signal peptide peptidase SppA	CDS	-0.704308	5.9e-09	5.54e-08	345.199	345.29	390.387	221.035	214.155	228.438
VC_RS09600	VC1995	ansA	asparaginase	CDS	0.272954	0.00100627	0.00205256	105.709	101.775	103.263	124.829	130.243	120.356
VC_RS09605	VC1996		YeaC family protein	CDS	-0.730138	0.00107468	0.00217186	25.8258	26.5608	26.4192	17.3041	14.2672	16.1002
VC_RS09610	VC1997		DUF2989 domain-containing protein	CDS	0.102007	0.270897	0.324765	66.5695	56.3486	62.4942	65.8425	66.1145	67.5681
VC_RS09615	VC1998	msrB	peptide-methionine (R)-S-oxide reductase MsrB	CDS	-0.0336362	0.884346	0.908213	44.754	52.6251	36.075	44.4029	43.2428	41.5702
VC_RS09620	VC2000	gap	type I glyceraldehyde-3-phosphate dehydrogenase	CDS	-1.15836	4.06e-09	4.12e-08	9061.48	7955.83	7913.56	3627.76	3641.52	3900.34
VC_RS09625	VC2001		D-hexose-6-phosphate mutarotase	CDS	-1.39961	4.37e-11	1.13e-09	425.724	375.823	454.625	152.036	151.056	173.407
VC_RS09630	VC2002		DUF2860 domain-containing protein	CDS	-0.20762	0.0694726	0.0959655	108.115	119.896	126.061	102.192	102.297	102.144
VC_RS09635	VC2003	rlmA	23S rRNA (guanine(745)-N(1))-methyltransferase	CDS	0.328506	0.00371645	0.00664604	61.1156	57.838	67.8585	83.7995	81.9996	69.1517
VC_RS09640	VC2004		ChaN family lipoprotein	CDS	-0.692021	0.0021835	0.00410595	133.299	159.613	141.215	81.1876	88.1036	99.2407
VC_RS09645	VC2005		hypothetical protein	CDS	-0.256377	0.0188209	0.0290733	78.4398	79.6824	86.6335	64.863	64.7907	75.7502
VC_RS09650	VC2006		chemotaxis protein CheV	CDS	-1.47404	2e-12	1.04e-10	232.111	214.224	213.365	75.3107	71.6301	90.9266
VC_RS09655	VC2007		ROK family protein	CDS	-1.3617	2.44e-11	6.95e-10	128.487	121.385	140.813	52.3475	50.5971	49.2244
VC_RS09660	VC2008	pyk	pyruvate kinase	CDS	-0.562171	1.4e-06	5.64e-06	76.8357	74.4695	82.7444	51.6945	51.4796	55.6909
VC_RS09665	VC2009		patatin family protein	CDS	-1.15985	5.35e-11	1.29e-09	228.422	239.544	225.837	99.4711	103.033	107.951
VC_RS09670	VC2010	ynhF	YnhF family membrane protein	CDS	-1.14297	1.8e-05	5.52e-05	13.1535	10.1775	8.44878	5.22386	4.04482	5.27876
VC_RS09675	VC2011		porin family protein	CDS	-0.316238	0.0261226	0.0394235	47.1601	37.483	45.4625	35.1523	32.285	37.8751
VC_RS09680	VC2012		sodium-dependent transporter	CDS	-0.317456	0.00413827	0.00731901	63.5218	67.5191	66.6515	53.7623	54.1271	50.5441
VC_RS09690	VC2013	ptsG	PTS glucose transporter subunit IIBC	CDS	-0.604796	2.1e-06	8.08e-06	2434.68	2319.73	2355.87	1537.01	1721.04	1417.21
VC_RS09695	VC2014		YchF/TatD family DNA exonuclease	CDS	1.48323	3.24e-09	3.42e-08	21.6551	17.3762	22.396	57.789	63.3934	52.1277
VC_RS09700	VC2015		DNA polymerase III subunit delta'	CDS	1.42812	1.77e-10	3.27e-09	39.3001	40.9582	44.792	114.49	124.139	98.0529
VC_RS09705	VC2016		dTMP kinase	CDS	0.976337	1.75e-06	6.89e-06	52.614	42.1994	47.4741	93.9207	91.1188	96.0734
VC_RS09710	VC2017	mltG	endolytic transglycosylase MltG	CDS	1.27198	1.35e-08	1.12e-07	62.5593	64.292	61.6895	152.472	166.72	135.4
VC_RS09715	VC2018	pabC	aminodeoxychorismate lyase	CDS	0.867427	3.02e-08	2.21e-07	80.6855	88.6188	79.9282	151.492	138.627	164.169
VC_RS09720	VC2019	fabF	beta-ketoacyl-ACP synthase II	CDS	0.600171	3.81e-06	1.39e-05	1055.33	1045.55	1077.96	1686.98	1726.77	1404.94
VC_RS09725	VC2020	acpP	acyl carrier protein	CDS	0.207206	0.174617	0.22031	1409.67	1176.12	1173.58	1411.1	1433.26	1495.87
VC_RS09730	VC2021	fabG	3-oxoacyl-ACP reductase FabG	CDS	0.491564	1.25e-05	4.02e-05	589.983	578.38	549.707	809.046	864.415	741.798
VC_RS09735	VC2022	fabD	ACP S-malonyltransferase	CDS	0.142819	0.0789437	0.107556	488.123	531.961	517.119	572.993	607.018	516.79
VC_RS09740	VC2023		ketoacyl-ACP synthase III	CDS	0.46899	0.00012409	0.00030818	503.041	561.252	519.131	740.701	755.573	694.949
VC_RS09745	VC2024	plsX	phosphate acyltransferase PlsX	CDS	1.02203	3.95e-09	4.03e-08	211.9	225.643	220.473	462.421	484.055	389.308
VC_RS09750	VC2025	rpmF	50S ribosomal protein L32	CDS	1.22848	0.000126146	0.000312407	140.037	118.407	108.359	297.543	313.731	247.838
VC_RS09755	VC2026	yceD	23S rRNA accumulation protein YceD	CDS	1.08734	0.000241888	0.000562076	1278.94	1211.62	1189.8	2681.69	2898.59	2239.65
VC_RS09760	VC2027		septum formation inhibitor Maf	CDS	0.353274	0.0423139	0.0613724	83.7332	72.4837	70.0042	94.9002	103.4	90.5307
VC_RS09765	VC2028	rluC	23S rRNA pseudouridine(955/2504/2580) synthase RluC	CDS	0.872813	1.79e-07	9.42e-07	119.184	113.442	116.942	208.084	229.672	202.44
VC_RS09770	VC2030	rne	ribonuclease E	CDS	0.727312	3.89e-07	1.85e-06	1995.48	2187.42	2269.5	3749.76	3814.86	3117.5
VC_RS09775	VC2031		SulP family inorganic anion transporter	CDS	1.86778	1.5e-11	4.75e-10	31.6005	36.7383	31.2471	126.352	131.935	102.936
VC_RS09780	VC2032		DMT family transporter	CDS	0.0633523	0.496842	0.554502	51.4911	48.9017	54.5818	53.1093	55.1567	53.9753
VC_RS09785	VC2033	adhE	bifunctional acetaldehyde-CoA/alcohol dehydrogenase	CDS	-2.00646	1.49e-07	7.97e-07	10751.7	8651.87	10407.2	2095.1	2186.12	3138.62
VC_RS09790	VC2035		YchE family NAAT transporter	CDS	2.37889	3.95e-13	3.78e-11	26.9486	26.0643	28.1626	139.085	155.248	128.802
VC_RS09795	VC2036	asd	aspartate-semialdehyde dehydrogenase	CDS	-1.52483	6.86e-14	1.27e-11	1103.61	1070.38	1173.44	380.363	390.362	392.608
VC_RS09800	VC2037	nhaC	Na+/H+ antiporter NhaC	CDS	0.033527	0.813208	0.8477	435.028	393.199	458.514	444.464	463.316	409.5
VC_RS09805	VC2038		Hpt domain-containing protein	CDS	1.02201	1.45e-05	4.59e-05	14.2764	11.4187	13.2767	27.9694	28.9021	22.6987
VC_RS09810	VC2039	yejK	nucleoid-associated protein YejK	CDS	-0.155066	0.0133792	0.0213092	149.34	146.705	153.017	134.406	133.773	135.268
VC_RS09815	VC2040		YejL family protein	CDS	-0.00810714	0.970239	0.977474	147.255	179.223	154.358	171.408	106.563	200.593
VC_RS09820	VC2041		DUF3413 domain-containing protein	CDS	0.967162	0.0125178	0.0200546	267.401	261.14	266.472	517.054	534.358	502.934
VC_RS09835	VC2042		histone deacetylase	CDS	0.682122	8.68e-06	2.88e-05	32.4025	36.7383	36.075	55.0682	56.7746	56.7467
VC_RS09840	VC2043		DNA topoisomerase III	CDS	0.236275	0.00876277	0.0144508	77.4773	90.8528	89.4498	100.124	107.813	95.1496
VC_RS09845	VC2044		Grx4 family monothiol glutaredoxin	CDS	0.405696	0.00564339	0.00974033	178.374	181.457	162.538	239.754	209.301	242.823
VC_RS09850	VC2045	sodB	superoxide dismutase [Fe]	CDS	0.753357	0.0012683	0.00252875	449.465	446.569	530.396	874.671	815.951	714.48
VC_RS09855	VC2046		hypothetical protein	CDS	0.464444	0.000120013	0.000299313	52.2932	53.6181	47.6082	74.6577	66.2615	70.6034
VC_RS09860	VC2047		SDR family oxidoreductase	CDS	0.5023	1.83e-05	5.6e-05	50.0475	47.164	50.5586	71.1752	69.3503	69.1517
VC_RS09865	VC2048		VacJ family lipoprotein	CDS	0.240649	0.0149969	0.0236832	99.2929	98.2998	106.884	121.673	121.933	116.397
VC_RS09870	VC2049	ccmI	c-type cytochrome biogenesis protein CcmI	CDS	0.320623	0.00860707	0.0142139	149.34	127.343	156.101	172.17	189.96	179.214
VC_RS09875	VC2050		cytochrome c-type biogenesis protein CcmH	CDS	-0.211079	0.0565729	0.0799247	112.928	112.449	110.236	91.2	96.1197	102.672
VC_RS09880	VC2051		DsbE family thiol:disulfide interchange protein	CDS	-0.166924	0.171217	0.216483	89.8288	78.9377	84.6219	74.6577	79.8669	71.2632
VC_RS09885	VC2052		heme lyase CcmF/NrfE family subunit	CDS	-0.153522	0.268849	0.322637	270.609	265.112	267.679	241.821	257.398	222.896
VC_RS09890	VC2053	ccmE	cytochrome c maturation protein CcmE	CDS	-0.420575	0.000170887	0.000409735	108.115	116.421	110.773	84.8878	81.926	83.5364
VC_RS09895	VC2054	ccmD	heme exporter protein CcmD	CDS	-0.402955	0.0127827	0.020405	25.6654	27.802	25.6146	16.9776	20.5183	22.1708
VC_RS09900	VC2055		heme ABC transporter permease	CDS	-0.111068	0.470135	0.529707	127.846	145.712	105.275	106.763	125.757	116.925
VC_RS09905	VC2056	ccmB	heme exporter protein CcmB	CDS	0.664387	2.9e-07	1.44e-06	42.1874	41.9512	41.7075	65.1895	70.6005	63.4771
VC_RS09910	VC2057	ccmA	cytochrome c biogenesis heme-transporting ATPase CcmA	CDS	0.242891	0.0140756	0.0223078	74.59	87.6258	71.2112	91.6353	88.9861	94.7537
VC_RS09915	VC2058		DUF2802 domain-containing protein	CDS	0.0115287	0.906549	0.92698	99.7741	93.8316	106.75	100.451	103.989	98.7128
VC_RS09920	VC2059		chemotaxis protein CheW	CDS	-0.804454	5.56e-07	2.51e-06	324.827	308.552	314.751	176.523	157.895	208.907
VC_RS09925	VC2060		chemotaxis protein CheW	CDS	-0.346886	0.00751259	0.0125648	276.384	287.701	274.384	219.511	226.142	213.394
VC_RS09930	VC2061		ParA family protein	CDS	-0.0709256	0.383971	0.444512	155.596	152.663	148.591	137.018	155.027	142.658
VC_RS09935	VC2062		chemotaxis response regulator protein-glutamate methylesterase	CDS	-0.546888	2.93e-06	1.1e-05	342.472	347.773	310.727	222.558	243.94	218.277
VC_RS09940	VC2063		chemotaxis protein CheA	CDS	-0.655762	5.31e-08	3.45e-07	715.903	722.851	698.433	449.797	461.772	444.867
VC_RS09945	VC2064		protein phosphatase CheZ	CDS	-0.830155	3.1e-08	2.26e-07	346.482	403.128	380.598	219.185	223.715	192.411
VC_RS09950	VC2065	cheY	chemotaxis protein CheY	CDS	-1.02531	1.84e-09	2.07e-08	302.851	335.858	280.687	150.621	149.953	150.841
VC_RS09955	VC2066		RNA polymerase sigma factor FliA	CDS	-0.682483	7.93e-08	4.74e-07	227.78	221.671	240.053	139.738	152.968	136.852
VC_RS09960	VC2067		MinD/ParA family protein	CDS	-0.887595	2.81e-07	1.4e-06	224.251	249.721	241.26	127.332	129.655	129.462
VC_RS09965	VC2068	flhF	flagellar biosynthesis protein FlhF	CDS	-1.15915	4.04e-11	1.06e-09	234.357	258.906	253.061	115.796	109.799	108.478
VC_RS09970	VC2069	flhA	flagellar biosynthesis protein FlhA	CDS	-1.03817	1.34e-09	1.6e-08	199.548	194.117	206.526	94.3561	100.385	97.5251
VC_RS09975	VC2070	sixA	phosphohistidine phosphatase SixA	CDS	-0.425275	0.00203961	0.00386412	41.3854	37.7312	37.2819	28.4048	33.6088	24.1503
VC_RS09980	VC2072		insulinase family protein	CDS	0.183861	0.0113415	0.0183026	136.026	141.74	139.874	159.872	162.161	152.16
VC_RS09985	VC2073		VOC family protein	CDS	0.447882	0.0021911	0.00411587	27.4299	24.3267	26.8215	35.6964	35.0796	36.9513
VC_RS09990	VC2074	argS	arginine--tRNA ligase	CDS	-0.166416	0.0218143	0.0333913	338.622	339.581	332.855	308.97	290.271	301.681
VC_RS09995	VC2075		HIT domain-containing protein	CDS	-0.122289	0.241714	0.293055	68.9757	54.611	54.85	53.7623	50.3029	60.4418
VC_RS10000	VC2076		iron transporter FeoC	CDS	-0.866963	0.00247479	0.00458204	99.7741	66.0297	86.7677	39.0702	40.6689	60.0459
VC_RS10005	VC2077	feoB	Fe(2+) transporter permease subunit FeoB	CDS	-0.554916	0.0115616	0.0186322	568.809	494.23	519.935	315.935	329.91	432.198
VC_RS10010	VC2078		ferrous iron transport protein A	CDS	-1.35061	3.03e-05	8.64e-05	107.795	114.931	90.5227	30.1461	34.1971	59.1221
VC_RS10015	VC2080		AraC family transcriptional regulator	CDS	0.0986143	0.171682	0.216994	150.303	141.74	139.204	153.125	158.631	149.917
VC_RS10020	VC2081	znuA	zinc ABC transporter substrate-binding protein ZnuA	CDS	0.166496	0.107316	0.141979	69.2965	63.2991	76.039	78.2491	73.3216	83.5364
VC_RS10025	VC2082	znuC	zinc ABC transporter ATP-binding protein ZnuC	CDS	0.685583	3.05e-06	1.13e-05	93.6786	88.3705	97.3622	153.778	166.279	129.462
VC_RS10030	VC2083	znuB	zinc ABC transporter permease subunit ZnuB	CDS	1.11113	4.3e-09	4.27e-08	48.6038	49.8946	45.0602	99.5799	118.256	91.1906
VC_RS10035	VC2084	sucD	succinate--CoA ligase subunit alpha	CDS	-0.801908	7.19e-08	4.4e-07	681.736	661.29	706.613	401.149	401.541	372.944
VC_RS10040	VC2085	sucC	ADP-forming succinate--CoA ligase subunit beta	CDS	-0.657264	8.38e-08	4.94e-07	694.408	698.524	738.263	438.369	455.226	457.8
VC_RS10045	VC2086	odhB	2-oxoglutarate dehydrogenase complex dihydrolipoyllysine-residue succinyltransferase	CDS	-0.277597	0.0189143	0.0291923	493.256	468.91	478.362	376.662	445.151	366.346
VC_RS10050	VC2087	sucA	2-oxoglutarate dehydrogenase E1 component	CDS	-0.554081	3.28e-06	1.21e-05	1252.63	1257.79	1265.44	848.443	932.295	790.758
VC_RS10055	VC2088		succinate dehydrogenase iron-sulfur subunit	CDS	0.0194254	0.849896	0.878698	120.306	107.484	119.624	119.278	129.287	103.596
VC_RS10060	VC2089	sdhA	succinate dehydrogenase flavoprotein subunit	CDS	-0.0150804	0.864233	0.889971	423.318	424.973	436.386	418.236	466.331	386.537
VC_RS10065	VC2090	sdhD	succinate dehydrogenase, hydrophobic membrane anchor protein	CDS	-0.192158	0.0981048	0.131214	104.426	106.491	96.8257	91.6353	100.826	76.0141
VC_RS10070	VC2091	sdhC	succinate dehydrogenase cytochrome b556 subunit	CDS	-0.494853	0.00212576	0.00401016	212.862	245.501	192.579	161.504	146.57	153.348
VC_RS10075	VC2092		citrate synthase	CDS	-1.13138	6.78e-11	1.53e-09	863.96	881.968	871.834	398.32	406.689	389.836
VC_RS10080	VC2093		Nif3-like dinuclear metal center hexameric protein	CDS	0.383669	0.000249753	0.000577319	71.3818	65.0367	71.3453	87.9351	96.5609	86.8356
VC_RS10085	VC2094		DUF1853 family protein	CDS	0.132898	0.143427	0.184578	98.9721	94.0799	105.945	115.143	107.372	105.839
VC_RS10090	VC2095	pgm	phosphoglucomutase (alpha-D-glucose-1,6-bisphosphate-dependent)	CDS	-0.1598	0.0871301	0.117692	469.516	480.825	493.114	425.963	457.433	408.576
VC_RS10095	VC2096	seqA	replication initiation negative regulator SeqA	CDS	0.314603	0.000815786	0.00170429	176.289	168.798	161.868	216.682	209.816	203.892
VC_RS10100	VC2097		alpha/beta fold hydrolase	CDS	-0.297148	0.0101913	0.016628	72.3442	71.739	73.3569	53.1093	60.2311	63.741
VC_RS10105	VC2098		DUF2788 domain-containing protein	CDS	0.574384	0.000320393	0.00072498	134.904	116.669	124.586	180.332	191.357	188.98
VC_RS10110	VC2099	fldA	flavodoxin FldA	CDS	0.416177	0.0238086	0.0361935	202.115	175.748	179.302	256.622	266.591	220.256
VC_RS10115	VC2100		LrgB family protein	CDS	1.10589	5.69e-08	3.64e-07	19.0886	17.128	20.5185	38.6348	39.5657	45.1334
VC_RS10120	VC2101		CidA/LrgA family protein	CDS	0.798169	0.00104028	0.00211583	10.4266	14.1492	10.8627	22.5279	15.1497	23.6224
VC_RS10125	VC2103		LysR family transcriptional regulator	CDS	-0.0969274	0.455807	0.516027	17.1637	20.1068	18.1045	18.1747	17.7972	15.3084
VC_RS10130	VC2105		DUF4442 domain-containing protein	CDS	0.441663	0.0281024	0.0421596	10.2661	12.4116	9.78986	15.3451	14.2672	13.8567
VC_RS10135	VC2106	fur	ferric iron uptake transcriptional regulator	CDS	-0.159937	0.0795499	0.10828	684.142	695.546	712.112	614.566	592.383	665.52
VC_RS10140	VC2107		aspartate-semialdehyde dehydrogenase	CDS	0.692397	1.38e-06	5.56e-06	191.047	186.919	184.8	310.167	314.467	284.657
VC_RS10145	VC2108		4-phosphoerythronate dehydrogenase	CDS	0.779693	7.92e-09	7.04e-08	140.839	162.095	153.285	265.982	281.667	234.773
VC_RS10150	VC2109	fabB	beta-ketoacyl-ACP synthase I	CDS	-0.201728	0.0173477	0.0270336	843.749	836.789	847.963	757.896	740.129	700.491
VC_RS10155	VC2110	mnmC	bifunctional tRNA (5-methylaminomethyl-2-thiouridine)(34)-methyltransferase MnmD/FAD-dependent 5-carboxymethylaminomethyl-2-thiouridine(34) oxidoreductase MnmC	CDS	0.13146	0.163753	0.207938	50.5287	48.4052	53.1066	58.6596	54.8625	53.3155
VC_RS10160	VC2111		NAD(P)H-dependent oxidoreductase	CDS	0.0934064	0.527399	0.584915	89.1871	75.9589	87.5723	94.6826	84.7206	91.0586
VC_RS10165	VC2112		YfcL family protein	CDS	-0.259925	0.0455103	0.0656588	42.027	46.4193	45.1943	34.8258	31.4761	45.7932
VC_RS10170	VC2113		elongation factor P hydroxylase	CDS	0.658802	0.00040551	0.000899748	40.4229	42.1994	35.2703	61.8157	68.9091	54.2392
VC_RS10175	VC2115		trimeric intracellular cation channel family protein	CDS	1.74947	1.38e-12	8.13e-11	30.9588	32.0219	29.5037	103.824	101.562	105.047
VC_RS10180	VC2116	aroC	chorismate synthase	CDS	-0.656616	1.65e-08	1.31e-07	591.907	645.403	646.131	402.238	383.596	408.972
VC_RS10185	VC2118	prmB	50S ribosomal protein L3 N(5)-glutamine methyltransferase	CDS	0.269275	0.00241618	0.00448157	250.077	238.303	259.498	292.863	319.1	289.54
VC_RS10190	VC2119	smrB	endonuclease SmrB	CDS	-0.541618	0.0193133	0.0297691	150.142	175.748	156.235	111.007	100.826	119.3
VC_RS10195	VC2120	flhB	flagellar biosynthesis protein FlhB	CDS	0.421612	0.000235642	0.000549367	57.9075	51.384	49.4857	68.5632	77.7341	66.1165
VC_RS10200	VC2121	fliR	flagellar type III secretion system protein FliR	CDS	0.358156	0.0105657	0.0171602	34.0066	27.5537	31.5153	37.5465	44.9343	37.0833
VC_RS10205	VC2122	fliQ	flagellar biosynthesis protein FliQ	CDS	-0.123133	0.430482	0.49192	23.7405	22.5891	25.7487	23.9427	21.5479	20.9831
VC_RS10210	VC2123	fliP	flagellar type III secretion system pore protein FliP	CDS	-0.132381	0.0944203	0.126717	86.4602	91.1011	89.1816	79.1198	85.0148	78.9174
VC_RS10215	VC2124	fliO	flagellar biosynthetic protein FliO	CDS	0.00580067	0.968999	0.977284	22.9384	18.8656	23.8712	21.4396	24.4896	20.3232
VC_RS10220	VC2125	fliN	flagellar motor switch protein FliN	CDS	-0.795968	7.3e-06	2.47e-05	61.2761	78.9377	67.7244	45.3823	34.859	39.3268
VC_RS10225	VC2126	fliM	flagellar motor switch protein FliM	CDS	-0.38011	0.000235565	0.000549367	126.883	121.385	121.233	91.7441	101.047	90.9266
VC_RS10230	VC2127	fliL	flagellar basal body-associated protein FliL	CDS	-0.363644	0.00490039	0.00856419	101.699	95.0728	99.1056	73.6783	78.9108	77.4658
VC_RS10235	VC2128		flagellar hook-length control protein FliK	CDS	-0.945613	5.23e-07	2.38e-06	290.019	290.679	291.148	154.866	141.937	155.987
VC_RS10245	VC2129	fliJ	flagella biosynthesis chaperone FliJ	CDS	-0.664403	4.71e-05	0.000127958	23.7405	22.8373	20.5185	14.3656	15.591	11.8772
VC_RS10250	VC2130	fliI	flagellar protein export ATPase FliI	CDS	-0.502807	1.52e-05	4.75e-05	108.436	94.8245	106.213	70.4133	77.6606	70.4714
VC_RS10255	VC2131	fliH	flagellar assembly protein FliH	CDS	-0.693876	7.38e-07	3.21e-06	130.091	122.875	120.563	73.4606	74.1306	83.5364
VC_RS10260	VC2132	fliG	flagellar motor switch protein FliG	CDS	-0.978845	6.87e-10	9.39e-09	211.418	193.869	189.494	91.853	98.473	111.646
VC_RS10265	VC2133	fliF	flagellar basal body M-ring protein FliF	CDS	-0.934362	9.5e-10	1.22e-08	227.459	230.111	232.543	117.428	127.89	115.605
VC_RS10270	VC2134	fliE	flagellar hook-basal body complex protein FliE	CDS	-1.18527	9.11e-09	7.96e-08	77.4773	70.0014	75.9049	32.3227	33.9765	31.9365
VC_RS10275	VC2135		sigma-54-dependent Fis family transcriptional regulator	CDS	-0.932777	8.31e-09	7.33e-08	192.33	177.982	195.931	95.2267	95.752	105.971
VC_RS10280	VC2136		PAS domain-containing protein	CDS	-0.401824	1.46e-05	4.62e-05	125.439	105.002	116.942	87.1732	90.1628	85.9118
VC_RS10285	VC2137		sigma-54-dependent Fis family transcriptional regulator	CDS	-0.279639	0.000323909	0.000731068	411.608	382.029	377.111	315.064	316.011	333.486
VC_RS10290	VC2138	fliS	flagellar export chaperone FliS	CDS	-0.0175809	0.908857	0.928327	135.866	122.13	126.866	119.822	132.008	128.538
VC_RS10295	VC2139		flagellar protein FliT	CDS	-0.661959	0.000120194	0.000299555	85.4977	94.3281	86.4994	54.5241	52.9504	60.8377
VC_RS10300	VC2140	fliD	flagellar filament capping protein FliD	CDS	-0.332114	0.00233237	0.00434664	366.213	329.9	353.642	281	298.949	253.908
VC_RS10305	VC2141	flaG	flagellar protein FlaG	CDS	-0.749948	1.6e-08	1.29e-07	279.913	261.636	257.218	153.342	158.41	163.246
VC_RS10310	VC2142		flagellin	CDS	-0.538197	4.19e-07	1.96e-06	625.593	578.38	597.45	402.346	425.662	412.535
VC_RS10315	VC2143		flagellin	CDS	-0.88289	1.21e-07	6.74e-07	1391.7	1406.23	1360.66	730.035	778.812	746.153
VC_RS10320	VC2144		flagellin	CDS	0.127623	0.141079	0.181755	65.4467	57.0933	65.3104	70.8487	70.8947	63.873
VC_RS10325	VC2145		Dyp-type peroxidase	CDS	-1.09869	1.38e-05	4.38e-05	438.557	375.326	401.921	181.42	195.916	190.431
VC_RS10330	VC2146		DUF2919 domain-containing protein	CDS	-0.448315	7.75e-05	0.00020047	140.678	130.322	145.507	99.2534	99.4291	107.027
VC_RS10335	VC2147		DUF2956 domain-containing protein	CDS	-1.17584	2.01e-05	6.05e-05	84.5353	91.5975	82.208	37.873	31.6232	45.2654
VC_RS10340	VC2149		helix-turn-helix domain-containing protein	CDS	-1.52219	0.00013837	0.00034053	127.525	91.5975	108.091	34.3904	33.903	46.4531
VC_RS10345	VC2150		ArsC family reductase	CDS	-0.866714	7.15e-07	3.12e-06	78.4398	93.8316	94.8141	43.5322	48.9791	53.9753
VC_RS10350	VC2152	dapE	succinyl-diaminopimelate desuccinylase	CDS	-0.776782	9.3e-07	3.92e-06	195.378	229.118	240.455	133.97	139.51	114.285
VC_RS10355	VC2153		M15 family metallopeptidase	CDS	-0.495806	4.44e-06	1.59e-05	132.497	135.783	144.032	93.0501	101.047	98.3169
VC_RS10360	VC2154		DUF2897 family protein	CDS	-0.752105	2.29e-05	6.75e-05	168.589	203.798	185.605	112.313	110.313	108.347
VC_RS10365	VC2156	bamC	outer membrane protein assembly factor BamC	CDS	0.17758	0.0364952	0.0536811	375.356	381.036	356.592	412.141	439.341	406.992
VC_RS10370	VC2157	dapA	4-hydroxy-tetrahydrodipicolinate synthase	CDS	-1.15503	9.2e-11	1.95e-09	662.006	623.807	647.74	281.218	267.694	319.629
VC_RS10375	VC2159		glycine cleavage system protein R	CDS	-0.64204	2.64e-07	1.32e-06	115.975	109.967	103.129	66.3866	74.2777	69.9436
VC_RS10380	VC2160	bcp	thioredoxin-dependent thiol peroxidase	CDS	-0.736639	4.14e-05	0.00011334	162.494	133.797	144.166	87.3909	82.5879	94.8857
VC_RS10385	VC2161	mlp24	methyl-accepting chemotaxis protein Mlp24	CDS	-0.78735	3.71e-08	2.6e-07	229.865	204.047	234.286	123.849	123.845	139.887
VC_RS10390	VC2162		AI-2E family transporter	CDS	0.308113	0.00512747	0.00891701	141.641	128.584	151.81	177.938	186.282	158.759
VC_RS10395	VC2163		sulfurtransferase TusA family protein	CDS	-0.103899	0.459444	0.519314	52.9348	56.8451	56.057	47.6678	47.6554	59.2541
VC_RS10400	VC2164		M48 family metallopeptidase	CDS	-0.242765	0.00734188	0.01232	326.752	349.262	349.35	290.904	286.594	289.012
VC_RS10405	VC2165	arsC	arsenate reductase (glutaredoxin)	CDS	0.12966	0.262487	0.315645	56.143	62.5544	54.3136	58.2243	62.2903	68.3599
VC_RS10410	VC2166	wrbA	NAD(P)H:quinone oxidoreductase	CDS	0.1359	0.0967052	0.129587	102.982	124.861	118.819	121.346	129.508	129.594
VC_RS10415	VC2167		DUF2069 domain-containing protein	CDS	0.484307	0.000214572	0.00050423	62.2385	63.0509	55.6547	84.779	84.5736	83.2724
VC_RS10420	VC2168		DUF2066 domain-containing protein	CDS	0.100136	0.313452	0.370634	109.399	96.3139	108.761	108.395	114.579	114.681
VC_RS10425	VC2171		uracil-xanthine permease	CDS	-0.0121339	0.879387	0.903907	271.892	273.551	294.903	286.986	293.433	252.853
VC_RS10430	VC2172	ybaK	Cys-tRNA(Pro) deacylase	CDS	-0.780523	3.12e-05	8.84e-05	70.4193	56.1004	66.7856	38.526	38.389	35.8956
VC_RS10435	VC2174		bifunctional UDP-sugar hydrolase/5'-nucleotidase	CDS	-1.59816	1.79e-12	9.43e-11	415.779	419.015	444.433	143.33	143.334	135.796
VC_RS10440	VC2175	kdsA	3-deoxy-8-phosphooctulonate synthase	CDS	0.235821	0.00393127	0.00698433	237.244	210.501	222.216	266.199	272.695	250.213
VC_RS10445	VC2176		tetratricopeptide repeat protein	CDS	0.0424049	0.727891	0.771721	175.808	193.124	177.022	189.365	196.946	175.387
VC_RS10450	VC2177		SirB2 family protein	CDS	0.781878	1.5e-05	4.72e-05	39.4605	37.9795	38.3548	68.6721	73.2481	56.8786
VC_RS10455	VC2178	prmC	peptide chain release factor N(5)-glutamine methyltransferase	CDS	0.369208	0.0413477	0.0600202	117.74	147.201	146.446	188.821	189.96	151.896
VC_RS10460	VC2179	prfA	peptide chain release factor 1	CDS	0.33256	0.000157112	0.000380313	192.971	196.351	200.089	246.936	260.781	234.377
VC_RS10465	VC2180	hemA	glutamyl-tRNA reductase	CDS	0.815141	1.69e-08	1.34e-07	244.302	248.48	257.487	457.959	455.006	407.124
VC_RS10470	VC2181	lolB	lipoprotein localization protein LolB	CDS	0.363071	0.0276974	0.0416049	121.269	131.811	136.924	170.32	162.749	168.656
VC_RS10475	VC2182	ispE	4-(cytidine 5'-diphospho)-2-C-methyl-D-erythritol kinase	CDS	-0.124168	0.681982	0.730931	390.274	555.046	443.762	465.142	381.316	427.448
VC_RS10480	VC2183		ribose-phosphate pyrophosphokinase	CDS	1.17463	1.48e-10	2.87e-09	531.113	518.804	546.891	1228.81	1263.46	1112.5
VC_RS10485	VC2184	pth	aminoacyl-tRNA hydrolase	CDS	1.56725	5.58e-10	7.93e-09	97.8492	111.704	121.77	347.714	346.163	288.088
VC_RS10490	VC2185	ychF	redox-regulated ATPase YchF	CDS	0.705958	6.09e-08	3.84e-07	344.076	361.426	367.857	602.921	609.665	538.169
VC_RS10575	VC2187		flagellin	CDS	-1.38223	7.76e-08	4.68e-07	1678.03	1645.28	1730.39	613.913	573.556	751.563
VC_RS10580	VC2188		flagellin	CDS	-1.57347	2.13e-12	1.09e-10	710.77	646.396	647.472	224.844	227.098	221.576
VC_RS10585	VC2190	flgL	flagellar hook-associated protein FlgL	CDS	-1.333	3.02e-10	4.94e-09	186.395	196.848	170.317	71.7193	75.5279	72.187
VC_RS10590	VC2191	flgK	flagellar hook-associated protein FlgK	CDS	-1.54107	5.59e-07	2.51e-06	271.09	280.005	256.95	94.1384	98.473	84.7241
VC_RS10595	VC2192	flgJ	flagellar assembly peptidoglycan hydrolase FlgJ	CDS	-1.94078	4.77e-13	4.44e-11	133.299	140.003	124.452	36.0229	32.3586	35.2357
VC_RS10600	VC2193		flagellar basal body P-ring protein FlgI	CDS	-2.0615	2.17e-14	7.67e-12	159.446	152.911	152.749	35.6964	39.4922	36.0275
VC_RS10605	VC2194	flgH	flagellar basal body L-ring protein FlgH	CDS	-1.77633	3.93e-13	3.78e-11	143.084	129.577	127.805	42.0086	35.5209	39.5907
VC_RS10610	VC2195	flgG	flagellar basal-body rod protein FlgG	CDS	-1.52541	5.68e-12	2.37e-10	172.439	181.706	176.083	60.4009	57.8042	66.1165
VC_RS10615	VC2196	flgF	flagellar basal-body rod protein FlgF	CDS	-1.72854	9.87e-10	1.25e-08	234.036	240.288	259.767	69.6515	77.3664	74.4305
VC_RS10620	VC2197	flgE	flagellar hook protein FlgE	CDS	-1.22181	1.81e-11	5.63e-10	670.668	693.063	646.131	299.284	289.609	272.648
VC_RS10625	VC2198	flgD	flagellar hook assembly protein FlgD	CDS	-0.956392	2.36e-10	4.06e-09	365.411	381.284	355.385	194.915	191.504	181.325
VC_RS10630	VC2199	flgC	flagellar basal body rod protein FlgC	CDS	-0.833685	2.95e-06	1.11e-05	196.019	176.741	175.681	106.11	107.225	94.2258
VC_RS10635	VC2200	flgB	flagellar basal body rod protein FlgB	CDS	-1.81187	1.07e-06	4.46e-06	386.905	457.491	399.373	113.837	105.827	134.74
VC_RS10640	VC2201		protein-glutamate O-methyltransferase	CDS	-0.113767	0.286349	0.3414	236.282	197.096	223.155	200.792	207.463	198.877
VC_RS10645	VC2202		chemotaxis protein CheV	CDS	-0.52416	2.73e-06	1.03e-05	321.779	284.474	307.241	204.057	212.316	219.068
VC_RS10650	VC2203	flgA	flagellar basal body P-ring formation protein FlgA	CDS	-0.365361	0.00010916	0.000274177	152.067	143.726	149.932	113.401	114.432	118.376
VC_RS10655	VC2204	flgM	flagellar biosynthesis anti-sigma factor FlgM	CDS	0.0793666	0.535644	0.592204	178.695	142.982	161.466	168.252	179.664	162.982
VC_RS10660	VC2205		molecular chaperone	CDS	-0.15791	0.0357662	0.0527183	174.845	170.039	184.934	158.784	147.526	169.052
VC_RS10665	VC2206	flgP	flagellar assembly lipoprotein FlgP	CDS	-1.46973	2.85e-13	3.36e-11	129.77	125.605	123.379	47.9943	44.2724	44.4735
VC_RS10670	VC2207		membrane protein	CDS	-1.75201	3.49e-13	3.78e-11	182.384	170.039	151.81	50.1709	47.9495	51.5999
VC_RS10675	VC2208		hypothetical protein	CDS	-0.325089	0.00187848	0.00360323	82.45	82.413	84.3537	65.0806	63.7611	70.3395
VC_RS10680	VC2209		amino acid adenylation domain-containing protein	CDS	-1.84301	1.31e-06	5.31e-06	2276.36	3039.85	2429.36	616.634	579.586	963.11
VC_RS10685	VC2210		siderophore-interacting protein	CDS	-2.55177	1.36e-07	7.43e-07	1174.83	1527.37	1291.05	185.338	157.527	338.896
VC_RS10690	VC2211		TonB-dependent siderophore receptor	CDS	-2.41917	8.03e-06	2.69e-05	5683.75	7154.79	6023.18	1165.68	702.255	1659.25
[truncated: 1,451 more rows]
