# Supplementary material for: Quantitative input–output dynamics of a c-di-GMP signal transduction cascade in Vibrio cholerae
Source: PLoS Biol. 2022 Mar 18;20(3):e3001585. doi: 10.1371/journal.pbio.3001585 (PMC8967002; doi:10.1371/journal.pbio.3001585)
Supplement: S8 Data — (XLSX) [file pbio.3001585.s018.xlsx]

## Sheet: Supplementary Data 7
Locustag	VC_ID	Gene	Description	FeatureType	logFC	PValue	FDR	WT-1	WT-2	WT-3	Ptac-nspS-mbaA-1	Ptac-nspS-mbaA-2	Ptac-nspS-mbaA-3
VC_RS00005	VC0002	mioC	FMN-binding protein MioC	CDS	-0.131947	0.0396933	0.0526642	130.523	115.493	120.754	118.179	114.156	102.31
VC_RS00010	VC0003	mnmE	tRNA uridine-5-carboxymethylaminomethyl(34) synthesis GTPase MnmE	CDS	-0.091841	0.0654797	0.0837699	222.043	203.422	201.24	194.078	210.819	183.114
VC_RS00015	VC0004	yidC	membrane protein insertase YidC	CDS	-0.899685	1.29e-09	5.36e-09	1204.98	1191.71	1204.48	694.077	466.318	769.769
VC_RS00020	VC0005	yidD	membrane protein insertion efficiency factor YidD	CDS	-0.436976	0.000485861	0.000849011	80.0388	81.8431	80.3408	64.5202	42.741	71.6044
VC_RS00025	VC0006	rnpA	ribonuclease P protein component	CDS	-0.604336	1.44e-06	3.7e-06	204.574	213.624	209.332	144.858	97.7452	170.114
VC_RS00030	VC0007	rpmH	50S ribosomal protein L34	CDS	-0.679696	1.05e-09	4.46e-09	128.326	126.367	122.643	81.4153	63.6606	90.434
VC_RS00035	VC0008		amino acid ABC transporter ATP-binding protein	CDS	-0.258367	0.0483864	0.0631442	16.2604	18.1227	18.6557	13.3609	13.1649	17.8363
VC_RS00040	VC0009		amino acid ABC transporter permease	CDS	-0.173251	0.134869	0.163924	15.9308	18.2122	16.7175	15.1711	12.9395	17.0158
VC_RS00045	VC0010		amino acid ABC transporter substrate-binding protein	CDS	-0.454761	0.000211593	0.000389135	39.6623	44.7922	41.6726	30.687	32.3262	29.065
VC_RS00050	VC0012	dnaA	chromosomal replication initiator protein DnaA	CDS	-0.0876735	0.177343	0.21096	360.092	359.456	345.931	325.36	325.742	351.544
VC_RS00055	VC0013	dnaN	DNA polymerase III subunit beta	CDS	-0.374167	5.26e-07	1.45e-06	261.595	276.36	272.858	214.033	200.856	210.71
VC_RS00060	VC0014	recF	DNA replication/repair protein RecF	CDS	-0.136088	0.0135578	0.0193366	166.889	164.178	170.906	151.452	143.146	162.168
VC_RS00065	VC0015	gyrB	DNA topoisomerase (ATP-hydrolyzing) subunit B	CDS	-0.485816	8.17e-06	1.85e-05	1063.74	1039.53	1041.09	762.821	654.64	827.855
VC_RS00070	VC0015a		hypothetical protein	CDS	0.152631	0.261003	0.301067	18.4029	21.1655	17.8804	20.6448	26.6455	16.6703
VC_RS00075	VC0018		Hsp20 family protein	CDS	1.98566	5.23e-13	4.22e-12	24.9949	27.5197	30.1884	89.7335	165.013	73.2023
VC_RS00080	VC0019		valine--pyruvate transaminase	CDS	0.35529	0.000157903	0.000297274	168.318	190.177	176.042	221.403	258.385	204.146
VC_RS00085	VC0020	glyS	glycine--tRNA ligase subunit beta	CDS	-1.02712	8.72e-17	1.93e-15	971.452	965.158	941.412	458.02	445.985	508.184
VC_RS00090	VC0021	glyQ	glycine--tRNA ligase subunit alpha	CDS	-0.991685	2.22e-15	3.38e-14	547.362	525.783	532.537	264.632	257.393	285.424
VC_RS00095	VC0022		TMEM165/GDT1 family protein	CDS	0.104085	0.328927	0.373041	54.3846	58.4402	57.3725	57.0209	56.6273	69.3155
VC_RS00100	VC0023		hypothetical protein	CDS	-0.205502	0.186689	0.220902	11.0417	11.2316	12.2595	9.65433	7.61944	12.6539
VC_RS00105	VC0024	tusA	sulfurtransferase TusA	CDS	0.190691	0.198632	0.23395	13.6786	15.0351	14.5369	15.6021	14.6978	19.0887
VC_RS00110	VC0025		hypothetical protein	CDS	-0.128176	0.220194	0.257318	35.3225	36.1112	37.3599	33.2299	30.1621	36.1477
VC_RS00115	VC0026		oxidoreductase	CDS	0.714205	2.93e-07	8.31e-07	76.3032	89.0027	79.614	126.325	160.73	114.964
VC_RS00120	VC0027	ilvA	threonine ammonia-lyase, biosynthetic	CDS	-0.309527	0.000279861	0.000507896	291.589	273.138	292.193	206.922	259.827	224.703
VC_RS00125	VC0028	ilvD	dihydroxy-acid dehydratase	CDS	-0.459566	2.93e-06	7.05e-06	451.282	419.06	448.174	289.199	368.618	301.015
VC_RS00130	VC0029	ilvE	branched-chain-amino-acid transaminase	CDS	-0.558478	5.74e-08	1.83e-07	314.277	305.178	315.888	189.94	242.514	202.678
VC_RS00135	VC0030	ilvM	acetolactate synthase 2 small subunit	CDS	-0.555871	1.23e-05	2.72e-05	57.0764	51.6833	50.7339	33.3592	41.3433	33.7724
VC_RS00140	VC0031		acetolactate synthase 2 catalytic subunit	CDS	-0.454036	5.02e-06	1.17e-05	313.618	290.232	309.249	204.379	240.441	221.723
VC_RS00145	VC0032		YifB family Mg chelatase-like AAA ATPase	CDS	0.978598	2.43e-05	5.1e-05	3.62564	4.65374	3.53732	6.85285	6.71773	9.80349
VC_RS00150	VC0033		acyltransferase	CDS	-0.748745	1.14e-06	2.97e-06	36.3663	41.1677	38.6198	21.7653	16.5914	30.7493
VC_RS00155	VC0034		thiol:disulfide interchange protein DsbA/DsbL	CDS	0.248243	0.0356253	0.0477452	284.778	335.83	316.033	355.012	338.727	418.873
VC_RS00160	VC0035		serine/threonine protein kinase	CDS	0.0835349	0.255232	0.294885	84.4884	84.4384	76.5128	87.1476	92.4702	80.4578
VC_RS00165	VC0036	ccoG	cytochrome c oxidase accessory protein CcoG	CDS	-0.0118812	0.916295	0.930604	82.7305	79.7847	68.3236	70.0801	84.2646	74.5843
VC_RS00170	VC0037		YihD family protein	CDS	0.777714	1.88e-08	6.36e-08	38.6186	35.1715	36.5362	64.6926	71.3702	53.0339
VC_RS00175	VC0039		sporulation protein	CDS	1.13526	8.46e-21	4.58e-19	66.6898	66.271	65.2709	142.574	152.434	140.445
VC_RS00180	VC0040		hemolysin III family protein	CDS	0.687412	3.08e-08	1.02e-07	53.9451	51.5938	52.9629	81.9756	95.536	77.737
VC_RS00185	VC0041		DUF3157 family protein	CDS	-0.00995768	0.891892	0.909953	66.4151	64.1679	62.848	62.1497	68.5298	61.4122
VC_RS00190	VC0042		TrkH family potassium uptake protein	CDS	-0.159508	0.0111704	0.0162096	107.396	116.567	111.014	97.1036	107.168	95.7028
VC_RS00195	VC0043	trkA	Trk system potassium transporter TrkA	CDS	-0.185746	0.00288698	0.00451344	165.571	158.093	162.087	152.357	136.519	138.156
VC_RS00200	VC0044	rsmB	16S rRNA (cytosine(967)-C(5))-methyltransferase RsmB	CDS	-0.474	6.22e-09	2.28e-08	222.153	218.412	212.675	159.038	151.803	159.447
VC_RS00205	VC0045	fmt	methionyl-tRNA formyltransferase	CDS	-0.267477	1.72e-06	4.35e-06	172.932	181.988	177.932	143.996	156.807	141.913
VC_RS00210	VC0046	def	peptide deformylase	CDS	-0.100363	0.121689	0.149325	216.055	218.547	230.556	196.405	238.006	186.094
VC_RS00215	VC0047		LysM peptidoglycan-binding domain-containing protein	CDS	0.751707	3.38e-08	1.1e-07	15.2167	16.3328	18.6557	27.2821	28.0882	29.2377
VC_RS00220	VC0048	dprA	DNA-processing protein DprA	CDS	0.755664	2.22e-06	5.47e-06	26.588	25.864	30.1399	44.2634	56.7625	38.4798
VC_RS00225	VC0049		DUF494 domain-containing protein	CDS	0.843754	5.67e-07	1.56e-06	117.504	121.668	127.78	211.964	277.14	169.596
VC_RS00230	VC0050		topoisomerase DNA-binding C4 zinc finger domain-containing protein	CDS	1.03726	2.81e-07	8e-07	31.8068	40.4964	35.4701	67.4941	88.7732	65.2559
VC_RS00235	VC0051		5-(carboxyamino)imidazole ribonucleotide synthase	CDS	-1.37819	1.24e-09	5.17e-09	499.954	460.496	447.641	182.829	112.578	246.167
VC_RS00240	VC0052	purE	5-(carboxyamino)imidazole ribonucleotide mutase	CDS	-1.13936	2.04e-09	8.23e-09	290.875	280.522	274.409	132.704	84.7155	166.443
VC_RS00245	VC0054		threonylcarbamoyl-AMP synthase	CDS	-0.163341	0.0772701	0.0977697	31.5321	33.3816	32.4174	25.515	32.5517	28.8922
VC_RS00250	VC0055	hemF	oxygen-dependent coproporphyrinogen oxidase	CDS	-0.0826605	0.353165	0.39763	61.8007	54.9946	59.6015	50.7283	63.2548	52.5588
VC_RS00255	VC0056	aroE	shikimate dehydrogenase	CDS	-0.09657	0.141033	0.170719	84.7631	84.3042	86.6402	76.8898	86.7894	75.4912
VC_RS00260	VC0057		DUF1488 domain-containing protein	CDS	0.220013	0.0142221	0.0202035	16.645	19.5994	19.9641	19.7397	24.9773	20.8594
VC_RS00265	VC0058		gamma carbonic anhydrase family protein	CDS	0.519579	1.33e-06	3.45e-06	35.8169	37.5431	34.8402	50.3404	57.8446	46.9877
VC_RS00300	VC0060	crcB	fluoride efflux transporter CrcB	CDS	0.680465	1.32e-05	2.91e-05	16.8647	14.5877	16.2814	25.7736	27.998	22.6733
VC_RS00305	VC0061	thiC	phosphomethylpyrimidine synthase ThiC	CDS	-1.57851	2.13e-11	1.22e-10	1472.61	1692.71	1700.63	565.597	494.407	569.251
VC_RS00310	VC0062		thiamine phosphate synthase	CDS	-1.57756	2.54e-13	2.28e-12	935.36	1044.14	1064.49	336.091	345.264	338.544
VC_RS00315	VC0063	thiF	thiazole biosynthesis adenylyltransferase ThiF	CDS	-1.43934	3.09e-13	2.69e-12	470.729	543.234	545.378	187.182	200.405	187.432
VC_RS00320	VC0064	thiS	sulfur carrier protein ThiS	CDS	-1.30227	1.98e-12	1.45e-11	105.418	118.491	125.066	48.4009	48.7373	44.3964
VC_RS00325	VC0065		thiazole synthase	CDS	-1.26782	3.04e-12	2.14e-11	420.574	486.987	504.626	191.449	203.606	191.449
VC_RS00330	VC0066	thiH	2-iminoacetate synthase ThiH	CDS	-1.20638	2.13e-13	1.95e-12	482.705	544.398	542.664	224.161	232.641	223.494
VC_RS00335	VC0067		aminopeptidase P family protein	CDS	-0.519129	5.97e-11	3.12e-10	418.157	415.167	416.629	278.855	310.052	283.308
VC_RS00340	VC0068		LysR family transcriptional regulator	CDS	0.0745464	0.455128	0.499998	35.3225	35.8875	36.0032	36.0744	40.4867	36.3636
VC_RS00345	VC0069		multidrug effflux MFS transporter	CDS	-0.0833813	0.464594	0.509615	22.7427	23.9846	24.1798	22.498	16.7267	27.683
VC_RS00350	VC0070		hypothetical protein	CDS	-0.456939	8.44e-08	2.62e-07	103.056	104.083	108.252	74.5194	66.9518	88.2746
VC_RS00355	VC0071	asnC	transcriptional regulator AsnC	CDS	0.0622454	0.472468	0.5173	73.2819	83.4093	85.5257	86.1563	78.5839	88.2315
VC_RS00360	VC0072		EAL domain-containing protein	CDS	-0.035756	0.666777	0.702315	83.2799	91.0163	84.4596	83.441	69.7471	99.2442
VC_RS00365	VC0073		class I SAM-dependent methyltransferase	CDS	-0.272322	0.000230192	0.00042139	70.0957	72.4461	68.3236	58.9604	51.3974	64.2194
VC_RS00370	VC0074		hypothetical protein	CDS	0.11652	0.244877	0.28393	34.1689	35.0373	32.6112	36.8071	33.273	40.2937
VC_RS00375	VC0075		DMT family transporter	CDS	0.261966	0.000272313	0.0004947	95.7499	97.5495	95.7015	121.627	116.275	108.659
VC_RS00380	VC0076	uspA	universal stress protein UspA	CDS	0.675666	2.76e-06	6.71e-06	141.839	111.511	116.199	223.256	195.941	170.849
VC_RS00385	VC0078	ftnA	non-heme ferritin	CDS	0.650141	2.33e-11	1.32e-10	268.682	243.918	243.639	406.689	437.464	342.561
VC_RS00390	VC0079	uspB	universal stress protein UspB	CDS	0.643832	1.11e-09	4.69e-09	66.1954	63.3624	61.1036	101.198	106.852	89.8294
VC_RS00395	VC0080		NAD(P)/FAD-dependent oxidoreductase	CDS	-0.771428	8.06e-08	2.51e-07	61.4162	60.5881	64.544	37.3243	27.5923	44.3101
VC_RS00400	VC0081		DMT family transporter	CDS	0.0583408	0.432879	0.477756	40.5413	43.3603	43.417	44.5651	46.1675	41.8916
VC_RS00405	VC0082	rmuC	DNA recombination protein RmuC	CDS	0.291099	0.000422318	0.00074342	55.758	53.4732	51.8969	60.3396	73.6245	63.1829
VC_RS00410	VC0083	ubiE	bifunctional demethylmenaquinone methyltransferase/2-methoxy-6-polyprenyl-1,4-benzoquinol methylase UbiE	CDS	-0.385379	7.53e-08	2.36e-07	187.38	194.517	189.61	142.617	144.679	150.248
VC_RS00415	VC0084		SCP2 domain-containing protein	CDS	-0.426895	4.48e-07	1.25e-06	106.352	102.293	95.3623	74.6056	66.0501	85.4243
VC_RS00420	VC0085	ubiB	ubiquinone biosynthesis regulatory protein kinase UbiB	CDS	-0.377503	3.14e-08	1.03e-07	248.521	259.446	253.863	198.259	178.583	209.587
VC_RS00425	VC0086	tatA	Sec-independent protein translocase subunit TatA	CDS	0.294885	0.000414694	0.000731802	93.7722	99.0261	96.5253	115.636	128.809	110.559
VC_RS00430	VC0087	tatB	Sec-independent protein translocase subunit TatB	CDS	0.300966	0.000102691	0.00019877	164.143	159.838	161.312	185.803	232.686	179.4
VC_RS00435	VC0088	tatC	twin-arginine translocase subunit TatC	CDS	0.327769	0.00147038	0.00240382	50.3195	60.4091	59.553	68.1837	74.2557	71.4316
VC_RS00440	VC0089		cytochrome-c peroxidase	CDS	1.50527	4.05e-11	2.19e-10	7.47102	8.68101	8.52834	22.3687	17.6735	30.1447
VC_RS00445	VC0090	dinF	MATE family efflux transporter DinF	CDS	0.542771	7.15e-07	1.93e-06	42.0794	50.8779	48.2142	66.9338	63.1647	75.7072
VC_RS00450	VC0091		class I SAM-dependent methyltransferase	CDS	0.505696	4.96e-05	0.000100254	457.435	457.856	519.793	788.164	674.929	574.476
VC_RS00455	VC0092	lexA	transcriptional repressor LexA	CDS	0.271265	0.00267697	0.00420913	103.605	104.799	98.2213	113.999	140.396	115.699
VC_RS00460	VC0093	plsB	glycerol-3-phosphate 1-O-acyltransferase PlsB	CDS	-0.659222	1.44e-07	4.3e-07	157.276	158.272	157.58	106.499	74.5262	118.506
VC_RS00465	VC0094	ubiA	4-hydroxybenzoate octaprenyltransferase	CDS	0.0276875	0.762657	0.790945	47.9573	52.3993	48.3596	48.1855	54.4181	49.0607
VC_RS00470	VC0095		chorismate lyase	CDS	-0.195127	0.0611615	0.0787242	36.2015	39.8252	33.8711	29.3078	38.9087	27.8557
VC_RS00475	VC0097	fliL	flagellar basal body-associated protein FliL	CDS	0.763018	2.07e-07	6.04e-07	34.114	34.8135	36.1485	62.2359	67.0871	49.0607
VC_RS00480	VC0098		methyl-accepting chemotaxis protein	CDS	0.536538	9.34e-07	2.48e-06	30.2686	28.9516	28.6862	41.6343	41.7491	44.0941
VC_RS00485	VC0099	glpG	rhomboid family intramembrane serine protease GlpG	CDS	0.029149	0.771855	0.799573	85.5871	102.427	98.7543	93.0953	111.271	88.4042
VC_RS00490	VC0100	glpE	thiosulfate sulfurtransferase GlpE	CDS	-0.156655	0.122215	0.14991	42.0245	41.6151	44.8222	42.0653	40.7121	32.4768
VC_RS00495	VC0103		TatD family hydrolase	CDS	0.379972	2.03e-06	5.07e-06	42.9034	47.7455	43.8531	57.2795	64.5623	53.293
VC_RS00500	VC0105	hemB	porphobilinogen synthase	CDS	-0.0505506	0.419417	0.464475	175.953	184.404	174.395	175.071	186.789	154.524
VC_RS00505	VC0106		GNAT family N-acetyltransferase	CDS	-0.332218	0.0301102	0.0407507	10.1628	10.8289	9.93358	7.28385	7.25875	10.0194
VC_RS00510	VC0108	polA	DNA polymerase I	CDS	-0.414671	1.47e-09	6.08e-09	564.666	579.703	585.79	438.324	430.656	428.978
VC_RS00515	VC0111		YihA family ribosome biogenesis GTP-binding protein	CDS	-0.375535	7.88e-06	1.79e-05	80.5332	84.6174	86.0102	63.9168	62.7589	66.9402
VC_RS00520	VC0112		cytochrome c4	CDS	-0.456264	0.000165658	0.000311054	328.395	275.063	280.127	189.639	232.325	221.982
VC_RS00525	VC0113		class I SAM-dependent methyltransferase	CDS	-1.05035	2.25e-09	8.98e-09	115.911	98.8471	100.983	51.8489	35.4371	65.0399
VC_RS00530	VC0114	yihI	Der GTPase-activating protein YihI	CDS	-1.1347	2.32e-10	1.1e-09	124.92	123.503	116.199	57.1071	38.8185	70.0496
VC_RS00535	VC0115		DUF2489 domain-containing protein	CDS	-1.18407	2.1e-10	1e-09	149.97	139.03	126.762	60.5551	47.9709	74.3684
VC_RS00540	VC0116	hemN	oxygen-independent coproporphyrinogen III oxidase	CDS	-0.767389	8.68e-11	4.42e-10	195.455	191.788	194.65	113.826	92.921	135.046
VC_RS00545	VC0117		heme biosynthesis protein HemY	CDS	-0.0833992	0.245044	0.284032	79.1049	75.9812	80.0016	75.5107	71.3702	74.973
VC_RS00550	VC0118		uroporphyrinogen-III C-methyltransferase	CDS	0.075061	0.313748	0.356845	105.528	111.69	101.468	112.49	115.328	107.925
VC_RS00555	VC0119		uroporphyrinogen-III synthase	CDS	0.169244	0.0463702	0.0607569	46.8587	53.2495	53.8351	55.9003	52.8852	64.3921
VC_RS00560	VC0120	hemC	hydroxymethylbilane synthase	CDS	-0.588834	3.04e-07	8.62e-07	170.295	165.118	161.651	105.982	104.283	120.19
VC_RS00565	VC0122		class I adenylate cyclase	CDS	0.32078	0.000487119	0.000850379	539.396	588.429	588.552	669.08	840.257	634.55
VC_RS00570	VC0123	cyaY	iron donor protein CyaY	CDS	-0.600983	3.15e-07	8.91e-07	48.0123	37.9458	43.8047	28.963	29.1252	27.3807
VC_RS00575	VC0124		lipoprotein	CDS	0.121895	0.195238	0.230181	52.407	52.6678	55.5311	57.6243	66.0051	51.1768
VC_RS00580	VC0125	lysA	diaminopimelate decarboxylase	CDS	0.0654872	0.303191	0.345607	446.723	446.087	445.267	454.055	529.348	416.843
VC_RS00585	VC0126	dapF	diaminopimelate epimerase	CDS	-0.00259009	0.96755	0.97217	223.691	221.097	233.173	226.489	242.109	208.162
VC_RS00590	VC0127		DUF484 family protein	CDS	-0.237893	0.0119318	0.0172306	93.992	97.46	100.014	83.2686	83.4982	80.4146
VC_RS00595	VC0128	xerC	tyrosine recombinase XerC	CDS	-0.29753	7.09e-06	1.62e-05	151.013	143.281	138.925	117.619	117.493	117.34
VC_RS00600	VC0129	yigB	5-amino-6-(5-phospho-D-ribitylamino)uracil phosphatase YigB	CDS	-0.438291	1.02e-07	3.12e-07	69.5464	66.1367	63.1388	54.5211	45.0854	47.0741
VC_RS00605	VC0130		sensor domain-containing phosphodiesterase	CDS	-1.18301	3.54e-17	8.85e-16	183.04	163.686	166.739	71.6748	74.6164	79.8099
VC_RS00610	VC0131		DTW domain-containing protein	CDS	0.208434	0.0262726	0.0358145	29.0051	29.6676	25.9727	31.8076	35.4822	30.5334
VC_RS00615	VC0132		COG3650 family protein	CDS	0.503973	5.21e-09	1.94e-08	100.474	90.9716	88.7238	125.506	138.232	133.492
VC_RS00620	VC0134		Cof-type HAD-IIB family hydrolase	CDS	0.949032	2.36e-15	3.55e-14	154.145	149.904	149.44	270.235	339.764	265.515
VC_RS00625	VC0135		alpha/beta fold hydrolase	CDS	0.545563	4.37e-06	1.02e-05	66.2503	68.3741	66.3369	93.4832	112.714	87.195
VC_RS00630	VC0136	rhtB	homoserine/homoserine lactone efflux protein	CDS	0.805566	9.9e-15	1.27e-13	53.7803	54.5919	56.1611	94.9486	100.946	91.7296
VC_RS00635	VC0137		HDOD domain-containing protein	CDS	0.698752	2.76e-11	1.55e-10	87.5098	88.0182	89.4991	136.669	164.336	129.216
VC_RS00640	VC0139		DNA starvation/stationary phase protection protein	CDS	0.507056	8.4e-06	1.9e-05	18.8973	18.6149	20.1094	30.9887	25.0224	25.8691
VC_RS00645	VC0140		DUF2500 domain-containing protein	CDS	0.361956	0.0366916	0.0489906	6.81181	5.05646	6.3478	7.37005	7.84486	8.11919
VC_RS00650	VC0142		DUF4145 domain-containing protein	CDS	1.17533	3.18e-15	4.69e-14	22.9075	25.4166	21.127	49.2198	56.5822	51.1768
VC_RS00655	VC0143		hypothetical protein	CDS	0.813903	0.00011971	0.000229845	4.50458	4.38525	4.1188	9.56813	6.98824	6.30533
VC_RS00660	VC0144		lysoplasmalogenase	CDS	-0.16461	0.0368217	0.0491277	69.1618	68.8663	62.8965	58.5294	57.4388	63.2693
VC_RS00665	VC0145		DUF1145 domain-containing protein	CDS	0.353191	0.055719	0.0720821	10.4374	8.50202	9.10982	11.0766	14.3822	10.3217
VC_RS00670	VC0146	rsmD	16S rRNA (guanine(966)-N(2))-methyltransferase RsmD	CDS	0.19697	0.0294611	0.0399478	32.9054	37.7221	33.968	40.5137	43.4623	36.0181
VC_RS00675	VC0147	ftsY	signal recognition particle-docking protein FtsY	CDS	-0.0350641	0.650258	0.687142	179.085	175.186	178.611	170.89	175.833	173.353
VC_RS00680	VC0148	ftsE	cell division ATP-binding protein FtsE	CDS	-0.10393	0.102943	0.127547	85.4223	78.2186	82.7637	77.7518	76.3296	75.1457
VC_RS00685	VC0149	ftsX	permease-like cell division protein FtsX	CDS	-0.131612	0.0311421	0.0420461	106.737	104.978	99.3358	97.8794	89.5396	96.4802
VC_RS00690	VC0150	rpoH	RNA polymerase sigma factor RpoH	CDS	0.435694	5.71e-11	3.02e-10	470.125	511.24	494.547	653.003	658.427	684.906
VC_RS00695	VC0151	sthA	Si-specific NAD(P)(+) transhydrogenase	CDS	-0.587563	3.89e-07	1.09e-06	136.786	118.491	122.643	81.9325	73.8048	95.6597
VC_RS00700	VC0152	fabR	HTH-type transcriptional repressor FabR	CDS	0.374521	5.6e-06	1.3e-05	64.2727	59.6484	63.478	81.2429	77.8625	83.7832
VC_RS00705	VC0153		YijD family membrane protein	CDS	0.395464	0.000110203	0.000212391	26.3683	23.9846	27.3779	34.9969	32.8673	34.3338
VC_RS00710	VC0154	trmA	tRNA (uridine(54)-C5)-methyltransferase TrmA	CDS	-0.660332	1.97e-05	4.19e-05	80.9726	72.7594	76.2705	49.4784	32.0106	63.9171
VC_RS00715	VC0156	btuB	TonB-dependent vitamin B12 receptor	CDS	-1.25647	3.41e-16	6.49e-15	1005.68	798.787	867.08	356.952	370.692	390.499
VC_RS00720	VC0157		S8 family peptidase	CDS	4.65162	1.63e-33	6.48e-31	77.7315	84.4384	85.9618	2223.99	2103.64	1910.95
VC_RS00725	VC0158		glutamate racemase	CDS	-0.0776018	0.244534	0.283717	79.3246	85.1097	87.3186	77.1053	78.6741	82.8331
VC_RS00730	VC0159		RNA-binding protein	CDS	0.316615	3.39e-05	6.96e-05	100.969	94.3724	93.4725	130.678	117.312	111.639
VC_RS00760	VC0161	ilvY	HTH-type transcriptional activator IlvY	CDS	0.0161163	0.877105	0.895889	34.7183	39.7357	35.3248	36.3761	37.7816	36.9251
VC_RS00765	VC0162	ilvC	ketol-acid reductoisomerase	CDS	0.931869	1.22e-11	7.34e-11	201.113	181.003	176.624	407.939	289.178	368.646
VC_RS00770	VC0163		accessory factor UbiK family protein	CDS	-0.393937	0.000137462	0.000261682	63.2839	59.6484	58.8262	45.6426	48.8275	43.835
VC_RS00775	VC0164	vexB	multidrug efflux RND transporter permease subunit VexB	CDS	-0.315348	3.36e-07	9.46e-07	1127.3	1234.31	1229.68	939.746	938.949	1007.51
VC_RS00780	VC0165	vexA	multidrug efflux RND transporter periplasmic adaptor subunit VexA	CDS	-0.283483	4.56e-05	9.27e-05	557.195	585.744	603.186	471.166	481.693	481.796
VC_RS00785	VC0166	vexR	TetR family transcriptional regulator VexR	CDS	-0.340798	0.00231979	0.00368795	181.721	172.457	181.179	133.135	147.7	141.87
VC_RS00790	VC0167	rep	DNA helicase Rep	CDS	-0.372462	2.41e-06	5.9e-06	99.0459	106.32	104.957	81.4584	71.3251	86.9358
VC_RS00795	VC0168		cytochrome c5 family protein	CDS	-0.364053	0.000599699	0.00103429	122.338	119.118	119.978	87.1045	101.217	92.507
VC_RS00830	VC0170		ABC transporter ATP-binding protein	CDS	-0.585375	1.86e-05	3.97e-05	88.7733	79.6057	81.3584	49.306	48.6923	68.3653
VC_RS00835	VC0171		ABC transporter substrate-binding protein	CDS	-0.640772	2.29e-08	7.67e-08	187.215	176.394	179.289	104.431	121.009	122.738
VC_RS00840	VC0172		ABC transporter permease subunit	CDS	-0.591313	8.43e-05	0.000165797	36.586	32.3077	31.0121	18.0157	20.2884	27.9421
VC_RS00845	VC0173		ABC transporter permease	CDS	-0.647155	8.94e-07	2.39e-06	37.7946	37.9458	39.4436	21.3774	20.9196	31.2243
VC_RS00850	VC0174		SPOR domain-containing protein	CDS	0.625852	9.41e-09	3.33e-08	34.8281	33.3369	36.1485	51.7196	60.4145	48.8447
VC_RS00855	VC0175		deoxycytidylate deaminase	CDS	-0.890238	1.13e-18	3.88e-17	438.538	411.453	400.25	225.713	224.345	224.444
VC_RS00865	VC0176		helix-turn-helix transcriptional regulator	CDS	0.096765	0.607949	0.648564	12.9644	9.44171	9.78821	9.82673	13.9314	10.5809
VC_RS00870	VC0177	vspR	transcriptional regulator VspR	CDS	0.0371636	0.797507	0.823047	11.4812	10.7841	9.15827	10.4732	10.6852	11.0559
VC_RS00880	VC0178	capV	cGAMP-activated phospholipase CapV	CDS	-1.64451	1.01e-19	4.37e-18	347.128	303.611	312.787	101.586	99.233	107.32
VC_RS00885	VC0179	dncV	cyclic AMP-GMP synthase	CDS	-1.19528	5.88e-20	2.7e-18	544.121	493.654	486.358	214.464	230.973	220.125
VC_RS00890	VC0180		ThiF family adenylyltransferase	CDS	-0.683717	3.64e-13	3.09e-12	410.082	379.951	380.189	248.297	245.129	235.068
VC_RS00895	VC0181		Mov34/MPN/PAD-1 family protein	CDS	-0.406735	1.52e-06	3.89e-06	39.6074	38.4828	40.7034	30.4284	32.191	26.992
VC_RS00900	VC0182		hypothetical protein	CDS	0.674828	1.68e-05	3.64e-05	18.4029	22.0157	22.0477	33.4023	37.3307	29.1514
VC_RS00905	VC0183		hypothetical protein	CDS	0.479032	0.00136276	0.002234	22.6877	25.506	22.6776	31.118	36.925	30.8357
VC_RS00910	VC0184		hypothetical protein	CDS	0.00814197	0.957719	0.966364	13.6786	17.0935	15.603	16.2486	14.6978	15.7633
VC_RS00915	VC0185		site-specific integrase	CDS	0.420462	0.00175635	0.00284404	11.3713	13.6927	12.5987	14.697	16.2308	19.5638
VC_RS00920	VC0186	gorA	glutathione-disulfide reductase	CDS	-0.0712469	0.156784	0.188573	909.651	857.048	892.665	844.926	924.116	762.168
VC_RS00925	VC0187		23S rRNA (adenine(2030)-N(6))-methyltransferase RlmJ	CDS	0.147896	0.0173364	0.0243185	148.157	157.064	154.382	165.46	189.088	154.74
VC_RS00930	VC0188	prlC	oligopeptidase A	CDS	0.648523	1.61e-08	5.52e-08	410.851	423.803	426.805	612.791	827.092	537.637
VC_RS00935	VC0190	uvrD	DNA helicase II	CDS	-0.311985	1.09e-07	3.31e-07	196.993	193.354	192.614	154.081	165.869	149.644
VC_RS00940	VC0191		LysE family translocator	CDS	0.94984	7.96e-08	2.49e-07	5.76806	7.0701	5.2333	11.7662	11.4066	11.8333
VC_RS00945	VC0192		AraC family transcriptional regulator	CDS	0.881975	9.45e-09	3.34e-08	27.8515	26.222	28.8316	48.4009	57.4388	46.9445
VC_RS00950	VC0194	ggt	gamma-glutamyltransferase	CDS	1.37967	1.19e-17	3.5e-16	352.951	352.207	358.869	859.494	972.898	936.342
VC_RS00955	VC0195	rarD	EamA family transporter RarD	CDS	-0.4811	3.2e-05	6.6e-05	29.939	29.3543	30.6729	20.8602	20.559	23.0188
VC_RS00960	VC0196	recQ	ATP-dependent DNA helicase RecQ	CDS	-1.1484	3.04e-17	8e-16	210.946	198.947	199.253	89.9921	79.9364	104.815
VC_RS00965	VC0197		DUF3630 family protein	CDS	-0.925178	4.08e-10	1.86e-09	10.1078	9.39697	9.44901	4.82716	4.86923	5.52796
VC_RS00970	VC0198		hypothetical protein	CDS	1.20999	2.9e-08	9.61e-08	6.37234	6.9806	6.73545	17.7571	14.9233	13.8631
VC_RS00975	VC0199		ABC transporter ATP-binding protein	CDS	0.783864	8.79e-09	3.12e-08	25.9288	29.9808	33.0958	46.246	57.0331	50.1403
VC_RS00980	VC0200	fhuA	TonB-dependent siderophore receptor FhuA	CDS	1.47882	3.88e-13	3.24e-12	96.3541	95.5806	95.5562	239.419	347.113	214.856
VC_RS00985	VC0201		ABC transporter ATP-binding protein	CDS	0.951612	5.75e-09	2.12e-08	9.11903	9.30747	9.93358	15.6452	21.7312	17.534
VC_RS00990	VC0202		iron-siderophore ABC transporter substrate-binding protein	CDS	0.456166	0.000748165	0.00126954	9.17397	11.0974	11.3388	14.6539	14.1568	14.6405
VC_RS00995	VC0203	fhuB	Fe(3+)-hydroxamate ABC transporter permease FhuB	CDS	0.57188	2.89e-05	6e-05	16.5901	16.2433	20.2063	26.1615	24.6166	28.0717
VC_RS01000	VC0204		MurR/RpiR family transcriptional regulator	CDS	0.285506	0.0462529	0.0606699	10.7671	13.5137	11.7265	12.3265	15.5996	16.0656
VC_RS01005	VC0206	murQ	N-acetylmuramic acid 6-phosphate etherase	CDS	0.168231	0.402261	0.447415	4.28485	5.1907	4.74873	4.56857	3.96752	7.47139
VC_RS01010	VC0207	murP	PTS N-acetylmuramic acid transporter subunit IIBC	CDS	0.386072	0.000894218	0.0015024	20.2157	22.4185	20.061	26.5063	26.2397	29.2377
VC_RS01015	VC0208		TIGR00645 family protein	CDS	-0.0624732	0.446913	0.491577	54.4945	54.3682	49.1833	53.4867	51.0367	46.8149
VC_RS01020	VC0209		YicC family protein	CDS	-0.40366	4.56e-08	1.46e-07	240.94	252.331	232.93	177.485	184.58	186.914
VC_RS01025	VC0210	rph	ribonuclease PH	CDS	-0.521096	1.99e-07	5.83e-07	177.437	174.694	160.052	118.309	106.492	132.066
VC_RS01030	VC0211	pyrE	orotate phosphoribosyltransferase	CDS	-0.275815	0.000641687	0.00110034	57.2961	54.0549	56.2095	49.9094	41.9294	46.5126
VC_RS01035	VC0212	lpxN	lipid A biosynthesis myristoyltransferase LpxN	CDS	-0.379276	0.000279453	0.000507414	83.7193	73.6096	74.6714	61.2447	49.7292	67.2857
VC_RS01040	VC0213		LpxL/LpxP family Kdo(2)-lipid IV(A) lauroyl/palmitoleoyl acyltransferasee	CDS	-0.178563	0.0363069	0.0485677	98.8262	92.0008	94.8293	82.4497	85.482	84.431
VC_RS01045	VC0214	slmA	nucleoid occlusion factor SlmA	CDS	-0.371782	0.000127519	0.000244054	33.5646	37.1404	37.4569	28.5751	23.7149	31.3107
VC_RS01055	VC0215	coaBC	bifunctional phosphopantothenoylcysteine decarboxylase/phosphopantothenate--cysteine ligase CoaBC	CDS	-0.838997	1.89e-11	1.1e-10	164.088	153.842	155.448	87.9234	77.2764	99.3738
VC_RS01060	VC0216		methyl-accepting chemotaxis protein	CDS	-0.314064	0.003297	0.00511421	159.693	137.196	142.268	112.145	131.695	109.35
VC_RS01065	VC0217	radC	DNA repair protein RadC	CDS	-0.165143	0.261716	0.301792	8.5697	7.74131	8.5768	6.68045	8.16046	7.34182
VC_RS01070	VC0218	rpmB	50S ribosomal protein L28	CDS	-0.933522	1.89e-17	5.37e-16	2245.53	2182.2	2279.88	1113.39	1077.09	1321.44
VC_RS01075	VC0219	rpmG	50S ribosomal protein L33	CDS	-0.92903	3.41e-17	8.68e-16	1094.01	1018.94	1047.14	537.324	512.802	609.544
VC_RS01080	VC0220		hypothetical protein	CDS	0.0356443	0.614429	0.654501	46.1445	44.9712	43.6593	45.1685	43.282	49.6653
VC_RS01085	VC0221	mutM	bifunctional DNA-formamidopyrimidine glycosylase/DNA-(apurinic or apyrimidinic site) lyase	CDS	0.192609	0.00671506	0.0100628	55.8678	55.2184	57.857	63.8306	58.611	70.6111
VC_RS01090	VC0222	coaD	pantetheine-phosphate adenylyltransferase	CDS	0.0777414	0.250317	0.289581	54.7142	56.2476	56.4518	56.4606	60.9104	59.3392
VC_RS01095	VC0223		glycosyltransferase family 9 protein	CDS	-0.185535	0.0392032	0.052072	91.8496	95.9833	91.7281	79.6051	76.8706	89.3543
VC_RS01100	VC0224		glycosyltransferase family 2 protein	CDS	-0.345173	0.000576346	0.000995456	45.1008	47.4323	49.3287	36.7209	32.2812	42.669
VC_RS01105	VC0225		glycosyltransferase family 9 protein	CDS	-0.272418	0.000402039	0.00071228	86.1364	85.7809	81.6976	71.3731	67.6281	70.9566
VC_RS01110	VC0227		3-deoxy-D-manno-octulosonic acid kinase	CDS	-0.564711	2.73e-11	1.53e-10	99.4854	100.727	93.7148	63.6582	68.1241	66.9402
VC_RS01115	VC0228		WavE lipopolysaccharide synthesis family protein	CDS	-0.632381	3.85e-12	2.61e-11	114.153	108.826	108.203	73.6143	68.3495	71.6476
VC_RS01120	VC0229		WavE lipopolysaccharide synthesis family protein	CDS	-0.442881	2.44e-09	9.71e-09	192.598	200.603	186.412	139.6	150.18	136.644
VC_RS01125	VC0230		glycosyltransferase family 2 protein	CDS	-0.463723	1.13e-09	4.75e-09	203.146	204.227	208.169	147.487	156.041	142.82
VC_RS01130	VC0231		hypothetical protein	CDS	-0.585624	1.2e-13	1.17e-12	397.282	374.491	387.216	268.813	245.58	257.871
VC_RS01135	VC0232		HAD hydrolase family protein	CDS	-0.537774	2.34e-12	1.69e-11	71.9085	69.6718	70.9887	47.4528	47.2946	51.6519
VC_RS01140	VC0233	waaA	lipid IV(A) 3-deoxy-D-manno-octulosonic acid transferase	CDS	-0.350272	1.27e-07	3.83e-07	154.859	142.521	157.096	118.481	117.493	120.492
VC_RS01145	VC0234		glycosyl transferase	CDS	-0.531668	4.87e-08	1.56e-07	133.325	129.096	126.859	89.7335	97.9706	81.5806
VC_RS01150	VC0235		glycosyltransferase family 9 protein	CDS	-0.535684	1.99e-09	8.04e-09	160.352	151.112	164.752	118.653	103.922	105.895
VC_RS01155	VC0236	waaF	lipopolysaccharide heptosyltransferase II	CDS	-0.375675	1.51e-09	6.23e-09	197.872	181.451	176.818	143.306	145.491	139.797
VC_RS01160	VC0237		O-antigen ligase family protein	CDS	-0.12552	0.0942147	0.117553	135.962	138.091	139.894	132.057	130.071	117.34
VC_RS01165	VC0238		acyltransferase	CDS	-0.176631	0.0101486	0.0148291	77.6766	73.9228	79.8563	67.5803	71.4604	65.7309
VC_RS01170	VC0239		polysaccharide deacetylase family protein	CDS	-0.00788275	0.899694	0.916542	362.839	387.423	372.63	366.735	421.368	328.741
VC_RS01175	VC0240	rfaD	ADP-glyceromanno-heptose 6-epimerase	CDS	-0.136852	0.0357373	0.0478773	391.24	383.083	388.96	341.694	406.986	309.35
VC_RS01180	VC0241		mannose-1-phosphate guanylyltransferase/mannose-6-phosphate isomerase	CDS	-0.668966	1.67e-14	2.01e-13	925.802	907.076	898.916	572.45	581.737	563.982
VC_RS01185	VC0242		phosphomannomutase/phosphoglucomutase	CDS	-0.766211	5.63e-14	5.96e-13	899.159	822.234	863.591	493.06	544.857	481.926
VC_RS01190	VC0243	gmd	GDP-mannose 4,6-dehydratase	CDS	-0.695829	1.29e-11	7.73e-11	1959.71	1835.99	1876.77	1138.65	1300.13	1063.14
VC_RS01195	VC0244		DegT/DnrJ/EryC1/StrS family aminotransferase	CDS	-0.579593	5.75e-12	3.75e-11	2008.33	1901.19	1977.31	1277.95	1470.96	1190.28
VC_RS01200	VC0245		glycosyltransferase	CDS	-0.752384	6.93e-15	9.22e-14	1949	1933.05	1967.53	1133.26	1240.89	1098.29
VC_RS01205	VC0246		ABC transporter permease	CDS	-0.830727	3.19e-17	8.33e-16	942.447	932.268	951.346	528.575	542.287	518.074
VC_RS01210	VC0247		ABC transporter ATP-binding protein	CDS	-0.691119	1.88e-12	1.37e-11	849.608	833.824	855.354	513.705	570.917	487.843
VC_RS01215	VC0248		acyl carrier protein	CDS	-0.725351	2.01e-13	1.86e-12	459.248	464.3	475.358	271.269	319.565	255.323
VC_RS01220	VC0249		AMP-binding protein	CDS	-0.736208	2.05e-14	2.42e-13	1782.99	1832.36	1896.2	1059.13	1234.89	1014.68
VC_RS01225	VC0250		iron-containing alcohol dehydrogenase	CDS	-0.770222	3.7e-17	9.13e-16	1680.1	1684.25	1702.18	957.287	1076.68	936.687
VC_RS01230	VC0251		acyl-CoA reductase	CDS	-0.720681	8.28e-16	1.44e-14	4479.31	4420.2	4580.93	2653.48	2950.93	2575.68
VC_RS01235	VC0252		acetyltransferase	CDS	-0.518002	7.19e-10	3.12e-09	885.315	900.811	912.581	601.758	691.475	591.406
VC_RS01240	VC_0253		IS200/IS605 family transposase	CDS	-0.2584	0.00457007	0.00698297	80.643	79.5162	83.8782	65.3822	72.1367	66.5083
VC_RS01245	VC0254		ISAs1 family transposase	CDS	-0.302665	8.91e-07	2.38e-06	530.058	501.708	518.097	415.222	436.562	404.75
VC_RS01250	VC0255		hypothetical protein	CDS	-0.27997	0.000150728	0.000284815	100.309	99.1156	94.9747	74.9504	90.5315	77.0028
VC_RS01255	VC0257		IS3-like element ISVch4 family transposase	CDS	-0.0478341	0.827478	0.852012	2.41709	3.04283	1.98672	2.45668	2.75021	2.0298
VC_RS01260	VC0258		FkbM family methyltransferase	CDS	-0.295794	3.18e-05	6.58e-05	276.702	273.496	265.057	219.55	241.432	203.153
VC_RS01265	VC0259		glycosyltransferase	CDS	-0.145316	0.0121291	0.0174661	223.636	221.321	212.046	203.258	195.31	195.465
VC_RS01270	VC0260		polysaccharide biosynthesis protein	CDS	-0.141678	0.0211726	0.0293204	178.316	172.099	168.144	158.09	151.577	160.354
VC_RS01275	VC0262		SDR family oxidoreductase	CDS	0.241969	0.000336558	0.000604047	78.0062	75.8917	74.0415	94.6038	88.8183	86.1153
VC_RS01280	VC0263		sugar transferase	CDS	-0.101372	0.176335	0.2099	41.4751	45.2397	45.4037	40.7292	40.5769	41.8916
VC_RS01285	VC0264		MBL fold metallo-hydrolase	CDS	-0.168284	0.0102863	0.0150119	73.996	84.2147	80.0501	70.1663	70.1529	71.7771
VC_RS01290	VC0265		mechanosensitive ion channel family protein	CDS	-0.296595	6.77e-05	0.000134696	129.644	130.842	131.802	113.912	100.045	105.42
VC_RS01295	VC0266		uracil-DNA glycosylase family protein	CDS	0.361572	0.00179549	0.00290478	16.1506	16.1538	16.4752	21.5929	19.6572	21.4209
VC_RS01300	VC0267		D-2-hydroxyacid dehydrogenase	CDS	-0.0045701	0.959158	0.96703	53.0113	52.9362	47.5358	48.6164	58.9717	45.4329
VC_RS01305	VC0268		YjaG family protein	CDS	-0.769045	2.92e-11	1.62e-10	144.147	156.079	158.792	88.182	76.7805	104.383
VC_RS01310	VC0269	manA	mannose-6-phosphate isomerase, class I	CDS	-0.664302	2.58e-16	5.16e-15	396.568	382.77	377.282	256.098	239.404	234.291
VC_RS01315	VC0270		ROK family protein	CDS	-0.610854	1.17e-16	2.45e-15	227.207	220.694	235.353	145.763	148.827	152.796
VC_RS01320	VC0271		HlyC/CorC family transporter	CDS	1.25775	2.7e-17	7.36e-16	43.8922	42.5996	48.1173	100.465	123.038	98.4236
VC_RS01325	VC0273	hupA	DNA-binding protein HU-alpha	CDS	0.404335	5.49e-05	0.000110449	169.966	183.196	166.303	213.042	230.296	244.224
VC_RS01330	VC0274		DUF1481 domain-containing protein	CDS	0.626999	2.91e-09	1.14e-08	119.481	125.338	122.595	183.044	194.453	189.981
VC_RS01335	VC0275	purD	phosphoribosylamine--glycine ligase	CDS	-1.63644	1.77e-13	1.65e-12	1103.51	1049.06	1038.42	338.462	240.666	447.16
VC_RS01340	VC0276	purH	bifunctional phosphoribosylaminoimidazolecarboxamide formyltransferase/IMP cyclohydrolase	CDS	-1.62742	1.49e-10	7.31e-10	1363.68	1270.6	1263.65	446.685	240.08	574.735
VC_RS01350	VC0277	zntR	Zn(2+)-responsive transcriptional regulator	CDS	0.672035	1.07e-06	2.81e-06	21.3144	23.2687	22.7261	36.1606	41.3433	29.8424
VC_RS01355	VC0278	cadC	lysine decarboxylation/transport transcriptional activator CadC	CDS	1.61906	2.1e-13	1.93e-12	17.0845	19.1519	20.7394	50.6421	71.5055	53.1203
VC_RS01360	VC0280	cadB	cadaverine/lysine antiporter	CDS	0.749887	0.000385789	0.000686551	3.2411	4.16151	3.3435	3.92207	5.45534	8.767
VC_RS01365	VC0281		lysine decarboxylase CadA	CDS	1.13697	2.86e-06	6.89e-06	3.95524	3.53505	4.84565	9.35263	5.99636	11.7469
VC_RS01370	VC0282		methyl-accepting chemotaxis protein	CDS	0.467821	9.31e-05	0.000182473	35.9817	35.8875	32.5143	48.0131	48.0611	48.2833
VC_RS01375	VC0283		PepSY-associated TM helix domain-containing protein	CDS	1.01543	6.83e-10	2.98e-09	12.6897	15.1246	13.5678	25.6012	29.3957	28.8059
VC_RS01380	VC0284		TonB-dependent siderophore receptor	CDS	0.693718	4.42e-08	1.43e-07	406.017	438.928	442.504	687.311	685.253	709.911
VC_RS01385	VC0285		bifunctional 4-hydroxy-2-oxoglutarate aldolase/2-dehydro-3-deoxy-phosphogluconate aldolase	CDS	0.424871	0.000166574	0.000312447	28.6206	32.5761	31.5936	38.4018	49.4136	36.8819
VC_RS01390	VC0286		GntP family permease	CDS	0.526705	9.46e-05	0.000184901	12.1953	13.648	13.374	18.8346	20.3786	17.3613
VC_RS01395	VC0287		gluconokinase	CDS	1.19314	0.00203703	0.00326746	0.714141	0.760707	1.1145	1.59469	2.38953	1.98661
VC_RS01400	VC0288		phosphogluconate dehydratase	CDS	0.57298	0.00684964	0.0102601	4.61445	4.69848	3.3435	5.73226	6.4923	6.60764
VC_RS01405	VC0289		LacI family DNA-binding transcriptional regulator	CDS	-0.487414	4.43e-09	1.66e-08	74.875	78.0843	78.5964	55.4262	58.2053	51.5655
VC_RS01410	VC0290	fis	DNA-binding transcriptional regulator Fis	CDS	-0.70748	0.000202259	0.000373869	173.976	180.511	174.637	117.619	54.2828	152.019
VC_RS01415	VC0291	dusB	tRNA dihydrouridine synthase DusB	CDS	-0.789278	2.46e-05	5.16e-05	653	619.842	642.969	392.897	194.724	520.794
VC_RS01420	VC0293	prmA	50S ribosomal protein L11 methyltransferase	CDS	-1.01472	4.17e-14	4.52e-13	239.182	235.282	239.472	118.222	103.922	131.16
VC_RS01425	VC0295	accC	acetyl-CoA carboxylase biotin carboxylase subunit	CDS	-0.898462	4.8e-15	6.66e-14	1505.25	1491.84	1480.59	815.532	751.844	834.679
VC_RS01430	VC0296		acetyl-CoA carboxylase biotin carboxyl carrier protein	CDS	-0.790906	6.69e-13	5.32e-12	808.023	772.744	776.806	458.107	436.472	468.02
VC_RS01435	VC0297	aroQ	type II 3-dehydroquinate dehydratase	CDS	-0.437328	5.12e-09	1.91e-08	188.973	191.161	185.201	143.393	127.682	146.405
VC_RS01440	VC0298	acs	acetate--CoA ligase	CDS	2.00979	8.46e-20	3.81e-18	11.5361	13.5585	11.6296	48.9181	52.6147	46.6422
VC_RS01445	VC0299		3'-5' exonuclease	CDS	0.524841	0.0189533	0.0264518	4.12005	4.29576	4.55491	6.07706	7.48418	5.13928
VC_RS01450	VC0300		cyclic nucleotide-binding/CBS domain-containing protein	CDS	1.10252	1.85e-07	5.45e-07	5.38353	5.72767	6.49317	12.3696	11.3615	14.1222
VC_RS01455	VC0302		3-phenylpropionate MFS transporter	CDS	-0.579404	1.39e-06	3.6e-06	99.2107	94.1486	103.503	68.2268	57.7093	72.6841
VC_RS01460	VC0303		hybrid sensor histidine kinase/response regulator	CDS	-0.132049	0.0584261	0.0753787	64.6023	65.734	63.6233	64.434	54.4181	58.13
VC_RS01465	VC0304	gppA	guanosine-5'-triphosphate,3'-diphosphate diphosphatase	CDS	-0.289311	2.27e-07	6.55e-07	572.631	608.431	602.314	478.32	526.508	454.545
VC_RS01470	VC0305	rhlB	ATP-dependent RNA helicase RhlB	CDS	-0.273399	1.74e-05	3.75e-05	1214.86	1184.87	1199.44	981.854	1094.81	901.187
VC_RS01475	VC0306	trxA	thioredoxin TrxA	CDS	-0.456391	3.27e-06	7.82e-06	203.311	224.587	205.892	157.012	147.249	157.676
VC_RS01480	VC0307	rho	transcription termination factor Rho	CDS	-0.987245	3.87e-08	1.26e-07	1171.3	1100.3	1123.37	623.782	365.057	723.602
VC_RS01485	VC0308		hypothetical protein	CDS	0.249922	0.0147984	0.0209225	47.6277	53.8759	51.0731	59.8655	54.914	66.7242
VC_RS01490	VC0309	ubiD	4-hydroxy-3-polyprenylbenzoate decarboxylase	CDS	-0.225196	1.11e-05	2.47e-05	313.343	309.876	321.218	265.58	282.731	259.641
VC_RS01495	VC0311		2Fe-2S iron-sulfur cluster binding domain-containing protein	CDS	-0.106887	0.103229	0.127856	49.0011	51.3253	51.9453	45.0392	49.2784	47.1172
VC_RS01500	VC0312	fre	NAD(P)H-flavin reductase	CDS	-0.333975	1.36e-07	4.08e-07	153.046	143.371	147.162	117.145	118.214	116.519
VC_RS01535	VC0315	pssA	CDP-diacylglycerol--serine O-phosphatidyltransferase	CDS	-0.49981	8.08e-10	3.47e-09	145.685	139.791	141.881	107.62	89.179	105.377
VC_RS01540	VC0317		GNAT family N-acetyltransferase	CDS	0.433519	0.00376985	0.0058099	10.1078	11.6791	11.3873	13.9643	15.0134	15.8929
VC_RS01545	VC0318	murB	UDP-N-acetylmuramate dehydrogenase	CDS	0.231064	0.000539385	0.000935683	123.492	121.847	122.934	142.186	151.171	138.89
VC_RS01550	VC0319	birA	bifunctional biotin--[acetyl-CoA-carboxylase] ligase/biotin operon repressor BirA	CDS	0.0432492	0.464443	0.509605	115.856	119.118	116.102	122.231	122.858	116.692
VC_RS01555	VC0320		type I pantothenate kinase	CDS	-0.407438	5.01e-05	0.000101103	83.1151	83.9015	81.3584	67.7096	50.4957	69.0131
VC_RS01580	VC0321	tuf	elongation factor Tu	CDS	-0.909389	2.49e-12	1.8e-11	2160.33	1984.59	2001.4	1056.2	1084.62	1131.5
VC_RS01585	VC0322	secE	preprotein translocase subunit SecE	CDS	-0.774729	3.57e-12	2.44e-11	531.376	490.969	491.785	283.424	262.758	338.76
VC_RS01590	VC0323	nusG	transcription termination/antitermination protein NusG	CDS	-0.809531	1.49e-12	1.12e-11	829.832	791.94	822.936	443.711	407.121	543.986
VC_RS01595	VC0324	rplK	50S ribosomal protein L11	CDS	-1.02024	1.13e-13	1.1e-12	5925.07	5464.87	5578.7	2593.65	2845.97	2926.45
VC_RS01600	VC0325	rplA	50S ribosomal protein L1	CDS	-0.997248	2.8e-15	4.18e-14	6297.24	6027.8	6111.14	2807.17	3062.7	3365.79
VC_RS01605	VC0326	rplJ	50S ribosomal protein L10	CDS	-0.91571	5.86e-15	7.98e-14	8743.18	8248.25	8188.27	4051.8	4746.91	4548.61
VC_RS01610	VC0327	rplL	50S ribosomal protein L7/L12	CDS	-0.876112	2.3e-14	2.68e-13	5453.18	5201.98	5174.09	2630.07	3037.54	2956.68
VC_RS01615	VC0328	rpoB	DNA-directed RNA polymerase subunit beta	CDS	-0.998534	5.04e-14	5.38e-13	9248.18	9291.99	9616.48	4305.14	4579.37	5208.12
VC_RS01620	VC0329	rpoC	DNA-directed RNA polymerase subunit beta'	CDS	-0.696828	5.75e-12	3.75e-11	10661	10483.7	10813.6	5807.29	7435.67	6473.07
VC_RS01625	VC0330		Rsd/AlgQ family anti-sigma factor	CDS	0.629517	4.12e-06	9.71e-06	133.819	123.906	132.916	209.809	225.337	169.164
VC_RS01630	VC0331	nudC	NAD(+) diphosphatase	CDS	-0.259732	0.00884394	0.0130077	41.5301	42.3311	42.6902	34.4366	35.1666	36.1045
VC_RS01635	VC0332	hemE	uroporphyrinogen decarboxylase	CDS	-0.067904	0.182832	0.216696	228.086	229.823	217.909	206.577	227.817	210.365
VC_RS01640	VC0333		TetR/AcrR family transcriptional regulator	CDS	0.352228	7.87e-05	0.000155609	72.6227	79.919	72.0063	95.6813	106.717	84.3446
VC_RS01645	VC0334		hypothetical protein	CDS	0.282968	7.54e-05	0.000149441	62.6247	65.7788	68.0329	81.717	76.7805	80.5441
VC_RS01650	VC0335		murein hydrolase activator EnvC	CDS	0.512854	1e-08	3.52e-08	42.2442	40.4964	44.8222	58.357	63.886	59.7711
VC_RS01655	VC0336	gpmM	2,3-bisphosphoglycerate-independent phosphoglycerate mutase	CDS	0.830838	1.62e-12	1.2e-11	1554.85	1561.82	1549.01	2936.9	3058.68	2303.39
VC_RS01660	VC0337		DMT family transporter	CDS	0.0935927	0.217762	0.254803	45.8698	52.086	49.5225	54.7797	53.6066	49.0607
VC_RS01665	VC0338		SLC13 family permease	CDS	0.65756	4.57e-05	9.28e-05	18.4029	18.8834	14.5369	26.9804	27.998	26.7761
VC_RS01670	VC0339	psd	phosphatidylserine decarboxylase	CDS	-0.521234	4.3e-08	1.39e-07	130.688	120.773	115.763	86.6304	73.8499	95.3142
VC_RS01675	VC0340	rsgA	small ribosomal subunit biogenesis GTPase RsgA	CDS	-0.0365808	0.523299	0.567225	193.367	194.651	178.078	177.398	192.064	182.466
VC_RS01680	VC0341	orn	oligoribonuclease	CDS	0.157235	0.0185563	0.025928	63.6684	69.3586	68.4205	73.8298	78.8093	72.0794
VC_RS01725	VC0342	queG	tRNA epoxyqueuosine(34) reductase QueG	CDS	-0.393011	0.000219701	0.000403011	106.462	109.094	98.4151	80.2516	57.0781	101.706
VC_RS01730	VC0343	tsaE	tRNA (adenosine(37)-N6)-threonylcarbamoyltransferase complex ATPase subunit type 1 TsaE	CDS	0.474591	1.77e-05	3.82e-05	39.0031	38.0801	39.6859	51.5903	44.5895	66.0332
VC_RS01735	VC0344		N-acetylmuramoyl-L-alanine amidase	CDS	0.31967	1.75e-05	3.76e-05	128.49	119.476	125.115	148.047	134.986	182.509
VC_RS01740	VC0345	mutL	DNA mismatch repair endonuclease MutL	CDS	0.0729699	0.275129	0.316138	183.864	183.465	192.76	187.958	170.197	230.965
VC_RS01745	VC0346	miaA	tRNA (adenosine(37)-N6)-dimethylallyltransferase MiaA	CDS	0.3114	3.87e-07	1.08e-06	480.397	481.751	494.304	596.37	634.217	576.765
VC_RS01750	VC0347	hfq	RNA chaperone Hfq	CDS	0.117105	0.043203	0.0569198	731.061	752.786	760.427	808.636	869.067	756.381
VC_RS01755	VC0348	hflX	GTPase HflX	CDS	0.111394	0.0297065	0.0402348	1219.15	1274.36	1260.11	1329.88	1382.14	1342.95
VC_RS01760	VC0349	hflK	FtsH protease activity modulator HflK	CDS	-0.112016	0.0125289	0.0179903	1020.89	1041.23	1051.8	969.614	969.562	942.129
VC_RS01765	VC0350	hflC	protease modulator HflC	CDS	-0.0871771	0.102506	0.127181	798.575	772.833	822.742	760.494	772.899	720.363
VC_RS01770	VC0351		DUF2065 domain-containing protein	CDS	0.204501	0.0938051	0.117117	9.99798	9.35222	10.612	10.1715	10.6852	13.6472
VC_RS01775	VC0352		SlyX family protein	CDS	-0.0673094	0.513511	0.557629	18.4578	17.004	15.9422	17.3692	16.366	15.2883
VC_RS01780	VC0353		hypothetical protein	CDS	0.118937	0.229876	0.267578	159.363	171.651	177.302	184.768	158.836	208.421
VC_RS01785	VC0354	fkpA	FKBP-type peptidyl-prolyl cis-trans isomerase	CDS	0.198826	0.027192	0.0369973	1103.07	1085.66	1100.98	1276.1	1185.34	1314.36
VC_RS01790	VC0355		transcriptional regulator	CDS	0.65878	2.57e-07	7.37e-07	266.594	280.611	268.594	405.568	518.888	363.593
VC_RS01795	VC0356	tusD	sulfurtransferase complex subunit TusD	CDS	0.826798	1.67e-09	6.82e-09	100.694	104.485	106.604	173.993	222.587	156.554
VC_RS01800	VC0357	tusC	sulfurtransferase complex subunit TusC	CDS	0.747156	9.47e-09	3.35e-08	82.291	74.5493	71.3764	122.058	148.556	112.373
VC_RS01805	VC0358	tusB	sulfurtransferase complex subunit TusB	CDS	0.622522	1.06e-07	3.24e-07	56.4172	57.0083	59.7953	87.3631	105.5	73.8933
VC_RS01810	VC0359	rpsL	30S ribosomal protein S12	CDS	-0.945445	2.7e-16	5.35e-15	5086.55	4782.7	4784.4	2381.47	2578.98	2648.71
VC_RS01815	VC0360	rpsG	30S ribosomal protein S7	CDS	-0.941899	1.1e-15	1.84e-14	4448.22	4252.66	4273.62	2140.5	2206.62	2406.69
VC_RS01820	VC0361	fusA	elongation factor G	CDS	-0.968607	8.78e-18	2.6e-16	4972.13	4774.02	4880.83	2382.72	2311.21	2780.39
VC_RS01825	VC0362	tuf	elongation factor Tu	CDS	-0.939516	3.63e-17	9.02e-16	6603.5	5781.1	6107.7	3035.17	3413.69	3193.13
VC_RS01830	VC0364		bacterioferritin-associated ferredoxin	CDS	0.261826	0.00292239	0.00456479	79.3246	85.9599	90.9528	105.379	110.73	91.2114
VC_RS01835	VC0365	bfr	bacterioferritin	CDS	0.186296	0.00762523	0.0113364	163.978	172.188	185.394	204.379	204.417	184.712
VC_RS01840	VC0366	rpsF	30S ribosomal protein S6	CDS	-1.04024	3.31e-15	4.85e-14	4357.42	4319.43	4199	2027.41	1923.66	2309.74
VC_RS01845	VC0367	priB	primosomal replication protein N	CDS	-1.03505	2.27e-15	3.44e-14	3913	3656.23	3689.62	1807.08	1739.53	1947.66
VC_RS01850	VC0368	rpsR	30S ribosomal protein S18	CDS	-0.999779	1.02e-15	1.73e-14	3298.73	3108.78	3178.45	1546.46	1501.98	1745.24
VC_RS01855	VC0369	rplI	50S ribosomal protein L9	CDS	-0.986802	9.86e-15	1.27e-13	3021.09	2833.23	2950.81	1390.48	1403.91	1648.59
VC_RS01860	VC0370		YdiY family protein	CDS	0.901749	9.37e-12	5.86e-11	23.9512	21.1208	23.0653	40.4706	37.2406	49.4925
VC_RS01865	VC0371		replicative DNA helicase	CDS	-0.222917	1.58e-05	3.43e-05	276.153	285.936	269.903	242.953	231.018	238.912
VC_RS01870	VC0372	alr	alanine racemase	CDS	-0.320894	2.47e-07	7.09e-07	190.511	181.361	184.571	152.702	142.831	149.903
VC_RS01875	VC0373		secondary thiamine-phosphate synthase enzyme YjbQ	CDS	0.245509	0.0107097	0.015579	20.6552	21.7025	18.0743	21.7222	22.678	27.2511
VC_RS01880	VC0374	pgi	glucose-6-phosphate isomerase	CDS	0.473543	8.94e-08	2.77e-07	1063.58	1046.42	1018.46	1488.53	1570.78	1284.6
VC_RS01885	VC0376		MBL fold metallo-hydrolase	CDS	0.258973	0.0123436	0.0177393	20.7101	18.3017	16.4752	22.7135	21.2803	22.3278
VC_RS01890	VC0377		chemotaxis protein CheX	CDS	0.516683	3.43e-09	1.31e-08	123.162	132.721	139.312	183.475	211.18	170.849
VC_RS01895	VC0378	zur	zinc uptake transcriptional repressor Zur	CDS	0.667298	1.64e-09	6.73e-09	124.261	107.036	120.85	190.759	210.369	158.022
VC_RS01900	VC0379	dusA	tRNA dihydrouridine(20/20a) synthase DusA	CDS	-0.980301	2.41e-10	1.14e-09	80.4782	74.7283	82.0368	39.3931	32.5066	48.2833
VC_RS01905	VC0379a	pspG	envelope stress response protein PspG	CDS	0.379268	0.0328629	0.0442251	6.70194	7.33858	7.02619	9.74053	8.88183	8.81019
VC_RS01910	VC0381		TIGR04219 family outer membrane beta-barrel protein	CDS	-0.149888	0.14322	0.173132	78.2259	81.3061	77.9665	72.3213	62.308	79.4213
VC_RS01915	VC0382		hypothetical protein	CDS	-0.616018	0.160586	0.192628	1.04374	0.492222	0.533021	0.387897	0.49594	0.431872
VC_RS01920	VC0383		hypothetical protein	CDS	0.378706	0.0698863	0.0890571	1.81282	3.66929	3.10121	3.53417	3.56175	4.18916
VC_RS01925	VC0384		assimilatory sulfite reductase (NADPH) flavoprotein subunit	CDS	-1.07806	7.19e-10	3.12e-09	80.698	73.1621	77.4334	29.1785	38.548	41.8052
VC_RS01930	VC0385	cysI	assimilatory sulfite reductase (NADPH) hemoprotein subunit	CDS	-0.99237	8.76e-12	5.51e-11	71.7437	75.489	79.0325	31.549	38.2324	43.9646
VC_RS01935	VC0386		phosphoadenylyl-sulfate reductase	CDS	-0.622217	5.21e-05	0.000105023	37.2452	33.6053	39.1044	23.0152	27.7726	20.6435
VC_RS01970	VC0389		sodium:proton antiporter	CDS	0.132535	0.0215873	0.02986	121.898	118.894	115.859	130.118	130.838	129.993
VC_RS01975	VC0390	metH	methionine synthase	CDS	-0.217436	4.58e-05	9.31e-05	402.995	400.4	403.691	357.771	342.92	337.508
VC_RS01980	VC0391	lysC	lysine-sensitive aspartokinase 3	CDS	0.242403	0.00778826	0.0115692	247.807	244.053	261.471	291.785	340.936	258.475
VC_RS01985	VC0392		alanine--glyoxylate aminotransferase family protein	CDS	-0.217677	0.0117049	0.0169234	99.815	91.9113	99.1904	82.5359	94.7695	72.8568
VC_RS01990	VC0393		oligosaccharyltransferase	CDS	0.43857	4.09e-06	9.67e-06	76.6878	83.9462	84.6535	109.559	113.57	109.393
VC_RS01995	VC0394	uvrA	excinuclease ABC subunit UvrA	CDS	0.285333	6.62e-09	2.42e-08	349.874	359.367	361.582	437.289	431.332	436.407
VC_RS02000	VC0395	galU	UTP--glucose-1-phosphate uridylyltransferase GalU	CDS	0.410942	0.00113394	0.00187695	684.202	630.089	636.33	890.914	788.093	914.359
VC_RS02005	VC0396		helix-turn-helix transcriptional regulator	CDS	0.372431	0.053981	0.0699855	6.04273	6.44363	5.52404	10.0422	6.58247	6.69402
VC_RS02010	VC0397		single-stranded DNA-binding protein	CDS	-0.623191	7.87e-11	4.04e-10	416.235	405.636	403.061	263.77	255.589	275.88
VC_RS02015	VC0398	csrD	RNase E specificity factor CsrD	CDS	-0.244828	8.6e-06	1.94e-05	173.646	174.247	178.659	146.625	139.404	158.324
VC_RS02020	VC0399		MSHA biogenesis protein MshI	CDS	-0.391006	6.74e-09	2.46e-08	158.814	156.303	155.206	118.481	115.96	124.206
VC_RS02025	VC0400	pilO	type 4a pilus biogenesis protein PilO	CDS	-0.741129	3.07e-12	2.15e-11	86.6308	81.7089	83.5874	46.1598	53.0655	51.4791
VC_RS02030	VC0401		MSHA biogenesis protein MshK	CDS	-0.55344	1.44e-08	4.96e-08	70.7	67.6134	73.4116	45.0823	50.7662	48.4129
VC_RS02035	VC0402	mshL	pilus (MSHA type) biogenesis protein MshL	CDS	-0.400414	3.36e-07	9.46e-07	433.319	409.439	423.073	310.964	362.442	285.64
VC_RS02040	VC0403		AAA family ATPase	CDS	-0.103698	0.126149	0.154058	100.364	94.5066	98.4151	92.3195	95.2204	85.3811
VC_RS02045	VC0404		tetratricopeptide repeat protein	CDS	-0.415968	5.79e-10	2.57e-09	167.219	149.591	155.255	114.128	125.202	114.446
VC_RS02050	VC0405	tadA	GspE/PulE family protein	CDS	-0.527721	4.17e-12	2.82e-11	283.844	291.261	282.695	192.569	210.278	192.183
VC_RS02055	VC0406		type II secretion system F family protein	CDS	-0.370821	8.57e-07	2.3e-06	106.462	100.279	100.596	80.3809	81.5595	75.7072
VC_RS02060	VC0407		MSHA biogenesis protein MshF	CDS	0.358313	0.00784214	0.0116444	55.1537	52.8467	53.9321	67.4079	83.3629	56.8344
VC_RS02065	VC0408		prepilin-type N-terminal cleavage/methylation domain-containing protein	CDS	0.499643	0.000415604	0.000733045	127.721	122.429	115.133	161.581	221.369	133.535
VC_RS02070	VC0409		type II secretion system protein	CDS	0.0803373	0.220525	0.257615	854.552	798.339	783.299	887.121	957.524	731.03
VC_RS02075	VC0410		type II secretion system protein	CDS	0.262892	0.000596671	0.00103006	176.173	172.815	171.73	203.387	233.001	188.426
VC_RS02080	VC0411		type II secretion system protein	CDS	0.14271	0.0588238	0.0757971	87.8943	91.7323	80.68	99.6034	102.164	85.6402
VC_RS02085	VC0412		type II secretion system protein	CDS	0.0546016	0.414738	0.459435	97.0683	106.857	96.5253	104.258	109.558	98.2941
VC_RS02090	VC0413		hypothetical protein	CDS	-0.155547	0.0678471	0.0866128	32.0814	34.9925	40.0735	33.3592	31.8754	31.0084
VC_RS02095	VC0414		hypothetical protein	CDS	-0.134555	0.0433645	0.0570905	374.32	377.758	374.326	341.177	355.589	329.346
VC_RS02100	VC0415		rod shape-determining protein	CDS	0.0216464	0.726704	0.758075	605.757	593.799	607.063	627.445	590.529	615.936
VC_RS02105	VC0416	mreC	rod shape-determining protein MreC	CDS	-0.0608123	0.389109	0.434137	172.712	184.046	181.13	178.26	156.446	180.998
VC_RS02110	VC0417	mreD	rod shape-determining protein MreD	CDS	-0.236008	0.000739581	0.00125557	87.6196	94.5514	87.9	77.7087	70.6038	81.0192
VC_RS02115	VC0418	maf	septum formation inhibitor Maf	CDS	-0.268548	0.000102175	0.000197986	132.665	124.801	126.907	114.731	101.352	102.958
VC_RS02120	VC0419	rng	ribonuclease G	CDS	0.170677	0.0139591	0.0198614	206.991	195.994	211.028	219.808	252.523	218.786
VC_RS02125	VC0420		TIGR02099 family protein	CDS	0.290582	1.13e-05	2.51e-05	188.149	194.472	197.169	229.29	249.773	230.145
VC_RS02130	VC0421		carbon-nitrogen hydrolase family protein	CDS	0.183513	0.00494161	0.00751217	82.4009	87.168	89.3537	97.5777	108.611	87.9291
VC_RS02135	VC0422	tldD	metalloprotease TldD	CDS	0.00380884	0.937942	0.949086	228.086	230.539	228.182	222.437	248.33	217.879
VC_RS02140	VC0423	arcA	arginine deiminase	CDS	1.02084	3.39e-08	1.11e-07	48.0123	49.2669	51.17	98.0518	113.255	90.0021
VC_RS02145	VC0424	rraB	ribonuclease E inhibitor RraB	CDS	-0.466898	0.00180841	0.00292304	88.8282	88.0182	82.9575	61.374	45.8068	80.7169
VC_RS02150	VC0425		hypothetical protein	CDS	-0.876877	4.37e-11	2.35e-10	64.2178	63.6309	62.1697	34.9107	28.0882	40.4232
VC_RS02155	VC0426		DUF2061 domain-containing protein	CDS	0.240654	0.0961051	0.11978	13.5687	13.3795	11.2904	15.3435	14.8782	14.9428
VC_RS02160	VC0428		universal stress protein	CDS	1.13824	2.04e-06	5.09e-06	112.724	123.816	112.952	229.894	344.137	195.465
VC_RS02165	VC0429		TRAP transporter permease	CDS	-0.517893	6.04e-08	1.91e-07	383.988	383.53	386.247	260.064	234.129	311.552
VC_RS02170	VC0430		TAXI family TRAP transporter solute-binding subunit	CDS	-0.00395568	0.939845	0.950742	1218.54	1146.52	1156.46	1124.99	1282.36	1104.51
VC_RS02175	VC0431	argR	transcriptional regulator ArgR	CDS	0.299328	0.00114115	0.00188715	124.59	118.939	116.635	137.186	181.875	124.163
VC_RS02180	VC0432	mdh	malate dehydrogenase	CDS	-0.859117	1.79e-12	1.31e-11	503.36	431.768	456.557	257.564	257.167	252.429
VC_RS02185	VC0433		amino acid permease	CDS	0.359185	7.98e-05	0.000157771	56.1425	56.6503	60.5706	69.9939	67.042	85.3379
VC_RS02190	VC0434	ispB	octaprenyl diphosphate synthase	CDS	0.0804362	0.174024	0.207564	220.944	222.842	221.107	224.808	240.26	237.961
VC_RS02195	VC0435	rplU	50S ribosomal protein L21	CDS	-0.991157	3.78e-15	5.39e-14	2996.15	2823.56	2892.22	1460.3	1261.54	1660.85
VC_RS02200	VC0436	rpmA	50S ribosomal protein L27	CDS	-0.931136	3.35e-13	2.88e-12	996.502	925.377	965.011	506.163	414.515	593.263
VC_RS02205	VC0437	cgtA	Obg family GTPase CgtA	CDS	-0.842542	2.07e-15	3.16e-14	476.277	457.587	452.923	247.004	230.341	295.962
VC_RS02210	VC0438		threonine/serine exporter ThrE family protein	CDS	1.52385	1.16e-08	4.03e-08	75.8088	96.1175	81.7945	224.851	316.905	188.339
VC_RS02215	VC0439		threonine/serine exporter family protein	CDS	1.68309	1.97e-09	7.98e-09	36.0916	37.1851	35.9547	109.775	148.241	92.8957
VC_RS02220	VC0440	folA	type 3 dihydrofolate reductase	CDS	1.24632	7.6e-12	4.86e-11	49.4406	50.4751	48.2142	105.508	146.167	99.8488
VC_RS02225	VC0441		symmetrical bis(5'-nucleosyl)-tetraphosphatase	CDS	0.598443	1.85e-08	6.28e-08	72.348	85.6019	77.0942	118.697	132.641	104.729
VC_RS02230	VC0442	apaG	Co2+/Mg2+ efflux protein ApaG	CDS	0.459751	4.7e-05	9.53e-05	54.2198	62.02	61.2005	81.1567	92.3349	70.6974
VC_RS02235	VC0443	rsmA	16S rRNA (adenine(1518)-N(6)/adenine(1519)-N(6))-dimethyltransferase RsmA	CDS	-0.224344	0.000388348	0.000689468	291.205	301.106	279.012	247.78	238.547	259.512
VC_RS02240	VC0444	pdxA	4-hydroxythreonine-4-phosphate dehydrogenase PdxA	CDS	-0.303139	2.57e-05	5.38e-05	313.343	300.255	298.492	245.97	244.047	249.19
VC_RS02245	VC0445	surA	peptidylprolyl isomerase SurA	CDS	-0.274758	0.00032194	0.000579848	325.044	336.993	333.914	268.899	268.844	285.511
VC_RS02250	VC0446	lptD	LPS assembly protein LptD	CDS	-0.379446	1.58e-05	3.43e-05	611.854	632.461	613.604	480.906	430.115	517.21
VC_RS02255	VC0447	djlA	co-chaperone DjlA	CDS	0.11225	0.116877	0.143815	38.5087	41.7494	42.1087	41.7205	46.2576	44.3533
VC_RS02285	VC0449		methyl-accepting chemotaxis protein	CDS	-0.837491	6.23e-06	1.43e-05	65.4813	59.4694	62.3635	37.4536	24.1207	43.144
VC_RS02310	VC0450	mltC	membrane-bound lytic murein transglycosylase MltC	CDS	-0.0206732	0.803115	0.828119	98.7712	97.3257	98.0274	97.4484	110.459	82.0557
VC_RS02315	VC0451		oxidative damage protection protein	CDS	-0.125025	0.15234	0.18366	34.8831	34.903	35.8093	31.0749	34.8059	30.9652
VC_RS02320	VC0452	mutY	A/G-specific adenine glycosylase	CDS	-0.712353	8.73e-11	4.43e-10	106.187	120.594	112.71	75.3383	65.5542	66.3355
VC_RS02325	VC0453	trmB	tRNA (guanosine(46)-N7)-methyltransferase TrmB	CDS	-1.0379	5.59e-09	2.07e-08	171.174	157.466	153.752	78.1828	55.7707	100.885
VC_RS02330	VC0454	glsB	glutaminase B	CDS	-0.434623	3.26e-05	6.71e-05	76.4131	77.0104	76.8035	55.4262	48.2865	66.5947
VC_RS02335	VC0455	hemW	radical SAM family heme chaperone HemW	CDS	-0.164008	0.0173468	0.0243236	97.5627	98.1759	90.7105	83.0531	82.6867	89.9158
VC_RS02340	VC0456		XTP/dITP diphosphatase	CDS	0.101452	0.128531	0.156752	62.8444	62.6912	57.5663	66.5459	65.1033	64.7808
VC_RS02345	VC0457		DUF4426 domain-containing protein	CDS	0.119051	0.0837797	0.105558	68.1181	71.1485	68.5175	69.5198	85.9779	70.2224
VC_RS02350	VC0458		YggU family protein	CDS	0.115404	0.0928708	0.116153	39.5524	41.3019	43.417	44.0048	49.7743	40.8983
VC_RS02355	VC0459		YggT family protein	CDS	0.229436	0.000103815	0.000200619	101.078	99.7421	99.7234	110.895	133.859	107.623
VC_RS02360	VC0460		pyrroline-5-carboxylate reductase	CDS	0.313906	8.07e-06	1.83e-05	116.68	117.059	119.978	136.755	168.89	134.096
VC_RS02365	VC0461		YggS family pyridoxal phosphate-dependent enzyme	CDS	0.259988	0.000626001	0.00107654	90.2565	85.9151	92.7941	105.81	121.911	94.364
VC_RS02370	VC0462		type IV pilus twitching motility protein PilT	CDS	0.214324	0.000626472	0.00107683	83.6095	81.3061	80.7769	90.6817	101.938	92.4206
VC_RS02375	VC0463		PilT/PilU family type 4a pilus ATPase	CDS	0.168235	0.0114925	0.0166567	64.4925	54.5024	53.9805	65.0374	68.8454	60.3757
VC_RS02380	VC0464		helix-turn-helix transcriptional regulator	CDS	0.0654726	0.526243	0.569897	23.9512	24.7453	26.0696	25.8598	23.4895	28.8922
VC_RS02385	VC0465	tyrS	tyrosine--tRNA ligase	CDS	0.635566	2.37e-06	5.8e-06	16.1506	12.8873	13.5194	21.5067	21.5959	22.8892
VC_RS02390	VC0466	ruvX	Holliday junction resolvase RuvX	CDS	0.861682	1.08e-09	4.54e-09	20.9298	19.5994	18.5104	35.2124	40.2613	31.7858
VC_RS02395	VC0467		YqgE/AlgH family protein	CDS	0.57051	4.15e-10	1.89e-09	73.9411	77.9948	79.4202	112.404	124.887	106.37
VC_RS02400	VC0468	gshB	glutathione synthase	CDS	0.590722	1e-11	6.21e-11	140.191	150.575	159.325	219.722	254.823	203.412
VC_RS02405	VC0469	rsmE	16S rRNA (uracil(1498)-N(3))-methyltransferase	CDS	0.794259	7.87e-13	6.21e-12	80.5881	85.6914	90.6136	132.359	176.464	136.817
VC_RS02410	VC0470	xds	extracellular deoxyribonuclease Dns	CDS	1.40502	3.93e-10	1.79e-09	19.7762	22.9107	19.7218	46.9356	67.1773	51.3928
VC_RS02415	VC0471		SprT family zinc-dependent metalloprotease	CDS	-0.37416	0.0156566	0.0220487	14.3927	15.9748	14.7308	12.7575	8.16046	13.8631
VC_RS02420	VC0472	metK	methionine adenosyltransferase	CDS	-1.15069	3.78e-13	3.18e-12	810.166	746.03	745.067	369.02	267.357	400.043
VC_RS02425	VC0473	tkt	transketolase	CDS	-0.644491	3.8e-12	2.58e-11	1096.54	1031.79	1021.8	671.105	636.245	707.795
VC_RS02430	VC0474		LysR family transcriptional regulator	CDS	0.656872	2.54e-07	7.28e-07	67.5138	66.0025	74.623	118.697	118.89	90.6067
VC_RS02435	VC0475		ligand-gated channel protein	CDS	-0.936291	1.19e-08	4.14e-08	2551.3	2721.14	2817.74	1640.29	1332.54	1254.89
VC_RS02440	VC0476	epd	erythrose-4-phosphate dehydrogenase	CDS	0.567531	1.71e-06	4.33e-06	368.936	387.692	376.119	549.78	665.506	463.528
VC_RS02445	VC0477		phosphoglycerate kinase	CDS	1.10951	9.95e-13	7.71e-12	1901.54	2021.65	1918.54	4139.25	4883.34	3582.38
VC_RS02450	VC0478	fbaA	class II fructose-bisphosphate aldolase	CDS	0.422107	2.83e-06	6.84e-06	2574.48	2525.5	2502.58	3471.51	3677.3	3037.74
VC_RS02455	VC0480	mscS	small-conductance mechanosensitive channel MscS	CDS	0.639888	2.92e-14	3.31e-13	498.086	475.621	480.737	795.146	737.688	733.448
VC_RS02460	VC0481		amino acid transporter	CDS	0.82322	1.1e-09	4.63e-09	13.8434	12.2608	14.0039	25.2995	20.2884	25.3077
VC_RS02465	VC0482		LysR family transcriptional regulator ArgP	CDS	0.485227	0.000139041	0.000264547	20.0509	17.5857	19.9641	29.2216	27.7726	23.5802
VC_RS02470	VC0483		oxidative stress defense protein	CDS	1.53765	4.86e-22	3.11e-20	89.6522	96.5203	96.1861	294.026	270.873	255.02
VC_RS02475	VC0485	pykF	pyruvate kinase PykF	CDS	0.663982	7.28e-09	2.65e-08	1634.67	1669.3	1662.59	2629.04	2989.21	2251.09
VC_RS02480	VC0486		DeoR/GlpR transcriptional regulator	CDS	1.39467	2.82e-06	6.83e-06	54.879	54.1892	60.7644	145.203	160.865	140.531
VC_RS02485	VC0487	glmS	glutamine--fructose-6-phosphate transaminase (isomerizing)	CDS	1.24232	6.8e-14	7.03e-13	199.685	204.004	205.698	455.952	529.709	456.1
VC_RS02490	VC0488		TRAP transporter substrate-binding protein	CDS	0.609198	9.44e-05	0.000184656	21.0397	21.0761	18.0743	30.256	35.8429	25.7396
VC_RS02495	VC0489		GNAT family N-acetyltransferase	CDS	1.0599	9.26e-07	2.47e-06	5.93287	5.50394	4.65182	11.249	10.6402	11.6174
VC_RS02500	VC0490		DUF3732 domain-containing protein	CDS	-0.945002	4.07e-17	9.84e-16	674.314	625.256	637.057	349.409	362.712	293.803
VC_RS02505	VC0491		hypothetical protein	CDS	-0.888725	3.88e-14	4.26e-13	116.899	111.824	110.917	63.6151	70.4234	49.4062
VC_RS02510	VC0492		hypothetical protein	CDS	-0.772227	1.37e-12	1.03e-11	458.589	402.28	407.325	247.047	282.686	212.783
VC_RS02515	VC0493		MarR family transcriptional regulator	CDS	0.202328	0.00532021	0.00805349	63.8882	61.3488	59.4561	74.6056	70.9644	66.897
VC_RS02520	VC0494		inovirus Gp2 family protein	CDS	1.05064	2.41e-07	6.93e-07	4.88912	4.16151	4.07034	8.49064	7.30384	11.315
VC_RS02525	VC0495		inovirus Gp2 family protein	CDS	0.862231	0.000242341	0.000442725	3.79044	4.38525	4.26417	7.80104	6.31196	8.55107
VC_RS02530	VC0496		inovirus Gp2 family protein	CDS	1.49776	2.94e-09	1.15e-08	2.14242	3.08757	2.18054	6.93905	5.59059	8.55107
VC_RS02535	VC0497		AlpA family transcriptional regulator	CDS	1.37854	0.000496118	0.000865243	0.604273	0.492222	0.581478	1.63779	1.03696	1.6843
VC_RS02540	VC0498		ribonuclease HI	CDS	1.06316	0.00288939	0.00451523	0.384538	1.07394	0.678391	1.37919	1.5329	1.6843
VC_RS02545	VC0499		IS3 family transposase	CDS	1.13103	8.27e-11	4.22e-10	9.50357	9.75495	7.75304	18.576	18.3949	22.1982
VC_RS02550	VC0501		IS5 family transposase	CDS	1.3016	2.84e-11	1.59e-10	6.42727	5.14596	6.05706	13.7919	14.0216	15.5474
VC_RS02555	VC0502		type II secretion system protein	CDS	0.532316	0.000164246	0.000308565	41.7498	47.9693	47.9719	66.9338	76.9157	55.4524
VC_RS02565	VC0503		peptidoglycan DD-metalloendopeptidase family protein	CDS	1.7947	2.93e-18	9.13e-17	36.2015	35.2162	37.9414	163.736	98.6018	117.037
VC_RS02570	VC0504		hypothetical protein	CDS	0.887665	5.71e-10	2.53e-09	24.116	20.2258	20.4002	48.4871	35.1215	36.0181
VC_RS02575	VC0505		hypothetical protein	CDS	0.655153	9.09e-07	2.42e-06	22.468	20.9418	23.5498	43.4445	29.0801	32.8655
VC_RS02580	VC0506		WYL domain-containing protein	CDS	0.843276	1.15e-08	4.02e-08	44.9909	52.981	48.8441	91.7161	86.8796	84.9924
VC_RS02585	VC0508		DUF2787 domain-containing protein	CDS	0.595202	6.63e-05	0.000132295	6.26247	7.33858	9.93358	11.4645	12.2181	11.9629
VC_RS02590	VC0509		DUF2787 domain-containing protein	CDS	0.610411	0.0122944	0.0176828	3.79044	2.5506	2.85893	5.90466	2.97564	5.0529
VC_RS02595	VC0510	radC	DNA repair protein RadC	CDS	1.38936	1.23e-06	3.2e-06	1.64802	2.37162	2.32591	4.65477	4.19294	7.90326
VC_RS02600	VC0512		methyl-accepting chemotaxis protein	CDS	0.264906	0.46543	0.510375	0.714141	0.492222	0.484565	0.603396	0.541025	0.863744
VC_RS02605	VC0513		helix-turn-helix transcriptional regulator	CDS	1.1	0.000262138	0.000477427	0.988811	1.02919	0.726847	2.45668	1.80342	1.64111
VC_RS02610	VC0514		methyl-accepting chemotaxis protein	CDS	-0.359013	0.0690776	0.0880579	4.17498	3.53505	2.66511	2.54288	2.75021	2.76398
VC_RS02615	VC0515		EAL domain-containing protein	CDS	0.239613	0.474014	0.518516	0.714141	0.715959	0.533021	1.12059	0.721367	0.475059
VC_RS02620	VC0516		tyrosine-type recombinase/integrase	CDS	-0.0362867	0.685116	0.719724	96.8485	89.1817	90.6136	84.1306	98.2862	87.3245
VC_RS02630	VC0517	rpoD	RNA polymerase sigma factor RpoD	CDS	-0.387736	5.36e-07	1.48e-06	1299.68	1256.2	1288.89	1012.67	886.74	1039.21
VC_RS02635	VC0518	dnaG	DNA primase	CDS	-0.512349	1.65e-07	4.89e-07	354.379	352.744	356.397	253.642	202.524	289.397
VC_RS02640	VC0519		GatB/YqeY domain-containing protein	CDS	-0.760005	1.1e-08	3.83e-08	2410.34	2335.19	2334.83	1393.93	1083	1703.91
VC_RS02645	VC0520	rpsU	30S ribosomal protein S21	CDS	-0.768505	3.18e-09	1.23e-08	1161.36	1142.76	1107.62	668.476	524.343	809.89
VC_RS02650	VC0521	tsaD	tRNA (adenosine(37)-N6)-threonylcarbamoyltransferase complex transferase subunit TsaD	CDS	-0.168834	0.0124629	0.0179035	116.515	117.775	115.084	102.362	111.406	97.0416
VC_RS02655	VC0522		alpha/beta fold hydrolase	CDS	-0.0280063	0.680829	0.71564	155.243	159.48	164.8	150.72	163.84	155.776
VC_RS02660	VC0523	plsY	glycerol-3-phosphate 1-O-acyltransferase PlsY	CDS	0.129619	0.193187	0.228063	60.2625	65.4208	65.2709	66.8045	78.3585	63.8307
VC_RS02665	VC0524	folB	bifunctional dihydroneopterin aldolase/7,8-dihydroneopterin epimerase	CDS	-0.0345398	0.686243	0.720697	36.4761	35.1268	34.0649	34.0488	34.851	34.2475
VC_RS02670	VC0525	folK	2-amino-4-hydroxy-6-hydroxymethyldihydropteridine diphosphokinase	CDS	0.289017	0.000896435	0.00150493	53.6705	59.2904	55.4342	67.2355	70.8743	67.7175
VC_RS02675	VC0526		undecaprenyl-diphosphate phosphatase	CDS	0.262441	0.00098231	0.00163963	120.305	111.197	108.203	134.6	127.907	144.893
VC_RS02680	VC0527	ftsB	cell division protein FtsB	CDS	-0.107936	0.182164	0.216049	49.3307	51.8623	48.3111	47.4528	43.7779	47.5059
VC_RS02685	VC0528	ispD	2-C-methyl-D-erythritol 4-phosphate cytidylyltransferase	CDS	-0.139843	0.0435298	0.057287	92.7834	90.5688	94.054	83.3548	79.2602	89.1384
VC_RS02690	VC0529	ispF	2-C-methyl-D-erythritol 2,4-cyclodiphosphate synthase	CDS	-0.374661	2.09e-06	5.18e-06	95.3653	91.6875	93.3272	68.6147	69.6119	77.9961
VC_RS02695	VC0530	truD	tRNA pseudouridine(13) synthase TruD	CDS	-0.354625	2.04e-06	5.09e-06	193.532	181.719	186.315	141.626	137.33	160.181
VC_RS02700	VC0531	surE	5'/3'-nucleotidase SurE	CDS	-0.439633	7.72e-09	2.78e-08	146.014	144.892	142.607	105.465	104.508	109.652
VC_RS02705	VC0532		protein-L-isoaspartate(D-aspartate) O-methyltransferase	CDS	-0.155286	0.0191561	0.0266932	93.7722	93.3432	94.7324	82.8376	86.3386	83.9127
VC_RS02710	VC0533	nlpD	murein hydrolase activator NlpD	CDS	0.212578	0.115338	0.142068	209.408	203.646	220.186	254.892	264.336	214.554
VC_RS02715	VC0534	rpoS	RNA polymerase sigma factor RpoS	CDS	0.907426	4.06e-05	8.3e-05	130.798	144.892	149.973	304.973	271.955	221.637
VC_RS02720	VC0535	mutS	DNA mismatch repair protein MutS	CDS	-0.618799	5.22e-06	1.21e-05	203.311	189.326	191.209	131.626	105.815	142.691
VC_RS02725	VC0537	cysM	cysteine synthase CysM	CDS	0.106763	0.203693	0.239359	51.3083	45.0607	52.4784	51.1162	55.7707	53.3362
VC_RS02730	VC0538	cysP	thiosulfate ABC transporter substrate-binding protein CysP	CDS	-0.836414	4.17e-10	1.89e-09	79.7092	78.5318	76.5128	39.2638	47.2946	44.9147
VC_RS02735	VC0539	cysT	sulfate/thiosulfate ABC transporter permease CysT	CDS	-0.495944	0.000236924	0.00043327	25.764	26.401	29.8007	18.145	20.6491	19.3479
VC_RS02740	VC0540	cysW	sulfate ABC transporter permease subunit CysW	CDS	-0.446658	0.000156054	0.000294411	21.7538	23.8951	24.7128	15.1711	18.5301	17.9659
VC_RS02745	VC0541		sulfate/molybdate ABC transporter ATP-binding protein	CDS	-0.333272	0.000529936	0.000919738	36.6409	41.8389	41.5757	31.9369	33.3181	30.1015
VC_RS02750	VC0542	pncC	nicotinamide-nucleotide amidase	CDS	-0.615927	1.02e-07	3.14e-07	26.5331	24.9243	24.8097	17.283	15.7348	16.7134
VC_RS02755	VC0543	recA	recombinase RecA	CDS	0.0410724	0.526511	0.570015	224.625	218.278	217.618	213.085	212.623	253.854
VC_RS02760	VC0544	recX	recombination regulator RecX	CDS	1.08379	3.83e-06	9.1e-06	11.646	8.81525	8.14069	16.8951	11.5419	31.9585
VC_RS02765	VC0545	alaS	alanine--tRNA ligase	CDS	-0.64416	4.56e-08	1.46e-07	1215.96	1174.75	1189.95	778.596	644.857	867.631
VC_RS02770	VC0547		aspartate kinase	CDS	0.299989	2.28e-05	4.81e-05	494.735	484.928	482.53	584.173	692.016	523.99
VC_RS02775	VC0548	csrA	carbon storage regulator CsrA	CDS	0.436818	1.11e-07	3.38e-07	146.619	150.441	147.598	192.957	225.968	183.027
VC_RS02820	VC0549		oxaloacetate decarboxylase subunit gamma	CDS	0.14824	0.0542603	0.0702967	31.8068	30.115	30.4791	35.7727	35.0765	31.5267
VC_RS02825	VC0550	oadA	sodium-extruding oxaloacetate decarboxylase subunit alpha	CDS	0.0503525	0.521856	0.565831	210.507	188.924	197.654	206.06	214.201	197.97
VC_RS02830	VC0551		sodium ion-translocating decarboxylase subunit beta	CDS	-0.0251606	0.782994	0.809237	74.875	70.8352	75.4467	73.0109	77.4117	66.897
VC_RS02835	VC0552		NADP-dependent oxidoreductase	CDS	0.355945	0.000181614	0.000338528	133.874	145.787	142.559	176.407	210.414	153.66
VC_RS02840	VC0553		DedA family protein	CDS	0.3334	0.00221356	0.00353163	20.9298	25.0586	27.814	29.394	28.6292	35.068
VC_RS02845	VC0554		insulinase family protein	CDS	0.0490963	0.640811	0.679165	302.356	351.939	354.508	343.03	321.684	379.097
VC_RS02850	VC0556		glutamate--cysteine ligase	CDS	0.424087	1.01e-06	2.66e-06	337.899	389.929	384.938	464.959	549.276	478.946
VC_RS02855	VC0557	luxS	S-ribosylhomocysteine lyase	CDS	0.278754	2.9e-05	6.03e-05	326.582	333.592	334.592	407.249	449.998	349.6
VC_RS02860	VC0558		HlyC/CorC family transporter	CDS	0.123262	0.0722045	0.0917498	156.287	164.805	162.62	181.708	174.12	171.065
VC_RS02865	VC0559		inner membrane protein YpjD	CDS	0.528385	1.42e-05	3.11e-05	67.1293	83.3645	74.8168	110.982	111.406	102.786
VC_RS02870	VC0560	ffh	signal recognition particle protein	CDS	-0.215219	0.00037985	0.000677668	361.41	348.404	333.429	300.491	310.052	288.102
VC_RS02875	VC0561	rpsP	30S ribosomal protein S16	CDS	-0.75902	4.59e-13	3.77e-12	2051.18	1862.25	1903.42	1081.72	1203.87	1151.54
VC_RS02880	VC0562	rimM	ribosome maturation factor RimM	CDS	-0.734515	8.17e-14	8.32e-13	4731.85	4348.2	4494.19	2547.41	2836.86	2774.09
VC_RS02885	VC0563	trmD	tRNA (guanosine(37)-N1)-methyltransferase TrmD	CDS	-0.745721	4.89e-13	3.99e-12	5308.76	4840.42	4992.18	2829.15	3212.34	2988.34
VC_RS02890	VC0564	rplS	50S ribosomal protein L19	CDS	-0.792615	2.75e-12	1.95e-11	2621.01	2418.29	2457.81	1333.38	1528.62	1466.03
VC_RS02895	VC0565	degS	outer membrane-stress sensor serine endopeptidase DegS	CDS	0.491076	0.000349202	0.000625485	145.795	174.739	156.466	222.351	228.628	219.607
VC_RS02900	VC0566		DegQ family serine endoprotease	CDS	0.699695	4.24e-06	9.97e-06	295.16	360.083	366.767	517.541	598.238	544.375
VC_RS02905	VC0567		DUF1043 family protein	CDS	0.0807136	0.254307	0.293912	284.063	282.759	277.365	285.234	345.805	261.758
VC_RS02910	VC0568		cell division protein ZapE	CDS	-0.178507	0.0135885	0.019365	152.222	145.027	150.7	117.447	150.54	127.834
VC_RS02915	VC0570	rplM	50S ribosomal protein L13	CDS	-0.979996	1.05e-14	1.35e-13	4417.84	4171.04	4266.25	2133.91	1927.85	2455.49
VC_RS02920	VC0571	rpsI	30S ribosomal protein S9	CDS	-1.00473	4.76e-15	6.63e-14	3290.21	2994.41	3172.98	1525.04	1385.93	1802.29
VC_RS02925	VC0573	petA	ubiquinol-cytochrome c reductase iron-sulfur subunit	CDS	-0.628562	2.83e-06	6.83e-06	295.874	269.693	253.815	167.442	149.593	212.87
VC_RS02930	VC0574		cytochrome bc complex cytochrome b subunit	CDS	-0.954917	1.51e-09	6.23e-09	630.147	557.016	550.126	285.88	265.192	345.066
VC_RS02935	VC0575		cytochrome c1	CDS	-0.939638	1.9e-10	9.19e-10	300.214	247.409	247.855	130.808	117.628	166.184
VC_RS02940	VC0576	sspA	stringent starvation protein A	CDS	-0.442755	2.61e-06	6.36e-06	325.758	335.74	335.9	249.676	195.265	288.836
VC_RS02945	VC0577	sspB	ClpXP protease specificity-enhancing factor	CDS	-0.276412	0.000956139	0.00159818	179.854	185.702	185.249	158.521	126.194	170.028
VC_RS02950	VC0578		BON domain-containing protein	CDS	0.396253	6.09e-07	1.66e-06	101.298	108.647	112.71	138.953	143.462	142.302
VC_RS02955	VC0579		phosphoheptose isomerase	CDS	0.548281	1.03e-08	3.61e-08	107.671	117.731	117.458	165.287	158.069	178.104
VC_RS02960	VC0580		YraN family protein	CDS	0.674874	2.59e-12	1.86e-11	48.5616	54.6366	51.4608	85.0788	76.4198	85.5107
VC_RS02965	VC0581		penicillin-binding protein activator	CDS	0.207459	1.79e-05	3.84e-05	353.61	353.863	351.842	412.421	423.127	387.605
VC_RS02970	VC0582	rsmI	16S rRNA (cytidine(1402)-2'-O)-methyltransferase	CDS	0.127195	0.0134785	0.0192389	114.812	123.056	121.287	133.738	129.35	129.216
VC_RS02975	VC0583		TetR/AcrR family transcriptional regulator	CDS	-0.815149	3.85e-14	4.24e-13	464.906	433.469	453.553	270.882	254.913	242.539
VC_RS02980	VC0585	hpt	hypoxanthine phosphoribosyltransferase	CDS	-0.325405	0.00239824	0.00379916	53.7803	54.9051	50.2494	38.1001	40.667	48.0674
VC_RS02985	VC0586	can	carbonate dehydratase	CDS	-0.469966	5.2e-11	2.77e-10	227.207	233.671	238.115	176.881	170.288	157.504
VC_RS02990	VC0587		SulP family inorganic anion transporter	CDS	-0.554437	2.99e-11	1.65e-10	64.4925	69.5375	66.1915	42.7118	46.7536	46.9013
VC_RS02995	VC0589		ABC transporter ATP-binding protein	CDS	0.807856	1.56e-09	6.42e-09	55.758	57.9927	58.7777	88.5268	126.645	86.979
VC_RS03000	VC0590		ABC transporter permease	CDS	0.709353	3.11e-07	8.78e-07	42.2991	42.5101	43.1747	63.0117	86.2484	60.0734
VC_RS03005	VC0591	panC	pantoate--beta-alanine ligase	CDS	-0.753614	1.39e-15	2.25e-14	274.395	251.928	265.445	155.116	154.012	160.44
VC_RS03010	VC0592	panB	3-methyl-2-oxobutanoate hydroxymethyltransferase	CDS	-0.888926	6.02e-16	1.09e-14	267.858	264.547	264.185	145.505	134.174	150.464
VC_RS03015	VC0593	folK	2-amino-4-hydroxy-6-hydroxymethyldihydropteridine diphosphokinase	CDS	-0.654006	6.93e-08	2.19e-07	90.2015	89.3159	89.1115	61.4602	51.3523	57.8709
VC_RS03020	VC0594	pcnB	polynucleotide adenylyltransferase PcnB	CDS	-0.348895	6.47e-06	1.49e-05	235.557	231.21	232.155	183.906	171.37	193.479
VC_RS03025	VC0595	gluQRS	tRNA glutamyl-Q(34) synthetase GluQRS	CDS	-0.742541	3.02e-10	1.41e-09	71.3043	74.4598	74.3807	46.3322	36.0683	49.147
VC_RS03030	VC0596	dksA	RNA polymerase-binding protein DksA	CDS	-0.697109	2.27e-08	7.62e-08	513.193	487.613	492.802	300.879	280.026	340.315
VC_RS03035	VC0597	sfsA	DNA/RNA nuclease SfsA	CDS	0.648628	3.7e-08	1.21e-07	53.2859	54.2787	52.7206	79.0879	90.261	81.9693
VC_RS03040	VC0600		alpha/beta fold hydrolase	CDS	-0.210451	0.0750365	0.0951119	16.8647	16.1986	17.9289	13.0592	11.4517	19.5206
VC_RS03045	VC0601	hrpB	ATP-dependent helicase HrpB	CDS	-0.13124	0.0835142	0.105261	118.822	129.052	123.903	121.627	102.795	115.051
VC_RS03050	VC0602	mrcB	penicillin-binding protein 1B	CDS	0.323004	1.41e-06	3.64e-06	153.101	140.91	149.44	181.363	190.892	182.423
VC_RS03055	VC0603		patatin-like phospholipase family protein	CDS	0.615284	2.05e-11	1.18e-10	182.82	195.054	196.103	284.199	329.214	265.947
VC_RS03060	VC0604	acnB	bifunctional aconitate hydratase 2/2-methylisocitrate dehydratase	CDS	-0.523086	5.5e-07	1.51e-06	1239.75	1053.27	1076.9	729.979	851.123	763.895
VC_RS03065	VC0605		YacL family protein	CDS	-0.313712	0.023079	0.0317636	18.0733	17.6752	15.5061	12.973	14.6528	13.604
VC_RS03070	VC0606	glnK	P-II family nitrogen regulator	CDS	-0.984894	0.0020845	0.00333912	10.2726	13.29	8.72216	4.65477	4.10277	7.55776
VC_RS03075	VC0607		ammonium transporter	CDS	-0.984639	0.000936325	0.00157094	21.4242	24.2979	20.7394	10.387	9.19743	13.9927
VC_RS03080	VC0608		Fe(3+) ABC transporter substrate-binding protein	CDS	-0.687435	1.13e-11	6.88e-11	1372.36	1367.21	1370.16	866.131	822.764	863.053
VC_RS03085	VC0609		iron ABC transporter permease	CDS	-0.433594	2.15e-07	6.23e-07	277.361	278.329	275.233	211.059	179.26	224.876
VC_RS03090	VC0610		ABC transporter ATP-binding protein	CDS	-0.526916	7.28e-10	3.15e-09	161.561	154.513	164.316	108.31	107.168	117.901
VC_RS03095	VC0611		phosphoglucomutase/phosphomannomutase family protein	CDS	0.292912	0.0026402	0.00415852	31.0377	25.0586	27.3294	36.2037	27.2767	38.5662
VC_RS03100	VC0612		N,N'-diacetylchitobiose phosphorylase	CDS	0.112623	0.144707	0.174871	56.6918	53.7417	60.4252	59.6069	63.5254	61.5849
VC_RS03105	VC0613		beta-N-acetylhexosaminidase	CDS	0.55968	0.000236619	0.000432933	12.3601	13.0663	14.2947	17.3692	17.6735	23.537
VC_RS03110	VC0614		glucosamine kinase GspK	CDS	0.707092	0.000223173	0.000408959	3.57071	4.3405	5.03947	7.06835	6.76281	7.38501
VC_RS03115	VC0615		glycoside hydrolase family 9 protein	CDS	0.496588	6.23e-05	0.000124657	10.9868	13.1558	10.9027	15.7745	17.0874	16.6703
VC_RS03120	VC0616		ABC transporter ATP-binding protein	CDS	0.127123	0.535931	0.579161	5.32859	5.90666	5.96015	6.16326	5.72585	6.90995
VC_RS03125	VC0617		ABC transporter ATP-binding protein	CDS	0.489024	0.00378225	0.00582649	4.50458	4.16151	4.99102	6.20635	5.99636	6.95314
VC_RS03130	VC0618		ABC transporter permease	CDS	0.336144	0.157056	0.188837	3.57071	2.77434	4.1188	3.57727	4.37329	5.22565
VC_RS03135	VC0619		ABC transporter permease	CDS	0.660689	0.000664137	0.00113449	5.6582	3.4903	4.07034	5.55986	7.16858	8.03282
VC_RS03140	VC0620		ABC transporter substrate-binding protein	CDS	0.45507	3.72e-07	1.04e-06	42.1343	38.9303	40.025	58.6587	52.1638	55.1069
VC_RS03145	VC0622	chiS	two-component system sensor histidine kinase ChiS	CDS	-0.368077	9.33e-07	2.48e-06	135.357	127.933	126.326	101.629	88.5928	111.596
VC_RS03150	VC0623	rsmC	16S rRNA (guanine(1207)-N(2))-methyltransferase RsmC	CDS	-0.56719	1.76e-09	7.17e-09	91.7397	93.03	98.2697	63.5289	57.3487	70.136
VC_RS03155	VC0624		AI-2E family transporter	CDS	0.387889	9.09e-05	0.000178427	64.053	67.1212	72.3455	88.9147	93.2817	84.1719
VC_RS03165	VC0626	hemL	glutamate-1-semialdehyde 2,1-aminomutase	CDS	-0.9718	6.62e-10	2.89e-09	398.601	375.7	372.291	203.301	158.52	222.716
VC_RS03170	VC0627	erpA	iron-sulfur cluster insertion protein ErpA	CDS	-0.367722	2.4e-05	5.05e-05	119.207	123.503	115.52	101.5	80.8382	95.271
VC_RS03175	VC0628	vexE	multidrug efflux RND transporter periplasmic adaptor subunit VexE	CDS	-0.30874	0.000948112	0.00158551	103.001	115.583	118.525	96.6295	79.17	96.3938
VC_RS03180	VC0629	vexF	multidrug efflux RND transporter permease subunit VexF	CDS	-0.434435	2.23e-06	5.48e-06	218.143	224.722	216.988	164.296	137.646	186.31
VC_RS03185	VC0630		peptidoglycan DD-metalloendopeptidase family protein	CDS	-0.137234	0.110627	0.136641	68.4477	70.2088	70.0196	66.6752	50.0448	72.9864
VC_RS03190	VC0631		tyrosine--tRNA ligase	CDS	-0.866126	5.91e-10	2.61e-09	544.45	519.652	523.524	293.078	254.958	322.911
VC_RS03195	VC0632	dacB	serine-type D-Ala-D-Ala carboxypeptidase	CDS	-0.181657	0.0163076	0.0229474	100.859	95.9833	97.3491	90.7679	73.6696	94.8823
VC_RS03200	VC0633	ompU	porin OmpU	CDS	-0.399223	9.67e-10	4.11e-09	33453.9	31272.4	31761.3	24700.3	25427.3	23035.7
VC_RS03205	VC0634	greA	transcription elongation factor GreA	CDS	-0.800624	1.83e-12	1.34e-11	163.648	175.634	163.928	94.8624	105.274	88.7929
VC_RS03210	VC0635	yhbY	ribosome assembly RNA-binding protein YhbY	CDS	-0.415506	4.37e-05	8.91e-05	120.745	115.135	115.569	83.0962	92.1997	88.1883
VC_RS03215	VC0636	rlmE	23S rRNA (uridine(2552)-2'-O)-methyltransferase RlmE	CDS	0.648805	2.85e-11	1.59e-10	198.531	207.539	213.354	305.447	385.075	280.76
VC_RS03220	VC0637	ftsH	ATP-dependent zinc metalloprotease FtsH	CDS	0.238141	7.27e-05	0.000144243	1382.74	1367.3	1401.07	1594	1832.36	1469.79
VC_RS03225	VC0638	folP	dihydropteroate synthase	CDS	0.289243	1.91e-05	4.07e-05	110.362	107.931	108.979	134.6	129.395	135.91
VC_RS03230	VC0639	glmM	phosphoglucosamine mutase	CDS	-0.00413655	0.95946	0.96703	553.569	540.37	536.074	521.679	522.991	580.652
VC_RS03235	VC0640	secG	preprotein translocase subunit SecG	CDS	-0.149732	0.0446426	0.0586221	630.752	610.087	609.437	556.676	483.676	627.467
VC_RS03250	VC0641	rimP	ribosome maturation factor RimP	CDS	-1.07221	2.64e-11	1.49e-10	380.582	361.873	374.617	187.958	123.264	219.952
VC_RS03255	VC0642	nusA	transcription termination/antitermination protein NusA	CDS	-1.18401	1.77e-15	2.76e-14	1550.73	1459.93	1528.46	654.986	551.846	790.887
VC_RS03260	VC0643	infB	translation initiation factor IF-2	CDS	-0.784835	6.29e-15	8.53e-14	4127.63	4071.17	4130.62	2221.57	2475.91	2458.73
VC_RS03265	VC0644	rbfA	30S ribosome-binding factor RbfA	CDS	-0.80384	1.61e-11	9.48e-11	230.942	237.251	235.741	135.807	113.209	154.178
VC_RS03270	VC0645	truB	tRNA pseudouridine(55) synthase TruB	CDS	-0.767209	6.39e-13	5.1e-12	435.242	423.49	447.932	248.858	223.173	295.66
VC_RS03275	VC0646	rpsO	30S ribosomal protein S15	CDS	-1.10416	1.21e-13	1.17e-12	1376.64	1277.32	1349.42	574.346	589.582	698.294
VC_RS03280	VC0647	pnp	polyribonucleotide nucleotidyltransferase	CDS	-0.597771	4.28e-16	8.02e-15	3879.44	3889.94	3889.84	2511.5	2537.36	2655.24
VC_RS03285	VC0648	nlpI	lipoprotein NlpI	CDS	0.107417	0.0971351	0.120895	152.442	156.213	157.726	168.39	172.677	161.391
VC_RS03290	VC0649		MarR family transcriptional regulator	CDS	-0.489997	0.00226314	0.00360751	15.9308	12.9768	13.5194	9.43883	8.38589	12.3084
VC_RS03295	VC0650	vcrM	sodium-coupled multidrug efflux MATE transporter VcrM	CDS	0.249646	0.0144357	0.0204825	41.2005	41.8836	39.9281	49.0474	50.4055	46.8149
VC_RS03300	VC0651		U32 family peptidase	CDS	2.23889	5.88e-11	3.09e-10	44.8261	62.1095	54.7074	251.961	323.082	188.987
VC_RS03305	VC0652		U32 family peptidase	CDS	2.42935	1.07e-11	6.57e-11	58.0102	74.0123	66.5792	336.609	471.593	262.492
VC_RS03310	VC0653		bifunctional diguanylate cyclase/phosphodiesterase	CDS	1.04677	9.8e-16	1.67e-14	238.468	237.967	241.507	489.569	529.573	464.09
VC_RS03315	VC0654		SCP2 domain-containing protein	CDS	1.50671	7.29e-08	2.29e-07	91.52	106.812	96.7676	251.875	384.173	202.893
VC_RS03320	VC0655		N-acetyltransferase	CDS	1.47505	3.39e-09	1.3e-08	56.1974	68.5531	59.8922	157.271	222.136	134.312
VC_RS03325	VC0656		DNA polymerase III subunit psi	CDS	1.27716	2.92e-11	1.62e-10	35.8719	38.5723	38.0383	87.2338	113.705	71.8635
VC_RS03330	VC0657	rimI	ribosomal protein S18-alanine N-acetyltransferase	CDS	1.03176	1.92e-11	1.11e-10	25.7091	25.5508	25.8758	50.9869	61.767	45.0011
VC_RS03335	VC0658		EAL domain-containing protein	CDS	1.28511	6.41e-14	6.69e-13	23.8963	26.759	25.2943	65.3391	62.1277	57.7845
VC_RS03340	VC0659	prfC	peptide chain release factor 3	CDS	-1.3416	1.27e-08	4.4e-08	514.017	513.253	485.485	213.774	125.247	257.784
VC_RS03345	VC0660	srmB	ATP-dependent RNA helicase SrmB	CDS	-1.12812	2.73e-09	1.08e-08	217.154	201.722	196.976	98.6552	61.7219	121.27
VC_RS03350	VC0661		tRNA1(Val) (adenine(37)-N6)-methyltransferase	CDS	0.129284	0.234198	0.272254	15.8759	15.1694	16.0391	15.9038	16.0955	19.4774
VC_RS03355	VC0662	brnQ	branched-chain amino acid transport system II carrier protein	CDS	-0.613258	6.94e-09	2.53e-08	237.754	248.885	236.419	157.141	148.917	166.616
VC_RS03360	VC0663	prfB	peptide chain release factor 2	CDS	-1.01999	2.05e-11	1.18e-10	669.15	640.426	656.246	336.867	253.696	378.752
VC_RS03365	VC0664	lysS	lysine--tRNA ligase	CDS	-0.875526	3.36e-11	1.85e-10	1010.73	962.876	955.562	561.632	448.465	586.396
VC_RS03370	VC0665		sigma-54-dependent Fis family transcriptional regulator	CDS	1.14477	8.68e-19	3.04e-17	397.447	396.507	391.819	884.664	907.66	829.583
VC_RS03375	VC0666		hypothetical protein	CDS	0.589882	2.81e-06	6.8e-06	17.9634	19.5994	24.4221	29.6095	30.3425	33.4269
VC_RS03380	VC0667		NADP(H)-dependent aldo-keto reductase	CDS	0.538622	3.65e-09	1.39e-08	207.101	219.084	220.041	325.489	330.927	282.358
VC_RS03385	VC0668	mutH	DNA mismatch repair endonuclease MutH	CDS	0.143564	0.220198	0.257318	29.8291	24.3426	23.4045	25.7736	22.6329	37.141
VC_RS03390	VC0671	rppH	RNA pyrophosphohydrolase	CDS	0.298155	3.65e-06	8.69e-06	176.832	165.431	175.849	200.069	228.628	208.335
VC_RS03395	VC0672	ptsP	phosphoenolpyruvate--protein phosphotransferase	CDS	0.47412	1.78e-10	8.68e-10	264.782	273.586	263.845	363.417	378.808	372.144
VC_RS03400	VC0673		sulfite exporter TauE/SafE family protein	CDS	0.836251	1.11e-14	1.39e-13	85.5322	100.145	100.547	167.916	172.767	170.546
VC_RS03405	VC0674	lgt	prolipoprotein diacylglyceryl transferase	CDS	0.451375	6.73e-11	3.51e-10	127.996	134.958	137.859	185.286	174.255	188.555
VC_RS03410	VC0675		thymidylate synthase	CDS	0.147469	0.00559943	0.00846541	171.174	177.647	176.139	190.845	186.834	203.8
VC_RS03415	VC0676		Na/Pi cotransporter family protein	CDS	0.871373	5.1e-06	1.19e-05	7.25128	8.72575	8.5768	13.5333	10.6852	20.773
VC_RS03420	VC0677	nhaR	transcriptional activator NhaR	CDS	0.514744	9.61e-07	2.54e-06	63.9431	63.6756	70.3103	94.8624	101.893	86.0721
VC_RS03425	VC0678		winged helix-turn-helix transcriptional regulator	CDS	0.696329	1.25e-11	7.55e-11	76.0286	74.1018	78.9356	119.645	145.671	105.895
VC_RS03430	VC0679	rpsT	30S ribosomal protein S20	CDS	-0.867545	1.25e-17	3.62e-16	1514.75	1544.59	1488.53	813.119	777.363	902.094
VC_RS03435	VC0680	murJ	murein biosynthesis integral membrane protein MurJ	CDS	0.226831	2.6e-05	5.43e-05	108.824	111.421	112.564	128.782	130.162	130.555
VC_RS03440	VC0681	ribF	bifunctional riboflavin kinase/FAD synthetase	CDS	-0.147992	0.00703122	0.0105073	340.59	349.836	321.751	307.947	283.362	322.177
VC_RS03445	VC0682	ileS	isoleucine--tRNA ligase	CDS	-0.757973	8.14e-13	6.41e-12	1778.1	1664.16	1695.1	1017.41	897.606	1122.78
VC_RS03450	VC0683	lspA	signal peptidase II	CDS	-0.506071	7.24e-06	1.65e-05	190.895	207.718	196.588	130.894	126.915	161.304
VC_RS03455	VC0684	fkpB	FKBP-type peptidyl-prolyl cis-trans isomerase	CDS	-0.327501	5.06e-06	1.18e-05	74.6003	75.7574	77.0942	59.4776	57.1683	64.6081
VC_RS03460	VC0685	ispH	4-hydroxy-3-methylbut-2-enyl diphosphate reductase	CDS	-0.483034	4.05e-06	9.58e-06	154.2	159.748	156.902	115.464	101.127	120.276
VC_RS03465	VC0687		carbon starvation protein A	CDS	0.569474	0.0366774	0.0489899	84.9279	94.4619	90.4198	132.402	146.978	121.14
VC_RS03470	VC0688		DUF2799 domain-containing protein	CDS	0.566595	6.55e-05	0.000130816	15.3266	21.1655	20.9332	26.6787	34.0395	24.5735
VC_RS03475	VC0689		sodium:proton antiporter	CDS	0.605321	9.58e-08	2.96e-07	71.1395	82.0668	74.7199	117.964	124.255	104.686
VC_RS03480	VC0690	murQ	N-acetylmuramic acid 6-phosphate etherase	CDS	0.351256	4.53e-05	9.22e-05	44.0021	43.1813	43.0293	56.1589	57.2585	52.6884
VC_RS03485	VC0691		anhydro-N-acetylmuramic acid kinase	CDS	0.349107	8.26e-06	1.87e-05	71.3592	70.2088	66.4338	86.9752	96.4828	81.4943
VC_RS03490	VC0692	nagZ	beta-N-acetylhexosaminidase	CDS	0.0527712	0.537877	0.581089	114.043	111.197	105.054	116.197	114.697	111.682
VC_RS03495	VC0693	yehT	two-component system response regulator BtsR	CDS	-0.425775	1.9e-05	4.06e-05	33.8942	30.294	30.2368	21.1188	23.0386	26.0851
VC_RS03500	VC0694		sensor histidine kinase	CDS	-0.192638	0.00987367	0.014445	54.2747	52.5335	48.9895	47.1942	40.667	48.4129
VC_RS03505	VC0695		3-deoxy-7-phosphoheptulonate synthase	CDS	0.405805	1.22e-05	2.7e-05	848.235	915.22	893.344	1132.7	1358.92	1028.29
VC_RS03510	VC0696	tyrA	bifunctional chorismate mutase/prephenate dehydrogenase	CDS	0.442049	1.02e-06	2.68e-06	737.708	778.829	775.691	1004.27	1201.84	908.054
VC_RS03515	VC0697		PilZ domain-containing protein	CDS	0.2722	0.00381343	0.00586947	46.8587	46.9848	48.0688	53.5729	65.4189	52.4293
VC_RS03520	VC0698	ettA	energy-dependent translational throttle protein EttA	CDS	-0.831289	1.83e-11	1.06e-10	692.058	676.045	666.373	384.794	332.46	426.128
VC_RS03525	VC0700	sltY	murein transglycosylase	CDS	1.073	1.38e-19	5.68e-18	100.584	98.0417	100.789	213.688	193.822	222.371
VC_RS03530	VC0701	trpR	trp operon repressor	CDS	0.722848	5.93e-14	6.26e-13	64.7671	61.2593	61.6851	102.491	99.5937	107.666
VC_RS03535	VC0702	yjjX	inosine/xanthosine triphosphatase	CDS	2.61649	7.61e-34	3.4e-31	115.251	119.431	112.661	720.454	693.414	716.432
VC_RS03540	VC0703		GGDEF and EAL domain-containing protein	CDS	4.1478	8.58e-38	7.67e-35	233.854	249.333	244.657	4418.36	4234.38	4250.05
VC_RS03545	VC0704		extracellular solute-binding protein	CDS	5.29442	9.36e-42	1.12e-38	118.547	113.927	119.348	4709.98	4642.76	4454.28
VC_RS03550	VC0705	pheA	prephenate dehydratase	CDS	0.612942	8.35e-12	5.31e-11	141.675	152.499	150.651	234.936	252.343	193.133
VC_RS03555	VC0706	raiA	ribosome-associated translation inhibitor RaiA	CDS	0.984877	0.000174682	0.000325945	642.672	577.779	597.323	1032.63	1813.47	751.544
VC_RS03560	VC0708		outer membrane protein assembly factor BamD	CDS	0.743365	2.23e-11	1.27e-10	160.847	184.002	184.038	283.294	304.191	298.078
VC_RS03565	VC0709	rluD	23S rRNA pseudouridine(1911/1915/1917) synthase RluD	CDS	-0.291812	5.88e-08	1.86e-07	363.773	350.686	360.371	303.853	292.244	281.883
VC_RS03570	VC0710	pgeF	peptidoglycan editing factor PgeF	CDS	-0.434571	6.36e-10	2.79e-09	161.066	168.027	164.219	126.885	123.218	114.921
VC_RS03575	VC0711	clpB	ATP-dependent chaperone ClpB	CDS	0.868581	6.51e-10	2.85e-09	225.229	226.646	235.644	364.623	548.239	342.561
VC_RS03605	VC0714		DUF1904 domain-containing protein	CDS	0.369963	0.00447326	0.00684675	37.3551	42.5548	38.3291	52.5816	53.3811	46.9445
VC_RS03610	VC0715	nfsA	oxygen-insensitive NADPH nitroreductase	CDS	0.494083	2.86e-07	8.12e-07	119.921	118.089	118.137	165.115	183.407	153.099
VC_RS03615	VC0716		YfhL family 4Fe-4S dicluster ferredoxin	CDS	-0.297017	0.00688451	0.010308	23.292	24.1636	24.3736	19.0932	19.3416	20.0389
VC_RS03620	VC0717	yegQ	tRNA 5-hydroxyuridine modification protein YegQ	CDS	-1.16831	7.61e-08	2.39e-07	254.894	231.255	232.64	112.059	64.2918	143.338
VC_RS03625	VC0718	rdgC	recombination-associated protein RdgC	CDS	-0.659354	2.24e-05	4.74e-05	150.08	142.431	138.246	93.8711	68.3495	110.43
VC_RS03630	VC0719	phoB	phosphate regulon transcriptional regulator PhoB	CDS	0.246589	0.0328894	0.0442442	26.5331	26.1325	25.4881	29.9543	33.3632	29.4105
VC_RS03635	VC0720	phoR	phosphate regulon sensor histidine kinase PhoR	CDS	-0.0363768	0.626799	0.6664	42.6287	38.8408	40.8973	39.8241	38.4128	41.0278
VC_RS03640	VC0721		phosphate ABC transporter substrate-binding protein	CDS	0.166406	0.132106	0.160838	20.6552	25.4613	26.748	27.8855	24.5265	29.4537
VC_RS03645	VC0722	ppx	exopolyphosphatase	CDS	0.822982	1.58e-17	4.51e-16	81.1374	78.3528	76.852	142.272	142.876	132.93
VC_RS03650	VC0723	ppk1	polyphosphate kinase 1	CDS	0.136285	0.0117393	0.0169662	100.309	90.2109	90.2744	100.595	107.844	100.108
VC_RS03655	VC0724		ABC transporter permease subunit	CDS	0.751157	1.55e-09	6.39e-09	46.0896	46.6268	49.0864	75.8985	85.3918	77.4347
VC_RS03660	VC0725	pstA	phosphate ABC transporter permease PstA	CDS	0.426115	1.51e-06	3.87e-06	41.2554	43.2708	39.0075	51.8489	54.8239	59.3392
VC_RS03665	VC0726	pstB	phosphate ABC transporter ATP-binding protein	CDS	-0.0854863	0.288356	0.330064	54.6593	52.1755	50.2978	50.2542	49.9997	47.8082
VC_RS03670	VC0727	phoU	phosphate signaling complex protein PhoU	CDS	0.389985	5.79e-06	1.34e-05	39.7172	42.1969	41.8664	52.7109	61.6769	47.8946
VC_RS03675	VC0728	ppk2	polyphosphate kinase 2	CDS	0.824618	3.07e-14	3.43e-13	34.3886	34.5003	33.7742	64.3478	57.6642	59.8143
VC_RS03680	VC0730		copper homeostasis protein CutC	CDS	0.825657	2.87e-09	1.13e-08	29.1699	25.685	22.9684	41.5912	51.8933	44.3533
VC_RS03685	VC0731		peroxiredoxin C	CDS	-0.666874	1.13e-11	6.89e-11	1141.69	1156.23	1148.42	719.118	649.14	802.461
VC_RS03690	VC0732		hydrogen peroxide-inducible genes activator	CDS	0.0369001	0.627052	0.6664	71.9635	70.88	73.46	69.2612	86.4738	66.206
VC_RS03695	VC0734		malate synthase A	CDS	2.2422	4.46e-11	2.39e-10	20.2157	29.5781	25.8273	125.894	142.876	90.0453
VC_RS03700	VC0736	aceA	isocitrate lyase	CDS	2.16272	5.86e-15	7.98e-14	26.9726	24.9691	23.2591	137.445	108.115	90.9954
VC_RS03705	VC0737		CBS domain-containing protein	CDS	0.455953	0.000421513	0.00074237	15.1068	16.5118	15.603	22.3256	21.641	20.8594
VC_RS03710	VC0739	queA	tRNA preQ1(34) S-adenosylmethionine ribosyltransferase-isomerase QueA	CDS	-1.14763	1.58e-12	1.17e-11	207.54	197.784	206.618	93.7849	66.7715	115.569
VC_RS03715	VC0741	tgt	tRNA guanosine(34) transglycosylase Tgt	CDS	-0.893552	2.76e-18	8.74e-17	477.98	441.613	456.508	226.704	262.577	251.436
VC_RS03720	VC0742	yajC	preprotein translocase subunit YajC	CDS	-0.436553	2.72e-07	7.76e-07	244.401	224.811	239.133	168.261	190.441	164.673
VC_RS03725	VC0743	secD	protein translocase subunit SecD	CDS	-0.721152	1.69e-09	6.92e-09	913.002	900.006	895.233	543.487	506.85	592.485
VC_RS03730	VC0744	secF	protein translocase subunit SecF	CDS	-0.957928	4.5e-12	3.02e-11	521.543	498.666	499.925	266.356	234.444	281.71
VC_RS03735	VC0745	suhB	inositol-1-monophosphatase	CDS	-1.19706	1.04e-06	2.72e-06	417.059	415.256	395.55	185.07	84.3097	266.033
VC_RS03740	VC0746	trmJ	tRNA (cytosine(32)/uridine(32)-2'-O)-methyltransferase TrmJ	CDS	-1.02192	9.82e-17	2.1e-15	171.724	166.595	162.329	79.1741	75.5632	91.7728
VC_RS03745	VC0747	iscR	Fe-S cluster assembly transcriptional regulator IscR	CDS	-0.583556	0.00460146	0.00702494	134.643	150.665	143.14	92.966	60.1439	132.757
VC_RS03750	VC0748		IscS subfamily cysteine desulfurase	CDS	-0.873818	1.79e-06	4.5e-06	462.983	495.22	479.331	253.211	172.001	359.188
VC_RS03755	VC0749	iscU	Fe-S cluster assembly scaffold IscU	CDS	-0.791405	1.22e-05	2.7e-05	206.936	211.7	209.332	110.077	94.7245	157.979
VC_RS03760	VC0750	iscA	iron-sulfur cluster assembly protein IscA	CDS	-0.561185	0.00071818	0.00122156	145.245	136.569	146.339	92.9229	74.4811	122.695
VC_RS03765	VC0751	hscB	co-chaperone HscB	CDS	-0.499601	0.000627356	0.00107784	96.7387	102.024	104.181	70.5973	54.4181	89.2248
VC_RS03770	VC0752	hscA	Fe-S protein assembly chaperone HscA	CDS	-0.620182	2.12e-06	5.24e-06	383.878	385.141	380.48	238.643	191.162	317.987
VC_RS03775	VC0753	fdx	ISC system 2Fe-2S type ferredoxin	CDS	-0.731239	5.63e-08	1.8e-07	70.3154	63.7651	69.5835	38.7897	33.6337	50.1835
VC_RS03780	VC0754	iscX	Fe-S cluster assembly protein IscX	CDS	-0.794541	2.58e-07	7.38e-07	24.8301	25.685	28.8801	13.4902	13.6609	18.6137
VC_RS03785	VC0755	pepB	aminopeptidase PepB	CDS	-0.625364	1.95e-09	7.89e-09	692.497	656.266	648.541	422.291	423.983	448.456
VC_RS03790	VC0756	ndk	nucleoside-diphosphate kinase	CDS	-0.359914	1.93e-05	4.12e-05	196.499	185.21	182.584	147.961	154.598	137.119
VC_RS03795	VC0757		bifunctional tRNA (adenosine(37)-C2)-methyltransferase TrmG/ribosomal RNA large subunit methyltransferase RlmN	CDS	-0.914051	8.24e-07	2.21e-06	172.383	162.12	156.708	91.7592	55.0944	113.712
VC_RS03800	VC0758	rodZ	cytoskeleton protein RodZ	CDS	-0.35261	1.5e-07	4.47e-07	213.199	221.992	214.565	178.347	159.197	171.324
VC_RS03805	VC0759	ispG	flavodoxin-dependent (E)-4-hydroxy-3-methylbut-2-enyl-diphosphate synthase	CDS	-0.351934	2.11e-07	6.13e-07	421.343	410.692	435.672	328.894	307.167	357.201
VC_RS03810	VC0760	hisS	histidine--tRNA ligase	CDS	-0.392471	3.28e-08	1.08e-07	460.456	474.323	477.054	357.771	329.71	388.08
VC_RS03815	VC0761		YfgM family protein	CDS	0.0599365	0.330413	0.374586	432.879	436.332	429.954	434.316	463.613	456.359
VC_RS03820	VC0762	bamB	outer membrane protein assembly factor BamB	CDS	0.0836362	0.138046	0.1675	467.872	481.035	490.622	480.691	490.033	554.74
VC_RS03825	VC0763	der	ribosome biogenesis GTPase Der	CDS	-0.780753	5.17e-12	3.43e-11	586.09	568.248	581.623	342.125	290.936	377.327
VC_RS03830	VC0764		alanyl-tRNA editing protein	CDS	0.540513	0.000411067	0.000725759	76.7427	71.1037	78.7902	97.1036	142.515	90.0453
VC_RS03835	VC0765		zinc ribbon domain-containing protein	CDS	2.02828	1.62e-11	9.54e-11	17.4141	18.3912	18.4135	67.1493	92.6956	61.5418
VC_RS03840	VC0766	xseA	exodeoxyribonuclease VII large subunit	CDS	0.236427	0.000648893	0.00111163	137.61	145.519	142.995	163.219	147.7	191.103
VC_RS03845	VC0767	guaB	IMP dehydrogenase	CDS	-1.06857	1.07e-06	2.82e-06	903.608	836.822	859.909	435.005	243.597	561.088
VC_RS03850	VC0768	guaA	glutamine-hydrolyzing GMP synthase	CDS	-1.3217	1e-08	3.52e-08	1387.52	1326.67	1315.21	565.468	315.823	730.598
VC_RS03855	VC0769		chitinase	CDS	2.20429	7.15e-25	7.31e-23	17.469	18.3912	17.4443	89.3888	73.2187	83.1786
VC_RS03860	VC0770		hypothetical protein	CDS	-0.409633	0.004731	0.00721347	202.047	204.451	204.244	160.503	118.439	180.782
VC_RS03865	VC0771	vibB	vibriobactin biosynthesis bifunctional isochorismatase/aryl carrier protein VibB	CDS	0.614207	0.000337827	0.000606022	648.88	678.55	763.965	1231.88	1122	847.549
VC_RS03870	VC0772		(2,3-dihydroxybenzoyl)adenylate synthase	CDS	0.632469	9.92e-05	0.000193209	411.071	445.327	453.698	762.433	691.746	576.851
VC_RS03875	VC0773		isochorismate synthase MenF	CDS	0.770389	2.23e-06	5.47e-06	388.768	426.399	440.76	817.73	731.06	593.608
VC_RS03880	VC0774		2,3-dihydro-2,3-dihydroxybenzoate dehydrogenase	CDS	0.745362	6.2e-07	1.68e-06	229.349	242.889	282.695	460.606	458.203	346.88
VC_RS03885	VC0775	vibH	norspermidine-2,3-dihydroxybenzoate synthase VibH	CDS	0.746462	2.73e-07	7.78e-07	247.532	277.837	281.241	505.646	453.514	394.213
VC_RS03890	VC0776	fepB	Fe2+-enterobactin ABC transporter substrate-binding protein	CDS	0.237602	0.0237371	0.0325941	112.67	124.801	124.291	161.193	134.805	130.598
VC_RS03895	VC0777		iron ABC transporter permease	CDS	0.155114	0.121107	0.148662	74.3806	81.1719	86.3494	101.026	84.2196	84.1719
VC_RS03900	VC0778		Fe(3+)-siderophore ABC transporter permease	CDS	0.17071	0.140786	0.170536	79.4345	92.4035	90.6621	111.456	89.224	94.8823
VC_RS03905	VC0779		ABC transporter ATP-binding protein	CDS	0.196022	0.0583993	0.0753787	68.228	80.9481	84.5565	99.3017	83.1826	85.3811
VC_RS03910	VC0780		4'-phosphopantetheinyl transferase superfamily protein	CDS	0.236563	0.0574668	0.0742358	34.6084	41.7046	40.9942	57.8829	38.9989	41.4165
VC_RS03915	VC0781		LysR family transcriptional regulator	CDS	0.170648	0.0223592	0.030856	74.3256	85.0202	82.5698	96.3709	87.7362	88.2746
VC_RS03920	VC0783		alkyl/aryl-sulfatase	CDS	-0.0120803	0.931143	0.943273	15.7111	14.6772	12.6471	13.7488	13.1199	15.7633
VC_RS03925	VC0784		alanine:cation symporter family protein	CDS	-0.866739	7.84e-10	3.37e-09	87.1802	84.8412	80.68	46.1167	36.2487	56.1434
VC_RS03930	VC0786		D-amino acid dehydrogenase	CDS	0.395727	0.00114896	0.0018983	16.6999	17.5857	15.4092	21.1188	20.7393	23.537
VC_RS03935	VC0787		LysR family transcriptional regulator	CDS	-0.371548	0.000701294	0.00119397	29.8291	28.4594	27.0872	21.8515	20.7844	23.3211
VC_RS03940	VC0788		DOPA 4,5-dioxygenase	CDS	0.106506	0.302371	0.344782	14.8322	14.9904	14.1008	15.2573	17.5382	14.5109
VC_RS03945	VC0789		hypothetical protein	CDS	0.643934	9.14e-06	2.05e-05	6.53714	6.1304	7.36538	10.0853	10.5049	10.7104
VC_RS03950	VC0790		response regulator	CDS	1.68169	5.31e-11	2.82e-10	9.66837	8.50202	8.72216	25.2564	35.3921	25.5668
VC_RS03955	VC0791		sensor histidine kinase	CDS	2.13466	9.95e-12	6.17e-11	8.34996	7.87555	7.8984	29.6526	43.9132	32.3904
VC_RS03960	VC0792		sodium ion-translocating decarboxylase subunit beta	CDS	0.590209	0.027683	0.037651	3.02137	2.6401	2.13208	3.70657	2.88547	5.09609
VC_RS03965	VC0793m	oadA	sodium-extruding oxaloacetate decarboxylase subunit alpha	CDS	0.801501	0.000675429	0.00115171	4.12005	2.72959	2.85893	5.25816	5.63568	5.91665
VC_RS03970	VC0794		OadG family protein	CDS	-0.171743	0.600909	0.642019	1.26348	1.74515	1.01759	0.775794	1.66816	1.16605
VC_RS03975	VC0795		2-hydroxycarboxylate transporter family protein	CDS	0.226633	0.139827	0.169431	5.87793	4.87747	5.37867	5.34436	6.76281	6.7372
VC_RS03980	VC0796	citC	[citrate (pro-3S)-lyase] ligase	CDS	0.0142701	0.955767	0.964939	2.47203	1.92414	2.42282	2.37048	1.62308	2.85036
VC_RS03990	VC0798	citE	citrate (pro-3S)-lyase subunit beta	CDS	0.756609	0.0333676	0.0448369	1.81282	1.65566	1.50215	2.58598	2.20919	3.58454
VC_RS03995	VC0799	citF	citrate lyase subunit alpha	CDS	0.408659	0.0969416	0.120696	2.9115	4.87747	2.66511	4.09447	4.05769	5.83027
VC_RS04000	VC0800	citX	citrate lyase holo-[acyl-carrier protein] synthase	CDS	0.799321	0.0206234	0.0286484	1.48322	0.850202	1.01759	1.85329	1.30748	2.59123
VC_RS04005	VC0801	citG	triphosphoribosyl-dephospho-CoA synthase CitG	CDS	0.957519	0.00191559	0.00308513	1.97762	1.56616	1.8898	2.97388	2.4797	5.0529
VC_RS04010	VC0802		ACT domain-containing protein	CDS	1.16608	5.42e-06	1.26e-05	2.08749	3.22182	4.31263	6.50805	6.26687	8.98294
VC_RS04015	VC0803		RNA methyltransferase	CDS	-0.566755	1.12e-05	2.5e-05	48.6715	42.4206	44.7253	28.2303	26.2397	37.141
VC_RS04020	VC0804		ferredoxin family protein	CDS	-0.0726012	0.701893	0.734759	5.32859	5.1907	5.08793	3.87897	4.73397	6.21896
VC_RS04025	VC0806		NAD(P)/FAD-dependent oxidoreductase	CDS	-1.28194	3.05e-09	1.19e-08	134.368	129.902	127.78	55.2969	37.7365	68.1062
VC_RS04030	VC0807		MFS transporter	CDS	-0.0280726	0.777847	0.805313	24.0611	27.0722	27.0872	26.808	24.1658	25.7828
VC_RS04035	VC0809		SWIM zinc finger domain-containing protein	CDS	-0.0518852	0.479338	0.52338	47.408	50.3409	52.6722	50.599	46.1675	48.3697
VC_RS04040	VC0810		hypothetical protein	CDS	-0.0887732	0.667206	0.70256	3.68057	4.38525	4.26417	4.00827	3.06581	4.53466
VC_RS04045	VC0811		NERD domain-containing protein	CDS	-0.710074	4.34e-08	1.4e-07	62.405	58.8877	56.6941	33.7471	45.5363	29.54
VC_RS04050	VC0812		DEAD/DEAH box helicase family protein	CDS	-0.950064	6.52e-17	1.49e-15	219.571	202.393	201.191	104.948	95.536	122.004
VC_RS04055	VC0813		class I SAM-dependent methyltransferase	CDS	-0.907263	3.7e-11	2.01e-10	69.4365	61.3935	64.8832	35.2124	31.1089	37.9616
VC_RS04060	VC0814		helix-turn-helix transcriptional regulator	CDS	0.676523	2.92e-05	6.06e-05	19.1719	15.6169	19.9641	25.7736	35.9782	25.6964
VC_RS04065	VC0815		type II toxin-antitoxin system HipA family toxin	CDS	0.333819	0.0148978	0.0210378	70.0957	68.1056	63.2842	75.2521	109.197	69.5314
VC_RS04070	VC0817		IS481-like element ISVch1 family transposase	CDS	0.723823	8e-05	0.000158014	9.66837	14.7219	12.9863	19.007	24.1207	18.8728
VC_RS04075	VC0818		IS5 family transposase	CDS	0.682617	0.000601928	0.00103764	5.27366	4.96697	4.84565	8.05964	6.58247	9.54437
VC_RS04080	VC0819		aldehyde dehydrogenase	CDS	0.426048	0.0214606	0.0296961	5.32859	5.2802	5.2333	5.99086	7.52926	7.7737
VC_RS04085	VC0820		fibronectin type III domain-containing protein	CDS	0.394009	1.63e-05	3.54e-05	56.3073	54.0997	58.9715	72.4506	78.9897	71.1293
VC_RS04095	VC0823		hypothetical protein	CDS	0.111634	0.124152	0.151982	119.536	124.443	118.912	127.403	135.978	128.741
VC_RS04100	VC0824	tpx	thiol peroxidase	CDS	-0.0079616	0.901147	0.917303	195.51	192.906	199.689	203.387	193.912	187.562
VC_RS04105	VC0825	tcpI	toxin-coregulated pilus methyl-accepting chemotaxis protein TcpI	CDS	0.138818	0.220834	0.257892	18.6226	22.329	23.3076	24.5668	20.4688	25.7828
VC_RS04110	VC0826	tcpP	toxin-coregulated pilus transcriptional regulator TcpP	CDS	2.9245	6.38e-14	6.69e-13	77.2921	96.7887	96.7676	764.933	776.596	516.001
VC_RS04115	VC0827	tcpH	toxin-coregulated pilus protein TcpH	CDS	2.84964	1.16e-13	1.13e-12	33.3449	39.0198	37.0207	291.742	300.81	196.718
VC_RS04120	VC0828	tcpA	toxin-coregulated pilus major pilin TcpA	CDS	-0.0195788	0.892301	0.910111	10.6572	13.827	13.6647	12.3696	13.6158	11.7469
VC_RS04125	VC0829	tcpB	toxin-coregulated pilus minor pilin TcpB	CDS	-0.214369	0.0790472	0.099877	8.07529	8.14404	7.1231	6.98215	5.99636	7.12589
VC_RS04130	VC0830	tcpQ	toxin-coregulated pilus protein TcpQ	CDS	-0.652745	0.000196213	0.000363655	7.69075	5.95141	5.71786	4.05137	4.50854	3.7141
VC_RS04135	VC0831	tcpC	toxin-coregulated pilus secretin TcpC	CDS	-0.2558	0.0144123	0.0204574	17.5239	15.5274	16.4752	14.4384	13.4355	13.5608
VC_RS04140	VC0832	tcpR	toxin-coregulated pilus protein TcpR	CDS	-0.479118	0.0627702	0.0806017	3.90031	2.68485	3.73115	2.02569	2.61495	2.72079
VC_RS04145	VC0833	tcpD	toxin-coregulated pilus protein TcpD	CDS	-0.0472106	0.762863	0.790945	10.2177	8.86	12.5987	9.26643	9.91879	11.4446
VC_RS04150	VC0834	tcpS	toxin-coregulated pilus protein TcpS	CDS	-0.0623929	0.733747	0.764079	8.62463	7.74131	6.78391	8.14584	8.43097	5.57115
VC_RS04155	VC0835	tcpT	toxin-coregulated pilus assembly ATPase TcpT	CDS	-0.1254	0.266586	0.30711	21.4242	18.2122	19.9156	20.9895	15.6446	17.8795
VC_RS04160	VC0836	tcpE	toxin-coregulated pilus assembly protein TcpE	CDS	-0.211002	0.0719931	0.0916113	16.7549	15.4379	15.8937	12.8868	14.3822	14.2518
VC_RS04165	VC0837	tcpF	colonization factor TcpF	CDS	-0.125027	0.105703	0.13083	67.7336	61.841	61.0552	62.7962	56.4469	55.4956
VC_RS04170	VC0838	toxT	pilus/toxin transcriptional regulator ToxT	CDS	-0.499374	0.00229455	0.0036527	10.7121	7.69656	12.9379	7.49935	6.44721	8.16238
VC_RS04175	VC0839	tcpJ	toxin-coregulated pilus pre-pilin peptidase TcpJ	CDS	-0.656915	2.37e-05	4.98e-05	9.99798	9.57596	12.5987	7.49935	5.32008	7.55776
VC_RS04180	VC0840	acfB	methyl-accepting chemotaxis protein AcfB	CDS	-0.243073	0.00179739	0.00290653	53.6155	58.3507	57.4694	45.5995	48.3316	49.2766
VC_RS04185	VC0841	acfC	accessory colonization factor AcfC	CDS	-0.0520193	0.580748	0.622329	37.3001	31.8602	33.2896	34.3074	32.7771	31.6562
VC_RS04190	VC0842		RDD family protein	CDS	-0.121576	0.52555	0.56932	5.93287	5.14596	5.62095	4.91336	5.18482	5.22565
VC_RS04195	VC0843		M23 family metallopeptidase	CDS	0.201463	0.243148	0.282292	7.74569	9.66545	8.04377	9.18023	8.6564	11.4878
VC_RS04200	VC0844	acfA	accessory colonization factor AcfA	CDS	-0.321095	0.0930712	0.116363	11.4263	9.93394	10.5635	8.74924	8.43097	8.33513
VC_RS04205	VC0845	acfD	accessory colonization factor AcfD	CDS	0.167988	0.0177671	0.0248837	159.418	170.935	161.796	177.916	198.917	176.161
VC_RS04220	VC0847		tyrosine-type recombinase/integrase	CDS	-0.122815	0.186514	0.220841	78.3358	80.0979	76.4643	65.5977	82.326	67.8471
VC_RS04225	tmRNA	ssrA	transfer-messenger RNA	tmRNA	-0.151476	0.0736499	0.0934535	18136.9	18005.8	18235.9	16004.5	16708.9	16245.2
VC_RS04230	VC0848	smpB	SsrA-binding protein SmpB	CDS	-0.16754	0.0015441	0.00251858	213.968	200.961	207.055	187.613	180.342	185.791
VC_RS04235	VC0849		type II toxin-antitoxin system RatA family toxin	CDS	0.0489917	0.561948	0.60472	28.3459	30.6073	27.814	32.1524	29.4408	28.2012
VC_RS04240	VC0850		RnfH family protein	CDS	-0.104849	0.405275	0.450488	14.4476	18.7044	15.07	16.6365	12.8043	15.461
VC_RS04245	VC0851	bamE	outer membrane protein assembly factor BamE	CDS	0.72952	7.95e-11	4.08e-10	57.6257	61.125	60.8613	96.7588	86.6091	114.489
VC_RS04250	VC0852	recN	DNA repair protein RecN	CDS	0.197679	0.030938	0.0417921	48.2869	48.193	42.3025	46.8063	50.3604	61.9736
VC_RS04255	VC0853	nadK	NAD(+) kinase	CDS	-0.113997	0.104078	0.128864	84.3236	84.5279	83.3451	78.7	84.1745	70.1792
VC_RS04260	VC0854	grpE	nucleotide exchange factor GrpE	CDS	0.0825326	0.388479	0.433569	205.728	207.941	206.667	207.697	255.86	193.349
VC_RS04265	VC0855	dnaK	molecular chaperone DnaK	CDS	0.35035	0.00114477	0.00189226	1504.04	1466.73	1470.36	1716.75	2300.84	1644.31
VC_RS04270	VC0856	dnaJ	molecular chaperone DnaJ	CDS	-0.180217	0.127306	0.155379	169.746	155.274	164.558	142.272	138.818	150.939
VC_RS04275	VC0857		type IV pilin protein	CDS	-0.169367	0.23635	0.274667	18.4578	14.6324	15.7968	16.5072	11.0008	15.8497
VC_RS04280	VC0858		Tfp pilus assembly protein FimT/FimU	CDS	0.937991	0.0070968	0.0105948	1.92269	1.83465	1.25987	3.96517	2.38953	3.23904
VC_RS04285	VC0859		prepilin-type N-terminal cleavage/methylation domain-containing protein	CDS	0.878813	0.0020063	0.00322107	2.36216	2.46111	1.21141	3.18938	3.15598	4.75059
VC_RS04290	VC0860		hypothetical protein	CDS	0.326918	0.163817	0.19624	3.35097	4.07202	3.87652	4.00827	4.50854	5.70071
VC_RS04295	VC0861		prepilin-type N-terminal cleavage/methylation domain-containing protein	CDS	1.2856	0.000292498	0.000528684	0.714141	0.715959	0.872216	1.46539	1.71325	2.46167
VC_RS04300	VC0863		AbgT family transporter	CDS	-0.755608	1.77e-10	8.67e-10	208.804	198.858	201.821	122.576	109.242	129.13
VC_RS04305	VC0864	tadA	tRNA adenosine(34) deaminase TadA	CDS	-0.0987251	0.301833	0.344278	23.6765	23.3134	24.3736	21.8084	21.4607	23.3643
VC_RS04310	VC0866	mltF	membrane-bound lytic murein transglycosylase MltF	CDS	0.0336205	0.551154	0.593998	78.8851	76.5181	79.2748	80.9412	82.7768	76.4845
VC_RS04315	VC0868		hypothetical protein	CDS	0.309898	0.273005	0.313797	1.26348	1.29768	1.69598	1.33609	1.35256	2.59123
VC_RS04320	VC0869	purL	phosphoribosylformylglycinamidine synthase	CDS	-1.59219	1.41e-11	8.45e-11	3332.46	3109.05	3109.74	1080.77	696.164	1390.8
VC_RS04325	VC0870	tnpA	IS200/IS605-like element IS1004 family transposase	CDS	0.751912	0.000136177	0.000259374	4.44965	5.36969	5.33021	7.71484	9.37777	8.50788
VC_RS04330	VC0871		DUF4250 domain-containing protein	CDS	1.75665	8.72e-12	5.51e-11	60.4273	59.2904	57.6147	204.767	244.949	149.557
VC_RS04335	VC0872		YaeP family protein	CDS	1.61699	9.89e-11	4.99e-10	58.1201	57.59	56.4518	177.398	216.004	134.744
VC_RS04340	VC0873		DUF533 domain-containing protein	CDS	0.609985	1.57e-08	5.41e-08	32.1364	32.6656	34.7433	54.1763	53.8771	43.9214
VC_RS04345	VC0875		proline--tRNA ligase	CDS	-1.05036	3.07e-08	1.01e-07	622.676	599.124	583.271	312.085	218.529	340.877
VC_RS04350	VC0876	tsaA	tRNA (N6-threonylcarbamoyladenosine(37)-N6)-methyltransferase TrmO	CDS	0.382286	0.000147305	0.000278493	31.8068	31.5917	36.0032	42.798	46.9339	39.8618
VC_RS04355	VC0878		type B 50S ribosomal protein L31	CDS	3.88956	5.26e-13	4.23e-12	44.1669	51.4148	53.4475	1102.53	360.548	747.225
VC_RS04360	VC0879	ykgO	type B 50S ribosomal protein L36	CDS	3.79763	2.16e-12	1.57e-11	12.3601	9.97868	12.4049	244.634	77.4117	160.311
VC_RS04365	VC0880		AbgT family transporter	CDS	0.048656	0.633576	0.672419	181.886	184.583	186.8	209.766	148.015	214.424
VC_RS04370	VC0881		YaiI/YqxD family protein	CDS	-0.268449	0.00280912	0.00440132	39.4975	34.903	38.5714	29.0061	35.347	29.4105
VC_RS04375	VC0882		hypothetical protein	CDS	-0.205862	0.124475	0.152326	16.5901	17.5857	16.8144	12.9299	17.7637	13.5608
VC_RS04380	VC0884		GNAT family N-acetyltransferase	CDS	0.564641	0.000109449	0.000211164	19.0621	22.9107	18.0258	28.1441	28.0882	32.6063
VC_RS04385	VC0885		DUF3301 domain-containing protein	CDS	0.526129	6.66e-05	0.000132814	9.11903	11.0079	9.98203	14.266	16.4111	12.7834
VC_RS04390	VC0886		DUF3549 family protein	CDS	0.693848	6.15e-07	1.67e-06	55.5382	58.9771	56.3549	80.7688	116.726	79.0326
VC_RS04395	VC0887		YqcC family protein	CDS	-0.876159	1.3e-06	3.37e-06	22.9624	19.2414	23.6468	11.9386	8.79166	15.0723
VC_RS04400	VC0888	truC	tRNA pseudouridine(65) synthase TruC	CDS	-0.992838	5.42e-10	2.41e-09	46.1445	45.7766	44.8222	23.4031	16.0053	29.2377
VC_RS04405	VC0889	dxs	1-deoxy-D-xylulose-5-phosphate synthase	CDS	-1.03599	1.46e-14	1.78e-13	421.893	388.408	397.052	208.775	165.013	214.943
VC_RS04410	VC0890	ispA	(2E,6E)-farnesyl diphosphate synthase	CDS	-0.740534	7.44e-12	4.77e-11	134.753	152.902	144.546	87.9665	70.6038	100.108
VC_RS04415	VC0891	xseB	exodeoxyribonuclease VII small subunit	CDS	-0.780487	2.77e-09	1.09e-08	58.23	56.3818	55.5796	34.6521	24.797	39.5595
VC_RS04420	VC0892	pomA	flagellar motor protein PomA	CDS	0.034172	0.697373	0.731042	59.5484	61.5278	66.8215	60.081	68.7102	63.6579
VC_RS04425	VC0893		flagellar motor protein MotB	CDS	0.0300123	0.728704	0.759712	71.0296	75.131	75.0106	72.3644	84.986	68.5381
VC_RS04430	VC0894	thiI	tRNA 4-thiouridine(8) synthase ThiI	CDS	-1.13713	7.23e-07	1.95e-06	234.238	234.208	235.014	109.042	56.7175	153.962
VC_RS04435	VC0896		transcriptional regulator GcvA	CDS	-0.3213	0.000614247	0.00105734	56.6918	61.2145	61.4428	50.9007	45.8519	46.8149
VC_RS04440	VC0897		DUF423 domain-containing protein	CDS	-0.139899	0.194665	0.229581	16.3154	16.7355	19.8672	17.714	15.5996	14.7268
VC_RS04445	VC0898	xni	flap endonuclease Xni	CDS	-0.14681	0.0329519	0.0443116	58.0652	61.125	61.4428	58.7449	50.135	54.2863
VC_RS04450	VC0899		LOG family protein	CDS	0.93368	2.78e-14	3.19e-13	421.069	393.151	411.153	764.502	877.678	698.423
VC_RS04455	VC0900		GGDEF domain-containing protein	CDS	0.810241	1.22e-14	1.51e-13	127.721	122.921	129.766	221.36	237.826	207.86
VC_RS04460	VC0901		tetratricopeptide repeat protein	CDS	-0.368331	1.3e-05	2.86e-05	79.874	80.0532	77.8695	63.4427	56.3568	64.3921
VC_RS04465	VC0902	queF	NADPH-dependent 7-cyano-7-deazaguanine reductase QueF	CDS	-0.512107	0.000298846	0.000539341	62.405	58.1717	49.3287	42.5394	34.7158	41.8052
VC_RS04470	VC0903	syd	SecY-interacting protein	CDS	-0.59639	8.68e-06	1.95e-05	29.6643	27.5644	27.9594	20.4293	14.4724	21.3777
VC_RS04475	VC0904		Zn-ribbon-containing protein	CDS	-0.582161	3.06e-06	7.36e-06	33.8942	35.1268	33.2896	22.2825	20.6942	25.3509
VC_RS04480	VC0905	metQ	methionine ABC transporter substrate-binding lipoprotein MetQ	CDS	-0.755235	2.21e-16	4.46e-15	449.25	443.089	423.364	251.788	281.017	246.685
VC_RS04485	VC0906		ABC transporter permease	CDS	-0.907263	5.74e-13	4.59e-12	83.0601	91.956	93.7633	52.6678	44.2288	46.4262
VC_RS04490	VC0907	metN	methionine ABC transporter ATP-binding protein MetN	CDS	-0.751695	1.4e-07	4.18e-07	105.858	102.83	100.014	64.0461	47.7905	71.4316
VC_RS04495	VC0908	gmhB	D-glycero-beta-D-manno-heptose 1,7-bisphosphate 7-phosphatase	CDS	-0.202607	0.00337014	0.00522539	97.9472	98.0417	91.5827	81.8463	85.2114	82.8331
VC_RS04500	VC0909	treR	trehalose operon repressor TreR	CDS	-0.184092	0.00286699	0.00448806	97.6176	99.4288	102.049	87.8803	83.0924	92.2911
VC_RS04505	VC0910	treB	PTS trehalose transporter subunit IIBC	CDS	0.499521	0.00347808	0.00537413	9.28384	9.48646	9.78821	14.3953	10.6852	15.2883
VC_RS04510	VC0911	treC	alpha,alpha-phosphotrehalase	CDS	0.0708073	0.552246	0.594995	18.1831	17.3173	19.2372	21.2481	16.9521	19.2615
VC_RS04540	VC0913	vexG	vibriobactin export RND transporter periplasmic adaptor subunit VexG	CDS	0.00450166	0.96347	0.969705	32.2462	30.8757	33.7257	31.3766	34.851	30.922
VC_RS04545	VC0914	vexH	vibriobactin export RND transporter permease subunit VexH	CDS	0.206152	0.00220063	0.00351414	73.0072	68.9111	73.46	81.9756	86.6542	79.8099
VC_RS04550	VC0916	vpsU	exopolysaccharide regulatory protein-tyrosine phosphatase VpsU	CDS	3.20378	6.36e-16	1.15e-14	72.4029	93.6564	96.7676	820.834	826.776	775.642
VC_RS04555	VC0917	vpsA	UDP-N-acetylglucosamine 2-epimerase (non-hydrolyzing) VpsA	CDS	3.30701	1.45e-16	3e-15	125.854	158.719	163.928	1497.24	1463.38	1479.9
VC_RS04560	VC0918	vpsB	UDP-N-acetyl-D-mannosamine dehydrogenase VpsB	CDS	2.95588	2.94e-15	4.35e-14	159.803	216.891	229.684	1614.3	1417.17	1675.06
VC_RS04565	VC0919	vpsC	exopolysaccharide biosynthesis acetyltransferase VpsC	CDS	2.91432	1.29e-14	1.59e-13	51.3632	64.8391	73.46	486.811	427.68	516.562
VC_RS04570	VC0920	vpsD	exopolysaccharide biosynthesis glycosyltransferase VpsD	CDS	3.06047	4.96e-15	6.85e-14	59.1639	73.7438	88.7723	630.031	547.292	673.375
VC_RS04575	VC0921	vpsE	exopolysaccharide biosynthesis flippase VpsE	CDS	3.10282	1.08e-14	1.37e-13	39.7172	45.9556	50.3463	401.775	346.977	420.73
VC_RS04580	VC0922	vpsF	exopolysaccharide biosynthesis protein VpsF	CDS	3.08468	2.89e-14	3.28e-13	44.112	56.1133	55.8703	450.349	429.844	445.433
VC_RS04585	VC0923	vpsG	exopolysaccharide biosynthesis acetyltransferase VpsG	CDS	3.04655	9.89e-14	9.86e-13	34.4436	50.2961	52.866	382.467	383.677	372.792
VC_RS04590	VC0924	vpsH	exopolysaccharide biosynthesis protein VpsH	CDS	3.1472	1.39e-15	2.25e-14	90.0367	105.738	114.793	897.508	957.524	897.516
VC_RS04595	VC0925	vpsI	exopolysaccharide biosynthesis glycosyltransferase VpsI	CDS	3.115	8.31e-17	1.86e-15	60.8668	75.4442	75.7859	611.24	610.637	616.972
VC_RS04600	VC0926	vpsj	exopolysaccharide biosynthesis protein VpsJ	CDS	3.04895	7.98e-17	1.79e-15	91.7946	100.369	110.529	819.368	860.095	826.344
VC_RS04605	VC0927	vpsK	exopolysaccharide biosynthesis glycosyltransferase VpsK	CDS	3.41363	1.53e-15	2.43e-14	56.4172	73.1173	83.2967	724.376	817.354	728.223
VC_RS04610	VC0928		hypothetical protein	CDS	3.63209	1.65e-16	3.37e-15	466.115	596.842	617.529	6952.93	7106.05	6778.71
VC_RS04615	VC0929		hypothetical protein	CDS	1.48174	3.29e-14	3.65e-13	58.3398	61.4383	56.791	175.459	167.492	150.291
VC_RS04620	VC0930		hemolysin	CDS	2.16751	2.08e-18	6.75e-17	461.61	484.66	501.67	2034.18	2248.18	2222.72
VC_RS04625	VC0931		O-antigen ligase family protein	CDS	4.44047	4.19e-18	1.26e-16	9.28384	9.57596	13.4709	239.936	208.7	254.416
VC_RS04630	VC0932		hypothetical protein	CDS	5.67914	2.79e-16	5.49e-15	17.7437	23.3134	29.9461	1256.96	1316.04	1073.81
VC_RS04635	VC0934	vpsL	exopolysaccharide biosynthesis glycosyltransferase VpsL	CDS	6.22994	4.5e-16	8.38e-15	11.8657	19.6441	24.7128	1462.24	1386.83	1389.98
VC_RS04640	VC0935	vpsM	exopolysaccharide biosynthesis beta-barrel protein VpsM	CDS	5.84189	6.78e-16	1.2e-14	19.3917	29.936	29.4131	1578.27	1445.84	1506.02
VC_RS04645	VC0936	vpsN	exopolysaccharide export protein VpsN	CDS	5.69019	1.45e-15	2.32e-14	5.27366	7.60707	13.4709	468.537	410.818	489.656
VC_RS04650	VC0937	vpsO	exopolysaccharide regulatory tyrosine autokinase VpsO	CDS	4.94461	2.01e-17	5.63e-16	38.289	45.1949	49.7163	1437.37	1149.99	1518.25
VC_RS04655	VC0938	vpsP	exopolysaccharide biosynthesis protein VpsP	CDS	5.27032	5.81e-17	1.36e-15	5.9878	6.80161	8.04377	286.225	233.227	287.152
VC_RS04660	VC0939	vpsQ	exopolysaccharide biosynthesis protein VpsQ	CDS	2.4597	2.32e-22	1.66e-20	19.941	21.8368	20.4486	116.628	97.2492	128.698
VC_RS04665	VC0940		YitT family protein	CDS	2.09426	2.93e-18	9.13e-17	7.96542	11.3659	10.0789	42.4963	35.1666	48.4129
VC_RS04670	VC0941		serine hydroxymethyltransferase	CDS	-0.976518	2.2e-11	1.26e-10	2805.04	2542.91	2577.11	1365.48	1161.58	1500.41
VC_RS04675	VC0942		hypothetical protein	CDS	0.598553	2.41e-07	6.93e-07	38.1791	41.4361	42.0118	63.8306	60.7751	59.6415
VC_RS04680	VC0943	lipA	lipoyl synthase	CDS	-0.92881	1.01e-11	6.22e-11	312.354	314.575	298.104	163.046	144.814	178.018
VC_RS04685	VC0944	lipB	lipoyl(octanoyl) transferase LipB	CDS	-0.868751	4.27e-11	2.3e-10	199.465	208.523	194.504	112.275	93.6424	123.99
VC_RS04690	VC0945		YbeD family protein	CDS	-0.965577	2.9e-08	9.62e-08	31.587	27.3407	31.3029	18.1881	9.78354	18.1386
VC_RS04695	VC0947		serine hydrolase	CDS	0.0814113	0.32513	0.368969	580.707	614.606	627.221	645.418	567.625	715.31
VC_RS04700	VC0948	rlpA	septal ring lytic transglycosylase RlpA	CDS	0.287848	0.000145471	0.000275463	120.855	135.137	137.81	166.666	149.458	164.716
VC_RS04705	VC0949	mrdB	peptidoglycan glycosyltransferase MrdB	CDS	-0.479772	9.89e-06	2.21e-05	89.2127	86.3178	88.1423	64.1323	54.2828	70.6111
VC_RS04710	VC0950	mrdA	penicillin-binding protein 2	CDS	-0.503786	3.26e-07	9.2e-07	157.66	170.891	173.62	116.455	96.2123	141.481
VC_RS04715	VC0951	rlmH	23S rRNA (pseudouridine(1915)-N(3))-methyltransferase RlmH	CDS	-0.659675	1.06e-08	3.72e-08	82.8953	79.2925	84.2658	52.1506	43.6427	60.1598
VC_RS04720	VC0952	rsfS	ribosome silencing factor	CDS	-0.549077	7.25e-08	2.28e-07	79.0499	79.3372	91.0013	57.926	45.6715	66.8106
VC_RS04725	VC0953	holA	DNA polymerase III subunit delta	CDS	-0.213107	0.00361466	0.00557552	107.231	111.287	108.833	95.0348	83.2728	104.081
VC_RS04730	VC0954		luciferase	CDS	-0.0409333	0.636303	0.674787	98.167	103.501	101.759	101.543	79.8012	113.582
VC_RS04735	VC0956	leuS	leucine--tRNA ligase	CDS	-0.934623	2.43e-13	2.19e-12	1243.81	1170.37	1198.81	638.005	559.375	692.809
VC_RS04740	VC0957		zinc ribbon-containing protein	CDS	0.600992	4.33e-06	1.02e-05	26.9726	23.7162	23.1622	40.2982	37.2406	34.377
VC_RS04745	VC0958	lnt	apolipoprotein N-acyltransferase	CDS	-0.353756	0.000553551	0.000958863	176.173	188.118	183.892	146.237	116.456	166.271
VC_RS04750	VC0959	corC	CNNM family magnesium/cobalt transport protein CorC	CDS	-0.094221	0.0702669	0.0894808	540.44	554.645	546.928	512.455	507.166	518.592
VC_RS04755	VC0960	ybeY	rRNA maturation RNase YbeY	CDS	0.0121166	0.871095	0.890768	126.788	121.176	125.26	116.929	135.617	123.818
VC_RS04760	VC0961		PhoH family protein	CDS	-0.520101	2.05e-09	8.27e-09	302.301	293.767	299.655	188.604	232.776	203.239
VC_RS04765	VC0962	miaB	tRNA (N6-isopentenyl adenosine(37)-C2)-methylthiotransferase MiaB	CDS	-1.36605	1.71e-11	1.01e-10	517.258	466.447	481.657	196.362	126.149	245.865
VC_RS04770	VC0963		2-octaprenyl-3-methyl-6-methoxy-1,4-benzoquinol hydroxylase	CDS	-0.555875	2.63e-10	1.24e-09	77.1822	73.7438	68.0329	50.1249	45.0854	53.6817
VC_RS04775	VC0964	crr	PTS glucose transporter subunit IIA	CDS	-0.0301719	0.600917	0.642019	858.453	854.542	821.579	825.704	880.563	775.858
VC_RS04780	VC0965	ptsI	phosphoenolpyruvate-protein phosphotransferase PtsI	CDS	0.337137	1.05e-05	2.33e-05	2051.73	2025.76	1952.89	2443.24	2904.04	2270.61
VC_RS04785	VC0966		HPr family phosphocarrier protein	CDS	0.68984	4.6e-12	3.07e-11	642.013	607.491	584.046	948.926	1163.25	845.519
VC_RS04790	VC0968	cysK	cysteine synthase A	CDS	-1.03252	2.57e-16	5.16e-15	482.21	480.722	456.896	219.722	248.376	225.999
VC_RS04795	VC0969	cysZ	sulfate transporter CysZ	CDS	0.815012	4.68e-13	3.83e-12	74.6003	66.2262	70.0681	121.757	129.801	119.369
VC_RS04800	VC0970	zipA	cell division protein ZipA	CDS	0.366535	1.24e-07	3.74e-07	156.232	159.793	146.823	201.534	200.089	195.12
VC_RS04805	VC0971	ligA	NAD-dependent DNA ligase LigA	CDS	-0.470466	1.15e-05	2.55e-05	143.872	134.063	138.731	102.836	80.1168	117.685
VC_RS04810	VC0972	chiP	chitoporin	CDS	0.320716	0.000100864	0.000195881	74.1059	69.3138	66.24	90.2507	79.6659	91.8592
VC_RS04815	VC0973		hypothetical protein	CDS	-0.167547	0.0473169	0.0618613	58.7244	56.4713	55.3857	52.4954	48.6021	50.745
VC_RS04820	VC0974	cueR	Cu(I)-responsive transcriptional regulator	CDS	0.220993	0.0128352	0.0183792	36.6959	37.0956	36.5846	44.6513	44.4091	39.6027
VC_RS04825	VC0975		NfeD family protein	CDS	0.109181	0.0907949	0.113796	196.114	194.383	196.83	221.489	227.14	184.884
VC_RS04830	VC0976		SPFH/Band 7/PHB domain protein	CDS	0.175404	0.00967112	0.0141545	522.257	515.983	514.123	622.704	605.452	524.897
VC_RS04835	VC0977		co-chaperone YbbN	CDS	1.11929	9.72e-12	6.05e-11	72.1283	70.9247	66.3369	131.066	201.351	122.522
VC_RS04840	VC0979		SDR family oxidoreductase	CDS	0.740158	1.17e-07	3.56e-07	21.589	23.4924	22.4353	37.3243	44.7247	30.8357
VC_RS04845	VC0980		TIGR01777 family oxidoreductase	CDS	0.834848	8.79e-09	3.12e-08	32.6308	34.6345	33.5803	60.2534	67.8536	51.8678
VC_RS04850	VC0981	yfcE	phosphodiesterase	CDS	0.605789	8.24e-09	2.95e-08	35.2676	33.6053	36.6331	52.8833	56.492	51.1768
VC_RS04855	VC0982		SelT/SelW/SelH family protein	CDS	0.17484	0.0171117	0.0240316	49.6603	54.5471	52.1392	60.4689	65.1484	50.9609
VC_RS04860	VC0983	toxS	transmembrane regulator ToxS	CDS	0.121738	0.0384866	0.0511582	108.055	107.931	111.111	117.016	122.632	116.26
VC_RS04865	VC0984		transcriptional regulator	CDS	-0.0670747	0.28248	0.323648	125.414	125.248	122.256	117.145	119.071	119.758
VC_RS04870	VC0985	htpG	molecular chaperone HtpG	CDS	-0.248353	0.0463137	0.060705	350.753	318.512	352.569	274.243	323.443	262.535
VC_RS04875	VC0986	adk	adenylate kinase	CDS	-0.850614	2.8e-10	1.32e-09	611.03	587.445	594.852	322.601	279.169	392.658
VC_RS04880	VC0987	hemH	ferrochelatase	CDS	-0.42251	1.09e-06	2.86e-06	80.8628	90.5688	85.8164	66.2011	55.2296	70.5247
VC_RS04885	VC0988	dtpA	dipeptide/tripeptide permease DtpA	CDS	-0.140898	0.152753	0.184058	94.3765	105.738	100.16	90.7248	92.0193	89.6566
VC_RS04890	VC0990	rfaH	transcription/translation regulatory transformer protein RfaH	CDS	-0.0727478	0.382446	0.427637	41.9146	45.1502	50.8308	47.4528	42.245	41.4597
VC_RS04895	VC0991	asnB	asparagine synthase B	CDS	-0.42486	8.32e-05	0.00016404	1947.13	1906.02	1846.77	1285.71	1609.96	1350.29
VC_RS04900	VC0992		cation:proton antiporter	CDS	-0.864839	6.85e-11	3.56e-10	188.533	200.916	194.359	111.844	89.8552	118.851
VC_RS04905	VC0993		ROK family protein	CDS	0.174904	0.00350609	0.00541507	130.193	120.952	120.221	141.755	142.38	135.046
VC_RS04910	VC0994	nagA	N-acetylglucosamine-6-phosphate deacetylase	CDS	0.517345	1.11e-06	2.9e-06	71.1395	67.5687	72.0063	97.4053	117.267	86.9358
VC_RS04915	VC0995		PTS transporter subunit EIIC	CDS	0.109793	0.16022	0.192303	227.481	204.496	203.323	228.859	245.084	211.531
VC_RS04920	VC0997	glnS	glutamine--tRNA ligase	CDS	-0.590685	2.12e-07	6.15e-07	697.222	694.838	692.831	475.562	412.306	496.523
VC_RS04925	VC0998		hypothetical protein	CDS	0.148849	0.00343544	0.00531512	436.725	425.101	449.531	486.337	492.693	474.843
VC_RS04930	VC0999	truA	tRNA pseudouridine(38-40) synthase TruA	CDS	-0.566578	7.77e-08	2.43e-07	77.8414	68.1951	64.3502	45.1685	42.3352	54.4591
VC_RS04935	VC1000		acetyl-CoA carboxylase carboxyltransferase subunit beta	CDS	-0.473157	0.000166348	0.000312186	479.024	469.938	468.041	361.477	257.167	402.073
VC_RS04940	VC1001	folC	bifunctional tetrahydrofolate synthase/dihydrofolate synthase	CDS	-0.285274	2.09e-06	5.18e-06	278.57	289.964	285.118	235.712	218.574	246.21
VC_RS04945	VC1002		SPOR domain-containing protein	CDS	-0.0987706	0.0904231	0.11337	120.965	123.995	112.71	114.042	102.434	117.512
VC_RS04950	VC1003		CvpA family protein	CDS	-0.921685	4.51e-10	2.03e-09	302.741	272.423	284.488	151.021	111.271	191.406
VC_RS04955	VC1004	purF	amidophosphoribosyltransferase	CDS	-1.29497	3.96e-10	1.81e-09	842.961	794.715	806.897	345.185	223.128	427.856
VC_RS04960	VC1005		Na+/H+ antiporter family protein	CDS	-0.571023	5.16e-11	2.75e-10	194.631	216.757	207.878	141.712	131.83	143.338
VC_RS04965	VC1006	rnt	ribonuclease T	CDS	-0.376499	0.000205318	0.000378569	89.3226	96.4308	92.5519	74.0022	62.0375	78.3416
VC_RS04970	VC1008		OmpA family protein	CDS	0.301026	0.00568263	0.00857669	118.877	130.842	134.515	169.942	165.554	137.983
VC_RS04975	VC1009		DUF2753 domain-containing protein	CDS	0.742396	1.36e-06	3.53e-06	279.119	304.685	311.672	561.761	527.86	408.594
VC_RS04980	VC1010	gloA	lactoylglutathione lyase	CDS	-0.0889506	0.191941	0.226741	95.3104	90.0766	95.5562	88.4837	95.5811	80.0691
VC_RS04985	VC1011	nth	endonuclease III	CDS	-0.0580501	0.432625	0.477756	78.5006	79.4267	83.8782	76.1571	83.5884	72.5545
VC_RS04990	VC1012		electron transport complex subunit E	CDS	-0.381576	7.7e-06	1.75e-05	82.8404	81.7536	82.7637	64.003	67.2674	58.605
VC_RS04995	VC1013	rsxG	electron transport complex subunit RsxG	CDS	-0.431882	7.23e-06	1.65e-05	61.4162	55.8896	57.4694	40.5999	43.9583	44.9579
VC_RS05000	VC1014	rsxD	electron transport complex subunit RsxD	CDS	-0.671111	5.03e-10	2.24e-09	83.8292	79.3372	80.68	51.4179	44.1386	57.5254
VC_RS05005	VC1015	rsxC	electron transport complex subunit RsxC	CDS	-0.629709	3.36e-10	1.55e-09	199.905	199.484	196.879	135.549	112.623	137.163
VC_RS05010	VC1016	rsxB	electron transport complex subunit RsxB	CDS	0.0882601	0.357765	0.40205	38.7284	39.1988	36.73	40.5568	38.007	43.3168
VC_RS05015	VC1017	rsxA	electron transport complex subunit RsxA	CDS	0.144865	0.176101	0.209692	39.113	48.4167	42.1571	46.7632	43.9583	52.7748
VC_RS05025	VC1018	uvrB	excinuclease ABC subunit UvrB	CDS	0.120772	0.0492877	0.06425	186.226	183.017	199.253	208.904	222.767	186.482
VC_RS05030	VC1021		sigma-54-dependent Fis family transcriptional regulator	CDS	-0.35965	2.9e-08	9.61e-08	232.755	220.068	221.495	174.424	185.076	166.012
VC_RS05035	VC1022		Hpt domain-containing protein	CDS	-0.378083	4.18e-05	8.55e-05	45.9248	47.2086	40.6065	36.5485	31.9656	34.377
VC_RS05040	VC1023		YvcK family protein	CDS	0.357812	1.61e-05	3.49e-05	54.2198	55.1289	58.2447	74.0453	76.2845	64.4785
VC_RS05045	VC1024	moaA	GTP 3',8-cyclase MoaA	CDS	-0.200983	0.0120046	0.0173147	126.348	112.853	123.322	101.5	89.4495	124.336
VC_RS05050	VC1025	moaB	molybdenum cofactor biosynthesis protein B	CDS	-0.340149	0.000386032	0.000686641	81.7966	78.9793	86.7371	59.5207	61.0907	74.8866
VC_RS05055	VC1026	moaC	cyclic pyranopterin monophosphate synthase MoaC	CDS	-0.348068	0.000723677	0.00123032	35.6521	32.9341	33.7742	25.2995	25.9692	29.1082
VC_RS05060	VC1027	moaD	molybdopterin synthase sulfur carrier subunit	CDS	-0.26747	0.0243166	0.0333515	17.3042	18.1675	16.8144	14.697	12.6239	16.1088
VC_RS05065	VC1028	moaE	molybdopterin synthase catalytic subunit MoaE	CDS	-0.252823	0.0171818	0.0241206	36.9156	31.0547	33.435	26.6356	27.7726	30.6197
VC_RS05070	VC1029		GGDEF domain-containing protein	CDS	1.54427	6.65e-16	1.19e-14	18.1831	22.7765	21.8539	54.3487	59.1972	69.9633
VC_RS05075	VC1031		CBS domain-containing protein	CDS	2.15983	3.05e-14	3.43e-13	7.69075	4.38525	3.10121	23.8341	18.8908	24.444
VC_RS05080	VC1033		zinc/cadmium/mercury/lead-transporting ATPase	CDS	-0.00964323	0.951749	0.961153	90.8058	92.4035	94.1025	72.0627	90.3061	113.107
VC_RS05085	VC1034	udp	uridine phosphorylase	CDS	-0.499084	0.000360717	0.000645143	161.89	157.153	159.325	103.913	144.95	89.6566
VC_RS05090	VC1035		hypothetical protein	CDS	0.54085	0.0206478	0.0286712	4.17498	5.68293	5.52404	6.07706	6.71773	9.67393
VC_RS05095	VC1036	metG	methionine--tRNA ligase	CDS	-1.1528	3.33e-12	2.3e-11	652.176	616.307	609.34	282.734	248.917	312.848
VC_RS05100	VC1037	apbC	iron-sulfur cluster carrier protein ApbC	CDS	-0.239226	0.00232394	0.00369291	125.414	136.167	142.317	116.8	122.227	103.217
VC_RS05105	VC1038	udk	uridine kinase	CDS	-0.174882	0.0148493	0.0209861	98.5515	109.139	95.5562	85.2512	89.4495	93.9754
VC_RS05110	VC1039		AsmA family protein	CDS	0.51779	1.54e-10	7.54e-10	249.125	260.654	259.291	381.174	372.045	347.959
VC_RS05115	VC1040	cobO	cob(I)yrinic acid a,c-diamide adenosyltransferase	CDS	-0.799336	6.36e-15	8.59e-14	185.677	197.202	195.425	113.007	114.111	105.204
VC_RS05120	VC1041		low molecular weight phosphotyrosine protein phosphatase	CDS	0.173824	0.197836	0.23309	12.7447	11.7686	12.0657	14.4815	13.8412	12.913
VC_RS05125	VC1042		outer membrane protein transport protein	CDS	-0.106242	0.333527	0.377659	22.7976	20.6286	22.3869	21.1188	19.1162	20.8594
VC_RS05130	VC1043		outer membrane protein transport protein	CDS	-0.921125	7.74e-15	1.01e-13	414.477	363.618	366.622	210.24	173.894	220.298
VC_RS05135	VC1044		DUF3379 domain-containing protein	CDS	-0.238367	0.102561	0.127195	88.3338	92.8957	88.7238	80.6826	51.6679	96.437
VC_RS05140	VC1045		sigma-70 family RNA polymerase sigma factor	CDS	-0.0842689	0.543147	0.586428	63.9431	66.3605	65.1255	68.3992	41.4335	74.4547
VC_RS05145	VC1046	fadI	acetyl-CoA C-acyltransferase FadI	CDS	-0.87344	2.93e-11	1.62e-10	83.3348	79.561	70.8918	41.5481	36.2036	49.7948
VC_RS05150	VC1047	fadJ	fatty acid oxidation complex subunit alpha FadJ	CDS	-0.892466	5.05e-13	4.08e-12	125.469	120.639	112.322	65.8994	57.1683	69.9633
VC_RS05155	VC1048		NAD(P)H nitroreductase	CDS	0.0716636	0.411349	0.456247	174.525	167.848	164.946	174.597	207.889	150.68
VC_RS05160	VC1049		LysR family transcriptional regulator	CDS	1.17999	5.83e-11	3.07e-10	153.87	155.274	156.611	326.222	440.845	288.318
VC_RS05165	VC1050		response regulator	CDS	0.846651	4.24e-10	1.92e-09	30.0489	25.8193	28.8801	61.7619	41.5688	48.9311
VC_RS05170	VC1052		YbaN family protein	CDS	-0.171196	0.0843391	0.106226	52.4619	51.2358	49.0864	49.6077	36.7446	49.2766
VC_RS05175	VC1053	apt	adenine phosphoribosyltransferase	CDS	-0.534392	4.98e-09	1.86e-08	175.734	160.599	167.659	114.774	106.086	127.057
VC_RS05180	VC1054	dnaX	DNA polymerase III subunit gamma/tau	CDS	-0.380885	1.13e-09	4.75e-09	500.833	506.228	496.582	388.587	373.668	392.485
VC_RS05185	VC1055		YbaB/EbfC family nucleoid-associated protein	CDS	-0.200899	0.000675505	0.00115171	158.32	143.774	143.14	128.135	130.207	128.957
VC_RS05190	VC1056	recR	recombination protein RecR	CDS	-0.239743	0.00110121	0.00182616	183.699	178.095	171.633	152.745	150.856	148.132
VC_RS05195	VC1057		YkgJ family cysteine cluster protein	CDS	0.360537	0.123103	0.15075	3.73551	4.25101	3.3435	5.51676	3.29124	5.7439
VC_RS05200	VC1058		YcgN family cysteine cluster protein	CDS	-0.266085	0.140895	0.170609	17.1394	19.4204	18.4135	14.9987	10.2795	20.4275
VC_RS05205	VC1059		YciK family oxidoreductase	CDS	-0.910032	9.49e-12	5.92e-11	199.355	199.037	191.791	105.896	98.3764	109.782
VC_RS05210	VC1060	sohB	protease SohB	CDS	-0.406666	4.53e-07	1.26e-06	144.147	134.063	131.608	104.215	107.213	97.6895
VC_RS05215	VC1061		PLP-dependent cysteine synthase family protein	CDS	-0.126075	0.477987	0.522064	69.3266	71.7302	76.5128	68.9164	76.8256	53.6817
VC_RS05220	VC1062		Lrp/AsnC family transcriptional regulator	CDS	0.690632	2.73e-05	5.7e-05	13.3489	15.3036	16.8144	22.1963	27.9079	23.4075
VC_RS05225	VC1063	tesB	acyl-CoA thioesterase II	CDS	0.625389	5.91e-08	1.87e-07	68.6125	75.3547	74.6714	111.801	128.313	97.3008
VC_RS05230	VC1064		YbaY family lipoprotein	CDS	0.855138	7.04e-16	1.24e-14	60.702	59.8721	58.3416	104.387	110.73	108.529
VC_RS05235	VC1065		DNA base-flipping protein	CDS	0.779803	3.58e-07	1.01e-06	10.9868	12.3503	10.7089	18.9208	20.7393	18.8728
VC_RS05240	VC1066		hypothetical protein	CDS	0.735831	7.05e-07	1.91e-06	40.0468	30.8757	30.043	51.2024	64.2467	52.4725
VC_RS05245	VC1067		GGDEF domain-containing protein	CDS	-0.474374	2.45e-07	7.06e-07	109.044	105.872	107.913	78.3983	65.5091	88.4042
VC_RS05255	VC1068		metalloregulator ArsR/SmtB family transcription factor	CDS	0.000679639	0.996391	0.996391	10.7121	9.12848	8.43143	9.00783	6.53739	12.6539
VC_RS05260	VC1069		ArsJ-associated glyceraldehyde-3-phosphate dehydrogenase	CDS	-0.144891	0.0852862	0.107268	73.996	68.7321	68.8566	56.7623	59.9185	74.6275
VC_RS05265	VC1070		dual specificity protein phosphatase family protein	CDS	-0.0968282	0.350974	0.395412	23.5667	24.0741	20.1579	22.5411	19.0711	21.7663
VC_RS05270	VC1071	arsJ	organoarsenical effux MFS transporter ArsJ	CDS	0.186003	0.177162	0.210815	23.6216	22.5527	24.1798	23.0152	21.8213	35.1544
VC_RS05275	VC1073		chitinase C-terminal domain-containing protein	CDS	1.32507	2.36e-11	1.34e-10	20.2706	17.9885	19.528	38.5311	32.8673	73.2455
VC_RS05280	VC1074		CPBP family intramembrane metalloprotease	CDS	-1.00466	6.64e-12	4.29e-11	111.571	117.238	112.177	54.1332	43.5976	72.1658
VC_RS05285	VC1075		YbhB/YbcL family Raf kinase inhibitor-like protein	CDS	1.02747	1.69e-08	5.77e-08	6.92168	8.18878	8.67371	16.7658	15.4192	16.4111
VC_RS05290	VC1076		helix-turn-helix transcriptional regulator	CDS	1.07338	1.69e-07	5e-07	6.70194	7.11485	6.44471	13.8781	11.8575	16.9294
VC_RS05295	VC1077		hypothetical protein	CDS	1.10174	5.32e-12	3.52e-11	153.266	166.058	158.646	325.834	421.233	278.903
VC_RS05300	VC1079		threonylcarbamoyl-AMP synthase	CDS	-1.30848	2.11e-13	1.94e-12	193.532	184.494	192.857	79.0448	51.8482	99.5033
VC_RS05305	VC1080		Hpt domain-containing protein	CDS	-2.1844	2.24e-14	2.62e-13	11.9207	10.0682	11.3388	3.18938	2.25427	1.85705
VC_RS05310	VC1081		HDOD domain-containing protein	CDS	-1.28007	3.3e-12	2.29e-11	29.1699	28.1014	28.0563	12.8868	10.6402	11.5742
VC_RS05315	VC1082		response regulator	CDS	-0.987728	8.4e-07	2.26e-06	8.13022	7.02535	5.71786	4.00827	2.84038	3.62772
VC_RS05320	VC1083		chemotaxis protein CheC	CDS	-0.859493	3.33e-05	6.86e-05	12.1404	12.2608	9.0129	7.24075	5.13974	6.00302
VC_RS05325	VC1084		PAS domain-containing protein	CDS	-0.542273	0.00140425	0.00229885	18.1282	23.5372	17.9774	14.0505	13.8863	13.0857
VC_RS05330	VC1085		two-component sensor histidine kinase	CDS	0.105546	0.408952	0.45401	11.5361	13.469	11.9203	12.4989	13.0748	14.2086
VC_RS05335	VC1086		EAL domain-containing protein	CDS	0.0313373	0.782166	0.808738	27.6867	24.2979	21.127	25.8598	26.3299	22.4573
VC_RS05340	VC1087		two-component system response regulator	CDS	0.151252	0.0618226	0.0794894	47.3531	43.1813	47.7296	54.3487	51.0367	48.1105
VC_RS05345	VC1088		HAMP domain-containing protein	CDS	0.551395	7.83e-05	0.000155088	11.646	12.2161	11.8718	17.4554	17.5833	17.3613
VC_RS05350	VC1089		phosphate/phosphite/phosphonate ABC transporter substrate-binding protein	CDS	0.604531	0.00443399	0.00679536	4.55952	6.71212	7.1231	8.79234	9.82862	9.50118
VC_RS05355	VC1091		peptide ABC transporter substrate-binding protein	CDS	-0.602553	1.26e-13	1.21e-12	2573.71	2599.56	2557.14	1686.92	1802.61	1601.64
VC_RS05360	VC1092	oppB	oligopeptide ABC transporter permease OppB	CDS	-1.09456	9.48e-20	4.13e-18	535.661	544.666	536.898	241.962	252.118	263.226
VC_RS05365	VC1093	oppC	oligopeptide ABC transporter permease OppC	CDS	-1.12304	1.19e-20	6.25e-19	378.55	395.299	398.07	168.52	171.866	197.668
VC_RS05370	VC1094		ABC transporter ATP-binding protein	CDS	-1.00872	1.85e-20	9.08e-19	379.868	359.949	379.85	176.623	182.1	197.711
VC_RS05375	VC1095	oppF	murein tripeptide/oligopeptide ABC transporter ATP binding protein OppF	CDS	-0.929882	1.71e-15	2.69e-14	346.578	312.427	313.949	158.047	165.779	186.828
VC_RS05380	VC1096		glutathione S-transferase family protein	CDS	0.211203	0.160261	0.192303	11.646	12.4398	10.9027	14.5246	14.6978	11.315
VC_RS05385	VC1097	pta	phosphate acetyltransferase	CDS	-0.613084	5.35e-10	2.38e-09	2443.35	2301.63	2363.22	1534.18	1553.28	1559.84
VC_RS05390	VC1098		acetate kinase	CDS	-0.408931	1.26e-05	2.79e-05	1199.87	1161.42	1143.57	862.813	882.682	894.277
VC_RS05395	VC1099		DUF412 domain-containing protein	CDS	0.672756	9.36e-08	2.9e-07	54.3846	50.6094	49.4741	79.0879	86.2935	80.8033
VC_RS05400	VC1100		VF530 family DNA-binding protein	CDS	-0.320781	0.00617408	0.00928709	26.6979	28.7726	30.1884	23.0583	19.7023	25.8259
VC_RS05405	VC1101		ABC transporter substrate-binding protein	CDS	0.590398	8e-07	2.15e-06	56.9665	66.7632	61.7335	88.8716	108.25	82.3148
VC_RS05410	VC1102		ABC transporter permease	CDS	0.445257	0.000202351	0.000373869	28.8953	30.0255	26.3119	39.2207	39.4948	37.3569
VC_RS05415	VC1103		ABC transporter ATP-binding protein	CDS	0.222736	0.0053896	0.00815508	29.9939	30.652	29.7523	34.5228	35.4822	35.4999
VC_RS05420	VC1104		sensor domain-containing diguanylate cyclase	CDS	0.061583	0.519993	0.564153	31.2025	37.3194	33.6772	33.1437	32.7771	40.8119
VC_RS05425	VC1105	dusC	tRNA dihydrouridine(16) synthase DusC	CDS	-0.626109	4.19e-06	9.86e-06	41.1455	37.3194	43.1263	26.1615	19.026	33.5133
VC_RS05430	VC1106		YecA family protein	CDS	-0.501843	3.45e-05	7.1e-05	61.3612	58.7982	61.782	46.5477	34.7609	47.1172
VC_RS05435	VC1107	lolA	outer membrane lipoprotein chaperone LolA	CDS	0.319849	6.35e-06	1.46e-05	86.1914	94.5066	79.1779	109.775	106.086	108.573
VC_RS05440	VC1108		replication-associated recombination protein A	CDS	0.215587	0.000468473	0.000821436	126.073	119.073	123.079	145.72	143.101	138.717
VC_RS05445	VC1110	serS	serine--tRNA ligase	CDS	-0.381594	5.37e-06	1.24e-05	527.915	520.905	502.542	399.879	401.801	389.117
VC_RS05450	VC1111	bioA	adenosylmethionine--8-amino-7-oxononanoate transaminase	CDS	-0.83729	9.46e-05	0.000184901	64.6573	78.9793	70.8434	49.0905	26.1495	44.7851
VC_RS05455	VC1112	bioB	biotin synthase BioB	CDS	-1.018	4.33e-07	1.21e-06	307.63	339.007	328.244	188.001	108.025	185.316
VC_RS05460	VC1113	bioF	8-amino-7-oxononanoate synthase	CDS	-1.07531	8.41e-09	3.01e-08	214.737	239.22	235.402	124.17	74.6615	128.266
VC_RS05465	VC1114	bioC	malonyl-ACP O-methyltransferase BioC	CDS	0.00395554	0.970397	0.974483	162.495	176.708	174.104	170.718	195.175	148.909
VC_RS05470	VC1115	bioD	dethiobiotin synthase	CDS	1.3604	6.2e-10	2.73e-09	123.876	145.832	130.396	325.015	434.037	268.581
VC_RS05475	VC1117	htpX	protease HtpX	CDS	0.0267588	0.686478	0.720732	73.2269	74.8177	74.1384	69.2612	86.5189	70.6111
VC_RS05480	VC1118		nuclear transport factor 2 family protein	CDS	0.140184	0.471022	0.515875	34.7732	26.3563	26.1665	27.4114	40.1711	28.5036
VC_RS05485	VC1119		SDR family oxidoreductase	CDS	0.106812	0.530702	0.574205	68.6125	46.8953	37.893	52.7109	64.8779	47.3332
VC_RS05490	VC1120		NAD(P)/FAD-dependent oxidoreductase	CDS	-0.11319	0.453895	0.498797	124.92	93.9249	78.8871	93.5263	100.27	81.2783
VC_RS05495	VC1121		DUF1365 domain-containing protein	CDS	-0.125467	0.4921	0.536332	47.7925	41.3466	34.8887	38.8328	40.5318	34.2475
VC_RS05500	VC1122		class I SAM-dependent methyltransferase	CDS	-0.0364113	0.754869	0.784248	128.436	120.326	100.693	126.239	111.045	103.39
VC_RS05505	VC1123		DUF2878 domain-containing protein	CDS	-0.0735758	0.611801	0.652089	27.7966	27.3407	21.1755	26.6787	23.219	22.5869
VC_RS05510	VC1124		chalcone isomerase family protein	CDS	0.055489	0.727676	0.758862	16.2604	10.7394	11.7265	11.5507	14.4273	14.1222
VC_RS05515	VC1125		DUF3833 domain-containing protein	CDS	-0.044702	0.766953	0.794726	17.469	14.6772	13.1317	16.0762	13.5707	14.1654
VC_RS05520	VC1126	purB	adenylosuccinate lyase	CDS	-1.37851	6.14e-09	2.26e-08	764.021	706.249	693.8	295.491	166.951	369.769
VC_RS05525	VC1127	hflD	high frequency lysogenization protein HflD	CDS	-0.659872	2.15e-06	5.3e-06	151.892	147.13	144.206	103.094	64.0213	113.323
VC_RS05530	VC1128	mnmA	tRNA 2-thiouridine(34) synthase MnmA	CDS	-0.783545	9.75e-09	3.44e-08	387.559	400.713	393.321	240.367	176.96	269.056
VC_RS05535	VC1129		inosine/guanosine kinase	CDS	-0.57876	2.77e-06	6.72e-06	51.3632	47.1191	47.5358	33.6609	27.3218	36.7091
VC_RS05540	VC1130		H-NS histone family protein	CDS	0.0232497	0.758867	0.787259	383.384	402.548	406.259	430.609	414.245	366.746
VC_RS05545	VC1131		Na+/H+ antiporter NhaC family protein	CDS	0.00449564	0.965349	0.970767	47.3531	49.4907	50.2009	48.3578	35.9782	63.1397
VC_RS05550	VC1132	hisG	ATP phosphoribosyltransferase	CDS	-0.128845	0.1331	0.161884	82.4009	79.9637	85.1865	75.0797	89.8102	61.5418
VC_RS05555	VC1133	hisD	histidinol dehydrogenase	CDS	-0.159035	0.0568337	0.0734444	118.932	132.05	126.132	106.198	134.355	97.3008
VC_RS05560	VC1134		histidinol-phosphate transaminase	CDS	-0.0569995	0.405583	0.450549	105.253	107.662	108.785	102.577	118.349	88.361
VC_RS05565	VC1135	hisB	bifunctional histidinol-phosphatase/imidazoleglycerol-phosphate dehydratase HisB	CDS	-0.179427	0.00495771	0.00753344	113.494	115.896	121.916	97.8363	117.853	94.58
VC_RS05570	VC1136	hisH	imidazole glycerol phosphate synthase subunit HisH	CDS	-0.139007	0.0833838	0.105133	75.2595	71.6407	76.4643	61.0723	80.252	61.5418
VC_RS05575	VC1137	hisA	1-(5-phosphoribosyl)-5-[(5-phosphoribosylamino)methylideneamino]imidazole-4-carboxamide isomerase	CDS	-0.0955957	0.212698	0.249122	64.9319	76.0259	83.7812	70.8559	77.3666	62.2328
VC_RS05580	VC1138	hisF	imidazole glycerol phosphate synthase subunit HisF	CDS	-0.130982	0.0647909	0.0829778	80.8078	81.4404	76.3189	73.2695	80.5676	64.0466
VC_RS05585	VC1139		bifunctional phosphoribosyl-AMP cyclohydrolase/phosphoribosyl-ATP diphosphatase HisIE	CDS	-0.0501478	0.374238	0.418852	72.0733	71.8197	73.5569	71.5455	71.28	67.1993
VC_RS05590	VC1140	rluE	23S rRNA pseudouridine(2457) synthase RluE	CDS	0.0783453	0.344938	0.389542	37.5748	39.0198	39.1044	40.5568	43.3722	38.2639
VC_RS05595	VC1141		NADP-dependent isocitrate dehydrogenase	CDS	-0.470943	3.44e-09	1.31e-08	1095.77	1069.55	1061.39	767.649	864.017	696.394
VC_RS05600	VC1142	cspD	cold shock domain-containing protein CspD	CDS	0.960069	0.000660797	0.00112932	3.02137	3.13232	4.1188	7.88724	6.04145	6.0894
VC_RS05605	VC1143	clpS	ATP-dependent Clp protease adapter ClpS	CDS	0.821543	1.65e-08	5.63e-08	85.7519	89.0027	91.825	145.806	196.527	128.914
VC_RS05610	VC1144	clpA	ATP-dependent Clp protease ATP-binding subunit ClpA	CDS	0.77141	1.81e-11	1.06e-10	460.951	490.119	478.362	790.534	983.944	665.601
VC_RS05615	VC1145		aspartate:alanine antiporter	CDS	-0.128753	0.192838	0.227725	162.769	169.011	170.567	163.219	110.189	186.007
VC_RS05620	VC1146		GrxA family glutaredoxin	CDS	-0.846799	2.02e-10	9.71e-10	97.8374	98.5339	94.5386	54.3056	56.3568	51.0905
VC_RS05625	VC1147		iron-containing alcohol dehydrogenase	CDS	1.6064	3.05e-10	1.42e-09	28.3459	26.5352	29.51	78.6569	107.709	70.6111
VC_RS05630	VC1148		MurR/RpiR family transcriptional regulator	CDS	0.00587063	0.947927	0.957835	251.048	243.739	227.115	238.902	271.91	214.036
VC_RS05635	VC1149	panP	putative pyridoxal-dependent aspartate 1-decarboxylase	CDS	-0.859093	2.8e-12	1.98e-11	293.897	286.249	287.686	164.899	137.195	176.29
VC_RS05640	VC1150		hypothetical protein	CDS	-1.11894	3.7e-16	7e-15	119.097	112.585	110.045	49.8232	55.6354	51.8678
VC_RS05645	VC1151		lysine exporter LysO family protein	CDS	-0.735566	1.76e-08	5.99e-08	71.1395	69.3586	70.1165	41.3326	37.9168	47.2036
VC_RS05650	VC1152		HDOD domain-containing protein	CDS	-0.6697	1.18e-14	1.47e-13	172.822	177.334	179.58	110.809	112.082	110.127
VC_RS05655	VC1153		TfoX/Sxy family DNA transformation protein	CDS	-0.770554	1.62e-08	5.54e-08	28.0163	30.115	28.8316	16.7227	16.8169	17.4476
VC_RS05660	VC1154		hypothetical protein	CDS	0.175028	0.0364019	0.0486583	297.742	300.39	302.514	331.566	395.038	290.261
VC_RS05665	VC1155		response regulator	CDS	0.246567	0.0629807	0.0808042	17.1394	17.004	18.4619	22.4549	22.0468	17.9227
VC_RS05670	VC1156		cyclic nucleotide-binding domain-containing protein	CDS	0.681845	1.76e-08	5.98e-08	48.4517	42.9128	46.5182	73.0109	74.7967	73.2887
VC_RS05675	VC1158		YdgA family protein	CDS	0.462709	3.5e-13	2.99e-12	438.977	418.97	431.02	612.016	633.991	530.339
VC_RS05680	VC1159	serC	3-phosphoserine/phosphohydroxythreonine transaminase	CDS	-0.25281	0.000105239	0.000203152	393.876	375.073	387.361	310.232	358.204	302.008
VC_RS05685	VC1160		alpha-L-glutamate ligase-like protein	CDS	0.764217	9.52e-14	9.54e-13	102.342	101.935	95.3623	173.088	160.865	174.951
VC_RS05690	VC1161		inactive transglutaminase family protein	CDS	0.735198	1.79e-15	2.78e-14	135.742	137.822	137.132	234.031	215.824	233.816
VC_RS05695	VC1162		ATP-dependent zinc protease	CDS	1.08939	3.59e-21	2.04e-19	68.1181	63.9889	63.478	143.608	137.015	135.478
VC_RS05700	VC1163	cmoB	tRNA 5-methoxyuridine(34)/uridine 5-oxyacetic acid(34) synthase CmoB	CDS	-1.04168	1.13e-11	6.89e-11	61.9655	65.734	63.8656	30.8594	26.2397	35.9318
VC_RS05705	VC1164	cmoA	carboxy-S-adenosyl-L-methionine synthase CmoA	CDS	-1.11363	7.35e-11	3.81e-10	52.1323	49.8039	53.6413	25.515	15.3741	30.922
VC_RS05710	VC1165		DUF72 domain-containing protein	CDS	0.209509	0.0985855	0.12253	17.9085	22.15	19.6733	23.2738	23.2641	22.6301
VC_RS05715	VC1166	aspS	aspartate--tRNA ligase	CDS	-0.657591	3.01e-09	1.17e-08	983.757	968.872	967.918	643.565	555.452	652.386
VC_RS05720	VC1167		thymidine kinase	CDS	-0.788995	1.03e-09	4.36e-09	63.6135	58.7534	66.0462	39.2638	32.3262	37.4001
VC_RS05725	VC1168		dicarboxylate/amino acid:cation symporter	CDS	-0.279129	0.0213914	0.0296119	242.753	242.218	243.639	208.215	135.527	256.618
VC_RS05730	VC1169	trpA	tryptophan synthase subunit alpha	CDS	-0.37047	1.77e-06	4.47e-06	517.807	497.905	515.674	371.778	449.862	362.945
VC_RS05735	VC1170	trpB	tryptophan synthase subunit beta	CDS	-0.349734	1.15e-05	2.55e-05	955.246	918.576	960.94	699.767	867.939	656.834
VC_RS05740	VC1171	trpCF	bifunctional indole-3-glycerol-phosphate synthase TrpC/phosphoribosylanthranilate isomerase TrpF	CDS	-0.188838	0.00896795	0.0131847	575.049	576.795	612.974	499.999	584.848	463.485
VC_RS05745	VC1172	trpD	anthranilate phosphoribosyltransferase	CDS	-0.304506	0.00102307	0.00170448	472.157	482.064	483.305	379.407	442.153	342.475
VC_RS05750	VC1173		aminodeoxychorismate/anthranilate synthase component II	CDS	-0.440993	0.000142755	0.000271182	263.298	261.952	252.216	181.019	216.365	175.34
VC_RS05755	VC1174		anthranilate synthase component 1	CDS	-0.506712	8.47e-06	1.91e-05	690.794	728.981	664.871	499.87	520.872	446.512
VC_RS05760	VC_1176		hypothetical protein	CDS	-0.214917	0.100789	0.125138	71.524	81.6194	75.1075	68.9595	69.4766	58.3027
VC_RS05765	VC1177		PHP domain-containing protein	CDS	-0.79121	9.63e-12	6e-11	81.8516	78.1291	82.5214	46.6339	41.9745	51.4791
VC_RS05770	VC1178		threonylcarbamoyl-AMP synthase	CDS	-0.390042	6.12e-08	1.94e-07	184.139	173.128	181.712	137.359	141.027	132.887
VC_RS05775	VC1179	rluB	23S rRNA pseudouridine(2605) synthase RluB	CDS	-0.58888	3.11e-08	1.02e-07	331.416	326.119	334.495	214.766	185.797	258.95
VC_RS05780	VC1180	cydC	cysteine/glutathione ABC transporter ATP-binding protein/permease CydC	CDS	-0.374423	2.85e-07	8.1e-07	160.956	155.184	148.955	122.92	119.747	116.087
VC_RS05785	VC1181	cydD	cysteine/glutathione ABC transporter permease/ATP-binding protein CydD	CDS	-0.16128	0.00500697	0.00760183	143.817	141.268	139.167	129.385	120.017	129.95
VC_RS05790	VC1182	trxB	thioredoxin-disulfide reductase	CDS	-0.643019	1.86e-08	6.29e-08	250.224	233.671	234.82	152.142	145.671	162.384
VC_RS05795	VC1183		2OG-Fe dioxygenase family protein	CDS	0.215132	0.13486	0.163924	18.8423	19.0624	19.6733	20.1276	26.1495	20.6003
VC_RS05800	VC1184		cysteine desulfurase-like protein	CDS	0.457569	8.52e-05	0.000167272	30.2137	37.0061	37.1661	43.9186	49.3234	50.2699
VC_RS05805	VC1185		GGDEF domain-containing protein	CDS	-0.550688	1.93e-05	4.11e-05	22.413	21.0313	20.9817	13.6626	10.9107	19.3479
VC_RS05810	VC1186		vancomycin high temperature exclusion protein	CDS	0.232424	0.00835828	0.012334	31.0377	33.6501	30.5276	37.5398	33.273	41.071
VC_RS05815	VC1187		DUF3392 domain-containing protein	CDS	-0.129662	0.240561	0.27947	14.8322	14.8562	13.8101	13.1885	12.2181	14.3382
VC_RS05820	VC1188		NAD-dependent malic enzyme	CDS	-0.640908	2.89e-10	1.35e-09	466.005	442.239	425.739	293.509	271.595	290.348
VC_RS05825	VC1189		hypothetical protein	CDS	0.71298	1.65e-07	4.89e-07	68.2829	75.2205	73.3146	126.153	124.3	105.074
VC_RS05830	VC1190	purC	phosphoribosylaminoimidazolesuccinocarboxamide synthase	CDS	-1.1591	1.95e-10	9.4e-10	779.568	744.374	711.535	339.324	234.489	427.121
VC_RS05835	VC1191		hypothetical protein	CDS	1.29497	2.86e-09	1.12e-08	8.45983	8.18878	10.6604	21.0757	15.9152	30.0151
VC_RS05840	VC1193		hypothetical protein	CDS	-0.260357	0.173352	0.2069	10.1078	10.4262	7.4623	8.44754	7.57435	7.34182
VC_RS05845	VC1194		J domain-containing protein	CDS	-0.0765304	0.452528	0.497448	29.5545	25.2823	27.3779	27.67	25.6536	24.5735
VC_RS05850	VC1195		OmpA family protein	CDS	-0.0692006	0.508031	0.552014	134.204	133.661	132.286	133.738	114.021	133.621
VC_RS05855	VC1196		DUF2786 domain-containing protein	CDS	-0.781799	2.14e-07	6.2e-07	81.9614	85.8256	78.1118	48.5733	33.4534	60.9371
VC_RS05860	VC1197		DUF3334 family protein	CDS	-0.251885	0.00113921	0.0018848	95.4203	96.923	94.3447	79.3034	88.3674	73.1159
VC_RS05865	VC1198		FAD-binding oxidoreductase	CDS	-0.412834	1.81e-08	6.13e-08	424.53	421.208	410.087	291.526	356.445	295.357
VC_RS05870	VC1199		isoprenylcysteine carboxylmethyltransferase family protein	CDS	0.0357579	0.752736	0.782394	24.2808	25.2823	26.2634	22.9721	31.0639	23.753
VC_RS05875	VC1200	vesB	GlyGly-anchored extracellular serine protease VesB	CDS	0.540821	3.83e-11	2.08e-10	88.2239	89.1817	91.2435	132.445	135.031	123.386
VC_RS05880	VC1201		DUF3581 domain-containing protein	CDS	-0.405114	3.54e-06	8.43e-06	251.927	269.648	263.942	202.396	176.69	214.122
VC_RS05885	VC1202	hutH	histidine ammonia-lyase	CDS	-0.0684979	0.440088	0.484815	26.2584	23.2687	27.4264	22.067	26.2397	25.0486
VC_RS05890	VC1203		urocanate hydratase	CDS	-0.0908032	0.391365	0.436382	31.6969	27.3407	29.6554	24.222	28.9448	30.0583
VC_RS05895	VC1204		formimidoylglutamase	CDS	-0.0470533	0.726608	0.758075	10.2177	11.6791	9.88512	10.3439	11.091	9.37162
VC_RS05900	VC1205		imidazolonepropionase	CDS	0.0732458	0.623788	0.66368	12.9644	9.97868	12.9379	13.3178	9.51302	14.8132
VC_RS05905	VC1206	hutC	histidine utilization repressor	CDS	0.590051	0.00065562	0.00112208	6.42727	7.38333	6.83236	10.7318	9.42285	10.9695
VC_RS05910	VC1207		DUF3187 family protein	CDS	1.18552	3e-09	1.17e-08	20.6002	19.5546	19.431	44.7806	53.5615	37.1842
VC_RS05915	VC1208		YciU family protein	CDS	-0.994334	2.67e-11	1.5e-10	192.379	180.511	180.452	91.1127	88.0518	98.5532
VC_RS05920	VC1209	yeiP	elongation factor P-like protein YeiP	CDS	-0.932846	2.8e-09	1.1e-08	545.055	465.239	493.771	270.063	233.542	284.172
VC_RS05925	VC1210		nucleotidyltransferase domain-containing protein	CDS	0.401596	9.68e-05	0.000188779	34.7183	31.5917	30.8668	41.8067	49.7743	36.7523
VC_RS05930	VC1211		PTS sugar transporter subunit IIC/EAL domain-containing protein	CDS	1.87426	2.75e-17	7.39e-16	17.9634	21.5683	21.0786	75.64	75.6984	71.2157
VC_RS05935	VC1212		DNA polymerase II	CDS	-0.271907	0.000737057	0.00125247	56.527	54.5024	60.2799	48.7026	45.1756	47.981
VC_RS05940	VC1213	uvrY	UvrY/SirA/GacA family response regulator transcription factor	CDS	-0.0685142	0.347116	0.391436	204.354	214.296	206.618	202.482	206.085	187.735
VC_RS05945	VC1214	uvrC	excinuclease ABC subunit UvrC	CDS	-0.259765	0.000190974	0.000355233	148.157	155.453	144.061	123.222	122.993	127.705
VC_RS05950	VC1215	pgsA	CDP-diacylglycerol--glycerol-3-phosphate 3-phosphatidyltransferase	CDS	0.281987	0.0083253	0.0122955	62.1852	67.1659	62.5088	73.8298	87.1501	72.3818
VC_RS05975	VC1216		GGDEF domain-containing protein	CDS	2.74991	1.77e-13	1.65e-12	40.3215	39.5568	38.8621	235.367	362.352	201.123
VC_RS05980	VC1217		GNAT family N-acetyltransferase	CDS	1.53871	4.26e-12	2.88e-11	10.0529	11.5896	12.7925	28.4027	44.5444	27.3375
VC_RS05985	VC1219	pheS	phenylalanine--tRNA ligase subunit alpha	CDS	-1.1602	2.47e-11	1.4e-10	413.268	425.638	423.17	196.276	156.221	212.179
VC_RS05990	VC1220	pheT	phenylalanine--tRNA ligase subunit beta	CDS	-1.36031	4.1e-15	5.75e-14	1084.95	1069.6	1100.35	419.317	363.028	485.381
VC_RS05995	VC1222	ihfA	integration host factor subunit alpha	CDS	0.577359	3.49e-09	1.33e-08	100.969	105.425	106.362	170.545	151.577	144.591
VC_RS06000	VC1224	relV	(p)ppGpp synthetase RelV	CDS	1.54053	1.26e-15	2.07e-14	46.6389	52.5783	44.7253	131.756	162.894	124.336
VC_RS06005	VC1226		thiopurine S-methyltransferase	CDS	0.0569263	0.445316	0.489989	48.0672	47.1638	51.17	48.9181	52.0286	51.3496
VC_RS06010	VC1228	purT	phosphoribosylglycinamide formyltransferase 2	CDS	-1.38157	2.69e-12	1.92e-11	682.28	696.047	680.62	288.94	181.965	319.24
VC_RS06015	VC1229		AEC family transporter	CDS	0.0290678	0.859579	0.879999	7.69075	10.5157	9.25519	9.43883	8.16046	10.4945
VC_RS06020	VC1231	cdd	cytidine deaminase	CDS	0.728329	0.000114186	0.00021983	44.4965	49.9382	43.4655	69.9939	103.471	55.1932
VC_RS06025	VC1232		LrgB family protein	CDS	-0.113948	0.202699	0.238348	28.0712	26.8485	31.2544	29.3078	25.4282	24.8758
VC_RS06030	VC1233		CidA/LrgA family protein	CDS	-0.209437	0.0394684	0.0524048	19.8861	21.255	21.2239	17.8864	18.9359	17.1453
VC_RS06035	VC1234	sbcB	exodeoxyribonuclease I	CDS	-0.312221	4.41e-05	8.99e-05	95.3104	94.6856	96.2346	75.3814	81.7399	73.4182
VC_RS06040	VC1235		L-cystine transporter	CDS	-1.20811	1.5e-15	2.38e-14	277.581	294.528	286.475	110.723	140.576	120.363
VC_RS06045	VC1236	msrB	peptide-methionine (R)-S-oxide reductase MsrB	CDS	0.542079	0.00274528	0.00430885	7.19635	7.11485	6.78391	11.2921	9.96388	9.458
VC_RS06050	VC1237	cobT	nicotinate-nucleotide--dimethylbenzimidazole phosphoribosyltransferase	CDS	-0.844182	1.91e-06	4.78e-06	48.3419	50.1619	44.8707	30.0836	18.8006	30.922
VC_RS06055	VC1238		adenosylcobinamide-GDP ribazoletransferase	CDS	-1.0741	1.9e-10	9.19e-10	35.5972	32.3972	29.0254	15.9469	11.2263	18.8296
VC_RS06060	VC1239	cobU	bifunctional adenosylcobinamide kinase/adenosylcobinamide-phosphate guanylyltransferase	CDS	-1.03213	2.23e-10	1.06e-09	24.2259	22.0157	20.4002	10.7318	9.01708	12.7834
VC_RS06065	VC1240		histidine phosphatase family protein	CDS	-0.753976	1.9e-06	4.77e-06	31.3123	25.506	26.748	17.3261	13.3453	18.7864
VC_RS06070	VC1242		succinylglutamate desuccinylase	CDS	-0.607136	2.11e-09	8.51e-09	97.8374	90.4794	99.1419	65.3822	54.6886	68.5813
VC_RS06075	VC1244	btuC	vitamin B12 ABC transporter permease BtuC	CDS	-0.0757549	0.324997	0.368935	38.4538	41.1677	38.1352	35.4279	38.6833	37.6592
VC_RS06080	VC1245	btuD	vitamin B12 ABC transporter ATP-binding protein BtuD	CDS	-0.0218862	0.784733	0.810409	36.8057	37.0956	39.2497	37.195	37.5111	36.7523
VC_RS06085	VC1246		nucleoside triphosphate pyrophosphohydrolase family protein	CDS	-0.772564	1.74e-09	7.12e-09	122.338	123.1	117.507	72.623	63.7959	76.0095
VC_RS06090	VC1247		DUF2750 domain-containing protein	CDS	-0.111526	0.182267	0.216099	130.358	130.707	133.691	116.154	129.756	119.499
VC_RS06095	VC1248		methyl-accepting chemotaxis protein	CDS	0.319631	0.0931228	0.116387	10.2177	7.33858	9.88512	12.4558	11.4517	10.2354
VC_RS06100	VC1249		glycine cleavage system protein R	CDS	1.66219	2.75e-13	2.45e-12	57.5158	50.9226	56.6941	188.087	199.413	135.003
VC_RS06105	VC1250		DUF3943 domain-containing protein	CDS	-0.132936	0.0116961	0.0169175	156.232	167.982	156.708	155.202	144.183	139.236
VC_RS06110	VC1252		CinA family nicotinamide mononucleotide deamidase-related protein	CDS	0.350539	0.000115354	0.000221602	78.5555	84.2147	87.4155	108.913	114.337	95.8324
VC_RS06120	VC1254		2Fe-2S iron-sulfur cluster binding domain-containing protein	CDS	-0.635341	1.03e-08	3.62e-08	53.1211	54.7709	54.3197	32.9713	38.1873	33.2973
VC_RS06125	VC1255	nrdB	ribonucleotide-diphosphate reductase subunit beta	CDS	-0.867787	4.01e-14	4.36e-13	376.847	343.168	370.45	189.121	204.823	203.584
VC_RS06130	VC1256	nrdA	ribonucleoside-diphosphate reductase subunit alpha	CDS	-0.94931	6.87e-14	7.08e-13	890.369	835.659	866.983	428.799	425.02	489.009
VC_RS06135	VC1257		bifunctional 3-demethylubiquinone 3-O-methyltransferase/2-octaprenyl-6-hydroxy phenol methylase	CDS	-0.270201	0.000192304	0.000357522	82.0164	71.5064	76.222	61.2447	65.1033	64.0898
VC_RS06140	VC1258	gyrA	DNA topoisomerase (ATP-hydrolyzing) subunit A	CDS	-0.658036	1.75e-11	1.03e-10	2626.34	2510.02	2548.52	1626.71	1557.7	1685.77
VC_RS06145	VC1259		rhodanese-related sulfurtransferase	CDS	-1.53234	2e-12	1.46e-11	131.237	124.353	128.07	47.4528	31.1991	53.8976
VC_RS06150	VC1260		helix-turn-helix domain-containing protein	CDS	-0.332414	0.000186045	0.000346426	33.3449	29.2201	31.9813	24.6099	25.338	25.0918
VC_RS06155	VC1261		sugar efflux transporter	CDS	-0.20676	0.161128	0.193213	9.88811	12.7083	13.0348	10.5163	8.74657	11.6605
VC_RS06160	VC1263		GTP cyclohydrolase II	CDS	0.463579	5.45e-08	1.74e-07	127.502	147.89	132.189	218.817	163.615	179.702
VC_RS06165	VC1264		peptidase	CDS	-1.25299	6.81e-17	1.54e-15	1069.01	1016.13	1039.29	445.78	390.62	474.498
VC_RS06170	VC1265		c-type cytochrome	CDS	-1.09655	4.51e-17	1.08e-15	400.139	391.182	388.863	187.01	160.82	204.016
VC_RS06175	VC1266		iron-regulated protein A	CDS	-0.850686	2.37e-13	2.15e-12	312.519	294.394	301.69	166.71	163.525	173.569
VC_RS06180	VC1267		DUF1513 domain-containing protein	CDS	-0.481786	1.5e-07	4.46e-07	226.657	225.259	228.472	171.666	151.938	163.593
VC_RS06185	VC1268		murein L,D-transpeptidase	CDS	1.29311	2.12e-16	4.31e-15	62.7346	61.125	68.8566	153.78	157.889	160.613
VC_RS06190	VC1269		DUF882 domain-containing protein	CDS	0.959053	2.4e-11	1.35e-10	25.4344	27.3407	26.0696	51.3317	48.3767	53.6385
VC_RS06195	VC1270		MBL fold metallo-hydrolase	CDS	-0.222459	0.00305596	0.0047589	93.7173	103.725	93.1333	81.8032	76.2394	91.0386
VC_RS06200	VC1271		DUF2982 domain-containing protein	CDS	0.560951	0.000997782	0.00166468	10.4374	11.2316	10.2728	15.8176	9.91879	21.3777
VC_RS06205	VC1272		hypothetical protein	CDS	-1.22905	5.82e-08	1.85e-07	22.1384	23.6714	21.8539	9.30953	7.25875	12.2652
VC_RS06210	VC1273		TRAP transporter substrate-binding protein	CDS	1.47135	9.33e-08	2.89e-07	2.36216	2.5506	2.76202	7.02525	5.32008	8.98294
VC_RS06215	VC1274		TRAP transporter small permease subunit	CDS	0.640422	0.000127751	0.000244367	8.95423	8.00979	8.52834	12.3696	14.4724	12.8698
VC_RS06220	VC1275		TRAP transporter large permease subunit	CDS	0.536955	1.3e-05	2.85e-05	17.7986	21.8815	22.2415	31.4628	29.7564	28.7627
VC_RS06225	VC1276		cache domain-containing protein	CDS	0.0759413	0.439135	0.483914	19.3367	17.4068	17.4928	19.5673	17.7637	19.7797
VC_RS06230	VC1277		response regulator transcription factor	CDS	-0.0599851	0.579748	0.621817	17.9634	19.2862	19.5764	18.145	19.4769	16.9294
VC_RS06235	VC1278		MarR family transcriptional regulator	CDS	-0.271451	0.00735084	0.0109512	41.6949	36.7377	34.2587	30.9456	32.7771	29.5832
VC_RS06240	VC1279		BCCT family transporter	CDS	-0.531216	1.95e-07	5.7e-07	45.5402	47.3876	53.2052	30.5577	30.6581	39.905
VC_RS06245	VC1280	cod	chitin oligosaccharide deacetylase	CDS	-0.95338	7.62e-08	2.39e-07	30.9827	32.3077	31.6905	17.5847	14.5626	16.8862
VC_RS06250	VC1281		PTS sugar transporter subunit IIB	CDS	-0.425685	0.00855485	0.0126032	7.80062	6.53313	7.02619	5.21506	5.99636	4.66422
VC_RS06255	VC1282		PTS sugar transporter subunit IIC	CDS	-0.52589	2.07e-05	4.39e-05	21.9186	21.434	25.2943	16.7658	14.788	16.1088
VC_RS06260	VC1283		PTS lactose/cellobiose transporter subunit IIA	CDS	-0.545222	0.00788799	0.0116979	6.81181	5.63818	6.54162	4.13757	3.56175	5.26884
VC_RS06265	VC1284		6-phospho-beta-glucosidase	CDS	-0.13676	0.19378	0.228687	31.587	28.7279	30.7699	28.7906	27.3668	26.6465
VC_RS06270	VC1285	chbG	chitin disaccharide deacetylase	CDS	0.429337	0.000100577	0.000195524	17.9634	21.434	21.757	27.8855	29.8465	24.7463
VC_RS06275	VC1286		LacI family DNA-binding transcriptional regulator	CDS	0.478613	2.06e-06	5.12e-06	42.2442	35.1715	38.6198	53.8315	58.1602	49.5789
VC_RS06280	VC1287	mdoH	glucans biosynthesis glucosyltransferase MdoH	CDS	-0.293589	0.0102092	0.0149055	350.863	356.369	360.516	304.887	231.514	334.701
VC_RS06285	VC1288		glucan biosynthesis protein	CDS	0.127036	0.125627	0.153526	531.651	522.382	502.833	594.819	525.876	579.443
VC_RS06290	VC1289		methyl-accepting chemotaxis protein	CDS	-1.15594	4.44e-11	2.38e-10	568.347	514.864	521.876	256.616	174.03	289.57
VC_RS06295	VC1290		3'-5' exonuclease	CDS	0.268569	0.0147348	0.020849	19.3917	19.0177	18.7527	22.4118	24.0756	22.371
VC_RS06300	VC1291		cyclic nucleotide-binding/CBS domain-containing protein	CDS	0.501981	1.94e-08	6.56e-08	116.899	121.087	124.533	180.329	178.628	154.481
VC_RS06305	VC1293		aspartate/tyrosine/aromatic aminotransferase	CDS	-0.452722	1.16e-07	3.51e-07	803.409	808.944	793.136	582.104	623.576	551.932
VC_RS06310	VC1295		HD domain-containing protein	CDS	-1.47371	1.02e-11	6.27e-11	97.6726	100.861	88.9661	34.7383	24.5265	44.1805
VC_RS06315	VC1296	thiD	bifunctional hydroxymethylpyrimidine kinase/phosphomethylpyrimidine kinase	CDS	0.102004	0.225723	0.263258	70.5901	79.6057	75.6406	89.2595	74.8869	78.2984
VC_RS06320	VC1297	asnS	asparagine--tRNA ligase	CDS	-0.794518	2.2e-09	8.83e-09	912.618	891.817	900.176	558.055	426.283	574.908
VC_RS06325	VC1298		methyl-accepting chemotaxis protein	CDS	-0.930899	3.81e-13	3.19e-12	38.4538	34.2318	32.9989	18.7484	17.7186	18.916
VC_RS06330	VC1299	queD	6-carboxytetrahydropterin synthase QueD	CDS	-0.914578	2.03e-08	6.83e-08	23.6216	24.2979	28.6378	12.4558	10.6852	17.4476
VC_RS06335	VC1300		L-serine ammonia-lyase	CDS	-0.50077	1.12e-06	2.94e-06	176.997	161.136	158.065	111.801	113.705	125.113
VC_RS06340	VC1301		serine transporter	CDS	0.779358	2.44e-08	8.13e-08	114.043	111.376	115.181	162.4	244.318	177.931
VC_RS06345	VC1302		CoA pyrophosphatase	CDS	0.354624	0.00722333	0.0107703	11.8108	16.1986	14.2462	19.0932	17.7186	17.3613
VC_RS06350	VC1303	pabB	aminodeoxychorismate synthase component 1	CDS	-0.278331	4.4e-07	1.22e-06	105.693	100.324	104.23	87.6217	82.6867	85.4675
VC_RS06355	VC1304		fumarate hydratase	CDS	0.096806	0.347035	0.391436	247.532	215.548	208.266	217.567	292.244	208.076
VC_RS06360	VC1305		hypothetical protein	CDS	0.300441	0.000575675	0.000994777	37.8495	43.2708	40.3642	50.8145	52.3893	46.5126
VC_RS06365	VC1306		YcjX family protein	CDS	0.111629	0.0881938	0.110691	80.8628	77.2341	76.4159	83.2255	86.4287	83.6968
VC_RS06370	VC1307		TIGR01620 family protein	CDS	0.0446649	0.602892	0.643937	37.1903	35.798	37.6507	40.3413	35.4822	38.2639
VC_RS06375	VC1308	tyrR	transcriptional regulator TyrR	CDS	-0.0685733	0.139235	0.168885	168.702	167.534	161.893	159.857	164.427	150.723
VC_RS06380	VC1309	rimJ	ribosomal protein S5-alanine N-acetyltransferase	CDS	-0.154692	0.0242516	0.033275	50.704	49.6249	48.5049	42.3239	45.7617	45.6057
VC_RS06385	VC1310		DUF2947 domain-containing protein	CDS	-0.127764	0.0615103	0.0791447	46.7488	48.8642	49.9102	41.4619	47.0241	44.7419
VC_RS06390	VC1311		DMT family transporter	CDS	0.0578063	0.627091	0.6664	24.2808	22.9554	27.4748	28.3165	25.2478	24.1848
VC_RS06395	VC1312	alr	alanine racemase	CDS	-0.345489	0.000370268	0.000661562	76.3032	73.5648	83.2967	59.4776	53.3811	70.6111
VC_RS06400	VC1313		methyl-accepting chemotaxis protein	CDS	0.430001	0.00125596	0.00206841	41.4751	41.1677	43.417	58.788	43.3271	67.6743
VC_RS06405	VC1314		SLC13 family permease	CDS	1.9735	3.13e-09	1.21e-08	41.9146	58.6192	47.7296	185.932	246.257	150.939
VC_RS06410	VC1315		cyclic nucleotide-binding domain-containing protein	CDS	2.16501	1.23e-09	5.14e-09	36.0367	41.3914	36.1001	162.27	211.586	135.737
VC_RS06415	VC1316		response regulator	CDS	1.44019	2.11e-07	6.14e-07	22.6877	28.1909	24.2767	74.9504	65.1935	64.0898
VC_RS06420	VC1317		VirK/YbjX family protein	CDS	0.850202	1.36e-12	1.03e-11	161.176	156.169	155.691	286.397	240.936	325.372
VC_RS06425	VC1318		MipA/OmpV family protein	CDS	1.65261	3.64e-25	3.83e-23	829.777	825.814	846.292	2443.75	3044.26	2378.02
VC_RS06430	VC1319	carS	histidine kinase CarS	CDS	0.116809	0.132318	0.161042	75.4792	80.9929	80.2439	91.5437	71.8211	93.3275
VC_RS06435	VC1320	carR	response regulator transcription factor CarR	CDS	0.218195	0.00926729	0.0135913	56.0876	61.6172	58.3416	70.5111	60.7301	73.591
VC_RS06440	VC1321		penicillin-binding protein	CDS	-0.504264	4.8e-13	3.92e-12	387.394	397.536	402.189	285.234	261.225	290.477
VC_RS06445	VC1322	nqrM	(Na+)-NQR maturation NqrM	CDS	0.200038	0.21026	0.24659	6.92168	7.38333	7.17156	9.00783	8.43097	7.25545
VC_RS06450	VC1323		NifB/NifX family molybdenum-iron cluster-binding protein	CDS	1.04316	0.000101004	0.000195928	4.94406	3.53505	4.26417	8.05964	7.98012	10.1058
VC_RS06455	VC1325	mglB	galactose/glucose ABC transporter substrate-binding protein MglB	CDS	0.33709	0.0462745	0.0606759	11.8657	8.45727	7.8984	12.6713	10.8205	12.006
VC_RS06460	VC1327	mglA	galactose/methyl galactoside ABC transporter ATP-binding protein MglA	CDS	-0.297365	0.0442026	0.0581083	18.7874	16.8698	16.7659	13.0161	9.82862	19.7366
VC_RS06465	VC1328	mglC	galactose/methyl galactoside ABC transporter permease MglC	CDS	0.0220201	0.909538	0.924791	7.14141	6.39889	7.36538	7.45625	4.86923	8.85338
VC_RS06470	VC1329		outer membrane beta-barrel protein	CDS	-0.962615	4.8e-05	9.72e-05	72.5128	71.059	76.5128	38.5311	22.0017	52.2997
VC_RS06475	VC1330		DUF1460 domain-containing protein	CDS	0.144435	0.366654	0.411006	8.62463	10.0682	9.73975	11.4645	9.33268	10.6672
VC_RS06480	VC1332		tripartite tricarboxylate transporter permease	CDS	0.351343	0.023308	0.0320418	10.4374	11.0079	9.88512	11.0335	11.4066	17.534
VC_RS06485	VC1333		tripartite tricarboxylate transporter TctB family protein	CDS	0.350513	0.0918221	0.114964	1.75789	2.68485	3.14967	2.97388	3.02072	3.75729
VC_RS06490	VC1334		tripartite tricarboxylate transporter substrate binding protein	CDS	1.20144	1.17e-06	3.06e-06	3.18617	3.84828	3.39195	6.68045	6.4923	10.8832
VC_RS06495	VC1335		GntR family transcriptional regulator	CDS	0.237933	0.0400236	0.0530632	11.9756	9.7102	11.4842	12.6282	11.8575	14.5541
VC_RS06500	VC1336	prpB	methylisocitrate lyase	CDS	0.219002	0.0471518	0.0616906	16.2604	16.1091	19.6249	19.7397	20.0179	20.773
VC_RS06505	VC1337	prpC	2-methylcitrate synthase	CDS	0.0651391	0.575188	0.617667	18.293	13.2452	17.1051	17.4554	14.4724	18.8296
VC_RS06510	VC1338	acnD	Fe/S-dependent 2-methylisocitrate dehydratase AcnD	CDS	-0.0458236	0.659509	0.695274	22.6877	25.6403	28.6378	22.7566	22.0468	29.7992
VC_RS06515	VC1339	prpF	2-methylaconitate cis-trans isomerase PrpF	CDS	0.187545	0.179651	0.213421	11.5911	11.0526	11.5326	10.818	14.0216	14.079
VC_RS06520	VC1340		propionyl-CoA synthetase	CDS	0.197289	0.0657601	0.0840986	19.5016	20.1811	17.4443	20.3431	21.2352	23.9257
VC_RS06525	VC1341		GNAT family N-acetyltransferase	CDS	-0.260436	0.0338692	0.0454939	104.759	104.306	104.521	93.0522	60.9555	107.709
VC_RS06530	VC1342		NUDIX domain-containing protein	CDS	-0.0931943	0.435327	0.480162	119.042	126.501	127.15	120.377	72.1367	156.813
VC_RS06535	VC1343		M20/M25/M40 family metallo-hydrolase	CDS	2.49284	2.44e-10	1.15e-09	89.4325	121.803	91.6796	530.643	762.8	412.783
VC_RS06540	VC1344	hppD	4-hydroxyphenylpyruvate dioxygenase	CDS	1.17295	5.84e-10	2.59e-09	6.86674	8.23353	7.8984	17.7571	14.5175	19.6934
VC_RS06545	VC1345		homogentisate 1,2-dioxygenase	CDS	1.06162	1.7e-11	1e-10	9.66837	9.12848	8.5768	18.9639	18.7555	19.3911
VC_RS06550	VC1346		fumarylacetoacetate hydrolase family protein	CDS	1.03921	1.29e-11	7.73e-11	13.7335	11.5448	14.6339	26.6356	24.9773	30.3174
VC_RS06555	VC1347	maiA	maleylacetoacetate isomerase	CDS	1.20687	4.42e-13	3.65e-12	9.44864	8.99424	8.28606	22.7997	20.7844	18.0954
VC_RS06560	VC1348		two-component system response regulator	CDS	0.389868	0.0156254	0.0220134	8.95423	11.0526	10.3212	14.0936	11.8575	13.8631
VC_RS06565	VC1349		response regulator	CDS	0.557225	0.000528018	0.000916854	55.703	65.4208	65.2224	91.1127	91.2529	91.9887
VC_RS06570	VC1350		peroxiredoxin	CDS	0.0284252	0.703347	0.736066	334.053	347.911	360.128	393.845	361.224	307.795
VC_RS06575	VC1353		diguanylate cyclase	CDS	0.315582	1.06e-05	2.36e-05	94.9808	103.188	107.234	130.808	111.812	137.508
VC_RS06580	VC1354		class I SAM-dependent methyltransferase	CDS	-1.13512	8.45e-09	3.02e-08	135.797	140.462	130.978	66.5459	38.2775	80.5009
VC_RS06585	VC1355	yccX	acylphosphatase	CDS	0.825848	1.77e-05	3.82e-05	6.3174	5.41444	5.57249	11.1197	9.69336	9.80349
VC_RS06590	VC1356		TusE/DsrC/DsvC family sulfur relay protein	CDS	0.376912	0.0190004	0.0264968	10.4924	11.4553	11.0965	14.8263	13.3453	14.77
VC_RS06595	VC1358		Bax inhibitor-1/YccA family protein	CDS	0.612401	3.43e-09	1.31e-08	264.067	295.02	303.386	416.817	528.987	372.921
VC_RS06600	VC1359		amino acid ABC transporter ATP-binding protein	CDS	0.726659	7.04e-06	1.61e-05	10.6572	7.33858	8.14069	15.8176	13.3904	13.8631
VC_RS06605	VC1360		amino acid ABC transporter permease	CDS	0.530751	0.00518397	0.00785391	8.02036	8.23353	7.65612	13.404	8.25063	12.8698
VC_RS06610	VC1361		amino acid ABC transporter permease	CDS	0.959652	3.17e-06	7.59e-06	9.61344	9.75495	10.1759	21.0326	16.0504	20.3844
VC_RS06615	VC1362		amino acid ABC transporter substrate-binding protein	CDS	0.919196	7.49e-06	1.7e-05	19.4466	19.9574	21.8054	52.3661	23.8051	39.5595
VC_RS06620	VC1363		siroheme synthase	CDS	0.249613	0.00226578	0.00361012	51.0336	51.3701	48.6988	58.5294	66.7264	54.4159
VC_RS06625	VC1364		Cof-type HAD-IIB family hydrolase	CDS	0.0860398	0.145116	0.175305	96.5739	96.6993	102.485	110.335	103.02	100.583
VC_RS06630	VC1365	queE	7-carboxy-7-deazaguanine synthase QueE	CDS	-0.919682	2.26e-09	9.02e-09	71.5789	74.1465	62.7511	36.9364	26.7807	46.4262
VC_RS06635	VC1366	queC	7-cyano-7-deazaguanine synthase QueC	CDS	-1.05876	1.21e-09	5.08e-09	76.1934	68.4636	70.8434	36.8933	24.301	42.1507
VC_RS06640	VC1367		GGDEF domain-containing protein	CDS	-1.80528	2.05e-28	3.33e-26	152.002	145.832	144.158	43.6169	44.1837	38.6525
VC_RS06645	VC1368		hypothetical protein	CDS	0.733497	0.00150247	0.00245404	11.8108	12.0818	10.5151	16.3779	25.5634	15.3315
VC_RS06650	VC1369		ABC transporter substrate-binding protein	CDS	1.66444	5.96e-10	2.62e-09	3.35097	3.08757	5.47558	9.91293	8.70149	19.1751
VC_RS06655	VC1370		diguanylate cyclase	CDS	1.90512	1.05e-11	6.46e-11	4.94406	6.1304	3.73115	16.3779	13.9765	25.2645
VC_RS06660	VC1371		hypothetical protein	CDS	-0.0672402	0.572952	0.61582	20.9298	22.6422	20.594	19.5673	15.1036	26.5601
VC_RS06665	VC1372		GGDEF domain-containing protein	CDS	0.300422	0.00238302	0.00377834	37.7946	36.7824	39.4436	44.522	49.8645	46.0376
VC_RS06670	VC1373		hsp70 family protein	CDS	-0.273725	0.00626658	0.0094183	137.994	138.449	134.612	101.715	126.6	111.725
VC_RS06675	VC1374		Hsp70 family protein	CDS	-1.22441	1.85e-15	2.87e-14	218.198	204.63	217.424	93.828	78.7642	101.36
VC_RS06680	VC1375		DUF2760 domain-containing protein	CDS	-0.844286	1.33e-08	4.58e-08	58.8892	62.6912	65.4162	36.4623	27.457	40.2073
VC_RS06685	VC1376		diguanylate cyclase	CDS	0.839403	5.89e-10	2.6e-09	28.6755	34.4108	29.0254	50.1249	60.7751	54.1136
VC_RS06690	VC1377		exonuclease domain-containing protein	CDS	0.195117	0.0918232	0.114964	19.5016	22.329	23.0168	24.6961	24.3912	25.2213
VC_RS06695	VC1379		TerB family tellurite resistance protein	CDS	0.502637	1.74e-05	3.75e-05	20.765	20.0469	22.29	29.5664	34.9863	24.8758
VC_RS06700	VC1380		hypothetical protein	CDS	-0.159366	0.189902	0.224481	21.5341	21.7473	21.5631	18.7915	21.2803	18.0091
VC_RS06705	VC1382	hrpA	ATP-dependent RNA helicase HrpA	CDS	-0.754799	9.54e-14	9.54e-13	494.625	470.967	491.736	286.699	272.406	304.513
VC_RS06710	VC1384		outer membrane beta-barrel protein	CDS	-0.859749	1.52e-16	3.13e-15	264.782	248.885	261.326	139.643	160.143	127.273
VC_RS06715	VC1386	yegD	molecular chaperone	CDS	-0.800053	5.78e-08	1.84e-07	34.0041	34.903	40.4127	21.2481	16.5463	24.9622
VC_RS06720	VC1388		lipoate--protein ligase A	CDS	-0.978887	2.97e-09	1.16e-08	49.4406	54.2787	51.8	29.0923	19.0711	30.7061
VC_RS06725	VC1389		DUF2256 domain-containing protein	CDS	0.0249484	0.937249	0.948653	1.26348	1.07394	1.45369	1.37919	0.991879	1.46836
VC_RS06730	VC1390		LysR family transcriptional regulator	CDS	-0.0016553	0.991361	0.992471	6.70194	8.14404	8.86753	8.92164	7.03333	7.7737
VC_RS06735	VC1391		MFS transporter	CDS	-0.611522	2.1e-05	4.46e-05	30.5982	36.6482	32.9019	21.9377	17.5833	26.0419
VC_RS06740	VC1392		deoxyribodipyrimidine photo-lyase	CDS	0.2696	0.0131978	0.0188533	25.4894	26.5352	26.6511	35.3417	23.9404	35.5431
VC_RS06745	VC1393		multidrug efflux SMR transporter	CDS	0.40622	0.0424099	0.0559161	5.9878	7.38333	6.20243	7.75794	8.79166	9.458
VC_RS06750	VC1394		methyl-accepting chemotaxis protein	CDS	0.894856	8.81e-08	2.74e-07	12.1404	14.6324	12.4533	24.9116	21.1451	26.992
VC_RS06755	VC1395		response regulator	CDS	1.14024	1.29e-06	3.35e-06	3.29604	3.04283	2.03517	6.68045	6.26687	5.48477
VC_RS06760	VC1396		hypothetical protein	CDS	0.944327	0.000185202	0.000345035	2.08749	2.28212	2.71356	4.22377	3.65192	5.78709
VC_RS06765	VC1397		chemotaxis protein CheA	CDS	0.816903	2.07e-10	9.91e-10	16.645	16.6908	16.7175	31.2904	25.6987	31.1812
VC_RS06770	VC1398		response regulator	CDS	0.477568	0.0919168	0.115041	1.48322	2.23737	1.45369	2.32738	2.66004	2.28892
VC_RS06775	VC1399		protein-glutamate O-methyltransferase CheR	CDS	0.637715	0.00523443	0.00792699	3.95524	4.60899	4.70028	7.02525	8.07029	5.61434
VC_RS06780	VC1400		hypothetical protein	CDS	0.815435	6.41e-05	0.000128026	5.76806	6.1304	5.66941	9.99913	11.8124	9.15569
VC_RS06785	VC1401		chemotaxis protein CheB	CDS	0.704873	2.01e-06	5.02e-06	8.62463	8.54676	9.40056	12.8006	16.7267	13.8199
VC_RS06790	VC1402		chemotaxis protein CheW	CDS	0.24497	0.0897272	0.112576	12.4151	13.1558	17.0567	15.0849	18.2145	17.2749
VC_RS06795	VC1403		methyl-accepting chemotaxis protein	CDS	-0.00579212	0.961647	0.96817	11.9756	15.1246	14.5854	14.0505	13.1199	14.4245
VC_RS06800	VC1405		methyl-accepting chemotaxis protein	CDS	0.607635	5.28e-07	1.46e-06	17.2493	14.9904	16.4267	24.1358	24.1207	25.8259
VC_RS06805	VC1406		PAS domain-containing methyl-accepting chemotaxis protein	CDS	0.180289	0.0317982	0.0428573	36.3663	32.1734	32.2236	40.7723	35.5273	37.7888
VC_RS06810	VC1407		DEAD/DEAH box helicase	CDS	-0.675153	2.1e-06	5.2e-06	140.246	143.729	146.145	93.7849	70.3783	105.161
VC_RS06815	VC1408	vceR	TetR family multidrug efflux transcriptional regulator VceR	CDS	0.446042	0.00110547	0.00183153	9.0641	9.97868	8.04377	12.9299	12.0829	11.9197
VC_RS06820	VC1409	vceC	multidrug efflux MFS transporter outer membrane subunit VceC	CDS	-0.636282	5.36e-05	0.000107831	14.8871	17.6305	16.1845	9.78363	9.78354	11.7901
VC_RS06825	VC1410	vceA	multidrug efflux MFS transporter adaptor subunit VceA	CDS	-0.142333	0.25984	0.300016	16.9746	14.8114	17.1051	15.0418	14.8782	14.3382
VC_RS06830	VC1411	vceB	multidrug efflux MFS transporter permease subunit VceB	CDS	0.0437951	0.626905	0.6664	24.6104	24.9243	25.052	25.9891	25.2478	25.6532
VC_RS06835	VC1413		methyl-accepting chemotaxis protein	CDS	-1.62725	8.59e-20	3.81e-18	61.0865	60.0063	58.7777	18.7915	16.4562	22.9324
VC_RS06840	VC1414		carboxypeptidase M32	CDS	-1.11952	6.46e-21	3.61e-19	667.447	629.373	647.136	295.06	304.868	294.753
VC_RS06845	VC1415	hcp-2	type VI secretion system effector Hcp-2	CDS	0.142125	0.185804	0.220147	89.8719	92.8957	87.2701	100.207	104.102	93.7162
VC_RS06850	VC1416	tssI	type VI secretion system tip protein VgrG	CDS	-0.135762	0.181495	0.215398	73.6115	71.6407	67.9844	65.3822	56.3117	72.3386
VC_RS06855	VC1417		DUF4123 domain-containing protein	CDS	0.70234	9.62e-08	2.97e-07	32.8505	26.2668	28.5893	51.892	46.0322	44.6124
VC_RS06860	VC1418		lipase	CDS	1.56352	1.98e-22	1.47e-20	68.2829	74.7283	67.2576	217.438	216.996	187.26
VC_RS06865	VC1419		hypothetical protein	CDS	1.46874	8.77e-14	8.86e-13	16.3703	14.0507	13.4709	40.9878	41.704	38.6525
VC_RS06870	VC1420		DUF2931 family protein	CDS	1.37528	6.51e-14	6.76e-13	7.14141	6.84636	7.07464	19.2225	17.4931	17.9227
VC_RS06875	VC1421		LysE family translocator	CDS	-0.204849	0.0534076	0.0693175	54.8241	63.0939	61.2974	54.8659	47.4299	53.2498
VC_RS06880	VC1422		sodium:alanine symporter family protein	CDS	0.437071	0.00243164	0.00385037	88.4986	99.2946	101.613	132.445	127.321	132.153
VC_RS06885	VC1423		chromosome segregation ATPase	CDS	0.867146	5.73e-12	3.75e-11	52.1872	54.0997	50.5401	93.5263	107.574	85.0356
VC_RS06890	VC1424		extracellular solute-binding protein	CDS	-0.155341	0.0369701	0.0493073	203.311	193.846	183.262	171.278	173.218	176.636
VC_RS06895	VC1425		extracellular solute-binding protein	CDS	-1.18512	1.95e-10	9.41e-10	788.412	669.959	713.958	329.023	247.564	378.665
VC_RS06900	VC1426	potC	spermidine/putrescine ABC transporter permease PotC	CDS	-1.1854	3.85e-11	2.08e-10	234.788	224.543	216.213	103.267	66.0952	127.575
VC_RS06905	VC1427	potB	spermidine/putrescine ABC transporter permease PotB	CDS	-1.11934	5.67e-08	1.8e-07	228.47	208.076	212.191	111.413	64.5623	122.522
VC_RS06910	VC1428	potA	spermidine/putrescine ABC transporter ATP-binding protein PotA	CDS	-0.850223	2.22e-08	7.45e-08	476.772	429.576	443.813	269.373	185.391	294.062
VC_RS06915	VC1429		hypothetical protein	CDS	0.0541949	0.549913	0.592839	45.8149	44.9712	45.7429	47.2804	46.438	48.0242
VC_RS06920	VC1430		glucosaminidase domain-containing protein	CDS	-0.0384314	0.580593	0.622329	57.1862	57.6347	59.4561	57.926	56.6273	55.1501
VC_RS06925	VC1431		DUF2987 domain-containing protein	CDS	-0.14669	0.1397	0.169334	35.7071	33.8738	31.3513	29.5664	31.7401	29.8424
VC_RS06930	VC1432	ttcA	tRNA 2-thiocytidine(32) synthetase TtcA	CDS	-0.841605	3.51e-08	1.14e-07	92.2341	85.1097	79.8078	51.7196	33.3632	58.3027
VC_RS06935	VC1433	uspE	universal stress protein UspE	CDS	1.09114	3.99e-06	9.46e-06	332.845	338.246	340.358	662.528	987.686	504.729
VC_RS06940	VC1434		FNR family transcription factor	CDS	-0.90472	8.61e-12	5.46e-11	268.297	263.294	275.33	149.642	108.07	173.224
VC_RS06945	VC1435		sulfite exporter TauE/SafE family protein	CDS	-0.214662	0.0116761	0.0168954	58.8343	59.0219	51.6061	46.677	49.6841	49.6653
VC_RS06950	VC1436	ccoS	cbb3-type cytochrome oxidase assembly protein CcoS	CDS	-0.568848	5.19e-06	1.21e-05	20.765	22.4185	21.757	16.2055	12.7141	14.8564
VC_RS06955	VC1437	cadA	cadmium-translocating P-type ATPase	CDS	-0.613456	3.51e-13	2.99e-12	212.32	203.109	204.341	132.833	131.92	140.315
VC_RS06960	VC1438		FixH family protein	CDS	-0.477581	1.81e-07	5.33e-07	62.5148	52.1755	51.2669	39.7379	39.4948	39.8618
VC_RS06965	VC1439	ccoP	cytochrome-c oxidase, cbb3-type subunit III	CDS	-1.05925	2.49e-14	2.87e-13	755.891	635.414	668.069	297.862	353.83	336.515
VC_RS06970	VC1440		CcoQ/FixQ family Cbb3-type cytochrome c oxidase assembly chaperone	CDS	-0.983975	1.29e-11	7.75e-11	103.056	85.6466	93.1333	45.815	48.2865	48.3265
VC_RS06975	VC1441	ccoO	cytochrome-c oxidase, cbb3-type subunit II	CDS	-1.09076	1.52e-13	1.44e-12	538.408	452.755	471.918	213.387	229.35	244.137
VC_RS06980	VC1442	ccoN	cytochrome-c oxidase, cbb3-type subunit I	CDS	-0.977391	4.25e-13	3.53e-12	1062.42	940.547	965.398	463.839	491.972	551.76
VC_RS06985	VC1443		hypothetical protein	CDS	0.0235806	0.834552	0.85806	34.2788	33.8738	33.3865	34.2212	37.6914	31.3107
VC_RS06990	VC1444		FIST signal transduction protein	CDS	0.147578	0.0478332	0.0624679	112.889	114.285	112.031	127.834	137.465	110.473
VC_RS06995	VC1445		response regulator	CDS	0.166509	0.0500928	0.0652758	124.425	121.131	123.128	136.669	150.63	126.495
VC_RS07000	VC1446		type I secretion system permease/ATPase	CDS	0.27968	0.020696	0.0287271	22.3581	22.4632	21.7085	26.377	25.879	28.5036
VC_RS07005	VC1447		HlyD family type I secretion periplasmic adaptor subunit	CDS	-0.0372748	0.828067	0.852373	10.1628	8.86	11.6296	10.387	8.29572	11.1423
VC_RS07010	VC1448	rtxB	RTX toxin T1SS ABC transporter subunit RtxB	CDS	0.3945	0.00611185	0.00920508	11.3713	13.29	14.1008	18.0588	13.1199	19.8229
VC_RS07015	VC1449		hypothetical protein	CDS	-0.392185	0.0354012	0.0474626	30.5433	35.261	32.8535	31.0749	21.1	23.0188
VC_RS07020	VC1450	rtxC	RTX toxin-activating lysine-acyltransferase RtxC	CDS	-0.587743	0.000887624	0.00149203	25.5443	30.6968	28.8801	20.1276	19.0711	17.4908
VC_RS07025	VC1451	rtxA	MARTX multifunctional-autoprocessing repeats-in-toxin holotoxin RtxA	CDS	-0.420703	0.0138509	0.0197232	481.551	608.521	606.578	403.715	451.215	412.697
VC_RS07030	VC1452		RstC protein	CDS	1.005	0.000960154	0.00160414	1.09868	1.92414	1.06604	3.40488	3.24615	1.6843
VC_RS07035	VC1453		hypothetical protein	CDS	0.358243	0.146813	0.177236	3.68057	2.19263	3.48887	3.92207	4.46346	3.54135
VC_RS07040	VC1454		replication initiation factor domain-containing protein	CDS	0.417123	0.60418	0.645096	0.0549339	0.134242	0.581478	0.215498	0.58611	0.259123
VC_RS07045	VC1455		helix-turn-helix transcriptional regulator	CDS	0.416448	0.288682	0.330332	2.69176	1.92414	4.50645	3.66347	3.38141	5.09609
VC_RS07050	VC1456	ctxB	cholera enterotoxin binding subunit CtxB	CDS	0.130122	0.320046	0.363776	6.26247	6.48838	5.03947	6.59425	6.26687	6.60764
VC_RS07055	VC1457	ctxA	cholera enterotoxin catalytic subunit CtxA	CDS	0.298811	0.0103453	0.0150918	14.3927	12.8873	14.8277	20.5586	16.8169	14.3813
VC_RS07060	VC1458	zot	zonula occludens toxin ZOT	CDS	0.82111	2.35e-05	4.95e-05	3.35097	4.07202	4.84565	6.33565	7.34892	8.07601
VC_RS07065	VC1459	ace	accessory cholera enterotoxin	CDS	1.01608	0.0209421	0.0290391	1.04374	0.402727	0.629934	1.72399	1.35256	1.03649
VC_RS07070	VC1460		minor coat protein pIII	CDS	1.07129	4.84e-06	1.13e-05	3.51577	3.22182	3.3435	5.68916	6.62756	8.85338
VC_RS07075	VC1461		colonization factor	CDS	0.498615	0.000269025	0.000489094	7.14141	5.54868	6.97773	9.22333	9.60319	8.89656
VC_RS07080	VC1462		hypothetical protein	CDS	0.709597	0.00694348	0.0103876	2.14242	1.7899	2.47128	4.13757	3.38141	2.93673
VC_RS07085	VC1463		replication initiation factor domain-containing protein	CDS	0.317874	0.639161	0.677617	0.549339	0.626464	0.0484565	0.387897	0.450854	0.690995
VC_RS07090	VC1464		helix-turn-helix transcriptional regulator	CDS	1.50055	0.208375	0.24462	0.164802	0.0447475	0.145369	0.430997	0.360683	0.215936
VC_RS07095	VC1465		DNA-binding protein	CDS	0.140724	0.219144	0.256336	13.0193	11.9923	11.5326	12.6282	15.5996	12.0492
VC_RS07115	VC1469		replication protein	CDS	1.4667	0.0414552	0.0548081	0.164802	0.313232	0.193826	0.517196	0.631196	0.77737
VC_RS07120	VC1470		helix-turn-helix transcriptional regulator	CDS	1.0869	0.0345989	0.0464217	1.48322	1.25293	2.37437	5.08576	4.05769	1.72749
VC_RS07125	VC1472		hypothetical protein	CDS	0.0731682	0.870309	0.890219	0.27467	0.536969	0.290739	0.258598	0.58611	0.345498
VC_RS07140	VC1475		replication protein	CDS	-0.342885	0.155933	0.187612	2.5819	1.83465	2.08363	1.63779	2.25427	1.20924
VC_RS07145	VC1476		helix-turn-helix transcriptional regulator	CDS	1.54031	0.0125334	0.0179903	0.878943	0.984444	2.13208	4.43927	4.86923	2.41848
VC_RS07150	VC1478		IS3-like element ISVch4 family transposase	CDS	0.444794	0.0267475	0.0364341	3.46084	4.02727	3.29504	4.39617	5.18482	5.13928
VC_RS07155	VC1479		hypothetical protein	CDS	0.849605	5.36e-07	1.48e-06	19.7213	19.8231	21.2724	34.9107	42.6959	32.0449
VC_RS07160	VC1480		DUF3634 family protein	CDS	0.489391	1.73e-05	3.73e-05	37.5199	36.9167	41.6726	51.5903	63.3901	48.0674
VC_RS07165	VC1481	matP	macrodomain Ter protein MatP	CDS	0.466623	6.96e-05	0.000138395	47.0784	45.5977	43.95	61.9774	73.7147	53.1203
VC_RS07170	VC1482		AAA family ATPase	CDS	-0.749938	2.66e-16	5.28e-15	279.998	286.876	280.466	170.201	148.872	184.755
VC_RS07175	VC1483	fabA	bifunctional 3-hydroxydecanoyl-ACP dehydratase/trans-2-decenoyl-ACP isomerase	CDS	-1.25174	1.27e-15	2.08e-14	404.698	383.933	372.34	165.891	134.58	187.001
VC_RS07180	VC1484	rmf	ribosome modulation factor	CDS	0.57616	1.23e-06	3.2e-06	54.3846	64.9733	67.1607	105.293	83.4982	89.4407
VC_RS07185	VC1485		DUF3466 family protein	CDS	-0.363942	0.00100975	0.00168308	759.627	830.423	838.539	640.935	551.304	694.882
VC_RS07190	VC1486		ABC transporter ATP-binding protein	CDS	-0.552931	1.33e-09	5.53e-09	323.616	332.026	339.389	233.169	206.672	238.393
VC_RS07195	VC1487		glutaredoxin family protein	CDS	-0.836526	3.45e-10	1.59e-09	24.6653	26.401	23.6468	14.0505	12.5337	15.2451
VC_RS07200	VC1488	rlmKL	bifunctional 23S rRNA (guanine(2069)-N(7))-methyltransferase RlmK/23S rRNA (guanine(2445)-N(2))-methyltransferase RlmL	CDS	-0.874938	2.84e-12	2.01e-11	313.288	315.067	318.553	175.157	149.729	191.406
VC_RS07205	VC1490		cell division protein ZapC	CDS	0.367437	0.000281659	0.00051064	47.1333	50.2961	50.0555	67.2786	55.8157	67.1993
VC_RS07210	VC1491	pyrD	quinone-dependent dihydroorotate dehydrogenase	CDS	-0.652332	5.13e-11	2.74e-10	228.69	223.737	210.592	137.919	123.309	160.57
VC_RS07215	VC1492		NAD-glutamate dehydrogenase	CDS	-0.27691	0.00649509	0.00974945	966.728	858.122	878.661	729.678	715.641	785.964
VC_RS07220	VC1493		DUF2835 domain-containing protein	CDS	0.412508	0.00323269	0.00502333	14.7772	12.3503	13.0832	18.4036	18.981	16.0656
VC_RS07225	VC1494	pepN	aminopeptidase N	CDS	-0.387717	4.04e-08	1.31e-07	749.299	761.691	774.819	558.184	665.731	523.256
VC_RS07230	VC1495		hypothetical protein	CDS	1.17859	7.42e-05	0.000147266	1.37335	2.81909	1.69598	4.39617	3.29124	5.83027
VC_RS07235	VC1496	prc	carboxy terminal-processing peptidase	CDS	-0.0622925	0.21254	0.249019	964.75	938.578	955.998	936.987	894.855	906.629
VC_RS07240	VC1497	proQ	RNA chaperone ProQ	CDS	-0.259671	0.00029609	0.000534636	722.656	702.535	697.046	610.895	550.628	611.099
VC_RS07245	VC1498		GAF domain-containing protein	CDS	-0.236478	6.16e-05	0.000123359	122.887	120.46	117.749	100.552	113.931	92.0319
VC_RS07250	VC1499		ABC transporter ATP-binding protein	CDS	-1.03515	1.13e-11	6.88e-11	190.291	198.097	193.923	101.241	70.6939	112.157
VC_RS07255	VC1500		paraquat-inducible protein A	CDS	-0.330551	0.000786956	0.0013322	38.8932	41.3466	40.9457	32.4972	29.9818	33.902
VC_RS07260	VC1501		PqiB family protein	CDS	-0.401327	2.24e-09	8.98e-09	100.035	96.0728	109.366	81.5015	73.7147	76.0527
VC_RS07265	VC1502	rsmF	16S rRNA (cytosine(1407)-C(5))-methyltransferase RsmF	CDS	-1.15865	5.66e-12	3.72e-11	108	101.085	97.3491	45.9443	34.2649	56.9639
VC_RS07270	VC1503		S1 RNA-binding domain-containing protein	CDS	-0.984179	1.8e-14	2.16e-13	143.982	134.377	134.757	64.9081	71.8662	72.0363
VC_RS07275	VC1505		hypothetical protein	CDS	0.012822	0.851518	0.872995	101.243	101.442	101.807	105.293	94.4089	107.493
VC_RS07280	VC1506		DUF4442 domain-containing protein	CDS	0.321109	0.0344417	0.0462281	6.64701	7.65181	8.28606	8.61994	9.10725	10.5377
VC_RS07285	VC1507		3-deoxy-7-phosphoheptulonate synthase	CDS	-0.102893	0.130321	0.158774	260.387	265.397	250.52	241.1	246.752	235.025
VC_RS07290	VC1508		YajQ family cyclic di-GMP-binding protein	CDS	-0.122504	0.0559361	0.0723368	74.7102	83.1855	75.2044	69.7353	70.2882	74.1524
VC_RS07295	VC1509	cobB	NAD-dependent protein deacylase	CDS	0.465422	0.000504873	0.000879655	9.50357	10.1577	11.0965	13.3178	14.3822	14.8132
VC_RS07300	VC1510		hypothetical protein	CDS	2.30165	1.28e-09	5.35e-09	3.0763	2.99808	3.29504	12.1541	16.1857	17.9227
VC_RS07305	VC1511		formate dehydrogenase subunit gamma	CDS	2.05459	7e-12	4.51e-11	8.45983	8.14404	6.73545	25.9029	31.4696	39.5595
VC_RS07310	VC1512	fdh3B	formate dehydrogenase FDH3 subunit beta	CDS	2.58474	2.35e-09	9.37e-09	1.75789	2.6401	2.229	10.7318	11.2714	18.1386
VC_RS07315	VC1513		formate dehydrogenase subunit alpha	CDS	2.30487	2.9e-10	1.36e-09	25.9288	19.2414	19.528	87.4924	96.077	135.435
VC_RS07320	VC1514		twin-arginine translocation signal domain-containing protein	CDS	0.514512	0.000419859	0.000740185	9.3937	8.36777	8.67371	9.78363	12.2181	15.7201
VC_RS07325	VC1515		molecular chaperone	CDS	1.95218	7.95e-09	2.86e-08	6.59207	5.41444	4.55491	18.4036	17.944	27.5534
VC_RS07330	VC1516		4Fe-4S binding protein	CDS	2.32498	7.23e-10	3.13e-09	15.1618	13.29	9.3521	51.1593	53.4713	84.4742
VC_RS07335	VC1517		DUF3306 domain-containing protein	CDS	1.84319	8.15e-15	1.06e-13	8.67956	9.39697	7.36538	28.2734	27.8628	35.2408
VC_RS07340	VC1518		DUF3305 domain-containing protein	CDS	1.54999	5.34e-13	4.29e-12	7.58088	5.45919	5.18484	16.2486	16.5013	20.3844
VC_RS07345	VC1519	fdhD	formate dehydrogenase accessory sulfurtransferase FdhD	CDS	0.573767	4.04e-06	9.56e-06	18.2381	16.2881	17.2505	24.5237	23.6698	28.8059
VC_RS07350	VC1520		ABC-F family ATPase	CDS	-1.18852	8.88e-10	3.79e-09	447.822	444.476	437.223	206.577	122.542	254.113
VC_RS07355	VC1521		HAMP domain-containing sensor histidine kinase	CDS	0.280321	0.00130844	0.00215087	41.7498	37.7669	41.4303	49.1767	47.1593	50.4858
VC_RS07360	VC1522		sigma-54-dependent Fis family transcriptional regulator	CDS	0.386118	0.000656981	0.00112388	33.5646	30.2493	29.0739	41.2895	41.2532	38.7821
VC_RS07365	VC1523		substrate-binding domain-containing protein	CDS	0.659674	1.03e-07	3.15e-07	55.9777	47.2086	49.2802	80.3378	65.9149	94.4072
VC_RS07370	VC1524		ABC transporter permease	CDS	0.623939	0.000351447	0.000628878	19.941	17.4068	15.4092	26.4201	19.0711	35.6726
VC_RS07375	VC1525		energy-coupling factor ABC transporter ATP-binding protein	CDS	0.62401	1.05e-05	2.34e-05	15.2716	14.1402	14.9246	22.2825	20.7393	25.2645
VC_RS07380	VC1526	mobA	molybdenum cofactor guanylyltransferase MobA	CDS	0.464268	0.000409502	0.00072354	21.2594	20.4048	16.6206	28.4027	24.7068	27.2511
VC_RS07385	VC1527		bifunctional molybdopterin-guanine dinucleotide biosynthesis adaptor protein MobB/molybdopterin molybdotransferase MoeA	CDS	0.177742	0.0216339	0.0299129	59.878	54.6814	53.9805	60.4689	58.611	71.4748
VC_RS07390	VC1528		transporter substrate-binding domain-containing protein	CDS	1.0129	4.35e-09	1.64e-08	7.41608	8.27828	7.60767	15.8176	16.9972	14.295
VC_RS07395	VC_1529		hypothetical protein	CDS	0.671076	0.000423325	0.000744828	5.9878	7.29384	10.1759	12.8006	13.6158	11.0559
VC_RS07400	VC1531		DUF2960 domain-containing protein	CDS	-0.12921	0.158668	0.190582	27.8515	29.7123	25.585	24.3513	29.3055	22.4142
VC_RS07405	VC1532	nagK	N-acetylglucosamine kinase	CDS	-0.830267	1.23e-10	6.14e-10	188.039	176.618	166.545	104.862	89.6298	104.211
VC_RS07410	VC1533		DTW domain-containing protein	CDS	-0.885654	2.62e-08	8.72e-08	24.2259	29.5333	27.8625	13.2316	12.1731	18.7864
VC_RS07415	VC1534		sterol desaturase family protein	CDS	1.13968	1.03e-05	2.3e-05	5.76806	7.51757	7.17156	12.973	17.1325	15.1587
VC_RS07420	VC1535		methyl-accepting chemotaxis protein	CDS	1.29558	1.34e-06	3.47e-06	3.02137	4.51949	2.81048	7.02525	9.46794	9.1125
VC_RS07430	VC1537		lipoprotein NlpC	CDS	0.66254	8.52e-06	1.92e-05	32.2462	33.6501	31.6421	51.0731	61.767	41.6325
VC_RS07435	VC1538		DUF3802 family protein	CDS	-0.471464	1.2e-07	3.64e-07	73.7763	69.7613	67.3545	55.3831	49.8645	46.8149
VC_RS07440	VC1539		fructosamine kinase family protein	CDS	1.07365	4.07e-19	1.53e-17	61.4711	59.6036	60.3283	138.178	120.558	123.04
VC_RS07445	VC1539a		CPXCG motif-containing cysteine-rich protein	CDS	0.301276	0.0646325	0.0828343	12.47	12.6635	9.93358	15.1711	13.2551	14.77
VC_RS07450	VC1540	vcmA	sodium-coupled multidrug efflux MATE transporter VcmA	CDS	-0.768243	1.01e-07	3.09e-07	99.9798	103.367	96.3315	65.296	41.7491	68.8404
VC_RS07455	VC1541		DUF3080 domain-containing protein	CDS	0.0634535	0.61527	0.655202	13.1841	12.6188	12.5502	15.4728	9.82862	14.7268
VC_RS07460	VC1542		DNA ligase	CDS	-0.310232	0.00380518	0.00585929	23.5117	22.2842	25.1489	20.9033	16.4111	19.8661
VC_RS07465	VC1543		hypothetical protein	CDS	-0.500148	4.13e-08	1.34e-07	418.267	426.488	438.822	311.611	302.298	293.63
VC_RS07470	VC1544		energy transducer TonB	CDS	-0.677248	7.2e-12	4.62e-11	264.562	277.076	272.325	177.528	168.078	163.42
VC_RS07475	VC1545		biopolymer transporter ExbD	CDS	-0.910707	5.04e-12	3.35e-11	148.541	160.017	160.197	87.9234	75.473	85.9425
VC_RS07480	VC1546		MotA/TolQ/ExbB proton channel family protein	CDS	-1.03735	1.32e-13	1.27e-12	289.282	291.53	294.034	156.193	120.062	149.946
VC_RS07485	VC1547		MotA/TolQ/ExbB proton channel family protein	CDS	-1.04468	6.41e-12	4.16e-11	768.526	779.187	798.902	430.264	313.569	393.651
VC_RS07490	VC1548		DUF3450 domain-containing protein	CDS	-0.7419	3.74e-09	1.42e-08	463.752	446.356	460.24	302.086	238.231	279.033
VC_RS07495	VC1549		extracellular solute-binding protein	CDS	1.32552	4.74e-05	9.62e-05	2.30723	2.5506	1.25987	4.61167	5.36516	5.3984
VC_RS07500	VC1550		ABC transporter permease subunit	CDS	0.765533	0.000939236	0.00157425	2.7467	2.90858	2.08363	4.30997	4.3282	4.53466
VC_RS07505	VC1551	ugpE	sn-glycerol-3-phosphate ABC transporter permease UgpE	CDS	1.03858	0.00029604	0.000534636	1.92269	3.4903	1.8898	4.65477	6.35704	4.18916
VC_RS07510	VC1552		sn-glycerol-3-phosphate import ATP-binding protein UgpC	CDS	0.586099	0.0127067	0.0182099	4.77925	3.62454	2.76202	4.39617	5.50042	6.78039
VC_RS07515	VC1553		DeoR/GlpR transcriptional regulator	CDS	0.292759	0.00703231	0.0105073	17.469	20.2258	16.6206	22.5842	22.9034	21.1185
VC_RS07520	VC1554		glycerophosphoryl diester phosphodiesterase	CDS	0.210068	0.00134136	0.00220295	81.4121	84.8412	86.4948	100.595	96.6631	95.1414
VC_RS07525	VC1555		YhcH/YjgK/YiaL family protein	CDS	-0.337178	0.00156622	0.00255117	26.2584	30.0255	26.5057	22.3687	18.3047	24.8758
VC_RS07530	VC1556		RidA family protein	CDS	-0.50892	4.4e-05	8.97e-05	21.5341	21.792	23.1622	13.4471	14.788	18.4841
VC_RS07535	VC1557		LacI family DNA-binding transcriptional regulator	CDS	-0.23893	0.00714693	0.0106616	62.6796	56.2028	54.4166	50.7714	51.713	44.3101
VC_RS07540	VC1558		6-phospho-beta-glucosidase	CDS	-0.0160029	0.836461	0.859776	126.513	124.801	135.242	126.541	144.228	111.553
VC_RS07545	VC1560	katG	catalase/peroxidase HPI	CDS	0.550492	9.4e-07	2.49e-06	47.8475	43.4498	40.0735	64.3909	69.1159	58.821
VC_RS07550	VC1561		LysR family transcriptional regulator	CDS	0.22088	0.0091322	0.0134152	39.0031	44.1657	47.6812	51.6334	55.5903	45.3897
VC_RS07555	VC1562		VarG family subclass B1-like metallo-beta-lactamase	CDS	0.779714	5.53e-08	1.76e-07	8.84437	10.5604	9.15827	15.128	16.9521	17.0589
VC_RS07560	VC1563		efflux RND transporter periplasmic adaptor subunit	CDS	0.802762	0.000173225	0.000323903	46.3642	57.1425	60.2799	97.6639	66.9969	121.226
VC_RS07565	VC1565		TolC family protein	CDS	0.558431	0.0131411	0.0187797	40.0468	55.1289	51.9453	76.0278	48.1061	92.7229
VC_RS07570	VC1566		ABC transporter permease	CDS	0.875645	1.85e-05	3.96e-05	26.6979	34.4555	35.034	54.1332	43.7329	78.8166
VC_RS07575	VC1567		ABC transporter permease	CDS	0.946765	2.1e-07	6.12e-07	33.235	39.3778	42.2056	69.2181	68.9356	83.3513
VC_RS07580	VC1568		ABC transporter ATP-binding protein	CDS	1.02189	1.68e-07	4.97e-07	24.0061	32.6209	30.1884	57.1933	53.5615	65.8173
VC_RS07585	VC1570		cytochrome d ubiquinol oxidase subunit II	CDS	0.931044	6.93e-06	1.58e-05	8.8993	8.14404	6.3478	16.7658	9.51302	18.225
VC_RS07590	VC1571		cytochrome ubiquinol oxidase subunit I	CDS	0.583031	0.00301507	0.00469726	7.63582	11.2316	9.88512	16.6365	9.24251	17.3181
VC_RS07595	VC1572		hypothetical protein	CDS	0.620479	0.00105514	0.00175546	77.6217	77.8158	80.8739	146.28	121.595	95.4437
VC_RS07600	VC1573		class II fumarate hydratase	CDS	0.564506	0.00106192	0.00176509	348.226	385.499	414.157	701.189	502.206	494.278
VC_RS07605	VC1574		DMT family protein	CDS	0.509865	0.000119826	0.000229945	18.8423	22.329	19.6249	29.7388	26.6004	30.3174
VC_RS07610	VC1575		DUF2127 domain-containing protein	CDS	0.50889	4.42e-06	1.03e-05	24.9949	26.0878	22.7261	36.1175	31.5147	37.4001
VC_RS07615	VC1576		ASCH domain-containing protein	CDS	0.575819	2.73e-05	5.7e-05	29.4446	32.3077	30.3338	50.168	37.3307	49.7948
VC_RS07620	VC1577	almG	glycine--lipid A transferase AlmG	CDS	0.412083	0.00107767	0.00178878	162.22	166.371	172.747	222.05	191.613	253.423
VC_RS07625	VC1578	almF	lipid A modification system glycine carrier protein AlmF	CDS	0.249418	0.0702688	0.0894808	40.7061	39.9595	42.1571	47.8407	38.9087	59.2097
VC_RS07630	VC1579	almE	lipid A modification system glycine--protein ligase AlmE	CDS	0.199509	0.145258	0.175418	305.927	291.44	310.073	376.777	234.174	430.965
VC_RS07635	VC1580		LysR family transcriptional regulator	CDS	-0.0205125	0.865042	0.885337	13.7335	15.1694	14.2462	12.4989	14.9233	15.1587
VC_RS07640	VC1581		NADH-quinone oxidoreductase subunit L	CDS	-0.0256207	0.926082	0.938678	8.7345	13.111	10.9996	11.1628	9.33268	11.8765
VC_RS07645	VC1582		YbcC family protein	CDS	0.61502	1.7e-06	4.31e-06	14.5575	16.7803	18.4619	23.5324	26.4201	26.4306
VC_RS07650	VC1583		superoxide dismutase family protein	CDS	1.55761	4.46e-12	3e-11	5.43846	6.39889	6.3478	17.4554	17.0874	19.1319
VC_RS07655	VC1584		ankyrin repeat domain-containing protein	CDS	2.04249	7.15e-15	9.47e-14	5.823	5.10121	4.8941	19.2225	21.5508	24.3144
VC_RS07660	VC1585		catalase	CDS	2.26232	2.49e-23	2.02e-21	22.5229	21.1655	18.2196	85.5098	105.365	106.025
VC_RS07665	VC1587		YkgB family protein	CDS	1.4983	3.68e-07	1.03e-06	1.31841	1.65566	1.06604	4.82716	3.42649	3.23904
VC_RS07670	VC1588		LysR family transcriptional regulator	CDS	-0.0428166	0.642009	0.680233	42.4639	40.4517	44.483	44.0479	42.4705	37.141
VC_RS07675	VC1589	budA	acetolactate decarboxylase	CDS	1.24182	2.45e-05	5.14e-05	51.9675	49.5354	48.6988	160.202	89.3142	105.593
VC_RS07680	VC1590	alsS	acetolactate synthase AlsS	CDS	2.36487	2.23e-13	2.03e-12	40.5413	38.5723	40.8973	294.802	124.526	198.704
VC_RS07685	VC1591		SDR family oxidoreductase	CDS	1.95487	9.41e-09	3.33e-08	23.9512	20.3153	21.4662	119.731	38.9087	95.8324
VC_RS07690	VC1592		EAL domain-containing protein	CDS	1.28297	2.23e-07	6.46e-07	1.75789	2.50586	2.66511	6.63735	4.77905	5.57115
VC_RS07695	VC1593		GGDEF domain-containing protein	CDS	0.733965	0.000166712	0.000312542	4.99899	5.77242	5.96015	9.69743	9.73845	8.46469
VC_RS07700	VC1594	galM	galactose-1-epimerase	CDS	0.945436	8.72e-07	2.33e-06	8.95423	12.932	11.3388	22.8859	19.5671	21.7663
VC_RS07705	VC1595	galK	galactokinase	CDS	0.859333	1.65e-06	4.2e-06	12.1404	13.8717	14.1008	27.6269	23.3542	21.8959
VC_RS07710	VC1596		UDP-glucose--hexose-1-phosphate uridylyltransferase	CDS	1.01421	7.67e-07	2.07e-06	10.4374	11.5448	10.6604	22.6704	21.1451	22.1982
VC_RS07715	VC1597		MFS transporter	CDS	0.363518	0.00252999	0.00399549	25.3795	21.7025	20.2548	32.1524	26.5553	27.8126
VC_RS07720	VC1598		transporter substrate-binding domain-containing protein	CDS	0.155939	0.27954	0.320589	15.3266	18.257	16.3298	19.5673	17.5382	18.5705
VC_RS07735	VC1599		sensor domain-containing diguanylate cyclase	CDS	-0.803629	1.96e-10	9.43e-10	41.5301	44.658	43.0778	24.5237	26.2397	23.3211
VC_RS07740	VC1600		DUF2726 domain-containing protein	CDS	0.278548	0.00659644	0.00989743	23.4019	26.2668	23.2591	30.256	29.9367	28.3308
VC_RS07750	VC1601		hypothetical protein	CDS	0.623079	3.58e-07	1.01e-06	20.7101	18.4807	16.8629	30.9456	25.879	29.4105
VC_RS07755	VC1602		chemotaxis protein CheV	CDS	-0.10064	0.102588	0.127195	103.056	102.919	102.825	105.767	95.7614	86.4608
VC_RS07760	VC1603		transporter substrate-binding domain-containing protein	CDS	-0.202987	0.0244237	0.0334727	46.0346	42.6443	52.7206	42.2808	43.1918	37.3569
VC_RS07765	VC1604		response regulator	CDS	-0.266716	0.00259922	0.00409939	24.9949	26.0878	27.5717	19.7828	22.9485	22.6733
VC_RS07770	VC1605		sensor histidine kinase	CDS	-0.216664	0.00565168	0.00853719	36.4761	32.3077	33.8711	29.7819	29.3506	29.1514
VC_RS07775	VC1605a		hypothetical protein	CDS	1.8588	3.35e-15	4.88e-14	17.5789	20.2258	18.8011	81.0274	60.8202	63.7011
VC_RS07780	VC1606		TolC family protein	CDS	0.211451	0.0220967	0.0305174	47.6827	49.7144	50.3463	57.9691	54.6886	58.4323
VC_RS07785	VC1607		HlyD family secretion protein	CDS	-0.0684158	0.572382	0.615392	37.0255	29.3543	33.435	35.471	26.2848	33.2973
VC_RS07790	VC1608		ABC transporter permease	CDS	0.00497898	0.965186	0.970767	22.9624	22.7765	24.3251	26.1184	17.7186	26.4306
VC_RS07795	VC1609		ABC transporter permease	CDS	0.104815	0.27881	0.319956	21.2045	23.8951	21.757	23.5324	22.3624	26.0419
VC_RS07800	VC1610		ATP-binding protein	CDS	0.469949	0.000623432	0.00107264	9.72331	11.7686	10.612	13.835	14.5626	16.152
VC_RS07805	VC1611	metA	homoserine O-succinyltransferase	CDS	0.409073	9.74e-05	0.000189773	65.0967	71.5512	67.403	97.4484	89.3593	84.215
VC_RS07810	VC1612	pilW	type IV pilus biogenesis/stability protein PilW	CDS	0.528994	0.00186256	0.00300242	9.11903	5.99616	9.0129	11.9386	10.9107	11.8333
VC_RS07815	VC1613		hypothetical protein	CDS	-0.0298343	0.880181	0.898774	4.12005	3.98252	3.7796	3.87897	3.38141	4.36191
VC_RS07820	VC1614	rlmF	23S rRNA (adenine(1618)-N(6))-methyltransferase RlmF	CDS	-0.490061	1.29e-05	2.84e-05	26.4782	23.7162	24.2282	18.2312	15.8701	18.8296
VC_RS07825	VC1615		M48 family metallopeptidase	CDS	-0.022856	0.872021	0.891461	10.7121	7.74131	12.3079	11.2921	8.92691	9.97624
VC_RS07830	VC1616		glutaredoxin family protein	CDS	0.151931	0.181172	0.215086	9.83318	10.3367	9.83666	9.99913	12.4887	10.8832
VC_RS07835	VC1617		LysR family transcriptional regulator	CDS	0.491172	0.000209097	0.000384744	20.2157	19.9574	20.7394	28.1441	29.8015	27.683
VC_RS07840	VC1618		MFS transporter	CDS	-0.169367	0.229566	0.267333	9.72331	14.4982	12.5018	9.74053	11.632	11.4014
VC_RS07845	VC1619		DUF1415 domain-containing protein	CDS	-0.359339	0.0017514	0.00283858	23.9512	19.9126	21.8054	17.8433	14.5175	18.7432
VC_RS07850	VC1620		cadherin domain-containing protein	CDS	-4.05484	9.55e-44	1.71e-40	2577.45	2434.62	2510.77	146.884	151.126	154.61
VC_RS07855	VC1621		TolC family outer membrane protein	CDS	-0.63823	9.9e-13	7.68e-12	1296.06	1324.48	1294.32	896.991	735.749	882.53
VC_RS07860	VC1622		OmpA family protein	CDS	-0.897363	5.7e-15	7.84e-14	476.497	457.677	457.041	272.175	218.484	256.186
VC_RS07865	VC1623	nspC	carboxynorspermidine decarboxylase	CDS	-1.10796	4.42e-12	2.98e-11	207.211	189.058	208.508	89.475	83.9941	107.061
VC_RS07870	VC1624		saccharopine dehydrogenase family protein	CDS	-1.18692	7.74e-14	7.93e-13	662.613	613.756	638.269	252.478	265.508	322.954
VC_RS07875	VC1625		pyridoxal phosphate-dependent class III aminotransferase	CDS	-1.45287	2.75e-13	2.45e-12	1699.33	1473	1550.99	536.246	467.491	721.572
VC_RS07880	VC1627	nhaA	Na+/H+ antiporter NhaA	CDS	0.102605	0.169145	0.202081	46.4192	47.656	50.2494	53.3143	45.8068	55.8411
VC_RS07885	VC1628		hydroxyneurosporene synthase	CDS	-0.966029	5.5e-11	2.91e-10	93.4426	90.8821	95.9923	47.2804	43.1467	53.0339
VC_RS07890	VC1629		ABC transporter permease	CDS	-0.968747	2.4e-14	2.79e-13	165.296	168.385	164.704	79.9499	65.5542	109.091
VC_RS07895	VC1630		ABC transporter ATP-binding protein	CDS	-1.08898	1.48e-13	1.41e-12	154.364	141.715	148.035	70.8128	58.3405	79.5508
VC_RS07900	VC1631		MATE family efflux transporter	CDS	-0.593307	3.37e-08	1.1e-07	63.3938	64.2573	63.3811	42.2808	36.0232	48.2833
VC_RS07905	VC1632		DUF2867 domain-containing protein	CDS	-0.310012	9.64e-05	0.000188207	30.0489	33.6501	31.3513	23.9203	26.1495	26.6465
VC_RS07910	VC1633		DUF2913 family protein	CDS	-0.770727	3.22e-12	2.25e-11	62.1852	60.2748	63.6233	36.9364	32.0557	40.0345
VC_RS07915	VC1634		Bcr/CflA family multidrug efflux MFS transporter	CDS	-0.703741	8.25e-10	3.53e-09	73.7763	73.6543	72.2971	45.0823	36.6995	53.0771
VC_RS07920	VC1635	rsuA	16S rRNA pseudouridine(516) synthase RsuA	CDS	-0.827556	1.29e-12	9.87e-12	65.0967	58.4849	57.0817	33.3592	35.7978	32.6063
VC_RS07925	VC1636		DEAD/DEAH box helicase	CDS	-0.0841011	0.350588	0.395101	43.1781	39.1988	39.6859	38.919	35.4822	40.6823
VC_RS07930	VC1637		PepSY domain-containing protein	CDS	-0.171459	0.10995	0.135945	18.0183	15.7064	18.4135	13.4471	16.2758	16.5407
VC_RS07935	VC1638		response regulator transcription factor	CDS	0.164877	0.13693	0.166203	18.293	18.4807	16.7175	18.7484	19.9278	21.2913
VC_RS07940	VC1639		sensor histidine kinase	CDS	0.332734	0.000478557	0.000836655	27.3022	32.5761	30.7214	36.8071	38.3677	39.0412
VC_RS07945	VC1640	rplY	50S ribosomal protein L25	CDS	-1.17205	1.68e-18	5.71e-17	1407.19	1349.23	1354.79	550.297	620.826	653.379
VC_RS07950	VC1641		EAL domain-containing protein	CDS	0.0287351	0.821095	0.845683	19.2818	19.3756	20.0125	21.8946	16.8169	21.1185
VC_RS07955	VC1642		ribosome recycling factor family protein	CDS	-0.0612403	0.686699	0.720752	6.70194	6.9806	7.02619	7.32695	6.13162	6.39171
VC_RS07960	VC1643		methyl-accepting chemotaxis protein	CDS	0.51683	0.000439314	0.00077182	15.4364	18.6149	13.6163	25.7736	22.1369	20.3844
VC_RS07965	VC1644		DUF3103 domain-containing protein	CDS	2.17465	5.63e-17	1.32e-15	6.3174	6.17515	6.0086	28.3596	31.3795	23.8393
VC_RS07970	VC1645		HAD family phosphatase	CDS	0.136091	0.337141	0.38139	13.6236	12.2608	14.2462	14.9556	14.4724	14.6405
VC_RS07975	VC1647		SgrR family transcriptional regulator	CDS	1.01327	8.09e-07	2.18e-06	12.5249	11.0974	11.8234	21.4636	29.8465	20.2116
VC_RS07980	VC1649	vesC	GlyGly-anchored extracellular serine protease VesC	CDS	0.585368	7.53e-11	3.88e-10	71.3592	73.8333	72.6847	111.628	106.266	109.048
VC_RS07985	VC1650		collagenase	CDS	1.59547	3.51e-12	2.41e-11	10.822	8.86	10.4666	28.0148	22.5427	40.38
VC_RS07990	VC1651		response regulator	CDS	-0.149233	0.173032	0.206587	39.6074	35.9322	35.9062	33.6178	34.2649	32.5632
VC_RS07995	VC1652	vieA	two-component system response regulator VieA	CDS	-0.365431	0.000834704	0.00140903	53.231	60.4091	58.6808	47.6252	44.9502	41.2438
VC_RS08000	VC1653		transporter substrate-binding domain-containing protein	CDS	-0.322066	0.00051545	0.000896772	54.9889	64.9286	58.4385	49.3491	45.4912	47.8946
VC_RS08005	VC1655	mgtE	magnesium transporter	CDS	0.65668	2.99e-05	6.19e-05	59.6583	63.0939	67.3545	99.9051	72.2268	127.575
VC_RS08010	VC1656		DMT family transporter	CDS	0.316336	0.00691705	0.0103524	24.3357	24.4769	25.1489	29.1354	28.494	34.4634
VC_RS08015	VC1658		serine transporter	CDS	-1.21515	7.54e-05	0.000149476	96.9035	92.2245	93.7633	44.6513	26.916	50.1835
VC_RS08020	VC1659		HlyD family efflux transporter periplasmic adaptor subunit	CDS	0.326369	0.210141	0.246531	15.9308	16.0643	17.0082	22.2825	20.604	18.5705
VC_RS08025	VC1660a		ABC transporter ATP-binding protein	CDS	0.604782	0.0418076	0.0552034	7.74569	12.0371	10.9996	14.0074	18.5752	14.4677
VC_RS08030	VC1660		ABC transporter permease	CDS	0.763078	0.00151089	0.00246666	12.0305	9.75495	11.4842	18.6622	19.7023	18.0091
VC_RS08035	VC1661		hypothetical protein	CDS	1.4337	9.86e-07	2.6e-06	3.79044	4.83273	5.42712	12.6282	14.2921	11.2287
VC_RS08040	VC1662		DUF1289 domain-containing protein	CDS	1.06623	2.14e-06	5.29e-06	5.05392	6.62262	6.05706	10.0853	16.0955	11.1423
VC_RS08045	VC1663		META domain-containing protein	CDS	0.580604	5.57e-07	1.53e-06	214.242	222.708	214.808	334.669	334.173	305.895
VC_RS08050	VC1664		ABC transporter substrate-binding protein	CDS	-0.0470215	0.523536	0.567309	81.8516	80.1427	77.5304	78.7	82.0104	71.1293
VC_RS08055	VC1665		ABC transporter permease	CDS	0.185647	0.0477171	0.0623618	33.8393	37.4089	37.1661	40.643	38.0972	44.6124
VC_RS08060	VC1666		ATP-binding cassette domain-containing protein	CDS	-0.00204801	0.987257	0.988639	11.3713	12.4398	12.211	12.3696	13.9765	9.67393
VC_RS08065	VC1667		CDP-alcohol phosphatidyltransferase family protein	CDS	-0.0607005	0.544896	0.588139	20.7101	20.6286	17.7351	19.3087	18.5301	18.7864
VC_RS08070	VC1668		TIGR01621 family pseudouridine synthase	CDS	-0.280606	0.00669412	0.0100356	18.0733	17.9885	17.832	14.6108	14.1117	15.6338
VC_RS08075	VC1669		sodium-dependent transporter	CDS	-1.58633	5.4e-12	3.56e-11	44.4965	50.9226	54.4166	15.6021	11.587	22.6733
VC_RS08080	VC1670	cls	cardiolipin synthase	CDS	0.798666	1.52e-12	1.14e-11	125.304	133.124	133.352	230.799	229.71	221.075
VC_RS08085	VC1671		cystathionine beta-lyase	CDS	0.462987	2.4e-12	1.74e-11	399.864	389.616	412.025	556.245	585.073	514.835
VC_RS08090	VC1672		DNA-3-methyladenine glycosylase I	CDS	1.86598	4.81e-20	2.3e-18	16.3154	14.8562	15.603	57.1071	59.5578	53.7681
VC_RS08095	VC1673	vexK	efflux RND transporter permease subunit VexK	CDS	1.59969	1.87e-27	2.57e-25	67.6237	67.5239	63.8172	200.629	203.921	198.488
VC_RS08100	VC1674		efflux RND transporter periplasmic adaptor subunit	CDS	0.296073	0.0257906	0.0351977	18.1282	18.9729	18.4619	18.3605	20.2434	29.6264
VC_RS08105	VC1675		efflux RND transporter periplasmic adaptor subunit	CDS	0.730233	1.04e-07	3.18e-07	20.3805	24.5664	21.2239	33.4885	30.7032	45.6921
VC_RS08110	VC1676	pspC	envelope stress response membrane protein PspC	CDS	0.709883	1.92e-07	5.62e-07	12.1404	10.7394	9.20673	15.5159	16.6365	20.2548
VC_RS08115	VC1677	pspB	envelope stress response membrane protein PspB	CDS	0.676557	9.74e-08	3e-07	9.66837	8.68101	7.84995	14.0936	12.0378	15.677
VC_RS08120	VC1678	pspA	phage shock protein PspA	CDS	0.587495	1.06e-07	3.24e-07	32.411	28.5041	26.7964	41.4619	41.1179	49.1038
VC_RS08125	VC1679	pspF	phage shock protein operon transcriptional activator	CDS	0.404104	0.000214055	0.000393461	21.1496	24.8348	24.7613	28.1441	35.9782	29.6264
VC_RS08130	VC1680		ABC transporter substrate-binding protein	CDS	-0.154396	0.0256011	0.0349657	110.637	106.633	110.142	93.6125	100.36	100.194
VC_RS08135	VC1681		ABC transporter permease subunit	CDS	-0.379989	0.000347002	0.000621856	49.88	43.3603	47.5843	39.9103	28.9448	39.2572
VC_RS08140	VC1682	sapC	peptide ABC transporter permease SapC	CDS	-0.385546	0.000145947	0.000276217	54.2198	55.5316	53.3506	43.2721	36.3839	45.1738
VC_RS08145	VC1683		ATP-binding cassette domain-containing protein	CDS	-0.369807	6.18e-05	0.0001237	100.969	103.948	109.851	79.0448	85.9779	78.6007
VC_RS08150	VC1684		ATP-binding cassette domain-containing protein	CDS	-0.273949	0.00444487	0.00680912	62.7346	59.1561	53.4475	49.6077	47.1593	48.1969
VC_RS08155	VC1685		DUF2927 domain-containing protein	CDS	-0.0327708	0.712127	0.744383	41.4751	40.3622	44.0469	41.0309	38.8636	43.144
VC_RS08160	VC1686		DUF2750 domain-containing protein	CDS	0.0106973	0.899887	0.916542	35.4324	42.5996	40.6065	38.7897	44.319	36.5364
VC_RS08165	VC1687		manganese-dependent inorganic pyrophosphatase	CDS	1.25988	6.64e-06	1.52e-05	26.5331	30.8757	23.4529	52.7971	91.9743	49.147
VC_RS08170	VC1688		arsenic efflux protein	CDS	0.97975	1.89e-07	5.55e-07	187.16	205.033	227.891	461.425	448.961	312.675
VC_RS08175	VC_1689		hypothetical protein	CDS	1.36911	9.62e-08	2.97e-07	9.77824	11.3659	10.7573	30.6008	27.9079	24.0553
VC_RS08180	VC_1690		alpha-galactosidase	CDS	0.0437416	0.715475	0.747664	18.6226	17.4963	15.9906	18.0157	18.3498	17.3181
VC_RS08185	VC1692	torA	trimethylamine-N-oxide reductase TorA	CDS	1.20875	8.98e-14	9.02e-13	13.4039	15.2141	13.4709	31.2473	25.7889	40.3368
VC_RS08190	VC1693	torC	pentaheme c-type cytochrome TorC	CDS	1.35238	7.88e-09	2.84e-08	3.4059	3.75879	4.55491	8.74924	6.8079	14.4245
VC_RS08195	VC1694	torE	trimethylamine N-oxide reductase system protein TorE	CDS	1.49703	0.00118248	0.00194918	0.384538	0.447475	0.436108	0.948193	0.946794	1.72749
VC_RS08205	VC1695	focA	formate transporter FocA	CDS	-0.0757874	0.649961	0.68703	37.8495	34.7688	34.8402	36.0313	20.3335	45.4761
VC_RS08210	VC1696		TIGR02647 family protein	CDS	-0.439454	0.000197397	0.000365281	38.0143	36.6929	31.4482	26.1615	28.1784	23.9257
VC_RS08215	VC1697		NAD(P)H-binding protein	CDS	-0.0774775	0.212129	0.248619	133.929	134.511	132.286	128.394	133.318	118.074
VC_RS08220	VC1698		YdcF family protein	CDS	-0.144116	0.0407509	0.0539274	64.7122	68.1056	65.5616	58.4001	64.1115	57.0503
VC_RS08225	VC1699		hypothetical protein	CDS	0.32929	0.0149034	0.0210378	18.293	17.4068	19.4795	19.007	29.7113	20.6435
VC_RS08230	VC1700		septation protein A	CDS	-0.421239	1.93e-06	4.82e-06	50.9238	55.7106	51.8	39.1345	39.1341	40.0777
VC_RS08235	VC1701	yciA	acyl-CoA thioester hydrolase YciA	CDS	0.915402	2.19e-11	1.25e-10	31.587	39.5568	34.501	66.9338	63.4803	69.0563
VC_RS08240	VC1702		YciI family protein	CDS	1.10328	1.07e-19	4.56e-18	54.8241	49.4012	49.7163	112.145	107.123	111.337
VC_RS08245	VC1703		GspS/AspS pilotin family protein	CDS	0.836107	4.87e-14	5.23e-13	80.4782	73.9675	72.4909	138.307	136.744	129.993
VC_RS08250	VC1704	metE	5-methyltetrahydropteroyltriglutamate--homocysteine S-methyltransferase	CDS	-1.40521	8.89e-17	1.95e-15	248.521	255.955	259.242	96.5002	89.0888	102.742
VC_RS08255	VC1706	metR	HTH-type transcriptional regulator MetR	CDS	-0.0370248	0.766945	0.794726	20.82	24.9243	22.3384	24.0927	19.2966	23.0188
VC_RS08260	VC1707		DUF4250 domain-containing protein	CDS	-0.242028	0.0649753	0.0831842	9.72331	11.0974	10.0789	8.53374	8.07029	9.54437
VC_RS08265	VC1708		hypothetical protein	CDS	-0.758514	5.73e-09	2.12e-08	27.0824	28.1014	30.2853	16.7227	13.3453	20.4275
VC_RS08270	VC1709		insulinase family protein	CDS	-0.729358	4.81e-14	5.18e-13	355.368	368.674	362.987	227.394	230.882	197.409
VC_RS08275	VC1710		EAL domain-containing protein	CDS	-1.76663	6.28e-24	5.62e-22	87.0703	80.0979	77.7242	24.653	23.4444	23.8393
VC_RS08280	VC1711		YgiQ family radical SAM protein	CDS	-1.78487	1.06e-10	5.3e-10	335.646	333.1	331.394	104.603	49.8645	135.651
VC_RS08285	VC1712		LysE family translocator	CDS	-0.117781	0.515165	0.559255	9.83318	9.57596	7.75304	8.14584	7.61944	9.24206
VC_RS08290	VC1713		Lrp/AsnC family transcriptional regulator	CDS	0.159344	0.228728	0.266588	12.0305	16.3328	13.5194	15.9038	15.9152	15.0723
VC_RS08295	VC1714	mukB	chromosome partition protein MukB	CDS	-0.355411	4.94e-05	9.99e-05	607.13	595.947	599.164	462.287	460.728	485.683
VC_RS08300	VC1715	mukE	chromosome partition protein MukE	CDS	-0.411127	3.18e-05	6.58e-05	94.5963	99.6526	99.578	76.4157	67.8986	76.6573
VC_RS08305	VC1716	mukF	chromosome partition protein MukF	CDS	-0.187726	0.0155706	0.0219535	138.873	133.303	134.031	121.886	109.558	125.157
VC_RS08310	VC1717	cmoM	tRNA uridine 5-oxyacetic acid(34) methyltransferase CmoM	CDS	0.215867	0.00220929	0.00352638	83.8841	84.5727	86.9794	97.3622	99.6839	99.6329
VC_RS08315	VC1718	elyC	envelope biogenesis factor ElyC	CDS	0.0872131	0.410541	0.455633	85.2575	95.2226	97.2037	103.741	81.289	109.998
VC_RS08320	VC1719	torR	two-component system response regulator TorR	CDS	1.86062	1.4e-08	4.82e-08	35.3225	35.3952	36.7785	102.362	198.737	89.4839
VC_RS08325	VC1720	torD	molecular chaperone TorD	CDS	0.470058	0.0128871	0.0184463	7.25128	7.74131	8.04377	9.30953	14.3372	8.33513
VC_RS08330	VC1721	purR	HTH-type transcriptional repressor PurR	CDS	-0.879774	3.47e-17	8.75e-16	326.308	316.23	309.831	165.977	166.591	184.971
VC_RS08335	VC1722		TfoX/Sxy family DNA transformation protein	CDS	1.07958	2.02e-13	1.87e-12	277.801	330.102	316.663	689.078	581.106	684.042
VC_RS08340	VC1723		TVP38/TMEM64 family protein	CDS	0.789398	2.53e-07	7.27e-07	11.5361	11.3211	14.44	23.2307	19.522	21.7232
VC_RS08345	VC1724		DUF2007 domain-containing protein	CDS	0.547195	9.55e-06	2.14e-05	10.4374	12.395	9.44901	15.6021	16.2308	15.4178
VC_RS08350	VC1725		alpha/beta hydrolase	CDS	0.420122	1.28e-06	3.33e-06	47.5728	54.5471	54.1743	70.468	70.198	68.5813
VC_RS08355	VC1726	glgA	glycogen synthase GlgA	CDS	0.287186	2.78e-05	5.78e-05	317.793	330.952	329.601	402.723	418.844	372.317
VC_RS08360	VC1727	glgC	glucose-1-phosphate adenylyltransferase	CDS	0.441446	6.01e-07	1.64e-06	390.306	363.349	364.586	535.255	531.016	452.213
VC_RS08365	VC1730	topA	type I DNA topoisomerase	CDS	-0.131992	0.0137178	0.0195415	1120.93	1077.88	1068.03	976.51	1063.43	941.265
VC_RS08370	VC1731		YciN family protein	CDS	1.80401	2.62e-10	1.24e-09	18.1831	16.9593	16.2814	58.2708	78.133	43.144
VC_RS08375	VC1732	aroA	3-phosphoshikimate 1-carboxyvinyltransferase	CDS	-0.0825902	0.21978	0.256997	296.204	292.29	317.584	277.002	324.84	253.854
VC_RS08380	VC1735	aat	leucyl/phenylalanyl-tRNA--protein transferase	CDS	-0.477252	0.00472743	0.00721109	16.7549	15.4826	19.0918	12.2403	8.20555	16.3679
VC_RS08385	VC1736		arginyltransferase	CDS	-0.550204	0.000208406	0.000383669	15.0519	18.5702	14.4885	12.542	7.61944	12.697
VC_RS08390	VC1737	infA	translation initiation factor IF-1	CDS	-0.575271	0.00189467	0.00305281	122.228	131.692	116.974	86.9321	56.1764	105.765
VC_RS08395	VC1738		trans-2-enoyl-CoA reductase family protein	CDS	-1.01288	1.69e-12	1.24e-11	1318.47	1235.84	1241.45	646.237	546.525	688.188
VC_RS08400	VC1740		acyl-CoA dehydrogenase	CDS	0.193572	0.116101	0.142908	22.9075	23.0449	24.0829	22.5411	22.8583	34.6793
VC_RS08405	VC1741		TetR family transcriptional regulator	CDS	0.303668	0.119904	0.147336	4.83419	5.63818	6.97773	6.12016	6.08653	9.37162
VC_RS08415	VC1743		1-aminocyclopropane-1-carboxylate deaminase/D-cysteine desulfhydrase	CDS	0.751803	7.6e-09	2.75e-08	55.2635	61.841	62.2666	93.7849	106.266	102.138
VC_RS08420	VC1744		YnjH family protein	CDS	0.557383	0.000195918	0.000363296	14.8322	15.7064	18.1227	24.4375	25.3831	21.8527
VC_RS08425	VC1745		NAD-dependent succinate-semialdehyde dehydrogenase	CDS	-0.0086706	0.904025	0.919709	68.228	74.1913	69.9227	73.7436	71.8211	65.5582
VC_RS08430	VC1746	breR	bile response transcriptional repressor BreR	CDS	0.00306283	0.974549	0.978104	17.0845	16.6013	17.7351	16.7227	18.5301	16.2816
VC_RS08435	VC1748		hypothetical protein	CDS	0.379641	0.0513483	0.0667901	4.28485	7.51757	5.42712	7.41315	7.07841	8.07601
VC_RS08440	VC1749		BamA/TamA family outer membrane protein	CDS	0.602489	0.000194475	0.000361182	7.63582	6.75687	6.39625	10.9042	9.33268	11.2719
VC_RS08445	VC1750		DUF4056 domain-containing protein	CDS	0.163786	0.0721309	0.0917213	27.5219	27.2512	30.2853	31.8938	30.5679	32.8223
VC_RS08450	VC1751		mechanosensitive ion channel	CDS	-0.357826	3.98e-09	1.51e-08	182.436	178.229	171.003	146.237	135.256	133.362
VC_RS08455	VC1753		paraquat-inducible protein A	CDS	-0.017893	0.857173	0.878038	63.5586	63.2729	63.5749	61.6326	68.5749	57.8709
VC_RS08460	VC1754	pqiB	intermembrane transport protein PqiB	CDS	-0.397184	8.09e-08	2.52e-07	199.026	194.025	187.09	154.297	151.036	135.176
VC_RS08465	VC1755		membrane integrity-associated transporter subunit PqiC	CDS	-0.493206	2.02e-07	5.89e-07	54.2747	56.1581	60.1345	43.4876	41.4335	36.2772
VC_RS08470	VC1756	vexC	multidrug efflux RND transporter periplasmic adaptor subunit VexC	CDS	-0.341567	6.5e-07	1.76e-06	128.985	126.68	123.225	106.887	100.901	91.2114
VC_RS08475	VC1757	vexD	efflux RND transporter permease subunit VexD	CDS	-0.432291	1.16e-09	4.86e-09	262.31	251.615	275.96	210.413	186.158	188.771
VC_RS08485	VC1758		tyrosine-type recombinase/integrase	CDS	-0.546159	4.19e-07	1.17e-06	66.6349	64.0784	60.086	40.5999	47.52	42.5394
VC_RS08490	VC1759		tyrosine-type recombinase/integrase	CDS	0.275148	0.0329873	0.0443426	21.8637	20.0021	19.0434	21.9377	25.338	26.3874
VC_RS08495	VC1760		restriction endonuclease	CDS	-0.117335	0.0567172	0.0733204	313.783	320.705	316.566	304.284	292.424	280.069
VC_RS08500	VC_1761		hypothetical protein	CDS	-0.250904	0.00247253	0.00391165	57.1313	63.2729	59.3107	52.1937	48.6021	50.2699
VC_RS08505	VC1762		transcriptional regulator	CDS	-0.109955	0.0858998	0.107963	111.406	121.266	115.278	108.051	107.393	107.018
VC_RS08510	VC1763		flagellar motor protein MotB	CDS	0.204546	0.0145509	0.0206214	36.1465	40.228	39.3951	44.8668	44.9051	43.7054
VC_RS08515	VC1764	zorA	anti-phage defense ZorAB system ZorA	CDS	0.346957	9.25e-05	0.000181353	86.6858	93.3432	85.6226	113.783	120.603	103.563
VC_RS08520	VC1765		type I restriction endonuclease subunit R	CDS	0.523976	1.46e-06	3.76e-06	338.009	349.836	334.543	491.811	585.975	392.399
VC_RS08525	VC1766		DUF262 domain-containing protein	CDS	-0.455799	1.55e-09	6.38e-09	247.368	223.2	234.917	170.847	182.055	161.434
VC_RS08530	VC1767		DUF262 domain-containing protein	CDS	-0.35541	7.39e-08	2.32e-07	138.049	142.565	143.431	110.982	107.934	112.546
VC_RS08535	VC1768		restriction endonuclease subunit S	CDS	-0.381193	7.28e-06	1.66e-05	210.397	217.428	214.808	166.666	168.484	158.281
VC_RS08540	VC1769		SAM-dependent DNA methyltransferase	CDS	-0.711482	8.32e-13	6.54e-12	294.501	287.055	291.272	180.932	172.587	179.486
VC_RS08545	VC1770		hypothetical protein	CDS	0.483679	4.11e-06	9.71e-06	81.0825	81.4404	83.6843	116.369	132.641	95.3142
VC_RS08550	VC1771		hypothetical protein	CDS	0.310324	0.000563302	0.000973868	102.122	113.39	107.04	133.825	148.647	117.599
VC_RS08555	VC1772		YafY family transcriptional regulator	CDS	0.0959483	0.429375	0.474621	19.2269	18.3017	14.2947	17.1537	17.7637	20.4275
VC_RS08560	VC1773		YjhT family mutarotase	CDS	-0.213384	0.047039	0.0615655	24.7752	23.5372	22.8715	21.6791	19.3416	20.3412
VC_RS08565	VC1774		N-acetylneuraminate epimerase	CDS	0.0271867	0.797389	0.823047	22.0834	20.4048	22.0962	20.9895	25.4282	19.3911
VC_RS08570	VC1775		MurR/RpiR family transcriptional regulator	CDS	0.27231	0.0139032	0.0197898	69.2717	73.878	67.7906	86.027	96.2123	72.5977
VC_RS08575	VC1776		dihydrodipicolinate synthase family protein	CDS	-0.148684	0.287136	0.328773	15.3815	16.7803	17.7835	16.1624	16.4111	12.5243
VC_RS08580	VC1777	siaM	sialic acid TRAP transporter large permease SiaM	CDS	-0.0812192	0.488917	0.533351	12.2503	12.2608	13.5194	11.0766	13.7961	11.0991
VC_RS08585	VC1778	siaQ	sialic acid TRAP transporter small permease SiaQ	CDS	0.832014	4.23e-05	8.63e-05	6.92168	7.24909	7.60767	13.1023	15.1036	10.6241
VC_RS08590	VC1779	siaP	sialic acid TRAP transporter solute-binding subunit SiaP	CDS	0.229269	0.0544648	0.0705105	14.118	13.29	11.2419	14.9987	15.4643	14.8132
VC_RS08595	VC1781		N-acetylmannosamine-6-phosphate 2-epimerase	CDS	-0.0721897	0.752865	0.782394	4.55952	2.81909	3.3435	3.01698	3.697	3.41179
VC_RS08600	VC1782		N-acetylmannosamine kinase	CDS	0.739256	1.53e-06	3.9e-06	10.1628	10.0682	8.72216	17.1537	16.2758	14.8996
VC_RS08605	VC1783	nagA	N-acetylglucosamine-6-phosphate deacetylase	CDS	0.893737	5.7e-09	2.11e-08	19.7213	17.6305	13.7132	31.2042	33.9944	29.5832
VC_RS08610	VC1784		sialidase	CDS	1.03843	7.62e-10	3.29e-09	21.2594	16.6908	17.6866	35.6865	40.5318	37.8752
VC_RS08615	VC1785		AlpA family transcriptional regulator	CDS	1.0858	0.0460062	0.0603684	0	0.536969	0.82376	0.948193	0.811538	1.25243
VC_RS08620	VC1786	radC	DNA repair protein RadC	CDS	1.34831	3.76e-05	7.71e-05	1.59308	1.56616	1.16296	3.66347	3.24615	4.10278
VC_RS08630	VC1788		hypothetical protein	CDS	0.802134	0.0217758	0.0300974	0.769075	0.760707	0.969129	1.72399	1.26239	1.38199
VC_RS08635	VC1789		IS3-like element ISVch4 family transposase	CDS	0.0759055	0.691278	0.725345	2.85657	3.04283	4.21571	3.79277	3.60683	3.28223
VC_RS08640	VC1791		tape measure protein	CDS	0.386944	0.000807336	0.00136541	14.8871	16.825	16.5237	22.2394	22.9936	17.9227
VC_RS08645	VC1792		phage tail assembly protein	CDS	0.3285	0.0489531	0.0638604	5.60326	5.68293	6.20243	6.68045	8.74657	6.56445
VC_RS08650	VC1793		hypothetical protein	CDS	0.17577	0.346929	0.391436	5.71313	5.90666	4.60336	5.51676	5.63568	7.16908
VC_RS08655	VC1794		hypothetical protein	CDS	0.0413637	0.798348	0.823678	6.26247	7.65181	7.07464	7.19765	6.62756	7.81688
VC_RS08660	VC1795		transcriptional regulator	CDS	0.495585	0.029686	0.0402223	3.68057	2.5506	3.05276	3.57727	4.9594	4.49147
VC_RS08665	VC1796		middle operon regulator	CDS	0.867544	0.000193365	0.000359308	1.59308	2.68485	2.66511	5.17196	3.47158	4.14597
VC_RS08675	VC1797		hypothetical protein	CDS	0.742769	2.69e-05	5.62e-05	5.32859	5.14596	5.76632	10.387	9.15234	7.64413
VC_RS08680	VC1798		AAA family ATPase	CDS	0.381052	0.00173073	0.00280762	10.8769	11.0526	10.4181	14.0074	13.5256	14.5973
VC_RS08685	VC1799		DDE-type integrase/transposase/recombinase	CDS	0.36971	0.00200587	0.00322107	13.2391	16.6461	12.1141	16.1193	20.604	17.6636
VC_RS08690	VC1800		hypothetical protein	CDS	-0.12831	0.354411	0.398907	8.02036	9.30747	8.96445	6.89595	8.52114	8.68063
VC_RS08700	VC1801		hypothetical protein	CDS	0.245091	0.499025	0.543548	0.988811	1.07394	0.920673	1.29299	1.17222	1.07968
VC_RS08705	VC1802		hypothetical protein	CDS	0.0164306	0.95726	0.966174	1.53815	1.52141	1.01759	0.991293	1.57799	1.55474
VC_RS08715	VC1804		DUF2787 family protein	CDS	-0.00633786	0.975751	0.979035	3.73551	4.69848	5.66941	4.91336	4.50854	4.66422
VC_RS08720	VC1805		DUF2787 domain-containing protein	CDS	0.408749	0.0047588	0.00725276	10.4924	9.17323	10.4666	14.0936	11.9476	13.9063
VC_RS08725	VC1806		GTPase family protein	CDS	0.103107	0.250647	0.289775	38.8932	45.9109	47.8265	51.7196	44.3641	46.4694
VC_RS08730	VC1807		inovirus Gp2 family protein	CDS	1.61947	1.36e-10	6.69e-10	2.5819	1.11869	2.66511	6.16326	6.85298	6.34852
VC_RS08735	VC1808		hypothetical protein	CDS	-0.338211	0.00275396	0.00432057	26.2035	22.1947	21.127	19.5242	19.2966	16.1088
VC_RS08740	VC1809		AlpA family transcriptional regulator	CDS	0.0936159	0.668617	0.703826	3.68057	3.62454	4.31263	3.53417	4.59871	4.27553
VC_RS08745	VC1810		DUF2986 domain-containing protein	CDS	0.36689	0.000976417	0.00163055	15.5463	18.5254	20.1579	24.1358	23.3542	22.5437
VC_RS08750	VC1811		NYN domain-containing protein	CDS	0.503228	5.58e-05	0.000112103	17.1943	16.825	16.136	22.2394	23.4895	25.3509
VC_RS08755	VC1812		thiol-disulfide oxidoreductase DCC family protein	CDS	0.619712	0.008988	0.0132087	4.22991	3.75879	3.48887	7.28385	4.82414	5.48477
VC_RS08760	VC1814		DASH family cryptochrome	CDS	0.801713	4.66e-06	1.09e-05	8.95423	8.72575	7.31693	18.4036	9.82862	15.2883
VC_RS08765	VC1815		SDR family oxidoreductase	CDS	-0.23548	0.1519	0.183192	10.1078	11.8581	12.6956	11.0335	6.4923	11.9197
VC_RS08770	VC1816		VF530 family DNA-binding protein	CDS	-0.635202	0.000156885	0.000295824	7.85555	8.23353	9.78821	6.42185	3.60683	6.60764
VC_RS08775	VC1817		sigma-54-dependent Fis family transcriptional regulator	CDS	0.781337	1.17e-05	2.59e-05	10.0529	7.29384	11.3388	17.0244	15.0585	17.1021
VC_RS08780	VC1819		aldehyde dehydrogenase	CDS	1.02798	2.45e-06	5.97e-06	6.09767	4.02727	4.50645	8.10274	11.1361	10.4513
VC_RS08785	VC1820		PTS sugar transporter subunit IIA	CDS	1.74217	0.0181033	0.0253347	0.109868	0.134242	0.145369	0.215498	0.225427	0.906931
VC_RS08790	VC1821		PTS fructose transporter subunit IIC	CDS	0.461241	0.00163744	0.00266354	8.40489	11.5448	10.2243	13.4902	11.4066	16.7566
VC_RS08795	VC1822		PTS sugar transporter subunit IIA	CDS	0.522694	6e-05	0.00012031	27.412	24.8348	21.1755	37.8415	31.695	35.8454
VC_RS08800	VC1823		PTS fructose transporter subunit IIB	CDS	-0.0757451	0.597007	0.638223	8.45983	7.96505	7.22001	8.61994	6.13162	7.64413
VC_RS08805	VC1824		PTS sugar transporter subunit IIA	CDS	0.25715	0.0643702	0.0825277	10.3825	12.4398	10.7573	12.6713	12.5788	14.9428
VC_RS08810	VC1825		helix-turn-helix transcriptional regulator	CDS	0.815886	0.00060831	0.00104813	10.7121	8.72575	7.80149	15.1711	19.2966	13.388
VC_RS08815	VC1826		PTS sugar transporter subunit IIA	CDS	0.741607	0.00012175	0.000233386	4.72432	5.90666	4.21571	8.23204	5.45534	11.1855
VC_RS08820	VC1827	manA	mannose-6-phosphate isomerase, class I	CDS	0.125243	0.356361	0.40085	18.1282	18.257	15.5545	14.9987	17.5382	24.0985
VC_RS08825	VC1828		L-alanine exporter AlaE	CDS	-0.318057	0.000305233	0.000550589	52.2971	55.8001	52.5753	44.4789	46.5282	37.9184
VC_RS08830	VC1831	cqsR	hybrid sensor histidine kinase/response regulator CqsR	CDS	0.666423	6.32e-09	2.32e-08	27.6318	28.0567	28.0563	44.7806	45.5363	42.6258
VC_RS08835	VC1832		YecA family protein	CDS	-0.423915	6.88e-10	3e-09	113.548	107.573	114.212	81.0274	81.9202	86.979
VC_RS08840	VC1833	nadA	quinolinate synthase NadA	CDS	-0.414031	1.11e-07	3.38e-07	112.505	112.406	116.925	84.4754	83.4531	88.6201
VC_RS08845	VC1834	ybgF	tol-pal system protein YbgF	CDS	0.101026	0.0735252	0.0933285	474.684	504.841	486.503	534.609	513.072	524.725
VC_RS08850	VC1835	pal	peptidoglycan-associated lipoprotein Pal	CDS	-0.497067	2.33e-11	1.32e-10	1730.42	1606.7	1647.96	1152.1	1227.41	1152.62
VC_RS08855	VC1836	tolB	Tol-Pal system protein TolB	CDS	-0.165383	0.00298139	0.00465086	1152.24	1089.51	1124.09	984.224	1032.64	984.409
VC_RS08860	VC1837	tolA	cell envelope integrity protein TolA	CDS	0.181725	0.00842517	0.0124276	161.286	176.887	169.549	199.293	178.493	198.143
VC_RS08865	VC1838		ExbD/TolR family protein	CDS	0.0237513	0.733133	0.763951	81.6868	81.3509	82.7152	84.9926	80.7029	84.1287
VC_RS08870	VC1839	tolQ	protein TolQ	CDS	0.218507	0.000242935	0.000443582	135.412	140.507	144.158	162.615	153.516	172.662
VC_RS08875	VC1840	ybgC	tol-pal system-associated acyl-CoA thioesterase	CDS	0.0182695	0.780579	0.807675	55.703	60.4986	55.1435	56.5899	58.2504	58.7346
VC_RS08880	VC1841	ybgE	cyd operon protein YbgE	CDS	-0.0367378	0.699075	0.732237	96.7936	97.46	105.684	97.4053	101.036	93.9754
VC_RS08885	VC1842	cydX	cytochrome bd-I oxidase subunit CydX	CDS	-0.194217	0.0627778	0.0806017	20.7101	19.7336	19.6733	17.9726	18.7555	15.8065
VC_RS08890	VC1843	cydB	cytochrome d ubiquinol oxidase subunit II	CDS	-0.281498	2.21e-05	4.67e-05	475.783	466.984	479.138	387.38	398.014	384.452
VC_RS08895	VC1844	cydA	cytochrome ubiquinol oxidase subunit I	CDS	-0.375886	3.29e-07	9.29e-07	756.99	734.216	738.525	564.218	598.644	555.431
VC_RS08900	VC1845	ruvB	Holliday junction branch migration DNA helicase RuvB	CDS	-0.12095	0.0140843	0.0200236	128.051	130.797	124.969	113.438	119.161	120.363
VC_RS08905	VC1846	ruvA	Holliday junction branch migration protein RuvA	CDS	-0.191029	0.0017495	0.0028368	110.912	121.668	116.102	94.3883	102.614	108.486
VC_RS08910	VC1847	ruvC	crossover junction endodeoxyribonuclease RuvC	CDS	-0.295438	0.000599491	0.00103429	30.9827	32.8446	28.7831	23.4462	22.9485	29.065
VC_RS08915	VC1848	cysS	cysteine--tRNA ligase	CDS	-0.683985	8.74e-12	5.51e-11	419.915	425.369	409.409	267.649	240.621	272.684
VC_RS08920	VC1849		peptidylprolyl isomerase	CDS	-0.597101	1.08e-14	1.36e-13	479.958	458.527	479.38	302.517	337.329	297.473
VC_RS08925	VC1850	lpxH	UDP-2,3-diacylglucosamine diphosphatase	CDS	-0.190072	0.0155893	0.0219712	46.584	51.907	52.6237	42.6256	44.6346	45.2602
VC_RS08930	VC1851		EAL domain-containing protein	CDS	-0.157937	0.0458323	0.0601622	41.4751	41.3019	39.9281	38.057	34.8961	37.0114
VC_RS08935	VC1852		YchJ family protein	CDS	0.224458	0.0084674	0.0124847	54.2198	58.3059	56.258	66.5028	69.4766	61.2826
VC_RS08940	VC1853		DUF2057 family protein	CDS	0.211364	0.00809713	0.0119832	104.1	98.1312	101.904	119.386	134.264	98.4668
VC_RS08945	VC1854	ompT	porin OmpT	CDS	-2.38014	3.54e-10	1.63e-09	786.105	453.515	495.419	116.455	110.369	106.37
VC_RS08950	VC1855	dinG	ATP-dependent DNA helicase DinG	CDS	-0.465914	1.46e-10	7.19e-10	200.784	212.685	201.724	145.72	151.622	148.089
VC_RS08955	VC1856		TSUP family transporter	CDS	-0.137853	0.0877726	0.110201	59.7132	60.0958	59.7953	55.1676	52.5245	55.5387
VC_RS08960	VC1857		primosomal replication protein	CDS	-0.0574987	0.411035	0.45604	41.2554	43.3603	46.8574	43.8755	41.0728	41.4165
VC_RS08965	VC1858	rsmS	pleiotropic regulatory protein RsmS	CDS	0.0624727	0.650684	0.687271	12.8545	13.0663	14.4885	13.5764	13.1649	15.461
VC_RS08970	VC1859		methyl-accepting chemotaxis protein	CDS	-0.148644	0.0079944	0.011841	92.1792	87.1233	97.5913	79.0879	87.4206	83.2649
VC_RS08975	VC1860	xthA	exodeoxyribonuclease III	CDS	-0.51324	3.42e-09	1.31e-08	175.624	171.517	174.104	119.774	129.26	116.174
VC_RS08980	VC1861		ABC transporter permease	CDS	-0.0058401	0.970121	0.97448	10.9868	10.0682	8.04377	8.05964	9.87371	11.0127
VC_RS08985	VC1862		ABC transporter permease	CDS	-0.324687	0.0301244	0.0407545	11.1516	11.2764	12.0657	8.05964	8.07029	11.4014
VC_RS08990	VC1863		ABC transporter substrate-binding protein	CDS	-0.244773	0.0184048	0.0257366	34.059	33.9186	33.5803	26.1184	30.8384	28.7627
VC_RS08995	VC1864		ABC transporter ATP-binding protein	CDS	-0.471946	0.000114511	0.000220336	34.2238	33.2026	31.8359	22.7566	23.2641	25.5236
VC_RS09000	VC1865		DUF3360 domain-containing protein	CDS	1.8328	4.06e-09	1.53e-08	502.426	632.953	571.496	1791.18	2804.81	1485.04
VC_RS09005	VC1866	pflB	formate C-acetyltransferase	CDS	1.57507	7.75e-13	6.13e-12	4008.2	4366.86	4127.57	12974.4	14181	10096.3
VC_RS09010	VC1867		lipid A deacylase LpxR family protein	CDS	-0.000501469	0.993207	0.993763	122.118	134.824	131.85	134.126	134.715	119.888
VC_RS09015	VC1868		methyl-accepting chemotaxis protein	CDS	0.376262	0.00197679	0.00317797	16.0407	17.6752	16.0875	23.791	19.1613	21.7232
VC_RS09020	VC1869	pflA	pyruvate formate lyase 1-activating protein	CDS	-0.10986	0.109996	0.135956	77.6766	77.9948	78.6933	70.2956	77.5018	69.4018
VC_RS09025	VC1870		energy-coupling factor ABC transporter permease	CDS	1.47468	1.25e-07	3.78e-07	3.46084	3.71404	3.05276	10.3008	9.10725	9.06931
VC_RS09030	VC1871		YfbU family protein	CDS	1.61506	1.6e-08	5.51e-08	303.29	315.067	304.113	834.798	1385.25	605.916
VC_RS09035	VC1872		PrkA family serine protein kinase	CDS	1.4208	7.41e-09	2.69e-08	53.1761	62.4674	58.7777	219.938	102.705	144.548
VC_RS09040	VC1873		YeaH/YhbH family protein	CDS	1.41248	3.53e-07	9.93e-07	11.5361	14.4534	13.1802	50.168	20.2434	34.0315
VC_RS09045	VC1874		SpoVR family protein	CDS	0.912013	4.2e-05	8.58e-05	23.4568	20.1811	19.8672	53.7022	24.6617	40.9415
VC_RS09050	VC1875	kdsB	3-deoxy-manno-octulosonate cytidylyltransferase	CDS	-0.541457	2.04e-07	5.95e-07	131.237	138.091	133.546	91.1127	78.2232	107.45
VC_RS09055	VC1876		Trm112 family protein	CDS	-0.719568	9.51e-10	4.05e-09	42.409	40.3175	42.7386	26.0753	21.9566	28.1149
VC_RS09060	VC1877	lpxK	tetraacyldisaccharide 4'-kinase	CDS	-0.513897	7.65e-09	2.76e-08	105.363	105.112	108.349	78.8293	63.4803	80.9328
VC_RS09065	VC1878	msbA	lipid A ABC transporter ATP-binding protein/permease MsbA	CDS	-0.530374	1.14e-06	2.97e-06	219.736	213.266	215.825	153.952	130.342	164.889
VC_RS09070	VC1879		DNA internalization-related competence protein ComEC/Rec2	CDS	0.728528	1.43e-07	4.28e-07	17.1943	13.4242	16.5237	26.9373	26.7357	24.3144
VC_RS09075	VC1880		DUF2062 domain-containing protein	CDS	0.597771	8.96e-07	2.39e-06	40.2116	39.2883	37.9899	57.2364	70.1078	50.4858
VC_RS09080	VC1882	lolE	lipoprotein-releasing ABC transporter permease subunit LolE	CDS	0.036773	0.60842	0.648872	56.4172	58.6192	62.3635	60.1672	56.3568	65.4718
VC_RS09085	VC1883	lolD	lipoprotein-releasing ABC transporter ATP-binding protein LolD	CDS	-0.298158	0.000486526	0.000849758	39.3876	48.1483	42.9324	37.1088	30.7933	38.2639
VC_RS09090	VC1884	lolC	lipoprotein-releasing ABC transporter permease subunit LolC	CDS	0.0443637	0.573852	0.616417	57.5158	63.7651	61.6366	60.9861	61.5416	66.1628
VC_RS09095	VC1885		PilZ domain-containing protein	CDS	0.242931	0.0146641	0.0207655	44.6613	44.7027	46.7605	52.8402	58.6561	49.6221
VC_RS09100	VC1886	mfd	transcription-repair coupling factor	CDS	-0.218447	9.44e-05	0.000184656	324.989	333.1	334.204	287.992	290.35	274.541
VC_RS09105	VC1887		peptidoglycan binding protein CsiV	CDS	0.130816	0.0032328	0.00502333	200.893	201.901	197.557	214.809	225.517	217.016
VC_RS09110	VC1888		hemolysin	CDS	3.14125	4.82e-20	2.3e-18	851.366	884.791	904.779	7536.11	7752.44	8012.56
VC_RS09115	VC1889		GNAT family N-acetyltransferase	CDS	0.473151	0.00272899	0.00428705	17.7437	19.5994	17.0082	24.8685	18.981	31.613
VC_RS09120	VC1890		NAD(P)/FAD-dependent oxidoreductase	CDS	-0.540096	0.000220746	0.000404721	223.142	216.443	220.332	157.185	108.881	187.692
VC_RS09125	VC1892		alpha/beta hydrolase	CDS	0.874655	1.48e-13	1.41e-12	53.1761	54.9499	51.8969	92.8367	108.701	91.9456
VC_RS09130	VC1893		phosphotransferase	CDS	0.344153	1.91e-08	6.46e-08	130.468	133.213	130.542	168.046	171.234	161.175
VC_RS09135	VC1894	lpoB	penicillin-binding protein activator LpoB	CDS	0.461837	9.9e-13	7.68e-12	234.458	235.819	241.652	335.66	342.334	302.57
VC_RS09140	VC1895		YcfL family protein	CDS	0.574722	2.19e-11	1.26e-10	78.0611	69.1348	73.0239	110.723	115.734	101.447
VC_RS09145	VC1896		COG3014 family protein	CDS	0.28263	0.000112084	0.000215899	159.144	163.507	160.827	196.233	203.741	188.167
VC_RS09150	VC1897	hinT	purine nucleoside phosphoramidase	CDS	0.324513	2.76e-05	5.75e-05	84.2137	77.4131	80.3893	98.6552	105.545	98.8123
VC_RS09155	VC1898		methyl-accepting chemotaxis protein	CDS	0.110868	0.167111	0.199718	98.4416	99.1604	95.3623	109.559	106.357	100.453
VC_RS09160	VC1899		DUF1887 family protein	CDS	0.967839	1.1e-13	1.08e-12	153.485	154.692	160.633	281.312	372.631	263.096
VC_RS09165	VC1900	fadR	fatty acid metabolism transcriptional regulator FadR	CDS	0.145143	0.0284635	0.0386831	147.662	152.544	136.066	163.089	156.852	162.513
VC_RS09170	VC1901	nhaB	Na(+)/H(+) antiporter NhaB	CDS	-0.704498	8e-09	2.87e-08	700.737	670.585	654.502	434.531	382.324	426.258
VC_RS09175	VC1902	dsbB	disulfide bond formation protein DsbB	CDS	0.177671	0.0350034	0.0469468	60.4273	70.4772	72.5393	72.7092	76.1042	81.4079
VC_RS09180	VC1903	ftsK	DNA translocase FtsK	CDS	0.214003	0.000292089	0.000528211	398.601	416.778	420.554	476.036	426.508	531.03
VC_RS09185	VC1904	lrp	leucine-responsive transcriptional regulator Lrp	CDS	0.286343	0.0367867	0.0490992	188.259	232.195	219.169	242.737	273.443	264.047
VC_RS09190	VC1905	ald	alanine dehydrogenase	CDS	-0.273101	0.00514463	0.00780421	1182.4	1168.67	1150.02	963.192	1004.1	929.993
VC_RS09195	VC1906		methyltransferase	CDS	0.0480065	0.433543	0.478341	59.2737	53.6522	51.8969	52.2799	59.1521	58.9073
VC_RS09200	VC1907	cysB	HTH-type transcriptional regulator CysB	CDS	0.364804	0.000307404	0.000554226	194.851	200.2	204.583	245.754	310.413	216.066
VC_RS09205	VC1909		hypothetical protein	CDS	0.260993	0.00175592	0.00284404	100.859	101.666	99.2389	130.808	114.878	115.914
VC_RS09210	VC1910		tRNA isopentenyl-2-thiomethyl-A-37 hydroxylase MiaE	CDS	0.134013	0.0513433	0.0667901	76.7977	84.6622	85.1865	90.2507	89.1339	91.3409
VC_RS09215	VC1911	pyrF	orotidine-5'-phosphate decarboxylase	CDS	-0.300501	1.56e-05	3.4e-05	137.5	135.674	131.414	111.844	105.094	111.553
VC_RS09220	VC1912	lapB	lipopolysaccharide assembly protein LapB	CDS	0.271408	0.00134266	0.00220409	116.954	126.904	120.511	149.34	156.041	134.485
VC_RS09225	VC1913		LapA family protein	CDS	0.109671	0.286544	0.328199	54.9889	58.1269	57.4694	59.1759	70.0627	54.8909
VC_RS09230	VC1914	ihfB	integration host factor subunit beta	CDS	0.234769	0.032222	0.0433953	65.5911	63.0492	65.7554	74.0884	84.3548	70.3088
VC_RS09235	VC1915	rpsA	30S ribosomal protein S1	CDS	-0.590353	8.8e-12	5.53e-11	14761.7	14377.4	14428	9117.26	10285.7	9533.4
VC_RS09240	VC1916	cmk	(d)CMP kinase	CDS	-0.628567	1.24e-08	4.3e-08	979.692	955.627	931.915	607.145	616.363	631.051
VC_RS09245	VC1917		ComEA family DNA-binding protein	CDS	0.339261	0.209909	0.24634	2.69176	3.71404	2.95584	4.22377	2.38953	5.26884
VC_RS09250	VC1918	ppiD	peptidylprolyl isomerase	CDS	-0.31476	0.0116514	0.0168665	1048.58	1100.3	1128.89	903.111	699.23	1032.91
VC_RS09255	VC1919		HU family DNA-binding protein	CDS	-0.106505	0.266957	0.30734	431.231	388.095	401.365	374.45	430.295	329.043
VC_RS09260	VC1920	lon	endopeptidase La	CDS	-0.37557	6.71e-05	0.000133808	781.545	789.435	803.699	592.233	613.387	624.789
VC_RS09265	VC1921	clpX	ATP-dependent protease ATP-binding subunit ClpX	CDS	-0.242722	3.8e-06	9.01e-06	1080.11	1106.92	1091.63	902.637	960.5	907.838
VC_RS09270	VC1922	clpP	ATP-dependent Clp endopeptidase proteolytic subunit ClpP	CDS	-0.482607	2.54e-12	1.83e-11	550.493	530.615	543.536	395.526	383.722	383.459
VC_RS09275	VC1923	tig	trigger factor	CDS	-0.944903	1.69e-09	6.92e-09	2661.27	2449.65	2448.02	1297	1130.29	1499.24
VC_RS09285	VC1925		sensor histidine kinase	CDS	0.333958	0.00281971	0.00441597	29.3347	26.6695	28.0563	34.3505	38.1423	33.4269
VC_RS09290	VC1926		sigma-54-dependent Fis family transcriptional regulator	CDS	0.0666361	0.539751	0.582937	21.2045	21.3893	21.3208	20.6878	23.8502	22.4142
VC_RS09295	VC1927		TRAP transporter large permease	CDS	0.416407	0.0164864	0.0231808	6.75688	7.65181	6.44471	8.40444	8.92691	10.5377
VC_RS09300	VC1928		TRAP transporter small permease	CDS	0.568395	0.0739106	0.0937511	1.48322	1.34242	1.8898	1.85329	1.89359	3.23904
VC_RS09305	VC1929	dctP	TRAP transporter solute-binding subunit DctP	CDS	0.00946313	0.961611	0.96817	5.10886	6.9806	6.39625	5.77536	5.72585	7.16908
VC_RS09310	VC1931		YdiU family protein	CDS	-1.04749	7.22e-06	1.65e-05	61.0865	75.8469	69.8258	38.1863	22.182	39.6459
VC_RS09315	VC1933		oxidoreductase	CDS	1.13936	1.39e-05	3.05e-05	3.90031	3.17707	3.3435	9.22333	6.4923	7.16908
VC_RS09320	VC1934		bifunctional diguanylate cyclase/phosphodiesterase	CDS	0.822586	2.32e-07	6.69e-07	16.4252	16.3328	14.8277	29.4371	28.8998	25.8259
VC_RS09325	VC1935		CDP-alcohol phosphatidyltransferase family protein	CDS	2.11252	1.4e-20	7.27e-19	33.6196	34.9478	34.4526	149.685	148.962	147.009
VC_RS09330	VC1936		phosphatidate cytidylyltransferase	CDS	1.98434	1.94e-21	1.14e-19	41.7498	47.656	46.809	182.743	174.345	182.25
VC_RS09335	VC1937		1-acyl-sn-glycerol-3-phosphate acyltransferase	CDS	1.93056	1.76e-19	7.06e-18	21.6989	25.9088	25.4396	92.9229	90.9824	94.9255
VC_RS09340	VC1938		acyl-CoA thioesterase	CDS	1.98516	3.85e-18	1.18e-16	9.28384	11.8133	10.3697	40.1258	42.8311	41.978
VC_RS09345	VC1939		LysE family translocator	CDS	0.641898	1.1e-05	2.44e-05	45.8698	44.5685	43.6593	67.0631	81.6497	60.5485
VC_RS09350	VC1940		HAD-IB family hydrolase	CDS	0.194708	0.0364163	0.0486594	22.0834	22.5527	20.4971	25.2133	25.0675	24.2712
VC_RS09355	VC1941	opgC	OpgC domain-containing protein	CDS	-0.852876	6.75e-09	2.46e-08	125.909	125.875	123.322	76.545	45.7166	85.3379
VC_RS09365	VC1942	folD	bifunctional methylenetetrahydrofolate dehydrogenase/methenyltetrahydrofolate cyclohydrolase FolD	CDS	-1.0582	1.14e-11	6.89e-11	319.935	320.123	302.368	146.41	119.026	187.087
VC_RS09370	VC1944		TauD/TfdA family dioxygenase	CDS	4.65274	5.64e-33	2.02e-30	14.2828	13.6032	13.9555	416.472	323.623	312.33
VC_RS09375	VC1945		FAD-binding protein	CDS	4.75991	1.82e-34	9.31e-32	16.4802	16.9145	16.9598	552.193	407.707	405.226
VC_RS09380	VC1947		LysR family transcriptional regulator	CDS	2.42906	4.71e-22	3.07e-20	16.4802	17.183	17.2505	96.9312	96.3025	81.1488
VC_RS09385	VC1949		L-tyrosine/L-tryptophan isonitrile synthase family protein	CDS	4.30398	2.13e-23	1.77e-21	7.03154	5.81717	7.36538	171.709	103.787	123.256
VC_RS09390	VC1950		molybdopterin guanine dinucleotide-containing S/N-oxide reductase	CDS	2.96862	3.28e-12	2.28e-11	112.944	143.908	124.824	957.46	1299.99	731.591
VC_RS09395	VC1951		NapC/NirT family cytochrome c	CDS	2.41373	1.26e-09	5.27e-09	93.168	125.696	110.82	493.621	855	409.242
VC_RS09400	VC1952		chitinase	CDS	0.935832	3.28e-10	1.52e-09	11.4812	11.7238	12.5502	24.653	21.1	22.6733
VC_RS09405	VC1953		NupC/NupG family nucleoside CNT transporter	CDS	0.693932	0.00177941	0.00288007	5.27366	3.93778	5.42712	8.01654	5.81602	9.76031
VC_RS09410	VC1955		LysR family transcriptional regulator	CDS	0.422425	0.000343519	0.000615924	19.2269	20.2706	17.4928	24.6961	25.9692	25.7396
VC_RS09415	VC1956		lytic murein transglycosylase	CDS	0.673937	1.35e-14	1.66e-13	196.279	204.004	196.055	298.422	375.426	277.651
VC_RS09420	VC1957		YcgL domain-containing protein	CDS	0.606107	1.61e-05	3.5e-05	24.0611	28.8621	26.2634	37.5829	50.2252	32.9086
VC_RS09425	VC1959	minC	septum site-determining protein MinC	CDS	0.0400595	0.649517	0.68703	130.139	124.04	116.15	131.152	106.402	143.122
VC_RS09430	VC1960	minD	septum site-determining protein MinD	CDS	-0.375159	0.00084198	0.00142064	204.354	213.356	203.517	166.451	134.445	178.061
VC_RS09435	VC1961	minE	cell division topological specificity factor MinE	CDS	-0.296919	0.00951267	0.013934	43.5626	40.9887	41.6241	32.8851	30.2072	39.5595
VC_RS09440	VC1962		copper resistance protein NlpE N-terminal domain-containing protein	CDS	1.80806	2.83e-21	1.63e-19	30.763	28.2804	28.9285	105.034	99.9544	102.958
VC_RS09445	VC1963		DUF1244 domain-containing protein	CDS	0.0987979	0.443502	0.488276	20.6552	19.8679	19.2857	20.7309	21.0549	22.2414
VC_RS09450	VC1964		Tim44 domain-containing protein	CDS	0.143351	0.0609668	0.0785019	173.976	177.871	185.976	188.173	228.222	177.672
VC_RS09455	VC1965		TetR/AcrR family transcriptional regulator	CDS	0.48794	5.78e-07	1.58e-06	30.4334	33.6501	33.0958	49.5646	42.6959	44.0941
VC_RS09460	VC1966		MFS transporter	CDS	0.245701	0.00105801	0.00175941	61.7458	66.2262	64.9801	80.5102	72.9933	75.3185
VC_RS09470	VC1967		methyl-accepting chemotaxis protein	CDS	0.78297	3.34e-09	1.29e-08	23.5667	27.0722	25.1489	43.4014	44.6346	42.4962
VC_RS09475	VC1968		helix-turn-helix transcriptional regulator	CDS	0.774974	5.56e-11	2.94e-10	32.1364	35.977	33.3865	61.5464	58.611	53.6385
VC_RS09480	VC1970		benzoate/H(+) symporter BenE family transporter	CDS	0.861325	1.26e-10	6.25e-10	40.5413	45.0607	44.6284	77.5363	91.0275	68.1926
VC_RS09485	VC1971	menE	o-succinylbenzoate--CoA ligase	CDS	1.44372	1.1e-06	2.88e-06	87.29	102.024	89.4506	224.592	338.682	195.379
VC_RS09490	VC1972	menC	o-succinylbenzoate synthase	CDS	1.79033	3.33e-09	1.28e-08	94.8709	114.374	106.798	314.542	511.584	267.588
VC_RS09495	VC1973	menB	1,4-dihydroxy-2-naphthoyl-CoA synthase	CDS	1.68464	4.17e-09	1.57e-08	229.294	243.516	234.287	636.927	1084.39	551.976
VC_RS09500	VC1974	menH	2-succinyl-6-hydroxy-2,4-cyclohexadiene-1-carboxylate synthase	CDS	1.11107	2.03e-06	5.07e-06	125.085	131.2	119.3	228.471	394.001	188.987
VC_RS09505	VC1975		2-succinyl-5-enolpyruvyl-6-hydroxy-3-cyclohexene-1-carboxylic-acid synthase	CDS	-1.18821	1.44e-19	5.84e-18	241.16	228.123	228.811	102.663	91.6587	111.984
VC_RS09510	VC1976		isochorismate synthase MenF	CDS	-0.449574	1.7e-08	5.79e-08	189.028	187.044	181.518	134.73	126.014	147.527
VC_RS09515	VC1977		pyridoxal phosphate-dependent aminotransferase	CDS	0.643273	1.53e-07	4.56e-07	129.315	121.892	128.7	197.612	213.479	182.25
VC_RS09520	VC1978	yfbR	5'-deoxynucleotidase	CDS	0.852758	7.57e-11	3.89e-10	24.7752	28.6384	23.9375	46.8925	50.3153	42.6258
VC_RS09525	VC1979		deoxyguanosinetriphosphate triphosphohydrolase family protein	CDS	0.689082	4.71e-09	1.77e-08	101.133	103.277	103.164	160.029	196.572	139.365
VC_RS09530	VC1980		DTW domain-containing protein	CDS	0.160957	0.102635	0.127209	15.8759	18.3912	19.5764	20.0845	18.7555	21.4209
VC_RS09535	VC1981	rrtA	rhombosortase	CDS	0.11914	0.170064	0.203112	19.2269	19.0177	21.5147	20.4293	21.4607	23.0188
VC_RS09540	VC1983		M3 family oligoendopeptidase	CDS	0.211018	5.33e-05	0.000107413	289.227	284.773	283.228	337.255	333.497	321.486
VC_RS09545	VC1984	rnd	ribonuclease D	CDS	-0.479921	9.83e-07	2.6e-06	108.11	111.869	117.265	76.5019	77.8174	87.4973
VC_RS09550	VC1985	fadD	long-chain-fatty-acid--CoA ligase FadD	CDS	-0.654629	1.16e-10	5.79e-10	278.845	284.773	277.995	169.727	168.169	196.718
VC_RS09555	VC1986		alpha/beta hydrolase	CDS	-0.050833	0.506205	0.550196	63.5036	67.7924	61.5397	59.1328	62.6687	64.3921
VC_RS09560	VC1987		Slp family lipoprotein	CDS	0.299754	0.000126587	0.000242529	67.349	74.1018	76.0767	84.8202	97.9706	85.0788
VC_RS09565	VC1988		hypothetical protein	CDS	-0.228788	0.029355	0.0398191	27.0275	29.2201	25.0035	23.1445	22.4976	23.7098
VC_RS09570	VC1989	tsaB	tRNA (adenosine(37)-N6)-threonylcarbamoyltransferase complex dimerization subunit type 1 TsaB	CDS	-0.356171	1.48e-05	3.24e-05	63.3938	60.0511	66.2885	50.9438	44.6796	52.5588
VC_RS09575	VC1990		ATP-dependent DNA helicase	CDS	-0.564795	1.6e-11	9.47e-11	154.09	147.667	144.449	100.853	90.7569	109.998
VC_RS09585	VC1992	purU	formyltetrahydrofolate deformylase	CDS	0.631015	7.56e-09	2.74e-08	120.031	124.532	129.621	194.293	198.421	186.828
VC_RS09590	VC1993		NADPH-dependent 2,4-dienoyl-CoA reductase	CDS	-0.119446	0.179321	0.2131	30.763	26.401	24.3736	23.8772	23.6698	27.4239
VC_RS09595	VC1994	sppA	signal peptide peptidase SppA	CDS	-0.412221	5.96e-07	1.63e-06	315.046	312.248	317.923	249.418	230.116	230.749
VC_RS09600	VC1995	ansA	asparaginase	CDS	-0.801824	2.61e-12	1.86e-11	129.919	120.773	124.436	72.1489	61.9924	80.976
VC_RS09605	VC1996		YeaC family protein	CDS	-0.177175	0.166288	0.198801	14.3927	14.4534	13.7132	12.5851	12.3534	12.697
VC_RS09610	VC1997		DUF2989 domain-containing protein	CDS	0.277565	0.00117523	0.00193903	45.4853	44.3895	42.3994	58.1415	46.3478	55.7979
VC_RS09615	VC1998	msrB	peptide-methionine (R)-S-oxide reductase MsrB	CDS	-0.26307	0.00107443	0.00178422	36.3113	34.1871	34.8402	30.1267	27.7726	29.8424
VC_RS09620	VC2000	gap	type I glyceraldehyde-3-phosphate dehydrogenase	CDS	0.677301	3.05e-12	2.14e-11	7045.5	6995.46	7091.02	11655.5	12538.3	9599.39
VC_RS09625	VC2001		D-hexose-6-phosphate mutarotase	CDS	0.716041	6.84e-11	3.56e-10	206.716	197.65	218.539	366.52	366.184	290.52
VC_RS09630	VC2002		DUF2860 domain-containing protein	CDS	-0.496482	1.36e-08	4.71e-08	89.1578	83.4093	87.8516	60.943	65.3288	58.3027
VC_RS09635	VC2003	rlmA	23S rRNA (guanine(745)-N(1))-methyltransferase	CDS	-0.635733	8.32e-09	2.98e-08	77.5667	72.0882	69.4381	50.2542	39.7203	50.9609
VC_RS09640	VC2004		ChaN family lipoprotein	CDS	-1.05364	2.05e-09	8.27e-09	203.53	197.918	205.359	105.853	76.2394	110.171
VC_RS09645	VC2005		hypothetical protein	CDS	-1.02927	1.05e-08	3.68e-08	46.0896	52.7572	45.1614	26.9804	12.9395	30.5765
VC_RS09650	VC2006		chemotaxis protein CheV	CDS	0.451524	2.19e-07	6.35e-07	82.5657	83.8567	79.2263	112.318	122.407	101.231
VC_RS09655	VC2007		ROK family protein	CDS	-0.0843052	0.186343	0.220712	149.256	140.462	138.876	142.488	126.374	135.349
VC_RS09660	VC2008	pyk	pyruvate kinase	CDS	0.465676	1.9e-06	4.77e-06	53.3958	49.3564	49.2802	71.8903	73.4441	64.5649
VC_RS09665	VC2009		patatin family protein	CDS	0.374292	0.000846117	0.00142628	129.754	124.666	123.661	155.676	198.331	136.083
VC_RS09670	VC_2010		YnhF family membrane protein	CDS	0.151236	0.28018	0.321116	21.0946	18.2122	18.3165	22.4118	25.4733	16.0656
VC_RS09675	VC2011		porin family protein	CDS	1.04561	5.4e-14	5.74e-13	20.5453	16.6461	22.29	40.1689	41.163	41.3302
VC_RS09680	VC2012		sodium-dependent transporter	CDS	0.0914706	0.405067	0.450397	25.819	23.6714	25.6335	25.2133	26.3299	28.4604
VC_RS09690	VC2013	ptsG	PTS glucose transporter subunit IIBC	CDS	0.166752	0.0270872	0.0368688	2353.75	2197.86	2252.06	2491.16	2901.92	2244.22
VC_RS09695	VC2014		YchF/TatD family DNA exonuclease	CDS	-0.167298	0.175681	0.209261	31.2025	33.6501	32.9504	29.3078	21.1901	36.5796
VC_RS09700	VC2015		DNA polymerase III subunit delta'	CDS	-0.0334791	0.643347	0.681449	68.8322	63.8546	65.6585	67.1062	53.9222	72.6841
VC_RS09705	VC2016		dTMP kinase	CDS	-0.143911	0.0541263	0.0701484	53.6705	51.4148	52.6722	46.677	43.3722	52.6884
VC_RS09710	VC2017	mltG	endolytic transglycosylase MltG	CDS	0.032473	0.649815	0.68703	63.5036	55.7106	57.9055	61.5033	53.291	66.2492
VC_RS09715	VC2018	pabC	aminodeoxychorismate lyase	CDS	0.0918877	0.179083	0.212888	59.7132	60.4091	61.8305	64.0461	59.5578	70.3088
VC_RS09720	VC2019	fabF	beta-ketoacyl-ACP synthase II	CDS	-0.370387	9.39e-07	2.49e-06	1256.89	1248.9	1224.16	951.512	904.188	1029.67
VC_RS09725	VC2020	acpP	acyl carrier protein	CDS	-0.512274	3.41e-10	1.57e-09	1408.95	1338.17	1344.33	921.385	974.206	972.964
VC_RS09730	VC2021	fabG	3-oxoacyl-ACP reductase FabG	CDS	-0.546545	1.61e-11	9.47e-11	1079.62	1045.17	1074.43	700.844	713.161	776.333
VC_RS09735	VC2022	fabD	ACP S-malonyltransferase	CDS	-0.64351	2.08e-14	2.45e-13	746.223	728.623	739.93	452.116	456.264	509.393
VC_RS09740	VC2023		ketoacyl-ACP synthase III	CDS	-0.787877	2.82e-15	4.19e-14	635.915	603.777	629.595	354.021	325.246	403.368
VC_RS09745	VC2024	plsX	phosphate acyltransferase PlsX	CDS	-0.698784	6.52e-14	6.76e-13	331.307	322.137	330.182	194.897	179.71	231.354
VC_RS09750	VC2025	rpmF	50S ribosomal protein L32	CDS	-1.04319	3.55e-19	1.35e-17	524.399	516.251	537.188	249.806	235.616	280.199
VC_RS09755	VC2026	yceD	23S rRNA accumulation protein YceD	CDS	-0.934869	1.86e-19	7.31e-18	3393.71	3291.67	3298.58	1644.3	1624.47	1953.7
VC_RS09760	VC2027	maf	septum formation inhibitor Maf	CDS	-0.0754831	0.400206	0.445545	41.9146	43.5393	46.4213	39.9534	44.9051	40.3368
VC_RS09765	VC2028	rluC	23S rRNA pseudouridine(955/2504/2580) synthase RluC	CDS	-0.281415	2.83e-05	5.88e-05	112.56	116.388	113.776	85.4236	100.676	95.9188
VC_RS09770	VC2030	rne	ribonuclease E	CDS	-0.630981	1.41e-12	1.06e-11	2286.52	2276.97	2255.26	1496.42	1384.89	1521.79
VC_RS09775	VC2031		SulP family inorganic anion transporter	CDS	-1.14893	2.37e-06	5.8e-06	108.44	114.732	100.547	54.047	22.6329	69.1859
VC_RS09780	VC2032		DMT family transporter	CDS	-0.00745843	0.943172	0.953838	30.5982	33.9186	32.5143	32.4972	27.998	36.0613
VC_RS09785	VC2033	adhE	bifunctional acetaldehyde-CoA/alcohol dehydrogenase	CDS	1.93743	4.57e-13	3.77e-12	5382.1	5614.78	5411.81	22235.8	24112.7	16500.8
VC_RS09790	VC2035		YchE family NAAT transporter	CDS	0.90629	4.11e-08	1.33e-07	23.6765	29.5781	25.1974	47.7114	43.0566	56.4457
VC_RS09795	VC2036	asd	aspartate-semialdehyde dehydrogenase	CDS	-0.259539	0.000134013	0.000255797	702.88	708.665	691.619	578.225	657.12	521.572
VC_RS09800	VC2037	nhaC	Na+/H+ antiporter NhaC	CDS	-0.48455	1.71e-07	5.04e-07	682.664	702.043	691.377	506.378	458.924	518.506
VC_RS09805	VC2038		Hpt domain-containing protein	CDS	0.0907566	0.470134	0.515059	11.4812	10.6499	11.0965	11.7231	8.92691	14.6836
VC_RS09810	VC2039	yejK	nucleoid-associated protein YejK	CDS	-0.194614	0.00194595	0.0031298	108.495	110.884	110.481	97.5346	89.7651	100.928
VC_RS09815	VC2040		YejL family protein	CDS	-0.0371951	0.695619	0.729472	53.231	54.1444	49.8133	54.2625	49.7743	49.147
VC_RS09820	VC2041		DUF3413 domain-containing protein	CDS	-0.344576	9.5e-07	2.52e-06	293.732	294.259	289.624	235.841	204.237	251.047
VC_RS09835	VC2042		histone deacetylase	CDS	0.0783947	0.430329	0.475529	24.3357	22.508	25.1974	26.2477	20.6491	29.1082
VC_RS09840	VC2043		DNA topoisomerase III	CDS	-0.327131	0.00043241	0.000760064	82.9503	85.1097	87.3186	67.6234	58.8365	77.0892
VC_RS09845	VC2044		Grx4 family monothiol glutaredoxin	CDS	-0.666852	1.16e-08	4.03e-08	193.422	179.035	186.897	110.594	118.484	123.213
VC_RS09850	VC2045	sodB	superoxide dismutase [Fe]	CDS	-0.583523	0.00183354	0.00295964	546.263	456.469	474.583	289.457	310.729	385.575
VC_RS09855	VC2046		hypothetical protein	CDS	-0.987214	1.05e-08	3.67e-08	17.5239	19.1072	19.528	8.40444	7.03333	12.8698
VC_RS09860	VC2047		SDR family oxidoreductase	CDS	0.82939	1.77e-09	7.19e-09	20.1058	20.8971	20.9332	38.8328	32.5968	38.6525
VC_RS09865	VC2048		VacJ family lipoprotein	CDS	0.463993	3.69e-09	1.4e-08	69.052	63.4519	67.3545	97.7932	88.4576	89.3543
VC_RS09870	VC2049	ccmI	c-type cytochrome biogenesis protein CcmI	CDS	0.00671772	0.932804	0.944689	144.257	135.451	138.392	124.989	173.894	121.183
VC_RS09875	VC2050		cytochrome c-type biogenesis protein CcmH	CDS	0.00388432	0.965039	0.970767	74.051	66.45	68.7113	65.1667	87.3755	57.223
VC_RS09880	VC2051		DsbE family thiol:disulfide interchange protein	CDS	0.107956	0.211759	0.248267	75.4243	78.1738	80.3893	74.9504	104.102	73.2023
VC_RS09885	VC2052		heme lyase CcmF/NrfE family subunit	CDS	0.257099	0.00754143	0.0112165	245.06	262.041	252.991	264.115	381.919	262.449
VC_RS09890	VC2053	ccmE	cytochrome c maturation protein CcmE	CDS	0.625624	0.00012101	0.000232092	71.9085	76.8314	66.0462	88.0958	155.95	87.4973
VC_RS09895	VC2054	ccmD	heme exporter protein CcmD	CDS	0.640556	0.000633726	0.00108826	21.4792	24.1189	20.2063	26.2908	49.5489	26.9056
VC_RS09900	VC2055		heme ABC transporter permease	CDS	0.653425	0.00103417	0.00172216	109.373	113.569	105.877	137.574	251.982	127.791
VC_RS09905	VC2056	ccmB	heme exporter protein CcmB	CDS	-0.292383	0.000385533	0.000686436	46.5291	45.9109	43.3201	35.6865	34.8059	40.3368
VC_RS09910	VC2057	ccmA	cytochrome c biogenesis heme-transporting ATPase CcmA	CDS	-0.2285	0.00338009	0.00523855	52.0774	51.2806	55.5796	44.7375	44.1386	46.7717
VC_RS09915	VC2058	flrD	flagellar transcriptional regulator FlrD	CDS	-0.100414	0.129068	0.157354	101.518	109.229	108.736	114.688	88.2322	95.0982
VC_RS09920	VC2059		chemotaxis protein CheW	CDS	0.0097555	0.89507	0.912675	174.8	163.507	175.8	201.534	149.548	166.443
VC_RS09925	VC2060		chemotaxis protein CheW	CDS	-0.25184	0.000322863	0.000581218	236.216	221.813	238.454	224.248	170.288	190.326
VC_RS09930	VC2061		ParA family protein	CDS	-0.381028	7.08e-07	1.91e-06	168.537	173.71	181.76	156.193	119.161	127.014
VC_RS09935	VC2062		chemotaxis response regulator protein-glutamate methylesterase	CDS	-0.465011	4.72e-10	2.12e-09	335.756	334.308	319.28	280.062	206.581	230.058
VC_RS09940	VC2063		chemotaxis protein CheA	CDS	-0.551189	1.16e-14	1.45e-13	662.998	644.811	660.51	492.888	413.704	436.666
VC_RS09945	VC2064		protein phosphatase CheZ	CDS	-0.310825	7.72e-08	2.42e-07	295.6	294.572	285.36	243.901	248.466	213.474
VC_RS09950	VC2065	cheY	chemotaxis response regulator CheY	CDS	-0.184318	0.00144301	0.00236015	208.09	201.901	200.658	176.536	200.224	160.656
VC_RS09955	VC2066		RNA polymerase sigma factor FliA	CDS	0.0301076	0.656799	0.69303	206.387	190.803	197.072	191.061	227.546	188.167
VC_RS09960	VC2067		MinD/ParA family protein	CDS	0.0473277	0.573313	0.616023	155.133	152.052	156.757	141.108	208.114	130.253
VC_RS09965	VC2068	flhF	flagellar biosynthesis protein FlhF	CDS	0.472129	0.000448751	0.000788013	153.595	154.96	161.409	180.501	322.812	148.737
VC_RS09970	VC2069	flhA	flagellar biosynthesis protein FlhA	CDS	1.01394	5.79e-09	2.13e-08	102.452	100.906	99.4811	155.331	306.31	150.032
VC_RS09975	VC2070	sixA	phosphohistidine phosphatase SixA	CDS	-0.0159016	0.874149	0.893381	38.8932	36.3797	36.5846	34.6952	42.1549	33.7724
VC_RS09980	VC2072		insulinase family protein	CDS	0.291662	0.000144125	0.000273348	90.2015	99.4736	99.9657	114.128	127.186	113.323
VC_RS09985	VC2073		VOC family protein	CDS	-0.326176	0.00408333	0.00626871	23.2371	23.7162	20.7878	16.5934	18.3949	19.0456
VC_RS09990	VC2074	argS	arginine--tRNA ligase	CDS	-0.784448	1.06e-07	3.23e-07	382.89	352.162	360.952	213.559	189.088	233.6
VC_RS09995	VC2075		HIT domain-containing protein	CDS	0.00411672	0.958161	0.966538	44.057	39.8252	35.5186	39.6948	40.9826	38.998
VC_RS10000	VC2076		iron transporter FeoC	CDS	1.81656	3.33e-12	2.3e-11	29.115	29.5781	28.4924	106.068	121.55	79.594
VC_RS10005	VC2077	feoB	Fe(2+) transporter permease subunit FeoB	CDS	1.67407	7.1e-13	5.63e-12	259.453	301.15	256.48	833.332	1071.41	703.044
VC_RS10010	VC2078		ferrous iron transport protein A	CDS	1.46591	1.18e-07	3.58e-07	20.82	25.1928	23.5014	58.0122	86.6542	47.7219
VC_RS10015	VC2080		AraC family transcriptional regulator	CDS	-0.471583	2.7e-09	1.07e-08	112.724	112.092	108.446	80.3809	82.867	77.0892
VC_RS10020	VC2081	znuA	zinc ABC transporter substrate-binding protein ZnuA	CDS	0.56281	1.53e-06	3.9e-06	64.6573	67.0764	72.0548	119.472	78.8995	102.656
VC_RS10025	VC2082	znuC	zinc ABC transporter ATP-binding protein ZnuC	CDS	0.897812	3.61e-11	1.97e-10	69.1069	74.8625	72.1032	165.761	103.651	133.233
VC_RS10030	VC2083	znuB	zinc ABC transporter permease subunit ZnuB	CDS	0.60969	1.45e-05	3.18e-05	42.2991	44.7922	43.2716	78.8293	50.135	69.9633
VC_RS10035	VC2084	sucD	succinate--CoA ligase subunit alpha	CDS	-1.07871	7.98e-16	1.4e-14	707.769	638.322	685.029	298.508	342.83	320.276
VC_RS10040	VC2085	sucC	ADP-forming succinate--CoA ligase subunit beta	CDS	-1.01127	3.02e-14	3.41e-13	866.473	832.303	842.416	383.975	462.351	414.381
VC_RS10045	VC2086	odhB	2-oxoglutarate dehydrogenase complex dihydrolipoyllysine-residue succinyltransferase	CDS	-0.835168	2.43e-13	2.19e-12	852.08	803.754	825.214	428.411	505.678	456.575
VC_RS10050	VC2087	sucA	2-oxoglutarate dehydrogenase E1 component	CDS	-0.857458	2.48e-14	2.87e-13	1865.78	1747.39	1783.83	921.17	1057.03	1000.52
VC_RS10055	VC2088		succinate dehydrogenase iron-sulfur subunit	CDS	-0.988505	1.41e-15	2.27e-14	324.824	285.22	314.289	148.047	151.622	166.141
VC_RS10060	VC2089	sdhA	succinate dehydrogenase flavoprotein subunit	CDS	-1.17981	1.49e-15	2.38e-14	834.282	764.287	779.325	325.403	338.907	385.273
VC_RS10065	VC2090	sdhD	succinate dehydrogenase, hydrophobic membrane anchor protein	CDS	-1.07483	1.38e-14	1.69e-13	139.422	127.888	131.22	59.9086	57.7544	71.4748
VC_RS10070	VC2091	sdhC	succinate dehydrogenase cytochrome b556 subunit	CDS	-1.12785	8.5e-14	8.61e-13	180.348	169.996	158.356	74.5625	72.2268	85.9425
VC_RS10075	VC2092		citrate synthase	CDS	-0.846546	1.92e-18	6.36e-17	1009.74	932.761	944.659	538.143	549.862	517.555
VC_RS10080	VC2093		Nif3-like dinuclear metal center hexameric protein	CDS	-0.6289	2.79e-09	1.1e-08	64.6023	66.6737	60.4252	42.1946	39.1792	42.5826
VC_RS10085	VC2094		DUF1853 family protein	CDS	1.22522	2.39e-18	7.62e-17	43.7274	41.7494	34.7917	94.259	95.6713	91.1682
VC_RS10090	VC2095	pgm	phosphoglucomutase (alpha-D-glucose-1,6-bisphosphate-dependent)	CDS	-0.47387	1.14e-07	3.47e-07	569.39	540.773	541.065	394.966	383.091	410.84
VC_RS10095	VC2096	seqA	replication initiation negative regulator SeqA	CDS	-0.379493	1.57e-05	3.42e-05	214.352	210.358	195.813	164.296	142.199	170.46
VC_RS10100	VC2097		alpha/beta fold hydrolase	CDS	0.0951484	0.141597	0.171286	74.3806	73.0278	71.4248	78.5707	81.1538	74.0229
VC_RS10105	VC2098		DUF2788 domain-containing protein	CDS	-0.338522	0.00116887	0.0019303	155.133	153.081	146.29	127.101	99.1428	133.146
VC_RS10110	VC2099	fldA	flavodoxin FldA	CDS	-0.533475	6.69e-06	1.53e-05	262.145	254.703	250.472	182.053	147.069	200.95
VC_RS10115	VC2100		LrgB family protein	CDS	0.628138	0.00168396	0.00273796	11.4263	11.2764	14.8761	19.6104	18.8006	19.6934
VC_RS10120	VC2101		CidA/LrgA family protein	CDS	-0.0348409	0.845705	0.868031	9.66837	8.7705	9.78821	9.82673	9.10725	8.59425
VC_RS10125	VC2103		LysR family transcriptional regulator	CDS	0.102418	0.367411	0.411597	13.5138	11.9028	14.5369	14.3522	13.1649	15.3315
VC_RS10130	VC2105		DUF4442 domain-containing protein	CDS	0.142194	0.427547	0.472747	4.39472	6.30939	5.33021	4.87026	6.04145	6.86677
VC_RS10135	VC2106	fur	ferric iron uptake transcriptional regulator	CDS	0.0797644	0.264941	0.305314	360.422	371.135	362.939	403.499	371.233	381.991
VC_RS10140	VC2107		aspartate-semialdehyde dehydrogenase	CDS	-0.92636	9.09e-13	7.08e-12	252.476	264.592	248.63	130.247	115.509	157.115
VC_RS10145	VC2108		4-phosphoerythronate dehydrogenase	CDS	-0.83734	6.21e-11	3.24e-10	231.602	228.078	233.366	131.368	110.234	146.232
VC_RS10150	VC2109	fabB	beta-ketoacyl-ACP synthase I	CDS	-0.780403	5.68e-12	3.73e-11	1108.24	1097.92	1080.87	639.298	582.188	692.204
VC_RS10155	VC2110	mnmC	bifunctional tRNA (5-methylaminomethyl-2-thiouridine)(34)-methyltransferase MnmD/FAD-dependent 5-carboxymethylaminomethyl-2-thiouridine(34) oxidoreductase MnmC	CDS	-0.424473	1.88e-05	4.01e-05	68.997	65.6893	67.0153	50.0387	48.7824	51.436
VC_RS10160	VC2111		NAD(P)H-dependent oxidoreductase	CDS	0.221073	0.000290794	0.000526136	61.2513	66.092	62.2181	75.5538	72.7228	72.7272
VC_RS10165	VC2112		YfcL family protein	CDS	-0.499429	0.000652969	0.00111808	19.4466	20.9866	16.3783	12.6713	11.0459	16.4543
VC_RS10170	VC2113		elongation factor P hydroxylase	CDS	-0.869373	1.93e-09	7.84e-09	59.2737	52.2203	54.4166	31.0318	23.76	35.9318
VC_RS10175	VC2115		trimeric intracellular cation channel family protein	CDS	-0.0960789	0.466979	0.51176	29.8841	33.0236	29.2193	29.2647	27.5472	29.4105
VC_RS10180	VC2116	aroC	chorismate synthase	CDS	-0.0654074	0.268642	0.30908	491.055	502.961	492.851	454.141	513.388	453.466
VC_RS10185	VC2118	prmB	50S ribosomal protein L3 N(5)-glutamine methyltransferase	CDS	-0.290289	8.17e-05	0.000161237	187.819	191.832	184.038	151.797	143.822	165.321
VC_RS10190	VC2119	smrB	endonuclease SmrB	CDS	-0.136803	0.0301432	0.0407645	81.7417	76.3392	74.3322	68.4854	73.9401	68.9268
VC_RS10195	VC2120	flhB	flagellar biosynthesis protein FlhB	CDS	-0.0154885	0.842098	0.864824	53.5606	58.4402	56.5972	58.0553	55.5001	53.293
VC_RS10200	VC2121	fliR	flagellar type III secretion system protein FliR	CDS	-0.465948	1.14e-05	2.52e-05	30.5433	29.2201	31.4967	22.5411	22.1369	21.3777
VC_RS10205	VC2122	fliQ	flagellar biosynthesis protein FliQ	CDS	-0.209277	0.0208102	0.0288744	24.0061	22.329	25.052	22.7135	20.8295	18.1818
VC_RS10210	VC2123	fliP	flagellar type III secretion system pore protein FliP	CDS	-0.29521	9.16e-06	2.06e-05	77.6217	77.8606	79.4202	66.0287	65.5542	59.8575
VC_RS10215	VC2124	fliO	flagellar biosynthetic protein FliO	CDS	-0.297364	0.000548983	0.000951411	27.9064	27.1617	28.1048	24.4375	21.3254	21.8959
VC_RS10220	VC2125	fliN	flagellar motor switch protein FliN	CDS	-0.554344	9.86e-12	6.12e-11	62.5148	60.946	59.3107	42.1946	42.6508	39.6027
VC_RS10225	VC2126	fliM	flagellar motor switch protein FliM	CDS	-0.549813	6.41e-14	6.69e-13	147.608	143.505	143.48	96.3709	104.102	96.3938
VC_RS10230	VC2127	fliL	flagellar basal body-associated protein FliL	CDS	-0.371582	1.49e-09	6.17e-09	137.28	137.822	139.167	110.508	107.168	102.526
VC_RS10235	VC2128		flagellar hook-length control protein FliK	CDS	-1.49548	1.32e-23	1.12e-21	124.7	135.272	141.396	53.3143	38.8636	50.1403
VC_RS10245	VC2129	fliJ	flagella biosynthesis chaperone FliJ	CDS	0.295652	0.0145399	0.020614	11.3713	12.753	12.0657	17.3692	13.6158	13.4744
VC_RS10250	VC2130	fliI	flagellar protein export ATPase FliI	CDS	0.209374	0.00287665	0.00449924	93.4976	89.8529	97.7852	113.826	114.562	96.653
VC_RS10255	VC2131	fliH	flagellar assembly protein FliH	CDS	0.167804	0.0472	0.061731	84.818	80.5454	85.0896	92.2764	111	78.0825
VC_RS10260	VC2132	fliG	flagellar motor switch protein FliG	CDS	0.381781	0.000269091	0.000489094	134.863	126.77	132.674	159.857	219.746	134.183
VC_RS10265	VC2133	fliF	flagellar M-ring protein FliF	CDS	0.699697	1.59e-06	4.05e-06	142.554	138.762	146.484	184.984	336.968	172.965
VC_RS10270	VC2134	fliE	flagellar hook-basal body complex protein FliE	CDS	0.69486	2.76e-05	5.74e-05	53.8353	55.7106	59.2138	69.7784	137.24	66.3355
VC_RS10275	VC2135		sigma-54-dependent Fis family transcriptional regulator	CDS	0.243008	0.00163165	0.00265533	128.326	124.308	130.009	131.713	186.338	134.83
VC_RS10280	VC2136		PAS domain-containing protein	CDS	0.398477	0.000389868	0.000691744	85.8068	92.135	92.358	94.3883	163.029	99.0283
VC_RS10285	VC2137		sigma-54-dependent Fis family transcriptional regulator	CDS	0.0255952	0.619221	0.659212	321.089	331.937	334.689	333.419	365.823	306.197
VC_RS10290	VC2138	fliS	flagellar export chaperone FliS	CDS	-0.90559	8.57e-17	1.9e-15	65.9207	69.0006	72.4909	35.2124	40.0359	35.4999
VC_RS10295	VC2139		flagellar protein FliT	CDS	-0.525523	2.03e-08	6.83e-08	46.8037	42.1521	42.6902	31.2042	29.576	30.6197
VC_RS10300	VC2140	fliD	flagellar filament capping protein FliD	CDS	-1.33242	8.84e-31	1.76e-28	375.858	357.085	374.569	146.194	146.437	147.139
VC_RS10305	VC2141	flaG	flagellar protein FlaG	CDS	-1.92013	9.75e-33	3.17e-30	361.96	345.227	356.397	97.7932	87.1952	96.0051
VC_RS10310	VC2142		flagellin	CDS	-3.46726	4.4e-35	2.62e-32	673.051	629.865	649.947	61.2016	43.7329	71.5612
VC_RS10315	VC2143		flagellin	CDS	-4.18174	3.82e-31	8.08e-29	1073.46	1017.78	1043.99	53.3143	40.8925	78.4711
VC_RS10320	VC2144		flagellin	CDS	-2.04125	8.69e-26	1.07e-23	74.1608	77.9948	74.1869	19.8259	14.5175	20.6003
VC_RS10325	VC2145		Dyp-type peroxidase	CDS	1.37423	3.24e-11	1.79e-10	171.174	185.165	169.549	442.203	563.883	357.374
VC_RS10330	VC2146		DUF2919 domain-containing protein	CDS	0.705635	5e-10	2.24e-09	69.6013	81.3061	74.9137	119.429	136.068	112.978
VC_RS10335	VC2147		DUF2956 domain-containing protein	CDS	1.62467	1.06e-12	8.2e-12	22.1384	26.3115	25.3912	80.2085	90.8922	56.9639
VC_RS10340	VC2149		helix-turn-helix domain-containing protein	CDS	1.60343	4.61e-10	2.07e-09	52.2971	71.9987	55.628	178.95	230.747	137.681
VC_RS10345	VC2150		ArsC family reductase	CDS	-0.195009	0.00298613	0.00465623	74.7651	71.6407	76.7066	66.0287	66.4108	62.4487
VC_RS10350	VC2152	dapE	succinyl-diaminopimelate desuccinylase	CDS	-0.172097	0.00613458	0.00923544	239.842	229.778	237.485	210.068	226.329	191.19
VC_RS10355	VC2153		M15 family metallopeptidase	CDS	-0.198991	0.00392491	0.00603326	128.6	125.248	124.63	106.758	127.186	95.7892
VC_RS10360	VC2154		DUF2897 family protein	CDS	0.177466	0.0209452	0.0290391	61.526	63.8994	62.315	66.158	82.9121	63.3124
VC_RS10365	VC2156	bamC	outer membrane protein assembly factor BamC	CDS	0.11303	0.0521654	0.067779	443.427	472.175	462.711	496.336	473.848	520.492
VC_RS10370	VC2157	dapA	4-hydroxy-tetrahydrodipicolinate synthase	CDS	0.217127	0.00106801	0.0017744	353.335	361.783	359.256	417.076	465.011	366.832
VC_RS10375	VC2159		glycine cleavage system protein R	CDS	-0.006781	0.922921	0.935976	108.055	90.6136	94.2478	96.5864	102.389	92.4638
VC_RS10380	VC2160	bcp	thioredoxin-dependent thiol peroxidase	CDS	-0.257094	0.00064888	0.00111163	85.1476	90.6136	84.1689	77.2346	72.2719	68.0198
VC_RS10385	VC2161	mlp24	methyl-accepting chemotaxis protein Mlp24	CDS	-1.3901	2.85e-22	2e-20	129.26	142.521	141.154	56.5037	43.1918	57.8277
VC_RS10390	VC2162		AI-2E family transporter	CDS	0.144718	0.0405436	0.0536929	111.846	113.345	119.154	122.188	134.49	124.034
VC_RS10395	VC2163		sulfurtransferase TusA family protein	CDS	0.431593	9.15e-06	2.05e-05	37.9044	37.2746	35.6155	48.4009	56.0863	44.9579
VC_RS10400	VC2164		M48 family metallopeptidase	CDS	0.469797	5.86e-10	2.59e-09	194.466	201.99	199.98	269.201	307.302	249.579
VC_RS10405	VC2165	arsC	arsenate reductase (glutaredoxin)	CDS	0.30084	7.76e-05	0.000153782	54.8241	59.5141	52.3814	65.6408	75.2476	64.5649
VC_RS10410	VC2166	wrbA	NAD(P)H:quinone oxidoreductase	CDS	0.281669	0.00050521	0.000879814	85.642	97.102	85.5257	108.266	114.427	103.52
VC_RS10415	VC2167		DUF2069 domain-containing protein	CDS	0.161463	0.0639672	0.0820404	45.1557	45.2397	43.0293	49.9956	48.7373	50.4858
VC_RS10420	VC2168		DUF2066 domain-containing protein	CDS	-0.375944	3.19e-05	6.59e-05	99.9248	100.279	102.485	85.1219	71.28	76.83
VC_RS10425	VC2171		uracil-xanthine permease	CDS	-1.27832	1.82e-10	8.85e-10	373.99	363.215	343.363	142.703	111.045	191.665
VC_RS10430	VC2172	ybaK	Cys-tRNA(Pro) deacylase	CDS	-0.0745486	0.40795	0.453039	34.7183	32.4867	33.1927	31.9369	34.6256	28.7627
VC_RS10435	VC2174		bifunctional UDP-sugar hydrolase/5'-nucleotidase	CDS	-0.536498	1.62e-05	3.52e-05	439.801	395.344	395.889	287.346	285.706	275.621
VC_RS10440	VC2175	kdsA	3-deoxy-8-phosphooctulonate synthase	CDS	-0.715077	5.91e-12	3.85e-11	301.642	304.193	299.655	178.39	172.587	200.605
VC_RS10445	VC2176		tetratricopeptide repeat protein	CDS	-0.736938	3.43e-13	2.94e-12	181.227	178.363	182.148	112.447	94.1834	118.376
VC_RS10450	VC2177		SirB2 family protein	CDS	-0.796559	2.86e-11	1.59e-10	54.879	51.9965	57.0817	28.1441	26.4651	39.7322
VC_RS10455	VC2178	prmC	peptide chain release factor N(5)-glutamine methyltransferase	CDS	-0.78554	4.09e-10	1.86e-09	137.774	131.065	139.361	82.6652	61.0457	93.0252
VC_RS10460	VC2179	prfA	peptide chain release factor 1	CDS	-0.952496	1.48e-14	1.79e-13	273.516	267.59	267.625	141.324	115.779	160.743
VC_RS10465	VC2180	hemA	glutamyl-tRNA reductase	CDS	-0.312219	2.2e-06	5.41e-06	244.291	221.455	225.662	183.82	169.251	203.714
VC_RS10470	VC2181	lolB	lipoprotein localization protein LolB	CDS	0.0554688	0.548478	0.591648	61.9106	63.4071	55.3857	64.2185	60.6399	62.9238
VC_RS10475	VC2182	ispE	4-(cytidine 5'-diphospho)-2-C-methyl-D-erythritol kinase	CDS	-0.738792	1.35e-07	4.04e-07	277.087	278.374	263.506	170.89	128.403	191.406
VC_RS10480	VC2183		ribose-phosphate pyrophosphokinase	CDS	-1.01279	1.22e-08	4.24e-08	941.128	900.856	891.163	482.932	289.133	582.336
VC_RS10485	VC2184	pth	aminoacyl-tRNA hydrolase	CDS	-0.720649	1.71e-06	4.33e-06	253.465	240.428	229.926	156.323	97.655	185.144
VC_RS10490	VC2185	ychF	redox-regulated ATPase YchF	CDS	-1.17422	3.68e-11	2e-10	528.739	527.036	511.749	251.702	165.779	277.046
VC_RS10575	VC2187		flagellin	CDS	-4.2921	8.92e-45	3.19e-41	767.867	722.134	736.538	38.1001	35.5724	39.9482
VC_RS10580	VC2188		flagellin	CDS	-3.46121	8.84e-32	2.64e-29	625.862	625.972	640.498	63.7875	36.1134	71.8203
VC_RS10585	VC2190	flgL	flagellar hook-associated protein FlgL	CDS	-3.11091	1.21e-31	3.34e-29	120.855	123.324	119.445	15.2142	10.054	16.7566
VC_RS10590	VC2191	flgK	flagellar hook-associated protein FlgK	CDS	-2.83176	1.75e-30	3.29e-28	193.203	196.307	199.447	29.6526	19.7474	33.2541
VC_RS10595	VC2192	flgJ	flagellar assembly peptidoglycan hydrolase FlgJ	CDS	-1.16006	1.76e-18	5.93e-17	58.175	63.0492	62.6058	24.653	31.8303	25.8259
VC_RS10600	VC2193		flagellar basal body P-ring protein FlgI	CDS	-1.34097	1.08e-18	3.76e-17	84.3785	84.7069	84.9927	28.4027	40.622	31.3107
VC_RS10605	VC2194	flgH	flagellar basal body L-ring protein FlgH	CDS	-2.50026	1.31e-24	1.27e-22	48.232	51.7281	55.4827	9.30953	6.67264	11.4446
VC_RS10610	VC2195	flgG	flagellar basal-body rod protein FlgG	CDS	-2.70715	1.19e-27	1.7e-25	110.912	111.376	112.71	18.0588	12.4887	20.6867
VC_RS10615	VC2196	flgF	flagellar basal-body rod protein FlgF	CDS	-2.73928	1.6e-25	1.79e-23	126.623	124.98	125.26	20.3	12.1731	23.8825
VC_RS10620	VC2197	flgE	flagellar hook protein FlgE	CDS	-2.4815	2.23e-37	1.6e-34	484.957	475.442	486.503	90.1214	77.2313	91.6864
VC_RS10625	VC2198	flgD	flagellar hook assembly protein FlgD	CDS	-2.58457	2.55e-31	6.52e-29	273.187	260.788	262.44	48.0562	36.1134	48.5424
VC_RS10630	VC2199	flgC	flagellar basal body rod protein FlgC	CDS	-2.52535	2.79e-31	6.64e-29	139.587	130.663	150.264	26.808	19.7023	26.4738
VC_RS10635	VC2200	flgB	flagellar basal body rod protein FlgB	CDS	-2.7212	2.43e-29	4.35e-27	168.977	164.268	178.514	27.8424	19.2064	30.4902
[truncated: 1,490 more rows]
