# Supplementary material for: Quantitative input–output dynamics of a c-di-GMP signal transduction cascade in Vibrio cholerae
Source: PLoS Biol. 2022 Mar 18;20(3):e3001585. doi: 10.1371/journal.pbio.3001585 (PMC8967002; doi:10.1371/journal.pbio.3001585)
Supplement: S9 Data — (XLSX) [file pbio.3001585.s019.xlsx]

## Sheet: DeltavpvC
Locustag	VC_ID	Gene	Description	FeatureType	logFC	PValue	FDR	WT-1	WT-2	WT-3	∆vpvC-1	∆vpvC-2	∆vpvC-3
VC_RS00005	VC0002	mioC	FMN-binding protein MioC	CDS	0.190347	0.0173065	0.198581	90.413	94.8001	88.4858	104.336	103.32	104.65
VC_RS00010	VC0003	mnmE	tRNA uridine-5-carboxymethylaminomethyl(34) synthesis GTPase MnmE	CDS	0.0748525	0.149034	0.480379	180.324	184.416	193.163	196.568	193.608	197.405
VC_RS00015	VC0004	yidC	membrane protein insertase YidC	CDS	0.0778959	0.465868	0.772133	1122.71	928.617	1070.69	1110.62	1104.04	1080.6
VC_RS00020	VC0005	yidD	membrane protein insertion efficiency factor YidD	CDS	0.00173174	0.991211	0.997159	85.5487	73.7484	77.6096	76.6751	84.0481	76.5238
VC_RS00025	VC0006	rnpA	ribonuclease P protein component	CDS	-0.0776595	0.549096	0.819025	282.087	221.516	254.926	247.543	237.5	233.796
VC_RS00030	VC0007	rpmH	50S ribosomal protein L34	CDS	-0.0193385	0.865008	0.956727	139.364	109.225	113.732	119.765	112.404	125.403
VC_RS00035	VC0008		amino acid ABC transporter ATP-binding protein	CDS	0.123798	0.316015	0.667848	17.9127	19.7444	18.1106	22.035	18.6774	20.0481
VC_RS00040	VC0009		amino acid ABC transporter permease	CDS	-0.135451	0.170651	0.509432	16.1369	16.3635	17.2739	17.1336	14.8994	13.3036
VC_RS00045	VC0010		amino acid ABC transporter substrate-binding protein	CDS	-0.123018	0.28671	0.643524	40.1878	35.4768	40.109	32.7329	35.2323	38.3175
VC_RS00050	VC0012	dnaA	chromosomal replication initiator protein DnaA	CDS	-0.0604932	0.425189	0.745012	371.419	327.721	389.623	347.318	350.498	346.228
VC_RS00055	VC0013	dnaN	DNA polymerase III subunit beta	CDS	-0.0440981	0.459269	0.768829	274.752	253.747	276.973	266.381	261.271	253.585
VC_RS00060	VC0014	recF	DNA replication/repair protein RecF	CDS	-0.0905476	0.20131	0.547714	174.147	167.422	161.814	161.065	158.8	152.936
VC_RS00065	VC0015	gyrB	DNA topoisomerase (ATP-hydrolyzing) subunit B	CDS	0.0567322	0.407523	0.733384	890.116	825.432	913.5	920.698	904.621	909.169
VC_RS00070	VC0015a		hypothetical protein	CDS	-0.0491815	0.712619	0.890755	26.2128	30.6083	29.1836	27.9594	26.8699	28.2378
VC_RS00075	VC0018		Hsp20 family protein	CDS	-0.124228	0.447629	0.762283	27.5254	26.5062	20.3744	22.5039	23.8985	21.9751
VC_RS00080	VC0019		valine--pyruvate transaminase	CDS	-0.268889	0.0123629	0.175901	196.654	186.76	185.978	152.924	158.715	160.941
VC_RS00085	VC0020	glyS	glycine--tRNA ligase subunit beta	CDS	0.116671	0.137977	0.463599	783.875	761.196	816.599	870.704	853.088	836.796
VC_RS00090	VC0021	glyQ	glycine--tRNA ligase subunit alpha	CDS	0.0392205	0.586569	0.837288	436.777	450.199	463	465.677	462.859	458.624
VC_RS00095	VC0022		TMEM165/GDT1 family protein	CDS	-0.0997396	0.214041	0.565093	61.9611	57.9709	55.2175	54.5975	53.4852	55.401
VC_RS00100	VC0023		hypothetical protein	CDS	0.153458	0.376395	0.718777	8.30008	9.0157	5.61033	10.1438	7.4285	8.04148
VC_RS00105	VC0024	tusA	sulfurtransferase TusA	CDS	-0.0866276	0.552123	0.819486	14.9015	13.9293	13.2876	11.3798	12.6921	15.5642
VC_RS00110	VC0025		hypothetical protein	CDS	0.144779	0.265171	0.623428	36.4045	30.0223	26.9198	29.7494	35.8266	37.7245
VC_RS00115	VC0026		oxidoreductase	CDS	-0.43251	0.028394	0.249144	107.013	117.339	123.575	86.5632	87.2318	83.9723
VC_RS00120	VC0027	ilvA	threonine ammonia-lyase, biosynthetic	CDS	0.178487	0.0574581	0.315491	318.646	321.139	327.565	374.255	360.77	359.717
VC_RS00125	VC0028	ilvD	dihydroxy-acid dehydratase	CDS	0.1294	0.184015	0.529014	444.614	459.305	474.221	518.527	498.686	490.234
VC_RS00130	VC0029	ilvE	branched-chain-amino-acid transaminase	CDS	0.10668	0.244128	0.602329	313.589	339.802	353.648	369.78	358.86	355.641
VC_RS00135	VC0030	ilvM	acetolactate synthase 2 small subunit	CDS	0.0946426	0.458666	0.768738	54.2015	56.1227	53.0521	57.4957	60.2769	56.698
VC_RS00140	VC0031		acetolactate synthase 2 catalytic subunit	CDS	0.069408	0.418492	0.740634	300.733	298.375	326.974	335.598	321.081	315.026
VC_RS00145	VC0032		YifB family Mg chelatase-like AAA ATPase	CDS	-0.196701	0.301425	0.659597	4.24655	4.91356	3.6418	3.40968	4.03261	3.74281
VC_RS00150	VC0033		acyltransferase	CDS	0.261811	0.0103058	0.166945	29.7259	23.8014	27.2643	33.7984	30.4781	32.6477
VC_RS00155	VC0034		thiol:disulfide interchange protein DsbA/DsbL	CDS	0.107255	0.283736	0.640462	212.598	199.292	198.478	190.942	233.594	232.944
VC_RS00160	VC0035		serine/threonine protein kinase	CDS	-0.0687055	0.341855	0.687285	78.3682	83.3952	82.5802	79.957	77.6384	75.375
VC_RS00165	VC0036	ccoG	cytochrome c oxidase accessory protein CcoG	CDS	-0.0180789	0.853843	0.952763	85.7418	87.9932	79.6766	87.6287	84.2604	78.4137
VC_RS00170	VC0037		YihD family protein	CDS	-0.038068	0.643579	0.862603	49.8005	54.1844	47.3926	49.5682	50.6836	47.2113
VC_RS00175	VC0039		sporulation protein	CDS	-0.161654	0.121545	0.440863	61.4592	64.868	66.389	55.7056	56.8386	59.6996
VC_RS00180	VC0040		hemolysin III family protein	CDS	-0.038632	0.714259	0.890957	84.8538	80.8257	85.6806	83.7502	79.8882	81.0818
VC_RS00185	VC0041		DUF3157 family protein	CDS	-0.0414564	0.597862	0.843035	79.565	72.351	79.6274	76.2063	76.5347	72.2621
VC_RS00190	VC0042		TrkH family potassium uptake protein	CDS	-0.0287583	0.653708	0.866086	124.27	123.29	116.439	119.253	120.936	116.657
VC_RS00195	VC0043	trkA	Trk system potassium transporter TrkA	CDS	0.0252686	0.625566	0.855434	148.514	144.251	146.755	149.088	149.419	148.786
VC_RS00200	VC0044	rsmB	16S rRNA (cytosine(967)-C(5))-methyltransferase RsmB	CDS	0.00458521	0.93947	0.984176	199.897	203.529	213.537	206.158	209.229	203.52
VC_RS00205	VC0045	fmt	methionyl-tRNA formyltransferase	CDS	-0.0178627	0.766035	0.91543	202.715	188.789	206.844	201.342	194.796	194.848
VC_RS00210	VC0046	def	peptide deformylase	CDS	0.104441	0.134382	0.459977	233.136	220.208	217.72	234.202	246.032	241.244
VC_RS00215	VC0047		LysM peptidoglycan-binding domain-containing protein	CDS	-0.127477	0.201535	0.547833	18.4918	17.6708	18.6027	17.1763	17.1917	15.7865
VC_RS00220	VC0048	dprA	DNA-processing protein DprA	CDS	-0.160003	0.168718	0.507571	40.3036	43.2303	40.6995	36.8671	35.5719	38.7251
VC_RS00225	VC0049		DUF494 domain-containing protein	CDS	-0.0640374	0.508738	0.797758	186.887	194.965	181.598	171.763	181.892	185.325
VC_RS00230	VC0050		topoisomerase DNA-binding C4 zinc finger domain-containing protein	CDS	-0.156625	0.202056	0.548416	56.7494	54.0491	55.1191	48.3748	49.0705	51.3988
VC_RS00235	VC0051		5-(carboxyamino)imidazole ribonucleotide synthase	CDS	0.303301	0.00952204	0.16548	311.311	262.717	308.076	373.743	368.666	346.117
VC_RS00240	VC0052	purE	5-(carboxyamino)imidazole ribonucleotide mutase	CDS	0.283414	0.0152513	0.190543	204.452	165.258	184.649	239.189	228.755	206.855
VC_RS00245	VC0054		threonylcarbamoyl-AMP synthase	CDS	-0.0762743	0.398098	0.727107	31.5789	30.9239	32.1856	31.9657	27.9736	29.8684
VC_RS00250	VC0055	hemF	oxygen-dependent coproporphyrinogen oxidase	CDS	-0.00853678	0.914745	0.9758	62.4243	57.5652	61.6645	64.102	57.3904	59.1067
VC_RS00255	VC0056	aroE	shikimate dehydrogenase	CDS	-0.109746	0.150269	0.480379	81.6882	84.6574	82.088	78.4226	71.8229	79.9701
VC_RS00260	VC0057		DUF1488 domain-containing protein	CDS	-0.115591	0.318204	0.668725	22.6225	22.2688	23.3272	19.8188	23.8985	19.2699
VC_RS00265	VC0058		gamma carbonic anhydrase family protein	CDS	-0.203103	0.0722436	0.351402	41.9251	38.9478	38.5834	34.3525	35.3596	34.0929
VC_RS00300	VC0060	crcB	fluoride efflux transporter CrcB	CDS	-0.180978	0.130721	0.456567	23.356	20.1952	20.522	18.1139	18.7198	19.7146
VC_RS00305	VC0061	thiC	phosphomethylpyrimidine synthase ThiC	CDS	0.185965	0.108473	0.416253	1396.38	1465.55	1398.35	1539.17	1697.26	1609.96
VC_RS00310	VC0062		thiamine phosphate synthase	CDS	0.143655	0.206541	0.554961	937.716	973.921	941.749	1007.73	1084.52	1059.88
VC_RS00315	VC0063	thiF	thiazole biosynthesis adenylyltransferase ThiF	CDS	0.167977	0.122181	0.441381	475.768	486.262	485.048	524.792	569.235	531.738
VC_RS00320	VC0064	thiS	sulfur carrier protein ThiS	CDS	0.162337	0.127266	0.452894	102.535	110.983	110.435	120.106	125.902	116.509
VC_RS00325	VC0065		thiazole synthase	CDS	0.094773	0.32029	0.668725	415.853	434.782	456.356	456.044	473.429	466.221
VC_RS00330	VC0066	thiH	2-iminoacetate synthase ThiH	CDS	0.14532	0.145743	0.475193	462.527	488.516	516.052	536.683	552.553	533.295
VC_RS00335	VC0067		aminopeptidase P family protein	CDS	-0.114015	0.133552	0.458855	417.436	422.205	442.675	386.871	392.564	405.409
VC_RS00340	VC0068		LysR family transcriptional regulator	CDS	-0.265795	0.00813624	0.155763	42.3497	40.4354	42.3236	33.7558	34.3409	35.9458
VC_RS00345	VC0069		multidrug effflux MFS transporter	CDS	0.00212466	0.983686	0.994801	22.1979	24.4325	22.7366	25.0611	21.3092	23.0868
VC_RS00350	VC0070		hypothetical protein	CDS	-0.101977	0.206646	0.554961	94.4279	84.0714	93.604	84.7305	81.4163	87.3816
VC_RS00355	VC0071	asnC	transcriptional regulator AsnC	CDS	-0.127277	0.119577	0.438173	88.9074	74.7402	82.2849	76.803	75.8131	72.5957
VC_RS00360	VC0072		EAL domain-containing protein	CDS	-0.195006	0.040004	0.278972	119.019	106.025	114.421	102.077	100.009	94.4967
VC_RS00365	VC0073		class I SAM-dependent methyltransferase	CDS	-0.0173412	0.82582	0.941995	69.7593	67.0768	75.6411	71.9442	71.0589	66.9259
VC_RS00370	VC0074		hypothetical protein	CDS	-0.106637	0.396806	0.725661	31.6175	28.1741	31.6935	26.8938	28.1858	29.8684
VC_RS00375	VC0075		DMT family transporter	CDS	-0.0527185	0.452702	0.763396	102.651	113.192	105.12	110.644	99.1174	99.6847
VC_RS00380	VC0076	uspA	universal stress protein UspA	CDS	0.213607	0.360488	0.704448	136.469	185.318	148.723	190.601	187.028	167.945
VC_RS00385	VC0078	ftnA	non-heme ferritin	CDS	-0.0580429	0.527411	0.808246	286.025	314.197	280.96	284.538	277.996	283.898
VC_RS00390	VC0079	uspB	universal stress protein UspB	CDS	-0.153825	0.0955228	0.392703	89.6795	86.9564	80.3656	72.1573	79.1241	79.7478
VC_RS00395	VC0080		NAD(P)/FAD-dependent oxidoreductase	CDS	0.204503	0.0295844	0.252774	57.0582	51.119	55.3651	62.7807	64.1822	61.5155
VC_RS00400	VC0081		DMT family transporter	CDS	0.00527742	0.949394	0.98524	39.0297	38.9027	41.2901	37.2507	41.0902	41.2821
VC_RS00405	VC0082	rmuC	DNA recombination protein RmuC	CDS	0.0225115	0.759585	0.914363	63.4667	61.7575	55.8081	62.3119	59.7251	61.886
VC_RS00410	VC0083	ubiE	bifunctional demethylmenaquinone methyltransferase/2-methoxy-6-polyprenyl-1,4-benzoquinol methylase UbiE	CDS	-0.000825294	0.988254	0.995662	174.611	161.967	166.637	169.802	172.893	160.274
VC_RS00415	VC0084		SCP2 domain-containing protein	CDS	-0.00852764	0.906435	0.972292	93.926	83.4403	96.1631	91.9761	88.8873	91.0503
VC_RS00420	VC0085	ubiB	ubiquinone biosynthesis regulatory protein kinase UbiB	CDS	0.0252956	0.654368	0.866086	253.249	253.206	262.701	267.532	255.073	260.144
VC_RS00425	VC0086	tatA	Sec-independent protein translocase subunit TatA	CDS	0.0394318	0.567152	0.82449	110.488	112.245	108.516	115.29	118.219	106.948
VC_RS00430	VC0087	tatB	Sec-independent protein translocase subunit TatB	CDS	0.021768	0.828495	0.943688	183.876	188.067	180.17	197.122	185.797	177.617
VC_RS00435	VC0088	tatC	twin-arginine translocase subunit TatC	CDS	-0.0907489	0.224143	0.57812	53.0433	54.8155	60.4341	53.0631	53.2729	51.6582
VC_RS00440	VC0089		cytochrome-c peroxidase	CDS	-0.209805	0.106185	0.416253	13.3959	11.4049	12.6479	11.4224	9.89051	11.0802
VC_RS00445	VC0090	dinF	MATE family efflux transporter DinF	CDS	-0.296785	0.0139515	0.184987	54.5489	53.1025	56.3986	41.5981	44.104	47.8042
VC_RS00450	VC0091		class I SAM-dependent methyltransferase	CDS	-0.422963	0.04848	0.298724	495.418	467.689	521.466	319.615	350.158	437.464
VC_RS00455	VC0092	lexA	transcriptional repressor LexA	CDS	-0.152971	0.0799566	0.366306	133.226	136.453	134.451	121.001	119.875	122.586
VC_RS00460	VC0093	plsB	glycerol-3-phosphate 1-O-acyltransferase PlsB	CDS	0.00993414	0.894764	0.967459	135.349	130.773	135.534	140.82	136.048	127.589
VC_RS00465	VC0094	ubiA	4-hydroxybenzoate octaprenyltransferase	CDS	-0.110586	0.173834	0.514478	65.6285	59.5036	64.0267	57.8793	57.1782	60.1443
VC_RS00470	VC0095		chorismate lyase	CDS	0.154312	0.099981	0.400371	40.0334	38.0012	34.7939	37.336	43.722	44.5431
VC_RS00475	VC0097	fliL	flagellar basal body-associated protein FliL	CDS	-0.164079	0.0259634	0.237465	46.3646	49.7216	46.2607	39.3818	45.0379	42.6161
VC_RS00480	VC0098		methyl-accepting chemotaxis protein	CDS	-0.137289	0.183089	0.529014	29.4556	28.9855	32.1364	25.4873	30.0536	26.7926
VC_RS00485	VC0099	glpG	rhomboid family intramembrane serine protease GlpG	CDS	-0.0963672	0.270193	0.62816	123.884	125.183	131.597	117.89	121.021	117.139
VC_RS00490	VC0100	glpE	thiosulfate sulfurtransferase GlpE	CDS	-0.0771163	0.449349	0.762403	45.1293	39.2183	43.3078	35.3754	40.9204	44.6914
VC_RS00495	VC0103		TatD family hydrolase	CDS	-0.129573	0.0811793	0.368329	55.514	51.705	52.9537	49.0994	48.6036	48.7306
VC_RS00500	VC0105	hemB	porphobilinogen synthase	CDS	-0.0625126	0.287207	0.643832	164.264	169.315	167.916	165.114	153.791	161.311
VC_RS00505	VC0106		GNAT family N-acetyltransferase	CDS	0.117111	0.434197	0.752747	9.9601	9.42141	8.26786	9.80283	11.0791	9.19026
VC_RS00510	VC0108	polA	DNA polymerase I	CDS	-0.264857	0.0249031	0.23217	615.441	579.259	655.474	507.573	484.423	547.821
VC_RS00515	VC0111		YihA family ribosome biogenesis GTP-binding protein	CDS	-0.0748481	0.281524	0.639357	89.9111	78.7972	90.3559	82.2159	78.9543	84.7876
VC_RS00520	VC0112		cytochrome c4	CDS	0.187035	0.206793	0.554961	280.388	283.363	241.048	332.827	300.833	282.638
VC_RS00525	VC0113		class I SAM-dependent methyltransferase	CDS	0.201564	0.0972755	0.393871	92.3432	92.1405	98.9683	114.608	106.164	105.169
VC_RS00530	VC0114	yihI	Der GTPase-activating protein YihI	CDS	0.105051	0.334122	0.680624	108.866	106.115	108.22	120.447	120.554	106.652
VC_RS00535	VC0115		DUF2489 domain-containing protein	CDS	0.203945	0.0673181	0.340192	148.205	124.958	140.997	161.661	164.064	151.38
VC_RS00540	VC0116	hemN	oxygen-independent coproporphyrinogen III oxidase	CDS	0.1352	0.0570986	0.314989	202.02	176.392	189.324	211.869	208.21	203.483
VC_RS00545	VC0117		heme biosynthesis protein HemY	CDS	0.0227282	0.732331	0.902183	66.0146	70.4126	71.5072	73.2655	67.4932	70.4463
VC_RS00550	VC0118		uroporphyrinogen-III C-methyltransferase	CDS	-0.0614225	0.388544	0.723343	92.8451	88.5793	99.2635	92.3597	89.906	86.7146
VC_RS00555	VC0119		uroporphyrinogen-III synthase	CDS	0.112017	0.160251	0.497384	50.1093	43.1401	43.2586	47.9912	50.4713	49.1383
VC_RS00560	VC0120	hemC	hydroxymethylbilane synthase	CDS	0.0425579	0.437496	0.754812	137.743	134.965	130.859	137.836	142.585	135.26
VC_RS00565	VC0122		class I adenylate cyclase	CDS	-0.204421	0.00305203	0.0984827	640.689	621.633	628.111	538.687	538.715	563.274
VC_RS00570	VC0123	cyaY	iron donor protein CyaY	CDS	0.271032	0.0135724	0.181729	36.0571	38.2266	28.5438	41.0866	40.1988	42.8755
VC_RS00575	VC0124		lipoprotein	CDS	-0.0175477	0.887602	0.96496	58.7955	60.0896	56.8908	59.4989	58.0696	56.1051
VC_RS00580	VC0125	lysA	diaminopimelate decarboxylase	CDS	-0.0715813	0.304491	0.660621	436.7	458.764	467.528	440.914	437.56	418.528
VC_RS00585	VC0126	dapF	diaminopimelate epimerase	CDS	-0.0741029	0.250607	0.60743	207.348	228.368	227.563	210.036	213.813	206.188
VC_RS00590	VC0127		DUF484 family protein	CDS	0.0127635	0.856964	0.954553	76.631	82.4486	88.4366	89.3336	79.2939	81.0448
VC_RS00595	VC0128	xerC	tyrosine recombinase XerC	CDS	-0.013721	0.835515	0.946677	144.267	145.649	144.983	151.432	144.41	134.963
VC_RS00600	VC0129	yigB	5-amino-6-(5-phospho-D-ribitylamino)uracil phosphatase YigB	CDS	-0.0566031	0.511209	0.799182	62.9648	67.3022	66.2413	61.1185	61.6777	66.1106
VC_RS00605	VC0130		sensor domain-containing phosphodiesterase	CDS	0.0477547	0.618141	0.853868	168.434	177.519	183.172	191.539	182.359	173.022
VC_RS00610	VC0131		DTW domain-containing protein	CDS	0.0479206	0.62676	0.856739	28.9152	26.1906	26.6245	26.9365	28.865	28.7196
VC_RS00615	VC0132		COG3650 family protein	CDS	0.0657906	0.314895	0.667055	87.7878	80.7356	80.0211	81.8323	85.1942	93.1255
VC_RS00620	VC0134		Cof-type HAD-IIB family hydrolase	CDS	0.0528001	0.447905	0.762283	152.065	156.332	147.444	165.284	149.546	158.013
VC_RS00625	VC0135		alpha/beta fold hydrolase	CDS	-0.124614	0.112653	0.425421	86.205	92.5011	82.2849	77.1866	79.6759	82.5271
VC_RS00630	VC0136	rhtB	homoserine/homoserine lactone efflux protein	CDS	-0.117905	0.353117	0.696483	58.8341	52.5615	53.2982	51.1452	50.0044	50.6576
VC_RS00635	VC0137		HDOD domain-containing protein	CDS	-0.0563261	0.646532	0.863654	92.1888	89.9316	88.3382	85.6255	83.1992	91.2726
VC_RS00640	VC0139		DNA starvation/stationary phase protection protein	CDS	0.0830145	0.446041	0.761676	22.4681	24.0719	21.7031	25.2316	24.4079	22.6792
VC_RS00645	VC0140		DUF2500 domain-containing protein	CDS	0.213623	0.184208	0.529014	9.45823	7.48303	7.03752	10.1438	8.6595	9.11615
VC_RS00650	VC0142		DUF4145 domain-containing protein	CDS	-0.0856612	0.576689	0.830362	24.8616	27.4979	18.3074	22.5891	22.4977	21.6045
VC_RS00655	VC0143		hypothetical protein	CDS	-0.608787	0.00566982	0.128637	6.29262	6.17575	7.38202	4.77355	3.56568	4.63219
VC_RS00660	VC0144		lysoplasmalogenase	CDS	0.00995683	0.915544	0.976362	79.2561	70.4577	71.1134	82.3011	67.3658	72.7439
VC_RS00665	VC0145		DUF1145 domain-containing protein	CDS	-0.0319561	0.824971	0.941995	11.0024	10.1427	9.64584	10.0159	10.4423	9.70907
VC_RS00670	VC0146	rsmD	16S rRNA (guanine(966)-N(2))-methyltransferase RsmD	CDS	-0.0715458	0.491239	0.788523	39.9176	40.5706	33.1207	37.3786	35.1898	35.6123
VC_RS00675	VC0147	ftsY	signal recognition particle-docking protein FtsY	CDS	0.0700454	0.266938	0.625418	153.648	150.743	149.953	165.028	161.092	150.861
VC_RS00680	VC0148	ftsE	cell division ATP-binding protein FtsE	CDS	-0.0326204	0.578169	0.830855	78.098	76.5884	77.9049	77.4849	74.2001	75.7085
VC_RS00685	VC0149	ftsX	permease-like cell division protein FtsX	CDS	0.0249731	0.697578	0.883978	96.7442	92.2757	105.022	103.313	99.7965	96.0531
VC_RS00690	VC0150	rpoH	RNA polymerase sigma factor RpoH	CDS	-0.126298	0.111697	0.42315	462.257	475.353	479.536	424.079	422.108	452.139
VC_RS00695	VC0151	sthA	Si-specific NAD(P)(+) transhydrogenase	CDS	0.184387	0.0263387	0.237465	150.791	158.631	145.081	178.667	178.539	159.31
VC_RS00700	VC0152	fabR	HTH-type transcriptional repressor FabR	CDS	-0.15564	0.0678385	0.340192	54.1629	56.7989	59.6959	53.6598	47.2877	52.214
VC_RS00705	VC0153		YijD family membrane protein	CDS	-0.0174662	0.861503	0.956179	25.3635	22.7646	22.9827	23.2284	23.6863	23.3833
VC_RS00710	VC0154	trmA	tRNA (uridine(54)-C5)-methyltransferase TrmA	CDS	0.227894	0.0148843	0.189479	68.0607	59.4135	67.9638	81.4487	72.6719	74.7821
VC_RS00715	VC0156	btuB	TonB-dependent vitamin B12 receptor	CDS	0.20788	0.0530903	0.30991	1048.4	974.327	1040.37	1263.97	1142.21	1131.7
VC_RS00720	VC0157		S8 family peptidase	CDS	-0.169775	0.152275	0.483463	82.5761	81.3216	77.6096	71.7311	69.7854	73.1886
VC_RS00725	VC0158		glutamate racemase	CDS	0.0154115	0.823171	0.940917	82.6148	80.7807	81.0054	82.2159	85.1942	79.6366
VC_RS00730	VC0159		RNA-binding protein	CDS	0.022858	0.836672	0.946677	94.2735	100.976	85.9759	95.471	98.9051	91.3838
VC_RS00760	VC0161	ilvY	HTH-type transcriptional activator IlvY	CDS	-0.168844	0.113229	0.426246	52.6186	43.5008	49.2627	44.8799	41.9392	42.542
VC_RS00765	VC0162	ilvC	ketol-acid reductoisomerase	CDS	-0.169248	0.00575189	0.128637	207	221.2	217.72	195.375	188.217	190.809
VC_RS00770	VC0163		accessory factor UbiK family protein	CDS	0.22956	0.01583	0.192754	47.2139	44.0417	40.0105	47.565	55.6925	50.7317
VC_RS00775	VC0164	vexB	multidrug efflux RND transporter permease subunit VexB	CDS	-0.11483	0.0925883	0.388134	1218.22	1321.34	1405.09	1197.99	1231.43	1213.37
VC_RS00780	VC0165	vexA	multidrug efflux RND transporter periplasmic adaptor subunit VexA	CDS	-0.145137	0.0510544	0.305539	613.936	670.543	673.289	565.921	605.953	598.479
VC_RS00785	VC0166	vexR	TetR family transcriptional regulator VexR	CDS	-0.0880864	0.287202	0.643832	204.066	245.317	211.962	201.001	206.979	214.155
VC_RS00790	VC0167	rep	DNA helicase Rep	CDS	-0.0392718	0.567615	0.82449	103.693	105.574	110.533	104.038	106.291	100.871
VC_RS00795	VC0168		cytochrome c5 family protein	CDS	0.198451	0.05452	0.311792	115.583	108.684	100.592	123.558	132.27	117.028
VC_RS00830	VC0170		ABC transporter ATP-binding protein	CDS	-0.0197533	0.762073	0.91543	111.53	99.0825	116.242	111.496	102.471	108.43
VC_RS00835	VC0171		ABC transporter substrate-binding protein	CDS	-0.112018	0.0952083	0.392703	255.565	266.594	279.828	257.132	236.396	248.508
VC_RS00840	VC0172		ABC transporter permease subunit	CDS	-0.20397	0.0740964	0.354248	51.5377	42.6443	51.1328	43.5586	37.7792	44.8025
VC_RS00845	VC0173		ABC transporter permease	CDS	-0.135314	0.246682	0.604877	54.1629	42.3287	51.2804	46.8405	40.5384	47.1742
VC_RS00850	VC0174		SPOR domain-containing protein	CDS	-0.0139198	0.890476	0.965618	36.1343	32.3213	31.2505	34.0115	33.6192	31.2024
VC_RS00855	VC0175		deoxycytidylate deaminase	CDS	-0.0434889	0.66216	0.869234	481.791	529.898	516.397	506.508	479.414	496.756
VC_RS00865	VC0176		helix-turn-helix transcriptional regulator	CDS	0.0910132	0.458401	0.768654	12.7397	15.1464	11.5159	13.2551	14.6872	14.0448
VC_RS00870	VC0177	vspR	transcriptional regulator VspR	CDS	-0.390934	0.0122967	0.175901	12.0448	13.794	11.6144	8.7373	8.57461	11.1914
VC_RS00880	VC0178	capV	cGAMP-activated phospholipase CapV	CDS	-0.0192855	0.865935	0.957097	374.083	425.316	394.298	410.483	390.442	376.912
VC_RS00885	VC0179	dncV	cyclic AMP-GMP synthase	CDS	0.132007	0.196247	0.540865	574.211	650.573	600.749	687.945	673.701	638.797
VC_RS00890	VC0180		ThiF family adenylyltransferase	CDS	0.102374	0.247312	0.605279	427.242	464.849	427.419	493.935	471.858	450.768
VC_RS00895	VC0181		Mov34/MPN/PAD-1 family protein	CDS	0.11859	0.317171	0.667924	51.9238	54.4548	55.562	55.1942	60.3618	60.2185
VC_RS00900	VC0182		hypothetical protein	CDS	-0.284162	0.00987642	0.166341	36.752	38.3167	33.662	28.6413	28.0585	32.5736
VC_RS00905	VC0183		hypothetical protein	CDS	-0.232076	0.0399113	0.278972	35.1306	40.3903	32.1364	31.369	28.2707	32.0177
VC_RS00910	VC0184		hypothetical protein	CDS	-0.189868	0.0686637	0.340611	22.4295	24.0719	24.213	18.9237	21.9459	21.0857
VC_RS00915	VC0185		site-specific integrase	CDS	-0.287111	0.00875196	0.160677	22.8156	20.8263	21.3586	18.0713	17.319	17.8988
VC_RS00920	VC0186	gorA	glutathione-disulfide reductase	CDS	-0.00658987	0.9066	0.972292	845.334	870.781	860.497	866.698	862.045	836.129
VC_RS00925	VC0187		23S rRNA (adenine(2030)-N(6))-methyltransferase RlmJ	CDS	0.0327557	0.531685	0.808809	140.831	151.148	147.837	145.764	153.451	150.676
VC_RS00930	VC0188	prlC	oligopeptidase A	CDS	0.0486241	0.659471	0.868299	318.26	344.355	357.437	349.449	351.134	354.381
VC_RS00935	VC0190	uvrD	DNA helicase II	CDS	-0.00998325	0.862075	0.956179	190.091	181.531	187.602	188.896	182.529	183.953
VC_RS00940	VC0191		LysE family translocator	CDS	0.0813486	0.625012	0.855434	5.98378	6.76177	6.84067	7.84226	6.87666	6.00332
VC_RS00945	VC0192		AraC family transcriptional regulator	CDS	-0.0309152	0.81237	0.939456	30.691	27.4979	27.0674	26.9791	27.6765	28.8307
VC_RS00950	VC0194	ggt	gamma-glutamyltransferase	CDS	-0.0294106	0.946649	0.984886	269	260.599	263.44	267.958	251.762	257.327
VC_RS00955	VC0195	rarD	EamA family transporter RarD	CDS	-0.0840306	0.327997	0.674756	31.2315	30.5181	32.4809	31.369	28.0585	29.4607
VC_RS00960	VC0196	recQ	ATP-dependent DNA helicase RecQ	CDS	0.0932081	0.242554	0.600916	173.954	160.84	177.808	187.063	181.213	178.543
VC_RS00965	VC0197		DUF3630 family protein	CDS	0.209005	0.135336	0.461253	9.45823	6.40115	8.90764	9.41924	9.80561	9.44967
VC_RS00970	VC0198		hypothetical protein	CDS	-0.12718	0.441084	0.758809	12.8169	9.96235	8.16943	9.41924	8.06522	10.932
VC_RS00975	VC0199		ABC transporter ATP-binding protein	CDS	-0.118014	0.333445	0.679802	32.351	29.3912	35.0892	27.7036	29.6715	31.7953
VC_RS00980	VC0200	fhuA	TonB-dependent siderophore receptor FhuA	CDS	-0.349852	0.00125405	0.0720364	155.231	151.689	149.757	116.995	115.333	125.996
VC_RS00985	VC0201		ABC transporter ATP-binding protein	CDS	-0.346369	0.0249823	0.232303	11.6587	12.4867	12.9924	10.8683	8.87175	9.44967
VC_RS00990	VC0202		iron-siderophore ABC transporter substrate-binding protein	CDS	-0.307527	0.068693	0.340611	11.2341	11.4499	12.2049	9.97331	7.93788	10.2279
VC_RS00995	VC0203	fhuB	Fe(3+)-hydroxamate ABC transporter permease FhuB	CDS	-0.0123204	0.927126	0.982125	20.9239	18.4822	18.7995	19.3073	18.7623	19.6775
VC_RS01000	VC0204		MurR/RpiR family transcriptional regulator	CDS	-0.310335	0.0409496	0.283558	14.5155	15.2816	15.0593	12.7437	12.0978	11.3396
VC_RS01005	VC0206	murQ	N-acetylmuramic acid 6-phosphate etherase	CDS	-0.133106	0.487498	0.785791	4.55539	3.51612	3.69101	3.06871	3.94771	3.74281
VC_RS01010	VC0207	murP	PTS N-acetylmuramic acid transporter subunit IIBC	CDS	-0.0897924	0.316968	0.667924	25.9426	25.1538	23.7701	23.8251	23.474	23.0868
VC_RS01015	VC0208		TIGR00645 family protein	CDS	-0.0317715	0.675154	0.874322	53.5838	47.6029	49.9024	51.9124	47.1179	48.8047
VC_RS01020	VC0209		YicC family protein	CDS	0.0355768	0.559133	0.823742	213.061	202.763	207.878	214.213	211.733	213.34
VC_RS01025	VC0210	rph	ribonuclease PH	CDS	0.0181382	0.800214	0.933757	141.41	138.121	147.936	148.023	144.325	140.522
VC_RS01030	VC0211	pyrE	orotate phosphoribosyltransferase	CDS	-0.0822886	0.372425	0.716458	52.6186	53.5533	55.2667	51.614	49.4526	51.3988
VC_RS01035	VC0212	lpxN	lipid A biosynthesis myristoyltransferase LpxN	CDS	0.152632	0.0930738	0.38835	69.8365	56.9341	68.4559	74.4589	74.1152	68.4823
VC_RS01040	VC0213		LpxL/LpxP family Kdo(2)-lipid IV(A) lauroyl/palmitoleoyl acyltransferasee	CDS	0.103948	0.195685	0.540865	79.6422	72.5313	75.4934	76.2489	89.906	78.5619
VC_RS01045	VC0214	slmA	nucleoid occlusion factor SlmA	CDS	0.126466	0.179732	0.524828	31.2701	28.3093	29.8234	31.9231	32.2609	33.4259
VC_RS01055	VC0215	coaBC	bifunctional phosphopantothenoylcysteine decarboxylase/phosphopantothenate--cysteine ligase CoaBC	CDS	0.130161	0.0963765	0.392703	126.972	111.614	128.447	134.213	141.099	126.403
VC_RS01060	VC0216		methyl-accepting chemotaxis protein	CDS	-0.0194605	0.866686	0.957203	129.481	162.192	143.113	145.039	145.216	138.669
VC_RS01065	VC0217	radC	DNA repair protein RadC	CDS	-0.00641379	0.968046	0.990518	8.57032	9.06078	10.4825	9.67496	9.33868	8.93086
VC_RS01070	VC0218	rpmB	50S ribosomal protein L28	CDS	0.0981108	0.299947	0.658351	2382.97	2195.77	2211.75	2469.72	2355.47	2443.2
VC_RS01075	VC0219	rpmG	50S ribosomal protein L33	CDS	0.108409	0.207536	0.555707	1129	977.212	984.564	1123.92	1113.13	1095.01
VC_RS01080	VC0220		hypothetical protein	CDS	-0.0605143	0.489158	0.786766	44.5502	42.1484	46.3099	45.6897	41.4722	40.3927
VC_RS01085	VC0221	mutM	bifunctional DNA-formamidopyrimidine glycosylase/DNA-(apurinic or apyrimidinic site) lyase	CDS	-0.0215126	0.779811	0.921665	58.2936	53.1926	63.0917	56.6007	58.4516	56.9203
VC_RS01090	VC0222	coaD	pantetheine-phosphate adenylyltransferase	CDS	-0.0204578	0.808881	0.93806	59.6448	52.6968	58.2195	58.476	54.0794	55.6233
VC_RS01095	VC0223		glycosyltransferase family 9 protein	CDS	0.0906671	0.212352	0.563125	80.2212	72.1256	80.2179	88.4385	79.6335	79.5995
VC_RS01100	VC0224		glycosyltransferase family 2 protein	CDS	0.116455	0.188817	0.532675	41.7706	37.6405	35.3845	42.7062	41.4722	40.3556
VC_RS01105	VC0225		glycosyltransferase family 9 protein	CDS	0.15165	0.0427989	0.290189	64.2002	64.1467	72.1961	74.9703	73.9029	73.8556
VC_RS01110	VC0227		3-deoxy-D-manno-octulosonic acid kinase	CDS	0.0236442	0.767736	0.91543	100.412	98.0908	108.368	113.798	98.2259	99.907
VC_RS01115	VC0228		WavE lipopolysaccharide synthesis family protein	CDS	-0.000685946	0.992996	0.997734	114.85	114.004	117.719	119.339	118.134	108.949
VC_RS01120	VC0229		WavE lipopolysaccharide synthesis family protein	CDS	-0.0647586	0.406792	0.732863	221.13	224.22	240.506	225.593	217.761	212.377
VC_RS01125	VC0230		glycosyltransferase family 2 protein	CDS	-0.00710038	0.92175	0.980305	229.7	236.842	231.845	232.284	233.212	229.46
VC_RS01130	VC0231		hypothetical protein	CDS	0.0763982	0.254587	0.612126	350.302	368.336	378.698	388.149	396.045	372.799
VC_RS01135	VC0232		HAD hydrolase family protein	CDS	0.0768881	0.458993	0.768829	56.2089	64.5524	67.1764	67.8952	65.1161	65.1471
VC_RS01140	VC0233	waaA	lipid IV(A) 3-deoxy-D-manno-octulosonic acid transferase	CDS	0.00865321	0.906997	0.972292	180.826	178.285	179.334	185.87	181.255	174.578
VC_RS01145	VC0234		glycosyl transferase	CDS	0.129746	0.285114	0.641552	140.638	143.71	125.494	142.311	151.117	155.012
VC_RS01150	VC0235		glycosyltransferase family 9 protein	CDS	0.0304604	0.694584	0.883343	159.477	143.395	133.615	141.587	156.508	147.785
VC_RS01155	VC0236	waaF	lipopolysaccharide heptosyltransferase II	CDS	0.0269134	0.692238	0.882127	189.666	183.334	183.615	189.749	192.122	185.25
VC_RS01160	VC0237		O-antigen ligase family protein	CDS	-0.109234	0.252801	0.609446	169.592	178.466	189.718	163.451	162.62	172.429
VC_RS01165	VC0238		acyltransferase	CDS	-0.0546374	0.46946	0.774962	91.1851	97.5048	94.4406	88.4385	91.986	92.162
VC_RS01170	VC0239		polysaccharide deacetylase family protein	CDS	-0.0491681	0.44921	0.762403	394.273	420.673	412.704	396.205	393.923	396.367
VC_RS01175	VC0240	rfaD	ADP-glyceromanno-heptose 6-epimerase	CDS	-0.044433	0.473251	0.775875	407.746	428.832	428.108	408.948	405.129	412.228
VC_RS01180	VC0241		mannose-1-phosphate guanylyltransferase/mannose-6-phosphate isomerase	CDS	0.0225368	0.782055	0.922964	948.564	956.16	939.485	966.686	940.532	981.765
VC_RS01185	VC0242		phosphomannomutase/phosphoglucomutase	CDS	0.0618154	0.51718	0.803893	846.608	874.568	837.367	870.917	890.868	908.761
VC_RS01190	VC0243	gmd	GDP-mannose 4,6-dehydratase	CDS	0.110355	0.487229	0.785791	1808.34	1879.5	1695.95	1854.69	2002.34	1954.75
VC_RS01195	VC0244		DegT/DnrJ/EryC1/StrS family aminotransferase	CDS	0.0292353	0.766882	0.91543	2030.62	2167.92	2059.44	2082.38	2105.02	2198.66
VC_RS01200	VC0245		glycosyltransferase	CDS	0.00711049	0.952527	0.98524	2102.31	2270.74	2296.05	2238.84	2190.77	2272.4
VC_RS01205	VC0246		ABC transporter permease	CDS	-0.00374132	0.965114	0.990003	1135.41	1146.3	1199.53	1145.1	1166.02	1161.09
VC_RS01210	VC0247		ABC transporter ATP-binding protein	CDS	0.0201504	0.843838	0.95138	903.898	896.341	844.601	861.242	901.268	919.545
VC_RS01215	VC0248		acyl carrier protein	CDS	-0.156857	0.16735	0.505969	539.621	565.51	585.493	507.872	462.732	545.783
VC_RS01220	VC0249		AMP-binding protein	CDS	-0.0517817	0.635203	0.85945	2209.17	2361.08	2383.16	2193.32	2217.85	2297.05
VC_RS01225	VC0250		iron-containing alcohol dehydrogenase	CDS	-0.0345351	0.689521	0.881917	1927.24	1948.43	1989.31	1848.73	1939.98	1937.51
VC_RS01230	VC0251		acyl-CoA reductase	CDS	-0.00918925	0.907654	0.972292	4953.84	5104.33	5195.32	4998.63	5060.72	5097.26
VC_RS01235	VC0252		acetyltransferase	CDS	-0.0359837	0.723309	0.897343	1028.67	1041.27	1037.96	993.58	996.352	1041.39
VC_RS01240	VC_0253		IS200/IS605 family transposase	CDS	-0.128174	0.208228	0.557142	107.206	115.626	107.482	103.441	96.0186	102.76
VC_RS01245	VC0254		ISAs1 family transposase	CDS	-0.13417	0.113559	0.426592	653.274	681.407	716.105	623.715	618.008	626.902
VC_RS01250	VC0255		hypothetical protein	CDS	-0.166249	0.0563725	0.314352	135.774	132.621	126.134	113.5	116.734	121.363
VC_RS01255	VC0257		IS3-like element ISVch4 family transposase	CDS	-0.128193	0.577035	0.830362	3.0884	2.07361	2.80517	2.4294	2.67426	2.22345
VC_RS01260	VC0258		FkbM family methyltransferase	CDS	-0.158604	0.163778	0.501133	370.685	363.558	367.723	332.955	324.477	329.812
VC_RS01265	VC0259		glycosyltransferase	CDS	-0.128934	0.0973676	0.393871	239.12	247.887	268.607	233.35	217.803	239.799
VC_RS01270	VC0260		polysaccharide biosynthesis protein	CDS	-0.0516943	0.408073	0.733384	183.876	186.895	187.405	182.546	178.326	177.654
VC_RS01275	VC0262		SDR family oxidoreductase	CDS	-0.0312791	0.630883	0.857996	84.0431	85.3336	84.6964	84.5174	83.0294	81.0818
VC_RS01280	VC0263		sugar transferase	CDS	-0.125508	0.0739913	0.354248	47.0981	49.4511	47.1957	45.3913	43.1702	43.2091
VC_RS01285	VC0264		MBL fold metallo-hydrolase	CDS	-0.0586868	0.451728	0.763396	84.6222	77.2195	84.4011	75.7801	83.8783	76.7832
VC_RS01290	VC0265		mechanosensitive ion channel family protein	CDS	-0.0267069	0.643472	0.862603	121.451	122.568	119.195	115.29	123.653	117.621
VC_RS01295	VC0266		uracil-DNA glycosylase family protein	CDS	0.152412	0.190144	0.533253	15.4806	16.1381	16.9294	16.7927	21.012	16.1571
VC_RS01300	VC0267		D-2-hydroxyacid dehydrogenase	CDS	-0.0562195	0.522623	0.805322	54.0084	53.8237	53.2982	50.2501	55.6076	49.1383
VC_RS01305	VC0268		YjaG family protein	CDS	0.0767211	0.26033	0.618615	136.044	123.921	128.201	138.731	134.519	136.149
VC_RS01310	VC0269	manA	mannose-6-phosphate isomerase, class I	CDS	-0.0593699	0.396884	0.725661	437.665	425.766	439.624	408.224	421.726	420.566
VC_RS01315	VC0270		ROK family protein	CDS	-0.0603291	0.503772	0.794844	253.944	253.747	245.28	236.205	243.358	242.578
VC_RS01320	VC0271		HlyC/CorC family transporter	CDS	-0.119814	0.129394	0.454593	45.4767	44.8531	45.0303	42.5357	40.8355	41.208
VC_RS01325	VC0273	hupA	DNA-binding protein HU-alpha	CDS	0.0958356	0.428721	0.747599	129.945	135.326	108.466	126.627	138.807	134.037
VC_RS01330	VC0274		DUF1481 domain-containing protein	CDS	-0.153125	0.0828932	0.371044	109.252	111.119	102.561	99.0512	97.6741	93.7184
VC_RS01335	VC0275	purD	phosphoribosylamine--glycine ligase	CDS	0.307864	0.00533106	0.126392	856.028	766.83	820.782	1036.07	1007.05	981.839
VC_RS01340	VC0276	purH	bifunctional phosphoribosylaminoimidazolecarboxamide formyltransferase/IMP cyclohydrolase	CDS	0.332757	0.00697299	0.14201	919.147	801.586	856.068	1115.05	1083.07	1047.21
VC_RS01350	VC0277	zntR	Zn(2+)-responsive transcriptional regulator	CDS	-0.1212	0.300835	0.658709	23.9351	19.7895	21.3094	18.1139	18.4651	23.198
VC_RS01355	VC0278	cadC	lysine decarboxylation/transport transcriptional activator CadC	CDS	-0.191922	0.161446	0.499116	30.5366	28.8052	24.8036	23.5694	26.2332	23.9392
VC_RS01360	VC0280	cadB	cadaverine/lysine antiporter	CDS	-0.347045	0.0752682	0.35502	4.01492	4.28246	4.52764	3.53754	3.77792	2.77931
VC_RS01365	VC0281		lysine decarboxylase CadA	CDS	0.167948	0.244621	0.602567	4.20795	3.96691	5.46269	4.17686	5.81545	5.26217
VC_RS01370	VC0282		methyl-accepting chemotaxis protein	CDS	-0.0114085	0.931794	0.983282	31.9264	29.2559	30.7092	32.9034	27.9736	30.313
VC_RS01375	VC0283		PepSY-associated TM helix domain-containing protein	CDS	-0.207738	0.412833	0.736028	18.5304	13.6137	18.8488	13.4256	15.8333	14.8971
VC_RS01380	VC0284		TonB-dependent siderophore receptor	CDS	-0.0942596	0.634464	0.859395	454.227	343.543	447.35	364.537	381.994	419.825
VC_RS01385	VC0285		bifunctional 4-hydroxy-2-oxoglutarate aldolase/2-dehydro-3-deoxy-phosphogluconate aldolase	CDS	-0.051902	0.635129	0.85945	26.5989	28.6699	30.1679	28.4708	27.0397	26.8667
VC_RS01390	VC0286		GntP family permease	CDS	-0.0898031	0.49601	0.789976	15.3262	16.1832	15.9452	14.5338	14.6872	15.3418
VC_RS01395	VC0287		gluconokinase	CDS	0.0858413	0.749017	0.908634	2.04607	2.70471	2.26382	2.34415	2.12243	2.92754
VC_RS01400	VC0288		phosphogluconate dehydratase	CDS	0.192795	0.295263	0.654352	4.82563	6.53638	5.56112	6.52101	6.79177	6.00332
VC_RS01405	VC0289		LacI family DNA-binding transcriptional regulator	CDS	0.128143	0.26159	0.61949	70.1453	65.4991	65.7984	73.4786	72.587	74.115
VC_RS01410	VC0290	fis	DNA-binding transcriptional regulator Fis	CDS	0.337446	0.0105401	0.167705	165.268	115.807	137.355	179.861	176.841	172.132
VC_RS01415	VC0291	dusB	tRNA dihydrouridine synthase DusB	CDS	0.193116	0.108485	0.416253	632.621	511.01	604.39	710.961	655.066	632.423
VC_RS01420	VC0293	prmA	50S ribosomal protein L11 methyltransferase	CDS	0.107755	0.204969	0.553689	213.524	186.805	196.066	215.236	207.955	219.492
VC_RS01425	VC0295	accC	acetyl-CoA carboxylase biotin carboxylase subunit	CDS	0.122134	0.0681086	0.340192	1170.04	1121.42	1227.33	1308.76	1260.3	1260.59
VC_RS01430	VC0296		acetyl-CoA carboxylase biotin carboxyl carrier protein	CDS	0.160542	0.0274492	0.243238	612.816	588.319	617.727	676.48	688.855	667.628
VC_RS01435	VC0297	aroQ	type II 3-dehydroquinate dehydratase	CDS	0.0818268	0.361495	0.705644	145.966	152.726	150.101	160.127	159.691	155.16
VC_RS01440	VC0298	acs	acetate--CoA ligase	CDS	-0.0855865	0.56211	0.824427	14.8629	13.9743	11.5652	13.042	11.6734	13.4148
VC_RS01445	VC0299		3'-5' exonuclease	CDS	-0.0424001	0.82541	0.941995	4.90284	3.15549	4.77371	4.30472	3.94771	4.22456
VC_RS01450	VC0300		cyclic nucleotide-binding/CBS domain-containing protein	CDS	-0.0573939	0.724825	0.897343	7.52798	6.98717	7.28359	8.14061	7.08891	5.78097
VC_RS01455	VC0302		3-phenylpropionate MFS transporter	CDS	0.00602433	0.942993	0.984176	98.2112	85.1984	91.5862	93.1695	94.5329	88.4933
VC_RS01460	VC0303		hybrid sensor histidine kinase/response regulator	CDS	0.00786048	0.914077	0.975379	54.7033	60.1347	61.7137	60.5644	61.6777	55.2527
VC_RS01465	VC0304	gppA	guanosine-5'-triphosphate,3'-diphosphate diphosphatase	CDS	-0.0832929	0.322661	0.668725	705.314	685.193	751.293	673.667	667.206	680.746
VC_RS01470	VC0305	rhlB	ATP-dependent RNA helicase RhlB	CDS	-0.0117357	0.843492	0.95138	1423.83	1371.56	1380.88	1388.08	1402.08	1352.3
VC_RS01475	VC0306	trxA	thioredoxin TrxA	CDS	0.0466534	0.564209	0.82449	176.888	154.845	137.207	153.478	164.955	166.018
VC_RS01480	VC0307	rho	transcription termination factor Rho	CDS	0.130337	0.196676	0.540865	883.901	783.374	894.258	972.866	935.014	895.865
VC_RS01485	VC0308		hypothetical protein	CDS	-0.302356	0.000384095	0.0543426	59.2973	57.43	57.186	46.7552	48.6036	45.6919
VC_RS01490	VC0309	ubiD	4-hydroxy-3-polyprenylbenzoate decarboxylase	CDS	-0.0748335	0.215879	0.567019	300.424	318.975	337.457	304.953	299.135	304.353
VC_RS01495	VC0311		2Fe-2S iron-sulfur cluster binding domain-containing protein	CDS	-0.037547	0.594669	0.841468	58.255	50.8485	57.7766	57.9645	51.3203	53.3258
VC_RS01500	VC0312	fre	NAD(P)H-flavin reductase	CDS	-0.00503986	0.931127	0.983024	156.929	142.628	152.513	150.196	147.891	152.418
VC_RS01535	VC0315	pssA	CDP-diacylglycerol--serine O-phosphatidyltransferase	CDS	0.0327205	0.699458	0.885	137.318	139.383	135.632	133.446	147.678	140.67
VC_RS01540	VC0317		GNAT family N-acetyltransferase	CDS	-0.0258059	0.862505	0.956179	10.6164	10.6385	8.71078	9.97331	10.2301	9.30144
VC_RS01545	VC0318	murB	UDP-N-acetylmuramate dehydrogenase	CDS	0.0196059	0.775647	0.919171	114.734	107.963	110.238	109.664	114.484	113.359
VC_RS01550	VC0319	birA	bifunctional biotin--[acetyl-CoA-carboxylase] ligase/biotin operon repressor BirA	CDS	-0.0369508	0.553269	0.820167	111.877	106.475	110.632	106.169	106.885	107.615
VC_RS01555	VC0320		type I pantothenate kinase	CDS	0.0966386	0.269274	0.627775	83.0394	68.6996	77.2159	84.2191	79.3363	81.3042
VC_RS01580	VC0321	tuf	elongation factor Tu	CDS	0.263391	0.00365914	0.10281	1592.57	1623.91	1593.19	1938.62	1905.09	1929.33
VC_RS01585	VC0322	secE	preprotein translocase subunit SecE	CDS	0.0900904	0.30012	0.658351	448.204	430.86	434.112	463.716	463.793	470.297
VC_RS01590	VC0323	nusG	transcription termination/antitermination protein NusG	CDS	0.090291	0.349064	0.694636	750.211	734.239	794.207	800.294	803.084	822.417
VC_RS01595	VC0324	rplK	50S ribosomal protein L11	CDS	0.135511	0.156492	0.489721	5599.43	5487.59	5854.58	6362.33	6229.96	6017.73
VC_RS01600	VC0325	rplA	50S ribosomal protein L1	CDS	0.125363	0.297459	0.655218	5874.99	5779.92	6671.28	6947.22	6506.26	6536.35
VC_RS01605	VC0326	rplJ	50S ribosomal protein L10	CDS	0.0910321	0.365453	0.710273	8446.12	8068.19	8776.83	9354.5	8951.29	8632.62
VC_RS01610	VC0327	rplL	50S ribosomal protein L7/L12	CDS	0.132571	0.171955	0.511172	4898.32	4727.07	5126.17	5598.44	5316.21	5256.68
VC_RS01615	VC0328	rpoB	DNA-directed RNA polymerase subunit beta	CDS	0.156621	0.148608	0.480379	7860.18	7759.36	8319.93	8836.65	9005.71	8842.29
VC_RS01620	VC0329	rpoC	DNA-directed RNA polymerase subunit beta'	CDS	0.0626609	0.498076	0.790387	10025.1	10205.4	10989.3	10890.1	10938.8	10776.7
VC_RS01625	VC0330		Rsd/AlgQ family anti-sigma factor	CDS	-0.184037	0.188471	0.532118	164.882	179.773	157.089	146.744	138.51	156.383
VC_RS01630	VC0331	nudC	NAD(+) diphosphatase	CDS	0.0313795	0.693606	0.88304	40.6125	33.9441	35.1384	37.8048	40.2412	34.167
VC_RS01635	VC0332	hemE	uroporphyrinogen decarboxylase	CDS	-0.00769785	0.900645	0.969722	233.715	225.257	230.91	229.684	223.025	233.499
VC_RS01640	VC0333		TetR/AcrR family transcriptional regulator	CDS	-0.118229	0.121957	0.441381	87.9809	90.3824	87.157	80.6815	81.7135	82.2306
VC_RS01645	VC0334		hypothetical protein	CDS	-0.0571718	0.455951	0.766339	64.2388	64.6876	71.9993	63.761	65.583	63.7389
VC_RS01650	VC0335		murein hydrolase activator EnvC	CDS	-0.0961787	0.368311	0.712397	38.1032	43.3655	39.7153	35.0344	38.0763	40.2074
VC_RS01655	VC0336	gpmM	2,3-bisphosphoglycerate-independent phosphoglycerate mutase	CDS	-0.196963	0.123832	0.443761	1630.56	1910.65	1763.66	1541.05	1558.41	1528.4
VC_RS01660	VC0337		DMT family transporter	CDS	-0.0581029	0.576762	0.830362	54.2015	48.5946	49.0166	46.4142	48.1367	51.2876
VC_RS01665	VC0338		SLC13 family permease	CDS	-0.136947	0.393807	0.725661	25.2091	25.1538	21.4079	23.2284	22.7949	19.344
VC_RS01670	VC0339	psd	phosphatidylserine decarboxylase	CDS	0.115364	0.151955	0.483463	121.644	109.27	112.354	130.378	120.639	120.882
VC_RS01675	VC0340	rsgA	small ribosomal subunit biogenesis GTPase RsgA	CDS	-0.139139	0.0147998	0.189479	212.868	201.456	215.161	194.948	196.027	180.655
VC_RS01680	VC0341	orn	oligoribonuclease	CDS	-0.166718	0.0452174	0.294477	66.6323	67.3022	65.7	58.9022	58.5365	60.4037
VC_RS01725	VC0342	queG	tRNA epoxyqueuosine(34) reductase QueG	CDS	0.133602	0.0541018	0.311792	88.2897	87.5875	94.5883	102.844	96.8676	96.9795
VC_RS01730	VC0343	tsaE	tRNA (adenosine(37)-N6)-threonylcarbamoyltransferase complex ATPase subunit type 1 TsaE	CDS	-0.13648	0.279552	0.63898	33.625	34.0343	32.4317	29.0675	28.5679	33.3888
VC_RS01735	VC0344		N-acetylmuramoyl-L-alanine amidase	CDS	0.0334063	0.550672	0.819025	105.121	113.327	111.567	112.86	114.102	110.765
VC_RS01740	VC0345	mutL	DNA mismatch repair endonuclease MutL	CDS	0.103112	0.0942831	0.392481	162.489	165.168	159.698	174.789	181.977	166.722
VC_RS01745	VC0346	miaA	tRNA (adenosine(37)-N6)-dimethylallyltransferase MiaA	CDS	-0.152173	0.0362042	0.27138	515.03	541.753	521.318	439.38	482.513	498.201
VC_RS01750	VC0347	hfq	RNA chaperone Hfq	CDS	-0.10963	0.0845143	0.372281	790.361	810.556	826.983	733.635	754.862	761.717
VC_RS01755	VC0348	hflX	GTPase HflX	CDS	-0.207137	0.0155352	0.19112	1376.31	1385.8	1486.15	1204.13	1219.25	1256.66
VC_RS01760	VC0349	hflK	FtsH protease activity modulator HflK	CDS	-0.117107	0.0918882	0.386103	1065.85	1035.18	1151.59	992.728	986.632	1019.64
VC_RS01765	VC0350	hflC	protease modulator HflC	CDS	-0.0752982	0.320068	0.668725	791.017	821.961	869.946	797.055	742.765	816.785
VC_RS01770	VC0351		DUF2065 domain-containing protein	CDS	-0.0408578	0.706587	0.887884	11.7745	10.6385	12.0081	10.911	11.546	11.0061
VC_RS01775	VC0352		SlyX family protein	CDS	0.0193406	0.819199	0.940094	17.1406	15.9578	16.6341	17.0484	16.47	16.8982
VC_RS01780	VC0353		hypothetical protein	CDS	-0.0260291	0.764524	0.91543	123.806	126.58	124.608	115.162	123.101	129.998
VC_RS01785	VC0354	fkpA	FKBP-type peptidyl-prolyl cis-trans isomerase	CDS	-0.0419595	0.560299	0.824105	768.935	836.116	802.524	746.379	800.792	791.363
VC_RS01790	VC0355		transcriptional regulator	CDS	-0.148614	0.140268	0.467559	324.514	400.838	374.514	336.152	322.736	333.258
VC_RS01795	VC0356	tusD	sulfurtransferase complex subunit TusD	CDS	-0.182163	0.0590933	0.322642	150.907	162.643	149.707	140.308	131.548	136.446
VC_RS01800	VC0357	tusC	sulfurtransferase complex subunit TusC	CDS	-0.220466	0.0370977	0.27138	93.9646	99.0375	104.382	90.3565	82.8171	82.0453
VC_RS01805	VC0358	tusB	sulfurtransferase complex subunit TusB	CDS	-0.374358	0.00290403	0.0963224	79.0631	88.6243	84.8932	65.9347	66.3895	62.516
VC_RS01810	VC0359	rpsL	30S ribosomal protein S12	CDS	0.0822895	0.372476	0.716458	5345.33	4807.13	5370.57	5621.11	5545.44	5267.65
VC_RS01815	VC0360	rpsG	30S ribosomal protein S7	CDS	0.0647644	0.521095	0.805145	4828.06	4494.15	5039.61	5086.81	4999.97	4934.43
VC_RS01820	VC0361	fusA	elongation factor G	CDS	0.0686796	0.53727	0.813289	5071.66	4808.12	5281.24	5410.31	5185.85	5304.04
VC_RS01825	VC0362	tuf	elongation factor Tu	CDS	0.092609	0.136992	0.462251	5116.71	4969.41	5210.47	5523.12	5374.37	5413.21
VC_RS01830	VC0364		bacterioferritin-associated ferredoxin	CDS	-0.152298	0.0634937	0.332395	80.144	75.7319	77.7081	67.2559	73.3086	69.6311
VC_RS01835	VC0365	bfr	bacterioferritin	CDS	-0.132002	0.100492	0.401518	167.044	170.532	183.468	154.714	156.89	163.831
VC_RS01840	VC0366	rpsF	30S ribosomal protein S6	CDS	0.149073	0.188344	0.532118	4862.61	4143.39	4659.33	5168.09	5154.23	4830.63
VC_RS01845	VC0367	priB	primosomal replication protein N	CDS	0.0572756	0.600458	0.844157	4143.25	3834.29	4243.14	4408.25	4101.21	4206.14
VC_RS01850	VC0368	rpsR	30S ribosomal protein S18	CDS	0.0894122	0.413414	0.736397	3496.92	3264.13	3622.5	3811.98	3612.24	3623.22
VC_RS01855	VC0369	rplI	50S ribosomal protein L9	CDS	0.129927	0.411071	0.735459	2817.7	2623.12	2912.5	3074.25	2940.16	3126.1
VC_RS01860	VC0370		YdiY family protein	CDS	-0.0532131	0.656214	0.866086	26.8691	22.5392	22.9335	23.8251	24.2381	21.7528
VC_RS01865	VC0371		replicative DNA helicase	CDS	0.010407	0.865063	0.956727	262.862	243.424	244.492	243.579	251.508	261.144
VC_RS01870	VC0372	alr	alanine racemase	CDS	0.0315092	0.566877	0.82449	153.378	154.259	150.839	160.042	157.272	151.306
VC_RS01875	VC0373		secondary thiamine-phosphate synthase enzyme YjbQ	CDS	-0.148519	0.0965304	0.392703	23.356	23.8465	25.1481	21.5236	21.479	22.2345
VC_RS01880	VC0374	pgi	glucose-6-phosphate isomerase	CDS	-0.209568	0.0954346	0.392703	1001.68	1172.58	1140.37	968.263	957.512	940.668
VC_RS01885	VC0376		MBL fold metallo-hydrolase	CDS	-0.327352	0.000364511	0.0543426	26.5603	25.9201	25.4434	22.2908	19.8659	19.974
VC_RS01890	VC0377		chemotaxis protein CheX	CDS	-0.0656899	0.388509	0.723343	141.372	136.002	131.892	127.479	130.105	133.481
VC_RS01895	VC0378	zur	zinc uptake transcriptional repressor Zur	CDS	-0.0349693	0.656338	0.866086	152.49	143.62	134.254	138.092	138.297	143.709
VC_RS01900	VC0379	dusA	tRNA dihydrouridine(20/20a) synthase DusA	CDS	0.211537	0.0110525	0.172786	69.9909	62.6591	67.4224	80.511	74.3274	76.8573
VC_RS01905	VC0379a	pspG	envelope stress response protein PspG	CDS	0.00540371	0.966442	0.99023	9.34242	8.60999	9.35056	8.69468	9.25378	9.44967
VC_RS01910	VC0381		TIGR04219 family outer membrane beta-barrel protein	CDS	-0.119589	0.249754	0.606534	82.3445	64.9581	79.529	73.3507	62.1022	73.3368
VC_RS01915	VC0382		hypothetical protein	CDS	0.653685	0.0381311	0.274226	0.501865	0.766334	0.541348	1.15077	0.848971	0.852323
VC_RS01920	VC0383		hypothetical protein	CDS	0.250809	0.222518	0.577257	3.66748	2.07361	3.00202	3.49492	3.60813	3.37223
VC_RS01925	VC0384		assimilatory sulfite reductase (NADPH) flavoprotein subunit	CDS	0.267064	0.06292	0.330769	71.9984	69.3758	71.4087	87.4156	86.1705	82.49
VC_RS01930	VC0385	cysI	assimilatory sulfite reductase (NADPH) hemoprotein subunit	CDS	0.205665	0.0956074	0.392703	75.7431	73.0722	77.8557	93.9793	88.9297	78.5249
VC_RS01935	VC0386		phosphoadenylyl-sulfate reductase	CDS	-0.034216	0.737825	0.904748	37.9101	41.7427	45.8669	46.0307	38.9678	37.5393
VC_RS01970	VC0389		sodium:proton antiporter	CDS	0.0584658	0.373874	0.717354	112.456	109.315	109.008	114.309	118.262	111.914
VC_RS01975	VC0390	metH	methionine synthase	CDS	0.0099999	0.868943	0.957689	337.794	332.86	357.634	342.886	354.021	338.52
VC_RS01980	VC0391	lysC	lysine-sensitive aspartokinase 3	CDS	-0.429772	0.00010314	0.0410268	334.86	327.18	359.652	255.342	246.117	256.994
VC_RS01985	VC0392		alanine--glyoxylate aminotransferase family protein	CDS	0.0032638	0.968488	0.990518	86.6683	91.4643	94.7851	94.4481	91.986	87.0851
VC_RS01990	VC0393		oligosaccharyltransferase	CDS	-0.207424	0.00727846	0.145458	105.121	97.5499	98.0824	87.1173	81.7559	91.6062
VC_RS01995	VC0394	uvrA	excinuclease ABC subunit UvrA	CDS	-0.0626182	0.314863	0.667055	363.312	357.292	356.158	341.735	341.286	348.007
VC_RS02000	VC0395	galU	UTP--glucose-1-phosphate uridylyltransferase GalU	CDS	0.227446	0.236774	0.591109	422.764	412.694	399.761	501.905	475.169	469.111
VC_RS02005	VC0396		helix-turn-helix transcriptional regulator	CDS	-0.0905139	0.669351	0.871611	5.86796	7.61827	5.61033	5.54073	6.57952	5.81803
VC_RS02010	VC0397		single-stranded DNA-binding protein	CDS	0.131456	0.0596809	0.324473	346.828	329.298	310.635	346.381	376.221	358.346
VC_RS02015	VC0398	csrD	RNase E specificity factor CsrD	CDS	-0.0788369	0.277139	0.635998	197.812	188.699	174.314	180.542	167.502	182.99
VC_RS02020	VC0399		MSHA biogenesis protein MshI	CDS	-0.06583	0.249587	0.606534	168.202	161.201	171.115	152.754	162.408	163.016
VC_RS02025	VC0400	pilO	type 4a pilus biogenesis protein PilO	CDS	-0.014326	0.8834	0.963025	82.5375	91.9151	96.2615	87.6287	90.373	89.9756
VC_RS02030	VC0401		MSHA biogenesis protein MshK	CDS	0.0705988	0.544612	0.817693	68.2151	79.3832	71.9993	77.8259	76.8319	75.9308
VC_RS02035	VC0402	mshL	pilus (MSHA type) biogenesis protein MshL	CDS	0.0158082	0.848297	0.95208	469.128	516.555	500.895	509.96	497.03	495.941
VC_RS02040	VC0403		AAA family ATPase	CDS	0.00458542	0.943215	0.984176	108.866	114.59	112.256	115.929	111.343	109.505
VC_RS02045	VC0404		tetratricopeptide repeat protein	CDS	0.0516348	0.528722	0.808431	155.694	166.565	157.335	174.277	157.993	164.795
VC_RS02050	VC0405	tadA	GspE/PulE family protein	CDS	-0.0144926	0.850878	0.95208	299.382	334.122	330.075	325.88	316.751	311.283
VC_RS02055	VC0406		type II secretion system F family protein	CDS	0.0622676	0.391494	0.725661	115.854	117.925	120.967	124.325	119.153	126.885
VC_RS02060	VC0407		MSHA biogenesis protein MshF	CDS	-0.0593229	0.562591	0.824427	76.7082	79.5185	75.0997	77.9111	72.3323	71.7804
VC_RS02065	VC0408		prepilin-type N-terminal cleavage/methylation domain-containing protein	CDS	-0.144872	0.196168	0.540865	180.98	203.034	175.692	173.68	162.493	170.057
VC_RS02070	VC0409		type II secretion system protein	CDS	-0.0362381	0.738004	0.904748	954.471	1057.32	947.95	1010.5	948.725	927.105
VC_RS02075	VC0410		type II secretion system protein	CDS	-0.202469	0.0375177	0.27138	207.077	215.475	209.157	193.201	175.992	179.803
VC_RS02080	VC0411		type II secretion system protein	CDS	-0.13854	0.0490869	0.300909	97.8251	103.681	94.4406	89.4188	89.906	89.5309
VC_RS02085	VC0412		type II secretion system protein	CDS	-0.143433	0.0245108	0.230576	126.818	125.003	122.788	115.886	113.974	109.32
VC_RS02090	VC0413		hypothetical protein	CDS	-0.268345	0.00636286	0.134787	46.5963	47.8283	48.3768	40.7457	40.9204	36.9093
VC_RS02095	VC0414		hypothetical protein	CDS	-0.0869211	0.166803	0.505634	472.989	507.719	486.77	464.654	457.086	459.921
VC_RS02100	VC0415		rod shape-determining protein	CDS	-0.0367403	0.506095	0.795705	521.631	537.381	525.944	520.36	510.529	514.21
VC_RS02105	VC0416	mreC	rod shape-determining protein MreC	CDS	0.0538518	0.37533	0.718777	154.768	147.857	153.201	155.524	161.304	156.346
VC_RS02110	VC0417	mreD	rod shape-determining protein MreD	CDS	0.0879406	0.279205	0.63898	81.9585	71.8551	81.9896	83.5797	87.062	80.0072
VC_RS02115	VC0418	maf	septum formation inhibitor Maf	CDS	-0.0706025	0.356168	0.698674	121.799	124.056	126.429	117.932	121.318	115.249
VC_RS02120	VC0419	rng	ribonuclease G	CDS	0.087392	0.20409	0.552287	210.899	210.742	216.835	218.859	239.07	220.418
VC_RS02125	VC0420		TIGR02099 family protein	CDS	-0.0509679	0.411487	0.735459	219.585	216.196	212.799	210.207	208.465	207.411
VC_RS02130	VC0421		carbon-nitrogen hydrolase family protein	CDS	-0.0504587	0.424552	0.745012	88.0967	90.5627	85.8283	85.9239	87.7836	81.7118
VC_RS02135	VC0422	tldD	metalloprotease TldD	CDS	-0.0833856	0.13668	0.462251	219.431	228.548	239.03	213.787	211.988	222.604
VC_RS02140	VC0423	arcA	arginine deiminase	CDS	-0.230544	0.137126	0.462251	65.0495	61.6223	70.1784	57.1974	54.3766	56.1792
VC_RS02145	VC0424	rraB	ribonuclease E inhibitor RraB	CDS	0.190505	0.0958146	0.392703	60.6099	53.5533	61.9105	64.2724	69.9552	66.7035
VC_RS02150	VC0425		hypothetical protein	CDS	0.196741	0.0964625	0.392703	43.0446	37.4602	36.5164	43.5586	47.3726	43.2832
VC_RS02155	VC0426		DUF2061 domain-containing protein	CDS	0.182981	0.0892173	0.378882	13.3573	13.0728	12.8447	14.4059	14.7296	15.453
VC_RS02160	VC0428		universal stress protein	CDS	-0.137659	0.448001	0.762283	263.325	318.074	292.131	277.079	256.771	260.144
VC_RS02165	VC0429		TRAP transporter permease	CDS	0.044585	0.609901	0.84779	367.79	358.509	385.243	386.743	387.81	371.872
VC_RS02170	VC0430		TAXI family TRAP transporter solute-binding subunit	CDS	0.0802203	0.248113	0.605483	1149.08	1141.3	1127.48	1188.83	1234.74	1189.73
VC_RS02175	VC0431	argR	transcriptional regulator ArgR	CDS	-0.017333	0.780701	0.922413	152.22	160.029	149.264	150.367	150.395	155.234
VC_RS02180	VC0432	mdh	malate dehydrogenase	CDS	0.210348	0.00835729	0.157469	385.317	410.079	413.688	491.803	454.242	452.806
VC_RS02185	VC0433		amino acid permease	CDS	-0.0417499	0.753408	0.909373	68.7942	55.1761	58.5148	56.8138	56.5415	63.9613
VC_RS02190	VC0434	ispB	octaprenyl diphosphate synthase	CDS	-0.0984245	0.148117	0.479437	235.182	212.004	228.449	212.593	207.828	210.672
VC_RS02195	VC0435	rplU	50S ribosomal protein L21	CDS	0.0722608	0.427014	0.746077	2885.49	2721.52	2812.75	2981.08	2944.4	2926.77
VC_RS02200	VC0436	rpmA	50S ribosomal protein L27	CDS	0.0721024	0.514342	0.802381	941.615	873.576	977.625	1000.36	962.818	972.76
VC_RS02205	VC0437	cgtA	Obg family GTPase CgtA	CDS	-0.0311958	0.803219	0.935422	605.404	525.435	580.866	570.439	536.465	568.203
VC_RS02210	VC0438		threonine/serine exporter ThrE family protein	CDS	-0.348438	0.0201428	0.210852	179.668	180.765	179.629	142.439	134.604	147.118
VC_RS02215	VC0439		threonine/serine exporter family protein	CDS	-0.445441	0.00908607	0.163213	72.4616	79.6988	72.8851	53.7024	57.3055	54.2522
VC_RS02220	VC0440	folA	type 3 dihydrofolate reductase	CDS	-0.371255	0.00527751	0.126392	69.3346	80.0594	76.5761	60.4792	58.579	55.6233
VC_RS02225	VC0441		symmetrical bis(5'-nucleosyl)-tetraphosphatase	CDS	-0.154719	0.052306	0.306474	82.4989	89.1653	88.5842	76.5473	80.058	77.1537
VC_RS02230	VC0442	apaG	Co2+/Mg2+ efflux protein ApaG	CDS	-0.152567	0.0621113	0.327644	67.25	76.7687	74.1155	64.1872	66.6867	65.3324
VC_RS02235	VC0443	rsmA	16S rRNA (adenine(1518)-N(6)/adenine(1519)-N(6))-dimethyltransferase RsmA	CDS	0.0743937	0.327604	0.674423	276.566	266.008	267.032	281.298	282.113	289.049
VC_RS02240	VC0444	pdxA	4-hydroxythreonine-4-phosphate dehydrogenase PdxA	CDS	0.031022	0.692396	0.882127	273.053	261.455	290.458	287.095	274.218	281.563
VC_RS02245	VC0445	surA	peptidylprolyl isomerase SurA	CDS	0.106723	0.233824	0.589339	265.178	267.586	258.075	276.312	284.533	290.716
VC_RS02250	VC0446	lptD	LPS assembly protein LptD	CDS	0.0320121	0.654123	0.866086	501.093	498.613	521.023	496.705	532.39	525.735
VC_RS02255	VC0447	djlA	co-chaperone DjlA	CDS	-0.0698186	0.368818	0.7128	43.5851	35.5219	40.9456	37.8048	37.9914	38.6139
VC_RS02285	VC0449		methyl-accepting chemotaxis protein	CDS	0.281125	0.00445204	0.113845	53.468	44.0868	46.1622	62.3119	56.8811	55.5492
VC_RS02310	VC0450	mltC	membrane-bound lytic murein transglycosylase MltC	CDS	-0.0399129	0.577163	0.830362	111.684	116.167	116.193	106.766	111.682	116.175
VC_RS02315	VC0451		oxidative damage protection protein	CDS	-0.0565335	0.661836	0.869234	31.2315	27.0471	24.4591	27.0643	25.3418	27.2373
VC_RS02320	VC0452	mutY	A/G-specific adenine glycosylase	CDS	0.0984381	0.405087	0.731692	92.4976	79.6537	87.0094	80.511	96.1884	100.759
VC_RS02325	VC0453	trmB	tRNA (guanosine(46)-N7)-methyltransferase TrmB	CDS	0.25477	0.0155006	0.19112	120.139	101.246	107.433	134.043	130.105	128.256
VC_RS02330	VC0454	glsB	glutaminase B	CDS	0.0763439	0.383007	0.720471	78.0208	70.8183	75.4934	82.3437	77.4261	76.7832
VC_RS02335	VC0455	hemW	radical SAM family heme chaperone HemW	CDS	0.0424524	0.522043	0.805322	81.4566	84.0263	93.1119	87.4156	94.4905	84.38
VC_RS02340	VC0456		XTP/dITP diphosphatase	CDS	0.10278	0.19691	0.540865	54.3559	54.3647	56.8415	58.135	62.0598	57.5874
VC_RS02345	VC0457		DUF4426 domain-containing protein	CDS	0.0319553	0.738348	0.904748	62.8876	62.7042	63.9283	65.338	67.1112	61.3302
VC_RS02350	VC0458		YggU family protein	CDS	-0.0404705	0.611976	0.849175	39.1455	47.2873	42.8157	39.0408	44.8257	41.7638
VC_RS02355	VC0459		YggT family protein	CDS	-0.011232	0.872749	0.958124	91.5711	98.1359	106.498	97.4742	97.8015	98.573
VC_RS02360	VC0460		pyrroline-5-carboxylate reductase	CDS	-0.0191805	0.704924	0.887376	106.164	113.418	111.518	109.152	109.645	107.911
VC_RS02365	VC0461		YggS family pyridoxal phosphate-dependent enzyme	CDS	0.026168	0.677756	0.875417	93.0381	91.1938	103.742	99.6052	95.8064	97.7948
VC_RS02370	VC0462		type IV pilus twitching motility protein PilT	CDS	-0.028884	0.662712	0.869369	84.9311	87.3171	85.9267	83.1535	83.284	86.6034
VC_RS02375	VC0463		PilT/PilU family type 4a pilus ATPase	CDS	0.0653268	0.370083	0.713613	52.4642	53.3279	51.2804	56.004	54.2917	54.0669
VC_RS02380	VC0464		helix-turn-helix transcriptional regulator	CDS	-0.189573	0.0414736	0.28553	27.371	28.0388	29.5281	25.6578	24.1532	24.6432
VC_RS02385	VC0465	tyrS	tyrosine--tRNA ligase	CDS	-0.033542	0.695222	0.883675	14.3611	15.5521	17.8153	15.4288	15.0692	16.0459
VC_RS02390	VC0466	ruvX	Holliday junction resolvase RuvX	CDS	0.00835926	0.947452	0.984886	19.65	18.6625	22.7858	20.5007	20.3329	20.5669
VC_RS02395	VC0467		YqgE/AlgH family protein	CDS	-0.0497291	0.528798	0.808431	79.3333	87.3171	85.5822	84.2617	77.978	81.4154
VC_RS02400	VC0468	gshB	glutathione synthase	CDS	-0.0565766	0.494944	0.789918	137.395	137.264	146.115	127.138	138.34	139.077
VC_RS02405	VC0469	rsmE	16S rRNA (uracil(1498)-N(3))-methyltransferase	CDS	-0.129508	0.0862658	0.374207	87.9809	82.719	91.0449	82.8126	79.4212	77.0426
VC_RS02410	VC0470	xds	extracellular deoxyribonuclease Dns	CDS	-0.107137	0.318246	0.668725	34.8603	33.0876	32.3825	32.1788	32.0487	28.979
VC_RS02415	VC0471		SprT family zinc-dependent metalloprotease	CDS	0.0740055	0.675768	0.874322	14.7471	11.3147	11.7128	13.5961	14.5174	11.7843
VC_RS02420	VC0472	metK	methionine adenosyltransferase	CDS	0.223103	0.0317618	0.262695	550.739	461.378	527.814	602.874	590.926	603.704
VC_RS02425	VC0473	tkt	transketolase	CDS	0.132339	0.0635774	0.332395	842.439	796.131	850.409	918.951	897.787	911.355
VC_RS02430	VC0474		LysR family transcriptional regulator	CDS	-0.200561	0.136782	0.462251	85.819	75.5065	78.2002	60.9054	70.5919	76.9314
VC_RS02435	VC0475		ligand-gated channel protein	CDS	-0.316837	0.0777343	0.3607	1265.97	1207.97	1338.06	752.772	1080.57	1226.94
VC_RS02440	VC0476	epd	erythrose-4-phosphate dehydrogenase	CDS	-0.225665	0.00575146	0.128637	481.829	517.772	519.104	425.613	431.829	441.318
VC_RS02445	VC0477		phosphoglycerate kinase	CDS	-0.438066	0.0204496	0.212819	2417.64	2945.38	2714.86	1993.85	1985.15	1983.43
VC_RS02450	VC0478	fbaA	class II fructose-bisphosphate aldolase	CDS	-0.199088	0.151783	0.483463	2512.14	3002.32	2875.3	2499.81	2369.56	2438.9
VC_RS02455	VC0480	mscS	small-conductance mechanosensitive channel MscS	CDS	0.0412041	0.541115	0.816218	424.308	439.876	480.815	480.893	455.346	447.692
VC_RS02460	VC0481		amino acid transporter	CDS	-0.243573	0.162358	0.499778	13.4345	13.5686	17.0279	14.8321	10.8668	11.4508
VC_RS02465	VC0482		LysR family transcriptional regulator ArgP	CDS	0.063458	0.534297	0.811532	18.9937	17.5355	21.1126	19.6909	20.1206	20.3816
VC_RS02470	VC0483		oxidative stress defense protein	CDS	-0.00534534	0.944143	0.984285	69.3346	68.7898	66.0937	67.128	64.4369	71.8916
VC_RS02475	VC0485	pykF	pyruvate kinase PykF	CDS	-0.421476	0.000643741	0.0564935	2077.14	2322.4	2321.3	1658.47	1647.98	1711.69
VC_RS02480	VC0486		DeoR/GlpR transcriptional regulator	CDS	-0.791251	0.0332013	0.264387	73.3495	125.273	120.081	68.2788	59.81	55.9939
VC_RS02485	VC0487	glmS	glutamine--fructose-6-phosphate transaminase (isomerizing)	CDS	-0.385621	0.184113	0.529014	265.41	393.851	346.856	274.564	237.924	257.55
VC_RS02490	VC0488		TRAP transporter substrate-binding protein	CDS	0.0473923	0.7523	0.909373	19.843	27.4528	18.9472	22.7596	24.0683	21.6416
VC_RS02495	VC0489		GNAT family N-acetyltransferase	CDS	-0.384246	0.0163971	0.195022	8.4159	8.20429	7.33281	5.8817	6.07014	6.41095
VC_RS02500	VC0490		DUF3732 domain-containing protein	CDS	0.0638589	0.563731	0.82449	607.064	710.888	643.269	696.384	680.238	673.335
VC_RS02505	VC0491		hypothetical protein	CDS	0.059799	0.602505	0.844876	107.283	116.483	116.636	121.555	123.78	109.468
VC_RS02510	VC0492		hypothetical protein	CDS	0.117672	0.268409	0.627221	374.739	433.79	378.107	437.59	434.885	415.007
VC_RS02515	VC0493		MarR family transcriptional regulator	CDS	-0.142201	0.0984892	0.39617	79.8738	76.363	70.9658	71.0918	64.7765	70.0387
VC_RS02520	VC0494		inovirus Gp2 family protein	CDS	-0.854377	3.35e-05	0.0231132	7.87543	13.0277	7.43123	5.24238	5.30607	5.11394
VC_RS02525	VC0495		inovirus Gp2 family protein	CDS	-0.36837	0.0847197	0.372281	4.594	6.94209	5.41348	3.49492	4.24485	5.29922
VC_RS02530	VC0496		inovirus Gp2 family protein	CDS	-0.463438	0.0239295	0.229672	4.55539	3.29073	3.83865	2.85561	3.22609	2.4458
VC_RS02535	VC0497		AlpA family transcriptional regulator	CDS	0.0886037	0.841067	0.950148	0.733495	0.58602	0.14764	0.340968	0.679177	0.59292
VC_RS02540	VC0498		ribonuclease HI	CDS	0.0621814	0.868154	0.957689	0.965126	0.991727	0.492135	1.06552	0.721625	0.815265
VC_RS02545	VC0499		IS3 family transposase	CDS	0.139967	0.373906	0.717354	8.76334	11.1344	10.1872	9.93069	11.164	11.9696
VC_RS02550	VC0501		IS5 family transposase	CDS	-0.157947	0.324516	0.67038	10.1145	10.2328	9.84269	8.60944	9.29623	9.15321
VC_RS02555	VC0502		type II secretion system protein	CDS	-0.0810812	0.46922	0.774962	58.1392	63.6959	61.8121	59.0727	52.6362	61.849
VC_RS02565	VC0503		peptidoglycan DD-metalloendopeptidase family protein	CDS	-0.117435	0.223866	0.577823	42.0409	49.7216	41.4377	43.4734	40.1563	39.1698
VC_RS02570	VC0504		hypothetical protein	CDS	-1.26853	0.0119227	0.175635	22.9314	122.659	25.0989	23.7399	24.1957	22.8645
VC_RS02575	VC0505		hypothetical protein	CDS	-1.16972	0.00971202	0.166341	23.4333	107.828	26.2308	23.5268	23.2194	23.198
VC_RS02580	VC0506		WYL domain-containing protein	CDS	-1.47487	0.0109375	0.17185	75.8203	405.166	72.0977	70.0689	67.7903	61.1078
VC_RS02585	VC0508		DUF2787 domain-containing protein	CDS	0.0352115	0.848944	0.95208	9.30381	7.93382	12.5494	9.80283	10.3999	10.2279
VC_RS02590	VC0509		DUF2787 domain-containing protein	CDS	-0.137939	0.493236	0.789444	4.47818	4.01199	5.06899	4.64569	4.75424	2.9646
VC_RS02595	VC0510	radC	DNA repair protein RadC	CDS	-0.471181	0.0394172	0.278269	4.32376	3.06534	4.57685	2.59988	3.0563	2.9646
VC_RS02600	VC0512		methyl-accepting chemotaxis protein	CDS	-0.05388	0.885866	0.964244	0.501865	0.856491	0.541348	0.554073	0.509383	0.74115
VC_RS02605	VC0513		helix-turn-helix transcriptional regulator	CDS	0.507827	0.038786	0.276137	0.849311	1.48759	1.37798	1.57698	1.74039	1.88993
VC_RS02610	VC0514		methyl-accepting chemotaxis protein	CDS	0.00359403	0.983342	0.994801	3.78329	3.78659	3.10045	3.79327	3.69302	3.26106
VC_RS02615	VC0515		EAL domain-containing protein	CDS	-0.156281	0.591969	0.840972	0.810706	1.2622	0.688988	1.10815	0.679177	0.704093
VC_RS02620	VC0516		tyrosine-type recombinase/integrase	CDS	0.0564305	0.444924	0.761676	80.1054	85.7844	82.4818	85.0715	89.8636	83.3423
VC_RS02630	VC0517	rpoD	RNA polymerase sigma factor RpoD	CDS	-0.0153999	0.829427	0.944074	1133.6	1018.86	1142.79	1097.7	1073.44	1089.12
VC_RS02635	VC0518	dnaG	DNA primase	CDS	0.0831168	0.411432	0.735459	337.601	326.413	330.222	349.833	355.634	347.748
VC_RS02640	VC0519		GatB/YqeY domain-containing protein	CDS	0.108787	0.353149	0.696483	2484	2092.32	2298.42	2469.25	2466.64	2477.33
VC_RS02645	VC0520	rpsU	30S ribosomal protein S21	CDS	0.11423	0.320235	0.668725	1048.94	857.573	973.295	1056.36	1020.76	1040.02
VC_RS02650	VC0521	tsaD	tRNA (adenosine(37)-N6)-threonylcarbamoyltransferase complex transferase subunit TsaD	CDS	0.0895043	0.206719	0.554961	107.978	109.631	100.002	108.897	115.078	113.989
VC_RS02655	VC0522		alpha/beta fold hydrolase	CDS	0.0300877	0.579875	0.831629	142.568	131.269	134.648	140.607	136.175	140.337
VC_RS02660	VC0523	plsY	glycerol-3-phosphate 1-O-acyltransferase PlsY	CDS	0.0180256	0.815606	0.940094	70.1067	68.1587	66.8319	69.2591	66.0075	72.4104
VC_RS02665	VC0524	folB	bifunctional dihydroneopterin aldolase/7,8-dihydroneopterin epimerase	CDS	0.136409	0.179169	0.52404	34.8603	30.1575	29.8234	35.4607	34.5531	34.3153
VC_RS02670	VC0525	folK	2-amino-4-hydroxy-6-hydroxymethyldihydropteridine diphosphokinase	CDS	-0.0886458	0.183652	0.529014	50.1479	54.004	57.629	46.329	52.6362	53.1034
VC_RS02675	VC0526		undecaprenyl-diphosphate phosphatase	CDS	0.0242426	0.703966	0.886769	99.794	99.1727	105.809	104.933	104.721	100.278
VC_RS02680	VC0527	ftsB	cell division protein FtsB	CDS	-0.0442397	0.611712	0.849175	55.1666	50.7133	52.806	54.0434	49.3677	50.5094
VC_RS02685	VC0528	ispD	2-C-methyl-D-erythritol 4-phosphate cytidylyltransferase	CDS	0.0337039	0.65388	0.866086	77.4417	77.0392	86.5665	83.8781	81.7135	81.1189
VC_RS02690	VC0529	ispF	2-C-methyl-D-erythritol 2,4-cyclodiphosphate synthase	CDS	0.0385377	0.530516	0.808809	81.1478	78.1661	80.6609	82.0454	82.9445	81.4895
VC_RS02695	VC0530	truD	tRNA pseudouridine(13) synthase TruD	CDS	0.125089	0.0804884	0.368006	152.181	174.814	172.838	191.283	180.279	173.503
VC_RS02700	VC0531	surE	5'/3'-nucleotidase SurE	CDS	0.11311	0.117347	0.433989	127.435	125.859	139.914	146.318	137.958	140.967
VC_RS02705	VC0532		protein-L-isoaspartate(D-aspartate) O-methyltransferase	CDS	-0.0236095	0.724995	0.897343	97.7093	99.7587	107.531	100.031	101.452	98.5359
VC_RS02710	VC0533	nlpD	murein hydrolase activator NlpD	CDS	0.14987	0.147587	0.479023	236.417	257.714	218.409	253.041	276.425	261.107
VC_RS02715	VC0534	rpoS	RNA polymerase sigma factor RpoS	CDS	0.0944026	0.589522	0.838827	170.403	224.626	187.06	194.522	219.204	207.67
VC_RS02720	VC0535	mutS	DNA mismatch repair protein MutS	CDS	0.220706	0.00288643	0.0963224	150.019	138.391	144.786	168.95	168.903	166.981
VC_RS02725	VC0537	cysM	cysteine synthase CysM	CDS	-0.0444998	0.62823	0.857113	40.2264	37.1447	40.8472	36.7393	36.4209	41.4303
VC_RS02730	VC0538	cysP	thiosulfate ABC transporter substrate-binding protein CysP	CDS	0.235403	0.0453586	0.294661	71.4965	67.3924	69.0957	80.7241	81.7983	82.3418
VC_RS02735	VC0539	cysT	sulfate/thiosulfate ABC transporter permease CysT	CDS	0.15364	0.227236	0.580435	21.3872	22.945	25.0497	24.9759	24.5353	27.5708
VC_RS02740	VC0540	cysW	sulfate ABC transporter permease subunit CysW	CDS	0.145448	0.228612	0.5821	20.6151	22.0885	25.3449	25.2742	25.0446	24.8656
VC_RS02745	VC0541		sulfate/molybdate ABC transporter ATP-binding protein	CDS	-0.0582921	0.554367	0.820436	39.2999	40.3453	42.8157	43.1751	38.1188	36.3164
VC_RS02750	VC0542	pncC	nicotinamide-nucleotide amidase	CDS	-0.00452146	0.965761	0.99023	25.4793	20.1952	22.2445	22.3334	22.4553	22.9757
VC_RS02755	VC0543	recA	recombinase RecA	CDS	0.138297	0.0885415	0.378261	194.84	183.244	176.529	200.489	205.111	204.854
VC_RS02760	VC0544	recX	recombination regulator RecX	CDS	-0.0904372	0.465623	0.772084	9.88289	9.60172	10.5317	8.35371	9.29623	10.4873
VC_RS02765	VC0545	alaS	alanine--tRNA ligase	CDS	0.124077	0.0806921	0.368006	920.189	840.218	900.803	982.414	960.441	957.381
VC_RS02770	VC0547		aspartate kinase	CDS	0.0255644	0.685202	0.880799	495.611	522.325	497.597	521.212	521.183	500.239
VC_RS02775	VC0548	csrA	carbon storage regulator CsrA	CDS	0.0725484	0.526264	0.807753	93.2697	106.34	91.5862	102.205	104.89	99.1288
VC_RS02820	VC0549		oxaloacetate decarboxylase subunit gamma	CDS	-0.0103635	0.934429	0.984176	26.8305	32.3213	25.7386	30.133	27.3793	26.7926
VC_RS02825	VC0550	oadA	sodium-extruding oxaloacetate decarboxylase subunit alpha	CDS	-0.0304535	0.783377	0.923441	159.362	189.194	185.732	180.201	173.148	169.723
VC_RS02830	VC0551		sodium ion-translocating decarboxylase subunit beta	CDS	-0.0408117	0.676516	0.87494	60.8415	71.3593	71.5072	70.1968	63.3332	64.443
VC_RS02835	VC0552		NADP-dependent oxidoreductase	CDS	-0.168366	0.0773094	0.359906	156.852	179.458	159.993	146.275	147.296	148.045
VC_RS02840	VC0553		DedA family protein	CDS	-0.172273	0.165932	0.503849	23.7035	23.2154	22.0476	17.8156	21.479	21.901
VC_RS02845	VC0554		insulinase family protein	CDS	-0.0399537	0.677836	0.875417	217.925	238.646	252.367	201.896	237.33	250.249
VC_RS02850	VC0556		glutamate--cysteine ligase	CDS	0.0147267	0.856283	0.95445	273.748	288.007	306.797	278.187	301.13	298.091
VC_RS02855	VC0557	luxS	S-ribosylhomocysteine lyase	CDS	0.0855736	0.216119	0.567205	277.261	293.641	279.237	298.944	297.819	305.317
VC_RS02860	VC0558		HlyC/CorC family transporter	CDS	-0.12956	0.0678357	0.340192	159.207	141.456	149.56	131.273	135.241	145.043
VC_RS02865	VC0559		inner membrane protein YpjD	CDS	-0.207077	0.0371612	0.27138	85.3171	80.6905	88.7811	75.4818	71.7805	73.448
VC_RS02870	VC0560	ffh	signal recognition particle protein	CDS	0.0358586	0.510246	0.799074	292.858	293.055	306.305	313.477	295.23	305.947
VC_RS02875	VC0561	rpsP	30S ribosomal protein S16	CDS	0.0349312	0.716859	0.892335	1998.27	1936.75	2082.07	2138.72	1968.81	2057.03
VC_RS02880	VC0562	rimM	ribosome maturation factor RimM	CDS	0.06349	0.520858	0.805145	4487.22	4475.8	4852.55	5055.44	4602.31	4779.34
VC_RS02885	VC0563	trmD	tRNA (guanosine(37)-N1)-methyltransferase TrmD	CDS	0.0287443	0.765071	0.91543	5225.04	5241.28	5531.69	5701.83	5142.73	5475.36
VC_RS02890	VC0564	rplS	50S ribosomal protein L19	CDS	0.0779669	0.41928	0.740733	2304.99	2238.1	2265.74	2421.38	2335.05	2430.49
VC_RS02895	VC0565	degS	outer membrane-stress sensor serine endopeptidase DegS	CDS	-0.136388	0.0446119	0.29336	205.07	194.514	196.952	179.562	174.464	188.697
VC_RS02900	VC0566		DegQ family serine endoprotease	CDS	-0.186779	0.133034	0.458547	252.863	251.808	270.428	175.598	243.103	262.182
VC_RS02905	VC0567		DUF1043 family protein	CDS	0.0548206	0.35968	0.703637	285.291	281.876	279.582	280.233	308.643	290.679
VC_RS02910	VC0568		cell division protein ZapE	CDS	-0.0330662	0.572748	0.828237	172.487	172.335	184.698	176.749	173.148	167.611
VC_RS02915	VC0570	rplM	50S ribosomal protein L13	CDS	0.175336	0.0779838	0.3607	4258.64	3854.75	4290.33	4887.31	4606.13	4513.2
VC_RS02920	VC0571	rpsI	30S ribosomal protein S9	CDS	0.12073	0.298422	0.655832	2848.2	2583.63	2989.23	3184.77	2919.1	3052.2
VC_RS02925	VC0573	petA	ubiquinol-cytochrome c reductase iron-sulfur subunit	CDS	0.123515	0.0960991	0.392703	283.438	273.131	289.621	343.994	296.376	281.489
VC_RS02930	VC0574		cytochrome bc complex cytochrome b subunit	CDS	0.191199	0.0333646	0.264387	524.565	527.464	541.939	669.277	594.365	556.233
VC_RS02935	VC0575		cytochrome c1	CDS	0.200245	0.0329947	0.264387	224.025	243.694	230.713	287.564	262.544	252.325
VC_RS02940	VC0576	sspA	stringent starvation protein A	CDS	-0.0625382	0.36785	0.712397	330.112	303.063	349.76	324.687	305.29	311.246
VC_RS02945	VC0577	sspB	ClpXP protease specificity-enhancing factor	CDS	-0.0197882	0.80618	0.935535	187.736	171.434	187.011	187.362	168.648	182.731
VC_RS02950	VC0578		BON domain-containing protein	CDS	-0.138802	0.11589	0.431276	85.2785	88.0834	90.7004	74.4589	82.2228	83.12
VC_RS02955	VC0579		phosphoheptose isomerase	CDS	-0.0148717	0.877641	0.960449	92.6135	86.8212	90.1591	89.3336	82.6898	94.7931
VC_RS02960	VC0580		YraN family protein	CDS	0.0132096	0.86683	0.957203	38.2962	40.8862	40.4043	38.2736	41.7694	40.615
VC_RS02965	VC0581		penicillin-binding protein activator	CDS	0.0675612	0.330649	0.677963	279.964	299.727	276.776	301.714	295.909	299.906
VC_RS02970	VC0582	rsmI	16S rRNA (cytidine(1402)-2'-O)-methyltransferase	CDS	-0.0916076	0.193062	0.537452	118.247	125.363	123.28	112.136	118.177	113.989
VC_RS02975	VC0583		TetR/AcrR family transcriptional regulator	CDS	0.0436354	0.465499	0.772084	403.924	411.522	422.202	425.315	422.193	428.125
VC_RS02980	VC0585	hpt	hypoxanthine phosphoribosyltransferase	CDS	0.20456	0.0830338	0.371044	44.4344	36.0177	35.04	40.2342	50.8958	42.0973
VC_RS02985	VC0586	can	carbonate dehydratase	CDS	-0.093919	0.172736	0.512341	215.841	206.55	224.315	209.269	197.895	198.776
VC_RS02990	VC0587		SulP family inorganic anion transporter	CDS	0.0779956	0.295437	0.654352	63.8913	58.6471	69.637	70.4951	68.7242	63.6277
VC_RS02995	VC0589		ABC transporter ATP-binding protein	CDS	-0.0214436	0.83747	0.946682	35.4394	41.4722	48.869	40.3621	41.5147	41.912
VC_RS03000	VC0590		ABC transporter permease	CDS	0.0267678	0.790223	0.927236	35.0534	34.6203	39.3708	37.4638	37.9066	35.6864
VC_RS03005	VC0591	panC	pantoate--beta-alanine ligase	CDS	-0.0404571	0.648947	0.863654	297.992	272.094	286.767	272.987	277.953	282.23
VC_RS03010	VC0592	panB	3-methyl-2-oxobutanoate hydroxymethyltransferase	CDS	-0.0268024	0.770565	0.916486	299.459	272.409	290.458	278.912	279.354	288.196
VC_RS03015	VC0593	folK	2-amino-4-hydroxy-6-hydroxymethyldihydropteridine diphosphokinase	CDS	0.124125	0.1773	0.5207	84.7766	78.662	75.5919	88.0549	83.6661	88.8269
VC_RS03020	VC0594	pcnB	polynucleotide adenylyltransferase PcnB	CDS	0.08864	0.167509	0.505969	201.866	187.932	196.952	210.761	213.983	199.221
VC_RS03025	VC0595	gluQRS	tRNA glutamyl-Q(34) synthetase GluQRS	CDS	0.201005	0.0141927	0.186801	67.7904	61.3518	63.7806	76.8882	75.898	69.0381
VC_RS03030	VC0596	dksA	RNA polymerase-binding protein DksA	CDS	0.230604	0.00154809	0.0759203	405.005	379.336	381.601	471.473	458.402	438.205
VC_RS03035	VC0597	sfsA	DNA/RNA nuclease SfsA	CDS	0.079921	0.368136	0.712397	45.9014	48.1438	47.5402	49.6961	48.9007	51.0282
VC_RS03040	VC0600		alpha/beta fold hydrolase	CDS	0.241401	0.0638195	0.332647	14.5541	13.7489	10.9746	15.3436	16.4276	14.7859
VC_RS03045	VC0601	hrpB	ATP-dependent helicase HrpB	CDS	0.112349	0.123032	0.441943	102.844	99.8038	97.5903	110.857	104.805	108.912
VC_RS03050	VC0602	mrcB	penicillin-binding protein 1B	CDS	0.0751189	0.180134	0.525146	125.389	122.027	127.709	132.296	135.708	127.181
VC_RS03055	VC0603		patatin-like phospholipase family protein	CDS	-0.140323	0.0513559	0.305539	204.838	232.65	219.492	196.44	200.654	198.962
VC_RS03060	VC0604	acnB	bifunctional aconitate hydratase 2/2-methylisocitrate dehydratase	CDS	0.162785	0.0229444	0.224429	1130.9	1189.26	1149.63	1414.51	1282.58	1187.17
VC_RS03065	VC0605		YacL family protein	CDS	0.21914	0.132828	0.458547	14.4769	15.0111	13.9274	18.2844	17.1492	15.1565
VC_RS03070	VC0606	glnK	P-II family nitrogen regulator	CDS	-0.00199068	0.99131	0.997159	11.3885	8.47476	9.64584	9.12089	10.7819	9.63495
VC_RS03075	VC0607		ammonium transporter	CDS	0.13973	0.350608	0.695261	16.2141	16.4086	15.5022	17.9434	19.2716	15.8606
VC_RS03080	VC0608		Fe(3+) ABC transporter substrate-binding protein	CDS	-0.0603569	0.505545	0.795539	1089.7	990.69	1149.63	997.672	1020.34	1079.63
VC_RS03085	VC0609		iron ABC transporter permease	CDS	-0.0345552	0.715478	0.891236	246.068	211.418	243.361	229.343	228.288	226.644
VC_RS03090	VC0610		ABC transporter ATP-binding protein	CDS	0.0361927	0.679707	0.876586	153.648	144.341	155.515	154.842	155.319	154.863
VC_RS03095	VC0611		phosphoglucomutase/phosphomannomutase family protein	CDS	-0.0791799	0.415611	0.738033	32.8915	32.727	35.2368	28.3856	33.5344	33.5
VC_RS03100	VC0612		N,N'-diacetylchitobiose phosphorylase	CDS	-0.0399713	0.690732	0.882127	61.7294	58.7373	62.7472	57.4957	61.6777	59.0326
VC_RS03105	VC0613		beta-N-acetylhexosaminidase	CDS	-0.0780745	0.497457	0.789976	15.056	18.0314	16.5357	15.1731	15.3239	16.4535
VC_RS03110	VC0614		glucosamine kinase GspK	CDS	0.0991331	0.550922	0.819025	4.40097	5.27418	4.57685	5.32762	5.39097	4.55807
VC_RS03115	VC0615		glycoside hydrolase family 9 protein	CDS	-0.0996771	0.320834	0.668725	12.5852	15.4168	12.5986	12.2322	12.4374	13.1925
VC_RS03120	VC0616		ABC transporter ATP-binding protein	CDS	0.29836	0.0486316	0.299143	5.44331	5.18403	6.05326	6.22266	7.64074	6.63329
VC_RS03125	VC0617		ABC transporter ATP-binding protein	CDS	-0.193666	0.165668	0.503475	6.71727	5.22911	7.92337	6.52101	5.39097	5.44745
VC_RS03130	VC0618		ABC transporter permease	CDS	-0.0410099	0.846476	0.951754	4.86423	3.5612	3.00202	3.32444	3.82037	4.03927
VC_RS03135	VC0619		ABC transporter permease	CDS	0.11434	0.579406	0.831372	3.74469	5.13895	4.18314	4.13423	4.88158	5.07688
VC_RS03140	VC0620		ABC transporter substrate-binding protein	CDS	-0.0920633	0.315277	0.667076	39.7246	41.0665	49.0658	37.9753	41.1751	42.5791
VC_RS03145	VC0622	chiS	two-component system sensor histidine kinase ChiS	CDS	-0.0398957	0.557696	0.822981	131.72	133.027	119.146	132.764	122.167	118.547
VC_RS03150	VC0623	rsmC	16S rRNA (guanine(1207)-N(2))-methyltransferase RsmC	CDS	0.0765515	0.306711	0.662659	87.5176	82.674	93.2595	91.3794	93.4293	92.9773
VC_RS03155	VC0624		AI-2E family transporter	CDS	-0.212825	0.0135579	0.181729	79.9896	78.9775	71.2611	65.5511	66.3895	66.7406
VC_RS03165	VC0626	hemL	glutamate-1-semialdehyde 2,1-aminomutase	CDS	0.247406	0.00206759	0.0841132	279.385	261.14	247.199	313.349	319.977	301.833
VC_RS03170	VC0627	erpA	iron-sulfur cluster insertion protein ErpA	CDS	0.115895	0.143108	0.472495	111.723	88.985	104.234	110.388	108.371	111.728
VC_RS03175	VC0628	vexE	multidrug efflux RND transporter periplasmic adaptor subunit VexE	CDS	0.100294	0.196842	0.540865	85.2013	75.1909	82.777	82.5142	88.675	89.4939
VC_RS03180	VC0629	vexF	multidrug efflux RND transporter permease subunit VexF	CDS	0.0829921	0.247526	0.605279	164.303	160.434	176.135	175.513	173.063	181.915
VC_RS03185	VC0630		peptidoglycan DD-metalloendopeptidase family protein	CDS	0.0415446	0.577542	0.830362	65.6671	63.2001	69.2926	70.1968	64.6916	69.0381
VC_RS03190	VC0631		tyrosine--tRNA ligase	CDS	0.132567	0.0515654	0.305539	387.981	379.741	374.072	418.368	412.43	420.899
VC_RS03195	VC0632	dacB	serine-type D-Ala-D-Ala carboxypeptidase	CDS	-0.0542728	0.505171	0.795387	97.2075	86.3704	102.118	92.9137	90.8399	91.3838
VC_RS03200	VC0633	ompU	porin OmpU	CDS	-0.0202282	0.771187	0.916617	30495.9	31311.8	31240.5	30600.2	30959.4	30193
VC_RS03205	VC0634	greA	transcription elongation factor GreA	CDS	0.133399	0.144259	0.473825	147.085	150.517	122.64	150.495	152.73	157.791
VC_RS03210	VC0635	yhbY	ribosome assembly RNA-binding protein YhbY	CDS	0.0389588	0.720564	0.896012	108.403	110.442	95.5725	99.8183	115.078	108.171
VC_RS03215	VC0636	rlmE	23S rRNA (uridine(2552)-2'-O)-methyltransferase RlmE	CDS	-0.13533	0.118112	0.434393	204.105	218.36	218.606	190.388	195.73	197.517
VC_RS03220	VC0637	ftsH	ATP-dependent zinc metalloprotease FtsH	CDS	-0.0891145	0.161867	0.499397	1395.73	1503.41	1519.07	1407.34	1352.07	1394.1
VC_RS03225	VC0638	folP	dihydropteroate synthase	CDS	0.0326651	0.635763	0.85945	109.831	96.8737	103.102	104.464	105.145	107.319
VC_RS03230	VC0639	glmM	phosphoglucosamine mutase	CDS	0.0305009	0.666405	0.871611	520.666	490.093	489.083	520.914	507.472	503.537
VC_RS03235	VC0640	secG	preprotein translocase subunit SecG	CDS	0.0513673	0.603486	0.845088	607.913	547.704	544.842	598.782	580.526	582.841
VC_RS03250	VC0641	rimP	ribosome maturation factor RimP	CDS	0.136293	0.194749	0.540865	385.934	348.547	362.408	394.542	410.987	400.073
VC_RS03255	VC0642	nusA	transcription termination/antitermination protein NusA	CDS	0.0500969	0.686445	0.881046	1470.54	1344.56	1464.69	1468.89	1471.86	1490.27
VC_RS03260	VC0643	infB	translation initiation factor IF-2	CDS	-0.0273272	0.818863	0.940094	4848.87	4491.76	4744.47	4536.32	4521.75	4762.74
VC_RS03265	VC0644	rbfA	30S ribosome-binding factor RbfA	CDS	-0.00840453	0.9529	0.98524	262.321	225.302	258.371	247.543	245.735	248.396
VC_RS03270	VC0645	truB	tRNA pseudouridine(55) synthase TruB	CDS	-0.0732725	0.631993	0.857996	533.058	436.36	537.165	481.574	464.43	485.972
VC_RS03275	VC0646	rpsO	30S ribosomal protein S15	CDS	0.233741	0.0463532	0.294702	1328.24	1240.15	1245.15	1434.66	1507.56	1542.07
VC_RS03280	VC0647	pnp	polyribonucleotide nucleotidyltransferase	CDS	-0.113227	0.266903	0.625418	4163.28	3937.88	4306.77	3793.65	3749.65	3928.02
VC_RS03285	VC0648	nlpI	lipoprotein NlpI	CDS	-0.141225	0.10715	0.416253	184.03	157.594	166.194	149.429	154.428	156.642
VC_RS03290	VC0649		MarR family transcriptional regulator	CDS	-0.19159	0.180292	0.52518	14.3611	14.335	16.0928	12.9568	14.1354	12.1178
VC_RS03295	VC0650	vcrM	sodium-coupled multidrug efflux MATE transporter VcrM	CDS	-0.223844	0.00375767	0.104283	52.2326	45.8448	50.8375	41.4702	42.2788	43.7649
VC_RS03300	VC0651		U32 family peptidase	CDS	-0.73815	0.0351262	0.270135	119.174	153.537	134.599	84.7731	79.9306	79.4513
VC_RS03305	VC0652		U32 family peptidase	CDS	-0.390368	0.135061	0.460934	170.21	196.227	164.078	138.177	131.421	135.149
VC_RS03310	VC0653		bifunctional diguanylate cyclase/phosphodiesterase	CDS	-0.110416	0.210882	0.561306	293.707	296.121	275.743	271.453	267.596	262.775
VC_RS03315	VC0654		SCP2 domain-containing protein	CDS	-0.177108	0.370495	0.713871	202.29	250.997	202.956	184.506	196.452	199.444
VC_RS03320	VC0655		N-acetyltransferase	CDS	-0.283665	0.131742	0.458547	108.403	119.052	113.732	97.1332	92.2407	90.9021
VC_RS03325	VC0656		DNA polymerase III subunit psi	CDS	-0.281836	0.0860294	0.373873	63.1578	67.4374	62.6487	53.1057	52.5513	53.2887
VC_RS03330	VC0657	rimI	ribosomal protein S18-alanine N-acetyltransferase	CDS	-0.253195	0.0667035	0.339685	32.8915	35.3866	34.7447	31.2838	28.483	26.6814
VC_RS03335	VC0658		EAL domain-containing protein	CDS	-0.230064	0.0224966	0.222204	38.7981	36.6939	41.3885	35.0771	33.1523	31.4248
VC_RS03340	VC0659	prfC	peptide chain release factor 3	CDS	0.406968	0.00186388	0.0811846	319.534	296.977	303.401	418.24	412.642	388.882
VC_RS03345	VC0660	srmB	ATP-dependent RNA helicase SrmB	CDS	0.190001	0.0563532	0.314352	152.992	139.293	156.007	174.192	166.144	171.057
VC_RS03350	VC0661		tRNA1(Val) (adenine(37)-N6)-methyltransferase	CDS	-0.0692911	0.590045	0.839237	14.0136	14.2448	17.8153	14.619	16.1729	13.0813
VC_RS03355	VC0662	brnQ	branched-chain amino acid transport system II carrier protein	CDS	-0.194827	0.0269597	0.240688	227.615	215.61	242.918	209.013	187.835	202.593
VC_RS03360	VC0663	prfB	peptide chain release factor 2	CDS	0.19667	0.0479991	0.297596	467.352	447.855	469.989	533.274	532.432	521.807
VC_RS03365	VC0664	lysS	lysine--tRNA ligase	CDS	0.155231	0.043626	0.291742	692.381	659.138	733.33	785.59	753.419	782.655
VC_RS03370	VC0665		sigma-54-dependent Fis family transcriptional regulator	CDS	0.0114164	0.976299	0.99412	288.032	276.466	283.125	301.629	275.449	277.301
VC_RS03375	VC0666		hypothetical protein	CDS	-0.254392	0.0159101	0.192754	28.2203	28.4896	30.1186	23.5694	23.9834	25.1991
VC_RS03380	VC0667		NADP(H)-dependent aldo-keto reductase	CDS	-0.15577	0.0868103	0.375339	232.557	252.71	261.668	225.976	221.751	222.716
VC_RS03385	VC0668	mutH	DNA mismatch repair endonuclease MutH	CDS	-0.0965065	0.30775	0.663702	24.2054	27.4979	26.4276	24.0382	27.5916	21.4563
VC_RS03390	VC0671	rppH	RNA pyrophosphohydrolase	CDS	-0.010013	0.903126	0.971188	187.196	197.264	181.007	197.293	177.69	186.585
VC_RS03395	VC0672	ptsP	phosphoenolpyruvate--protein phosphotransferase	CDS	-0.0393321	0.52988	0.808599	258.538	279.442	270.674	265.614	263.69	257.587
VC_RS03400	VC0673		sulfite exporter TauE/SafE family protein	CDS	-0.123834	0.149801	0.480379	80.2598	84.0263	94.2438	75.4818	83.2416	78.4878
VC_RS03405	VC0674	lgt	prolipoprotein diacylglyceryl transferase	CDS	-0.135145	0.138148	0.463599	121.258	128.113	124.608	99.3069	122.464	118.732
VC_RS03410	VC0675		thymidylate synthase	CDS	-0.0235894	0.710146	0.890481	154.961	156.467	162.7	161.022	156.89	148.527
VC_RS03415	VC0676		Na/Pi cotransporter family protein	CDS	-0.0660875	0.674212	0.874205	8.57032	8.06905	8.95685	8.65206	6.36728	9.37555
VC_RS03420	VC0677	nhaR	transcriptional activator NhaR	CDS	-0.170763	0.0230165	0.224521	76.7082	82.719	84.844	69.8984	72.4597	74.5968
VC_RS03425	VC0678		winged helix-turn-helix transcriptional regulator	CDS	-0.130745	0.121413	0.440863	99.9484	109.496	98.8206	96.8775	89.6938	94.9784
VC_RS03430	VC0679	rpsT	30S ribosomal protein S20	CDS	0.153345	0.144413	0.473825	1435.95	1173.98	1166.7	1343.97	1463.24	1393.07
VC_RS03435	VC0680	murJ	murein biosynthesis integral membrane protein MurJ	CDS	-0.0250921	0.719444	0.895242	104.928	95.927	100.789	100.799	95.679	99.9812
VC_RS03440	VC0681	ribF	bifunctional riboflavin kinase/FAD synthetase	CDS	-0.0664241	0.333263	0.679802	341.268	320.779	369.642	338.581	325.156	321.511
VC_RS03445	VC0682	ileS	isoleucine--tRNA ligase	CDS	0.0441079	0.523107	0.805322	1424.64	1432.87	1552.49	1565.55	1487.02	1494.31
VC_RS03450	VC0683	lspA	signal peptidase II	CDS	0.167072	0.101158	0.403729	183.76	170.036	181.352	210.42	200.697	189.772
VC_RS03455	VC0684	fkpB	FKBP-type peptidyl-prolyl cis-trans isomerase	CDS	0.107056	0.116985	0.433097	72.5774	65.1384	71.6548	75.3965	77.6808	72.4474
VC_RS03460	VC0685	ispH	4-hydroxy-3-methylbut-2-enyl diphosphate reductase	CDS	0.178482	0.0124347	0.175953	132.956	119.323	128.398	141.928	142.967	145.932
VC_RS03465	VC0687		carbon starvation protein A	CDS	-0.0544208	0.492199	0.788891	81.3794	79.9693	76.3301	72.6688	77.8082	78.4137
VC_RS03470	VC0688		DUF2799 domain-containing protein	CDS	-0.125573	0.316792	0.667924	17.3723	21.7729	16.831	16.2386	17.1492	17.8988
VC_RS03475	VC0689		sodium:proton antiporter	CDS	-0.208365	0.0152287	0.190543	77.4803	87.858	82.9247	73.095	69.7854	71.9657
VC_RS03480	VC0690	murQ	N-acetylmuramic acid 6-phosphate etherase	CDS	-0.0571388	0.53183	0.808809	39.879	44.7179	42.4712	40.4473	41.0053	40.6521
VC_RS03485	VC0691		anhydro-N-acetylmuramic acid kinase	CDS	0.0505532	0.541139	0.816218	69.5277	68.8349	66.7335	72.4983	70.974	68.964
VC_RS03490	VC0692	nagZ	beta-N-acetylhexosaminidase	CDS	0.0305178	0.674463	0.874214	86.7069	88.2186	88.6827	93.9793	84.982	90.2721
VC_RS03495	VC0693	yehT	two-component system response regulator BtsR	CDS	-0.0327479	0.688988	0.881595	27.4482	31.4648	31.8411	29.1954	30.9025	28.5713
VC_RS03500	VC0694		sensor histidine kinase	CDS	-0.111977	0.122438	0.441865	56.7494	61.3518	59.2038	56.3876	55.0133	52.6587
VC_RS03505	VC0695		3-deoxy-7-phosphoheptulonate synthase	CDS	-0.462186	0.000573595	0.0543426	937.214	1031.4	1044.26	719.357	697.599	769.981
VC_RS03510	VC0696	tyrA	bifunctional chorismate mutase/prephenate dehydrogenase	CDS	-0.445253	0.000479958	0.0543426	887.414	931.096	973.491	683.47	675.526	691.567
VC_RS03515	VC0697		PilZ domain-containing protein	CDS	-0.294671	0.00414902	0.109599	52.8889	57.0694	62.6487	46.9257	44.6559	49.0641
VC_RS03520	VC0698	ettA	energy-dependent translational throttle protein EttA	CDS	0.214296	0.0100782	0.166341	491.982	484.549	484.949	561.489	566.391	567.647
VC_RS03525	VC0700	sltY	murein transglycosylase	CDS	-0.0360246	0.767187	0.91543	79.2175	84.2968	79.4305	82.2159	76.3225	78.4137
VC_RS03530	VC0701	trpR	trp operon repressor	CDS	0.0553878	0.455493	0.76619	53.3907	55.131	54.184	57.794	55.6925	55.5863
VC_RS03535	VC0702	yjjX	inosine/xanthosine triphosphatase	CDS	0.0577162	0.436167	0.754453	101.647	106.025	101.035	107.149	109.517	104.65
VC_RS03540	VC0703		GGDEF and EAL domain-containing protein	CDS	0.103491	0.357986	0.701088	201.132	204.025	196.312	208.971	220.266	216.972
VC_RS03545	VC0704		extracellular solute-binding protein	CDS	0.15025	0.863507	0.956188	81.3794	79.3832	71.1627	85.0715	85.2367	87.1222
VC_RS03550	VC0705	pheA	prephenate dehydratase	CDS	-0.297933	0.00779541	0.151074	179.977	190.457	190.456	151.475	155.404	149.342
VC_RS03555	VC0706	raiA	ribosome-associated translation inhibitor RaiA	CDS	0.1367	0.636873	0.85945	608.338	793.923	466.445	618.899	735.803	699.794
VC_RS03560	VC0708		outer membrane protein assembly factor BamD	CDS	-0.123117	0.185007	0.529014	168.627	151.824	169.54	138.348	157.951	153.603
VC_RS03565	VC0709	rluD	23S rRNA pseudouridine(1911/1915/1917) synthase RluD	CDS	-0.00524891	0.929735	0.983024	359.837	336.466	347.398	364.665	330.037	345.228
VC_RS03570	VC0710	pgeF	peptidoglycan editing factor PgeF	CDS	-0.00722021	0.935862	0.984176	180.285	176.257	179.629	173.68	173.657	186.14
VC_RS03575	VC0711	clpB	ATP-dependent chaperone ClpB	CDS	-0.0111571	0.902515	0.971188	170.403	198.526	191.293	183.526	180.873	191.439
VC_RS03605	VC0714		DUF1904 domain-containing protein	CDS	-0.177775	0.134885	0.460771	62.3857	52.1107	57.4321	48.9715	53.7823	49.2865
VC_RS03610	VC0715	nfsA	oxygen-insensitive NADPH nitroreductase	CDS	-0.0901465	0.319272	0.668725	164.573	150.878	167.03	151.645	144.283	157.309
VC_RS03615	VC0716		YfhL family 4Fe-4S dicluster ferredoxin	CDS	0.281929	0.0166034	0.195446	24.244	23.3957	24.3114	30.1757	29.7989	27.5337
VC_RS03620	VC0717	yegQ	tRNA 5-hydroxyuridine modification protein YegQ	CDS	0.219207	0.0715725	0.349563	207.155	176.753	219.295	253.041	236.311	212.858
VC_RS03625	VC0718	rdgC	recombination-associated protein RdgC	CDS	0.257723	0.00367588	0.10281	102.381	95.2509	107.63	118.444	122.209	124.291
VC_RS03630	VC0719	phoB	phosphate regulon transcriptional regulator PhoB	CDS	-0.277346	0.00396441	0.105936	24.9388	25.6046	27.7072	20.0319	20.9271	23.5315
VC_RS03635	VC0720	phoR	phosphate regulon sensor histidine kinase PhoR	CDS	-0.155731	0.0562097	0.314352	40.0334	41.0665	41.7822	34.7787	38.0763	37.4281
VC_RS03640	VC0721		phosphate ABC transporter substrate-binding protein	CDS	0.0422409	0.683169	0.879449	19.4569	20.6009	22.3429	23.1006	19.2292	21.8639
VC_RS03645	VC0722	ppx	exopolyphosphatase	CDS	-0.00442902	0.948572	0.984886	69.7593	70.8634	73.771	67.81	73.5633	72.3363
VC_RS03650	VC0723	ppk1	polyphosphate kinase 1	CDS	0.0457867	0.552079	0.819486	84.8925	92.2306	81.4975	87.4582	91.0946	88.4192
VC_RS03655	VC0724		ABC transporter permease subunit	CDS	-0.123034	0.100184	0.400738	61.6908	60.0446	56.4478	55.8335	52.8909	54.9192
VC_RS03660	VC0725	pstA	phosphate ABC transporter permease PstA	CDS	-0.0107122	0.864081	0.956527	43.6623	44.4023	43.8	43.0472	41.642	46.1737
VC_RS03665	VC0726	pstB	phosphate ABC transporter ATP-binding protein	CDS	-0.119115	0.144769	0.473825	50.1865	62.3886	57.186	53.6598	49.7072	52.8811
VC_RS03670	VC0727	phoU	phosphate signaling complex protein PhoU	CDS	-0.0368921	0.702225	0.885511	39.3385	46.6112	49.4103	41.9817	46.7783	43.0979
VC_RS03675	VC0728	ppk2	polyphosphate kinase 2	CDS	-0.0254438	0.766505	0.91543	36.3659	40.2551	39.7645	37.3786	39.1376	37.7987
VC_RS03680	VC0730		copper homeostasis protein CutC	CDS	0.125511	0.22902	0.582308	21.6188	18.7527	20.3744	24.3792	19.6112	22.3086
VC_RS03685	VC0731		peroxiredoxin C	CDS	0.321639	0.00167827	0.0780122	834.949	834.538	827.967	1044	1067.28	1009.93
VC_RS03690	VC0732		hydrogen peroxide-inducible genes activator	CDS	-0.130206	0.0615103	0.327644	80.9547	86.4606	81.5959	75.3965	77.3413	74.7821
VC_RS03695	VC0734		malate synthase A	CDS	-0.499069	0.00108408	0.0669138	54.7419	56.2129	54.6269	37.7196	35.3596	44.0243
VC_RS03700	VC0736	aceA	isocitrate lyase	CDS	-0.63746	0.000417834	0.0543426	45.1293	52.7418	53.6427	32.3919	31.0299	33.9076
VC_RS03705	VC0737		CBS domain-containing protein	CDS	-0.0562748	0.760872	0.914989	17.1406	21.0517	16.9294	17.5172	19.0594	16.4535
VC_RS03710	VC0739	queA	tRNA preQ1(34) S-adenosylmethionine ribosyltransferase-isomerase QueA	CDS	0.188597	0.0461351	0.294702	168.395	150.607	174.068	191.88	190.594	179.47
VC_RS03715	VC0741	tgt	tRNA guanosine(34) transglycosylase Tgt	CDS	0.132237	0.113751	0.426863	429.288	416.075	400.942	455.32	463.411	447.247
VC_RS03720	VC0742	yajC	preprotein translocase subunit YajC	CDS	0.157077	0.0315314	0.262197	186.308	180.81	170.968	198.486	197.895	203.631
VC_RS03725	VC0743	secD	protein translocase subunit SecD	CDS	0.104375	0.201338	0.547714	678.754	611.31	677.325	721.275	689.789	703.944
VC_RS03730	VC0744	secF	protein translocase subunit SecF	CDS	0.130982	0.089028	0.378831	390.374	365.316	384.308	427.02	411.411	409.93
VC_RS03735	VC0745	suhB	inositol-1-monophosphatase	CDS	0.476343	0.00419533	0.109599	364.316	259.562	279.926	429.406	426.693	401.481
VC_RS03740	VC0746	trmJ	tRNA (cytosine(32)/uridine(32)-2'-O)-methyltransferase TrmJ	CDS	0.0801183	0.342418	0.687525	149.131	141.952	144.934	157.74	149.886	153.307
VC_RS03745	VC0747	iscR	Fe-S cluster assembly transcriptional regulator IscR	CDS	0.0530824	0.768267	0.9155	174.302	144.612	180.564	169.077	163.427	185.658
VC_RS03750	VC0748		IscS subfamily cysteine desulfurase	CDS	0.209264	0.205082	0.553689	493.025	435.143	507.391	543.673	531.328	584.619
VC_RS03755	VC0749	iscU	Fe-S cluster assembly scaffold IscU	CDS	0.248164	0.0901199	0.38181	224.565	193.747	220.132	246.349	252.611	259.328
VC_RS03760	VC0750	iscA	iron-sulfur cluster assembly protein IscA	CDS	0.248174	0.0826011	0.370566	165.654	154.439	165.406	185.316	186.179	205.113
VC_RS03765	VC0751	hscB	co-chaperone HscB	CDS	0.178879	0.164332	0.502016	114.078	104.086	107.925	121.129	124.077	123.957
VC_RS03770	VC0752	hscA	Fe-S protein assembly chaperone HscA	CDS	0.163817	0.220808	0.575741	384.931	331.778	372.694	405.794	411.411	403.223
VC_RS03775	VC0753	fdx	ISC system 2Fe-2S type ferredoxin	CDS	0.263554	0.0768097	0.35898	59.5289	57.8357	56.94	69.3017	68.4695	71.4839
VC_RS03780	VC0754	iscX	Fe-S cluster assembly protein IscX	CDS	0.331031	0.0162817	0.194945	23.163	22.2237	19.2425	28.4708	24.323	28.5713
VC_RS03785	VC0755	pepB	aminopeptidase PepB	CDS	0.0643193	0.237954	0.592815	623.433	590.934	621.32	663.779	641.949	613.672
VC_RS03790	VC0756	ndk	nucleoside-diphosphate kinase	CDS	0.180235	0.0166016	0.195446	170.789	171.343	154.924	187.191	192.886	183.175
VC_RS03795	VC0757		bifunctional tRNA (adenosine(37)-C2)-methyltransferase TrmG/ribosomal RNA large subunit methyltransferase RlmN	CDS	0.360725	0.00212452	0.0854581	128.13	111.975	117.276	159.36	152.39	147.229
VC_RS03800	VC0758	rodZ	cytoskeleton protein RodZ	CDS	0.0144963	0.816711	0.940094	194.067	179.728	188.488	185.998	196.07	185.918
VC_RS03805	VC0759	ispG	flavodoxin-dependent (E)-4-hydroxy-3-methylbut-2-enyl-diphosphate synthase	CDS	0.0435249	0.453835	0.764578	390.258	378.614	414.18	416.577	402.327	400.369
VC_RS03810	VC0760	hisS	histidine--tRNA ligase	CDS	0.0662792	0.412784	0.736028	420.061	405.752	449.467	448.287	433.442	453.473
VC_RS03815	VC0761		YfgM family protein	CDS	0.0798195	0.323155	0.668725	429.597	423.467	419.938	442.534	456.577	446.321
VC_RS03820	VC0762	bamB	outer membrane protein assembly factor BamB	CDS	-0.00678879	0.92808	0.982125	431.064	416.3	425.598	422.203	411.836	432.943
VC_RS03825	VC0763	der	ribosome biogenesis GTPase Der	CDS	-0.00111912	0.989359	0.995757	576.72	519.53	577.077	575.127	549.836	547.08
VC_RS03830	VC0764		alanyl-tRNA editing protein	CDS	-0.195864	0.0492793	0.301573	123.575	126.851	127.217	107.874	110.748	111.061
VC_RS03835	VC0765		zinc ribbon domain-containing protein	CDS	-0.062919	0.701845	0.885346	31.0384	35.9726	26.3292	29.4085	33.2797	26.7555
VC_RS03840	VC0766	xseA	exodeoxyribonuclease VII large subunit	CDS	0.132618	0.0616497	0.327644	129.481	126.175	118.112	131.571	145.089	133.148
VC_RS03845	VC0767	guaB	IMP dehydrogenase	CDS	0.384663	0.00191563	0.0811846	551.396	500.867	531.309	693.784	700.953	672.742
VC_RS03850	VC0768	guaA	glutamine-hydrolyzing GMP synthase	CDS	0.386406	0.000775545	0.0603576	841.203	775.891	802.918	1071.45	1066.9	1024.97
VC_RS03855	VC0769		chitinase	CDS	0.042901	0.654967	0.866086	19.65	19.2034	18.6519	20.5859	17.8284	20.8263
VC_RS03860	VC0770		hypothetical protein	CDS	0.176498	0.0241126	0.230576	123.961	115.04	116.833	134.043	134.689	133.444
VC_RS03865	VC0771	vibB	vibriobactin biosynthesis bifunctional isochorismatase/aryl carrier protein VibB	CDS	-0.66264	0.0313576	0.261882	696.937	730.046	778.409	363.813	449.403	579.839
VC_RS03870	VC0772		(2,3-dihydroxybenzoyl)adenylate synthase	CDS	-0.378639	0.0649911	0.336226	300.115	323.754	341.492	207.82	249.173	285.417
VC_RS03875	VC0773		isochorismate synthase MenF	CDS	-0.399841	0.0967953	0.393334	329.532	332.183	347.792	210.121	262.077	292.866
VC_RS03880	VC0774		2,3-dihydro-2,3-dihydroxybenzoate dehydrogenase	CDS	-0.536361	0.0171354	0.198581	216.42	222.913	237.455	133.872	146.447	186.214
VC_RS03885	VC0775	vibH	norspermidine-2,3-dihydroxybenzoate synthase VibH	CDS	-0.49314	0.0119551	0.175635	228.233	226.745	236.963	142.226	158.376	190.92
VC_RS03890	VC0776	fepB	Fe2+-enterobactin ABC transporter substrate-binding protein	CDS	-0.456964	0.00289356	0.0963224	93.733	92.3208	95.7694	64.0167	69.7854	71.4839
VC_RS03895	VC0777		iron ABC transporter permease	CDS	-0.451755	0.00305351	0.0984827	71.6123	70.0971	77.0191	45.1356	51.6599	63.0348
VC_RS03900	VC0778		Fe(3+)-siderophore ABC transporter permease	CDS	-0.253357	0.0337106	0.265032	74.8937	76.5884	73.771	60.8628	61.423	66.6665
VC_RS03905	VC0779		ABC transporter ATP-binding protein	CDS	-0.158369	0.153218	0.484162	60.8801	59.0528	58.1703	45.9454	55.4378	58.1803
VC_RS03910	VC0780		4'-phosphopantetheinyl transferase superfamily protein	CDS	-0.0712377	0.52612	0.807753	33.5864	28.1741	28.7899	25.5726	28.6528	31.9806
VC_RS03915	VC0781		LysR family transcriptional regulator	CDS	-0.0854558	0.281025	0.639181	88.2897	87.9031	84.155	79.5307	80.6098	85.2323
VC_RS03920	VC0783		alkyl/aryl-sulfatase	CDS	0.0214139	0.851431	0.95208	15.7895	13.1178	13.7798	15.3009	13.6684	14.4154
VC_RS03925	VC0784		alanine:cation symporter family protein	CDS	0.0424976	0.688749	0.881595	76.4766	60.7658	75.0997	74.5015	68.2997	75.8938
VC_RS03930	VC0786		D-amino acid dehydrogenase	CDS	0.0964081	0.517926	0.803893	8.87916	10.909	8.51393	10.8683	10.2301	9.19026
VC_RS03935	VC0787		LysR family transcriptional regulator	CDS	0.0587639	0.51878	0.803893	28.838	26.4611	28.1009	28.343	29.0348	29.4978
VC_RS03940	VC0788		DOPA 4,5-dioxygenase	CDS	0.034954	0.74226	0.905381	15.249	12.3515	14.075	15.1304	15.239	12.4143
VC_RS03945	VC0789		hypothetical protein	CDS	0.00789167	0.954022	0.98524	8.49311	8.56491	8.07101	8.05537	7.85298	9.33849
VC_RS03950	VC0790		response regulator	CDS	-0.577554	0.037099	0.27138	16.2141	18.4822	18.6519	12.1044	12.395	11.2284
VC_RS03955	VC0791		sensor histidine kinase	CDS	-0.537885	0.0375129	0.27138	19.8816	26.3258	18.209	14.8321	14.2203	15.3048
VC_RS03960	VC0792		sodium ion-translocating decarboxylase subunit beta	CDS	-0.206804	0.374127	0.717394	3.16561	3.24565	2.21461	2.4294	2.20732	2.85343
VC_RS03965	VC0793m	oadA	sodium-extruding oxaloacetate decarboxylase subunit alpha	CDS	-0.160555	0.393052	0.725661	3.20422	4.28246	3.74022	3.15395	4.03261	2.85343
VC_RS03970	VC0794		OadG family protein	CDS	-0.102364	0.647714	0.863654	1.66002	1.8933	2.11618	1.53436	2.33467	1.40819
VC_RS03975	VC0795		2-hydroxycarboxylate transporter family protein	CDS	-0.0781278	0.563182	0.82449	6.79448	5.18403	7.43123	6.00956	6.79177	5.59568
VC_RS03980	VC0796	citC	[citrate (pro-3S)-lyase] ligase	CDS	0.272783	0.262851	0.61949	1.58281	2.02853	2.65753	2.30153	2.58936	2.59403
VC_RS03985	VC0797	citD	citrate lyase acyl carrier protein	CDS	-1.28471	0.081743	0.369029	0.270235	0.180314	0.590562	0.298347	0.0848971	0.0370575
VC_RS03990	VC0798	citE	citrate (pro-3S)-lyase subunit beta	CDS	0.205788	0.429365	0.747761	1.5056	1.39743	1.91932	1.70484	2.33467	1.51936
VC_RS03995	VC0799	citF	citrate lyase subunit alpha	CDS	-0.336262	0.0563531	0.314352	3.59027	3.83167	2.65753	2.21629	2.9714	2.81637
VC_RS04000	VC0800	citX	citrate lyase holo-[acyl-carrier protein] synthase	CDS	0.402984	0.205959	0.554961	0.69489	1.39743	1.23034	1.0229	1.74039	1.55642
VC_RS04005	VC0801	citG	triphosphoribosyl-dephospho-CoA synthase CitG	CDS	-0.0839456	0.732794	0.902348	1.27397	2.07361	1.52562	1.70484	1.14611	1.70465
VC_RS04010	VC0802		ACT domain-containing protein	CDS	0.196527	0.296029	0.654593	4.20795	3.29073	3.6418	4.04899	4.96648	3.81692
VC_RS04015	VC0803		RNA methyltransferase	CDS	0.251733	0.0207395	0.213969	39.9176	35.7472	33.7112	42.1948	45.5473	42.5791
VC_RS04020	VC0804		ferredoxin family protein	CDS	0.261851	0.302018	0.660089	3.59027	4.05706	2.75595	3.92113	4.3722	4.22456
VC_RS04025	VC0806		NAD(P)/FAD-dependent oxidoreductase	CDS	0.312457	0.00557811	0.128637	87.7106	85.3336	86.6157	106.979	107.013	108.467
VC_RS04030	VC0807		MFS transporter	CDS	-0.0424399	0.649408	0.863946	21.503	22.7646	22.6382	22.6317	21.3516	20.9746
VC_RS04035	VC0809		SWIM zinc finger domain-containing protein	CDS	-0.0064398	0.924866	0.981043	44.3186	44.0868	43.111	45.6044	42.6183	42.7273
VC_RS04040	VC0810		hypothetical protein	CDS	-0.0912704	0.710935	0.890484	3.78329	4.50785	4.62607	3.62278	3.99016	4.4469
VC_RS04045	VC0811		NERD domain-containing protein	CDS	0.141966	0.262292	0.61949	57.3671	64.1918	51.182	62.6955	65.2859	62.6642
VC_RS04050	VC0812		DEAD/DEAH box helicase family protein	CDS	0.154577	0.0750406	0.35502	183.451	192.26	189.127	209.994	213.644	205.076
VC_RS04055	VC0813		class I SAM-dependent methyltransferase	CDS	0.105124	0.153391	0.484162	58.9499	53.2377	55.1191	60.7775	62.272	56.9574
VC_RS04060	VC0814		helix-turn-helix transcriptional regulator	CDS	-0.017439	0.873482	0.958345	26.4058	27.9036	26.6245	25.7857	30.6479	23.5686
VC_RS04065	VC0815		type II toxin-antitoxin system HipA family toxin	CDS	-0.02232	0.817011	0.940094	98.0182	101.246	95.6218	92.658	99.7965	97.9059
VC_RS04070	VC0817		IS481-like element ISVch1 family transposase	CDS	-0.169706	0.243452	0.601905	16.2913	16.679	12.451	12.4453	14.1354	13.8595
VC_RS04075	VC0818		IS5 family transposase	CDS	-0.0578058	0.700584	0.885	8.57032	7.52811	5.95483	6.43577	6.87666	7.93031
VC_RS04080	VC0819		aldehyde dehydrogenase	CDS	0.0128528	0.93699	0.984176	6.98751	7.84366	6.44696	7.16032	7.13136	7.18916
VC_RS04085	VC0820		fibronectin type III domain-containing protein	CDS	-0.227662	0.061826	0.327644	69.7593	80.7356	71.8024	66.7445	60.8712	62.2196
VC_RS04095	VC0823		hypothetical protein	CDS	-0.181764	0.0224068	0.222204	163.994	168.413	167.67	151.049	140.844	148.971
VC_RS04100	VC0824	tpx	thiol peroxidase	CDS	-0.00682975	0.922593	0.980375	194.338	201.952	207.533	205.135	196.07	199.74
VC_RS04105	VC0825	tcpI	toxin-coregulated pilus methyl-accepting chemotaxis protein TcpI	CDS	-0.0386309	0.656156	0.866086	22.5453	23.4859	24.6559	22.8448	21.6063	24.3097
VC_RS04110	VC0826	tcpP	toxin-coregulated pilus transcriptional regulator TcpP	CDS	-0.335395	0.0332226	0.264387	155.154	170.667	153.152	112.647	126.284	140.633
VC_RS04115	VC0827	tcpH	toxin-coregulated pilus protein TcpH	CDS	-0.369366	0.0123819	0.175901	56.3633	64.7327	61.9105	43.0046	48.3913	50.2129
VC_RS04120	VC0828	tcpA	toxin-coregulated pilus major pilin TcpA	CDS	-0.0878811	0.425781	0.745012	15.9053	14.9661	15.0593	12.7863	15.1966	15.2306
VC_RS04125	VC0829	tcpB	toxin-coregulated pilus minor pilin TcpB	CDS	-0.276964	0.131262	0.458008	8.06845	8.02397	7.57887	5.19976	6.66442	7.63385
VC_RS04130	VC0830	tcpQ	toxin-coregulated pilus protein TcpQ	CDS	-0.133647	0.45104	0.763396	5.44331	7.52811	4.47842	4.81617	5.73055	5.37334
VC_RS04135	VC0831	tcpC	toxin-coregulated pilus secretin TcpC	CDS	-0.10657	0.408042	0.733384	17.2951	20.6009	19.0456	14.4911	18.2529	20.0481
VC_RS04140	VC0832	tcpR	toxin-coregulated pilus protein TcpR	CDS	0.0550957	0.806081	0.935535	2.97259	5.36434	2.90359	3.70803	4.3722	3.59458
VC_RS04145	VC0833	tcpD	toxin-coregulated pilus protein TcpD	CDS	-0.0840349	0.458146	0.768654	11.6201	13.6588	15.0101	11.9765	12.4374	13.4889
VC_RS04150	VC0834	tcpS	toxin-coregulated pilus protein TcpS	CDS	-0.0328913	0.834068	0.946316	7.37356	9.15094	8.21865	8.09799	6.28238	9.70907
VC_RS04155	VC0835	tcpT	toxin-coregulated pilus assembly ATPase TcpT	CDS	0.062445	0.548927	0.819025	21.1169	21.3221	18.6519	22.376	20.4178	21.0487
VC_RS04160	VC0836	tcpE	toxin-coregulated pilus assembly protein TcpE	CDS	-0.113429	0.269291	0.627775	17.4881	17.0848	17.9137	16.4091	17.2341	14.8971
VC_RS04165	VC0837	tcpF	colonization factor TcpF	CDS	-0.00610743	0.947123	0.984886	64.1229	76.0925	65.4047	66.4887	68.6817	69.5569
VC_RS04170	VC0838	toxT	pilus/toxin transcriptional regulator ToxT	CDS	-0.223347	0.176666	0.519264	11.4271	12.9826	14.5672	12.4027	8.57461	12.3031
VC_RS04175	VC0839	tcpJ	toxin-coregulated pilus pre-pilin peptidase TcpJ	CDS	-0.196881	0.170522	0.509432	11.8131	13.3883	12.8447	10.3995	9.46603	13.2295
VC_RS04180	VC0840	acfB	methyl-accepting chemotaxis protein AcfB	CDS	-0.140932	0.149811	0.480379	76.824	76.4531	76.3793	64.4003	71.8654	72.0027
VC_RS04185	VC0841	acfC	accessory colonization factor AcfC	CDS	0.0214361	0.789217	0.926664	38.5664	39.3085	38.9278	39.9785	38.8404	39.7257
VC_RS04190	VC0842		RDD family protein	CDS	-0.0981137	0.622094	0.854288	6.02238	6.67162	6.34854	5.37024	5.39097	6.96681
VC_RS04195	VC0843		M23 family metallopeptidase	CDS	0.0302931	0.845407	0.951754	8.4159	8.3846	9.59662	10.57	7.76808	8.59734
VC_RS04200	VC0844	acfA	accessory colonization factor AcfA	CDS	0.226601	0.164908	0.502016	9.2266	8.33952	9.94112	9.80283	11.1215	11.2284
VC_RS04205	VC0845	acfD	accessory colonization factor AcfD	CDS	-0.0702894	0.383373	0.720471	193.952	206.279	188.241	182.972	185.033	192.477
VC_RS04220	VC0847		tyrosine-type recombinase/integrase	CDS	0.0573772	0.532045	0.808809	82.692	86.8212	76.1824	81.9175	91.8162	81.9712
VC_RS04230	VC0848	smpB	SsrA-binding protein SmpB	CDS	-0.0838847	0.237369	0.591913	193.797	189.285	198.97	187.063	180.449	181.656
VC_RS04235	VC0849		type II toxin-antitoxin system RatA family toxin	CDS	0.0500171	0.640809	0.861148	25.3249	23.5761	23.0811	23.1006	25.4267	26.0144
VC_RS04240	VC0850		RnfH family protein	CDS	0.0695335	0.542258	0.816218	12.7783	11.495	10.8762	10.4848	13.2015	13.2295
VC_RS04245	VC0851	bamE	outer membrane protein assembly factor BamE	CDS	-0.175257	0.0475816	0.296925	64.0457	59.6389	68.5543	56.3449	56.6264	57.2539
VC_RS04250	VC0852	recN	DNA repair protein RecN	CDS	0.0129432	0.888485	0.965404	54.6261	54.2294	59.7944	58.135	57.73	54.2893
VC_RS04255	VC0853	nadK	NAD(+) kinase	CDS	-0.0370634	0.578468	0.830855	93.8874	94.2591	89.1256	83.5371	89.8211	96.8683
VC_RS04260	VC0854	grpE	nucleotide exchange factor GrpE	CDS	0.272635	0.00147574	0.0755764	141.217	135.145	135.731	161.704	174.166	161.978
VC_RS04265	VC0855	dnaK	molecular chaperone DnaK	CDS	0.184661	0.0996331	0.399573	992.998	1101.9	1143.57	1278.33	1209.83	1192.47
VC_RS04270	VC0856	dnaJ	molecular chaperone DnaJ	CDS	0.327518	0.0104641	0.16741	96.5126	110.037	100.888	132.935	127.176	125.662
VC_RS04275	VC0857		type IV pilin protein	CDS	0.231235	0.114306	0.427088	13.3959	13.7039	11.6144	14.4485	16.7247	14.3413
VC_RS04280	VC0858		Tfp pilus assembly protein FimT/FimU	CDS	0.0544245	0.864466	0.956658	1.73723	1.08188	1.18112	1.66222	0.933868	1.59347
VC_RS04285	VC0859		prepilin-type N-terminal cleavage/methylation domain-containing protein	CDS	0.0628309	0.812708	0.939456	1.85304	2.70471	1.37798	1.87532	2.54691	1.81582
VC_RS04290	VC0860		hypothetical protein	CDS	0.122408	0.484291	0.782974	4.78702	3.65136	3.44494	3.92113	4.79669	4.29867
VC_RS04295	VC0861		prepilin-type N-terminal cleavage/methylation domain-containing protein	CDS	0.362077	0.300718	0.658709	1.15815	0.811413	1.27955	1.15077	1.65549	1.37113
VC_RS04300	VC0863		AbgT family transporter	CDS	-0.120151	0.153634	0.484162	190.516	183.109	195.919	183.569	172.638	167.833
VC_RS04305	VC0864	tadA	tRNA adenosine(34) deaminase TadA	CDS	-0.0576119	0.556102	0.821984	22.6998	17.8962	21.8508	18.7532	20.2055	21.0487
VC_RS04310	VC0866	mltF	membrane-bound lytic murein transglycosylase MltF	CDS	-0.199023	0.00870481	0.160677	83.3482	79.3832	87.2062	73.3081	73.2662	71.1504
VC_RS04315	VC0868		hypothetical protein	CDS	-0.269161	0.27039	0.62816	2.35491	2.61455	2.06697	1.87532	1.52815	2.40874
VC_RS04320	VC0869	purL	phosphoribosylformylglycinamidine synthase	CDS	0.380344	0.00188471	0.0811846	2039.62	1955.23	1981.38	2647.44	2613.22	2518.35
VC_RS04325	VC0870	tnpA	IS200/IS605-like element IS1004 family transposase	CDS	-0.21631	0.153231	0.484162	6.33122	7.84366	6.34854	4.90141	5.34852	7.33739
VC_RS04330	VC0871		DUF4250 domain-containing protein	CDS	-0.348803	0.0854161	0.372914	93.347	115.762	102.364	81.5766	74.3274	88.6045
VC_RS04335	VC0872		YaeP family protein	CDS	-0.283719	0.153566	0.484162	94.3893	107.377	94.5391	84.0912	75.1339	84.1576
VC_RS04340	VC0873		DUF533 domain-containing protein	CDS	0.0932422	0.376856	0.718777	29.7645	31.6	28.2977	32.9034	31.794	30.9801
VC_RS04345	VC0875		proline--tRNA ligase	CDS	0.249955	0.00357342	0.102448	398.442	376.405	396.513	479.656	465.066	448.248
VC_RS04350	VC0876	tsaA	tRNA (N6-threonylcarbamoyladenosine(37)-N6)-methyltransferase TrmO	CDS	-0.225767	0.0354709	0.270135	39.5702	37.7758	39.7645	34.7361	32.7703	32.6477
VC_RS04355	VC0878		type B 50S ribosomal protein L31	CDS	-0.274102	0.498379	0.790434	33.818	36.4685	33.9081	30.133	29.0348	27.0149
VC_RS04360	VC0879	ykgO	type B 50S ribosomal protein L36	CDS	-0.423964	0.380874	0.720471	5.98378	6.13068	7.43123	5.32762	4.96648	4.26161
VC_RS04365	VC0880		AbgT family transporter	CDS	-0.0718938	0.699099	0.885	269.811	189.645	259.749	236.291	214.959	233.018
VC_RS04370	VC0881		YaiI/YqxD family protein	CDS	-0.00347822	0.966227	0.99023	31.5789	32.5918	30.5616	30.6871	31.5393	32.2771
VC_RS04375	VC0882		hypothetical protein	CDS	0.114171	0.443085	0.760059	11.6587	11.5852	10.4333	12.4453	12.6497	11.4137
VC_RS04380	VC0884		GNAT family N-acetyltransferase	CDS	0.0566131	0.550436	0.819025	17.9513	18.4822	16.7326	18.4549	18.9745	17.8988
VC_RS04385	VC0885		DUF3301 domain-containing protein	CDS	-0.0393543	0.772794	0.917697	6.52425	9.06078	7.97258	8.26847	6.96156	7.63385
VC_RS04390	VC0886		DUF3549 family protein	CDS	0.0660304	0.530832	0.808809	38.1418	42.1033	41.3885	40.0211	47.1603	40.1333
VC_RS04395	VC0887		YqcC family protein	CDS	0.0609384	0.666499	0.871611	14.2066	12.5769	16.6341	13.0846	16.4276	15.7124
VC_RS04400	VC0888	truC	tRNA pseudouridine(65) synthase TruC	CDS	0.106065	0.280402	0.63898	33.0073	30.7435	38.042	41.2145	33.3646	34.9452
VC_RS04405	VC0889	dxs	1-deoxy-D-xylulose-5-phosphate synthase	CDS	0.220997	0.00486141	0.11885	311.851	290.621	300.547	366.583	350.667	335.296
VC_RS04410	VC0890	ispA	(2E,6E)-farnesyl diphosphate synthase	CDS	0.119426	0.115003	0.428866	111.993	105.213	113.289	119.211	121.191	118.621
VC_RS04415	VC0891	xseB	exodeoxyribonuclease VII small subunit	CDS	0.207087	0.0612571	0.327644	39.3771	38.0463	36.0735	46.4142	43.722	40.9485
VC_RS04420	VC0892	pomA	flagellar motor protein PomA	CDS	-0.0417449	0.60809	0.847053	66.3234	74.6049	67.4224	69.0034	66.1348	67.2594
VC_RS04425	VC0893		flagellar motor protein MotB	CDS	-0.0380838	0.675743	0.874322	81.3794	84.6123	80.1687	81.2782	79.209	79.266
VC_RS04430	VC0894	thiI	tRNA 4-thiouridine(8) synthase ThiI	CDS	0.286114	0.0227361	0.223613	181.212	162.328	177.661	221.459	207.913	206.188
VC_RS04435	VC0896		transcriptional regulator GcvA	CDS	0.00218342	0.983364	0.994801	46.4805	45.9801	47.8847	44.4537	49.0281	47.063
VC_RS04440	VC0897		DUF423 domain-containing protein	CDS	-0.0792108	0.529666	0.808599	16.0211	15.9127	17.9137	16.5796	14.857	15.7124
VC_RS04445	VC0898	xni	flap endonuclease Xni	CDS	-0.0358789	0.597194	0.842925	58.0234	57.0243	55.4144	58.135	57.6451	50.5464
VC_RS04450	VC0899		LOG family protein	CDS	-0.109299	0.402006	0.728848	398.095	449.883	400.598	390.366	383.225	383.879
VC_RS04455	VC0900		GGDEF domain-containing protein	CDS	-0.156806	0.035454	0.270135	149.479	154.619	137.158	130.633	122.124	143.042
VC_RS04460	VC0901		tetratricopeptide repeat protein	CDS	0.0182501	0.818717	0.940094	65.7444	66.3556	65.5523	70.3246	64.8189	65.0359
VC_RS04465	VC0902	queF	NADPH-dependent 7-cyano-7-deazaguanine reductase QueF	CDS	0.131842	0.191267	0.534611	37.9873	38.6774	35.0892	41.044	41.0477	40.3927
VC_RS04470	VC0903	syd	SecY-interacting protein	CDS	0.00238359	0.981147	0.994701	22.5839	20.3304	19.6362	21.9498	20.5026	20.2705
VC_RS04475	VC0904		Zn-ribbon-containing protein	CDS	0.161882	0.10236	0.408073	29.3784	23.6211	27.2643	29.3659	29.6715	30.7948
VC_RS04480	VC0905	metQ	methionine ABC transporter substrate-binding lipoprotein MetQ	CDS	0.0461506	0.418971	0.7407	356.633	353.28	361.67	363.429	376.264	366.721
VC_RS04485	VC0906		ABC transporter permease	CDS	0.0517262	0.492606	0.789052	67.0569	59.3684	67.8161	71.8163	64.3095	65.2212
VC_RS04490	VC0907	metN	methionine ABC transporter ATP-binding protein MetN	CDS	0.171868	0.181114	0.525862	68.6011	52.4714	57.3337	68.7476	63.7577	68.5564
VC_RS04495	VC0908	gmhB	D-glycero-beta-D-manno-heptose 1,7-bisphosphate 7-phosphatase	CDS	0.0359144	0.618346	0.853868	80.8775	80.7356	75.6903	82.5568	77.511	83.2312
VC_RS04500	VC0909	treR	trehalose operon repressor TreR	CDS	-0.0141152	0.841922	0.950715	80.8003	86.686	88.5842	84.1338	83.2416	86.1587
VC_RS04505	VC0910	treB	PTS trehalose transporter subunit IIBC	CDS	-0.0961852	0.425451	0.745012	11.6587	10.1877	9.84269	11.3372	8.6595	9.70907
VC_RS04510	VC0911	treC	alpha,alpha-phosphotrehalase	CDS	-0.192367	0.0797552	0.366056	18.9551	20.646	19.9315	16.9205	17.3615	17.7876
VC_RS04540	VC0913	vexG	vibriobactin export RND transporter periplasmic adaptor subunit VexG	CDS	-0.181945	0.077081	0.359778	29.9189	28.9855	33.8096	27.1496	24.3655	30.1278
VC_RS04545	VC0914	vexH	vibriobactin export RND transporter permease subunit VexH	CDS	-0.161659	0.0344865	0.267241	60.8029	68.3841	61.566	54.2565	55.9472	60.2926
VC_RS04550	VC0916	vpsU	exopolysaccharide regulatory protein-tyrosine phosphatase VpsU	CDS	-0.468756	0.619779	0.854085	93.3083	85.6491	80.3656	62.6102	55.0982	69.6681
VC_RS04555	VC0917	vpsA	UDP-N-acetylglucosamine 2-epimerase (non-hydrolyzing) VpsA	CDS	-0.581137	0.547628	0.819025	156.582	118.917	148.28	93.0416	89.0146	101.204
VC_RS04560	VC0918	vpsB	UDP-N-acetyl-D-mannosamine dehydrogenase VpsB	CDS	-0.533494	0.565226	0.82449	196.075	156.197	197.395	128.417	113.932	137.372
VC_RS04565	VC0919	vpsC	exopolysaccharide biosynthesis acetyltransferase VpsC	CDS	-0.516953	0.564892	0.82449	69.103	58.2865	56.4478	39.2539	43.2551	45.9884
VC_RS04570	VC0920	vpsD	exopolysaccharide biosynthesis glycosyltransferase VpsD	CDS	-0.498367	0.547624	0.819025	82.2673	73.0722	79.3321	52.85	53.4427	59.8108
VC_RS04575	VC0921	vpsE	exopolysaccharide biosynthesis flippase VpsE	CDS	-0.529827	0.497008	0.789976	55.2824	49.361	55.5128	36.2705	34.0437	40.578
VC_RS04580	VC0922	vpsF	exopolysaccharide biosynthesis protein VpsF	CDS	-0.476017	0.437957	0.755094	71.5351	62.2534	62.0582	47.5224	43.6796	49.62
VC_RS04585	VC0923	vpsG	exopolysaccharide biosynthesis acetyltransferase VpsG	CDS	-0.563166	0.353589	0.69667	64.0071	50.5781	60.0404	38.0179	37.0576	43.0979
VC_RS04590	VC0924	vpsH	exopolysaccharide biosynthesis protein VpsH	CDS	-0.508307	0.381084	0.720471	149.17	118.286	134.943	91.2941	90.373	101.241
VC_RS04595	VC0925	vpsI	exopolysaccharide biosynthesis glycosyltransferase VpsI	CDS	-0.428997	0.398911	0.727509	92.9995	80.7356	93.1119	65.1249	62.6116	70.4463
VC_RS04600	VC0926	vpsj	exopolysaccharide biosynthesis protein VpsJ	CDS	-0.51677	0.292973	0.650245	148.707	125.408	136.617	89.5893	96.9525	100.537
VC_RS04605	VC0927	vpsK	exopolysaccharide biosynthesis glycosyltransferase VpsK	CDS	-0.585056	0.240168	0.597498	109.677	89.1202	98.9191	69.7705	61.7202	67
VC_RS04610	VC0928		hypothetical protein	CDS	-0.370428	0.618232	0.853868	470.827	404.129	392.231	320.979	306.606	352.676
VC_RS04615	VC0929		hypothetical protein	CDS	-0.171356	0.726215	0.897738	57.7917	56.258	51.3296	49.8665	47.6273	49.3977
VC_RS04620	VC0930		hemolysin	CDS	0.0318823	0.961366	0.989276	335.13	332.95	332.437	361.128	316.666	345.08
VC_RS04625	VC0931		O-antigen ligase family protein	CDS	-0.46746	0.489781	0.786991	11.3113	9.82711	11.0238	7.07508	8.02278	8.15265
VC_RS04630	VC0932		hypothetical protein	CDS	-0.553758	0.483207	0.782937	24.1667	21.5926	20.2267	14.7469	13.7958	16.4165
VC_RS04635	VC0934	vpsL	exopolysaccharide biosynthesis glycosyltransferase VpsL	CDS	-1.01902	0.327528	0.674423	24.7844	16.4537	17.1755	9.24875	7.93788	11.6361
VC_RS04640	VC0935	vpsM	exopolysaccharide biosynthesis beta-barrel protein VpsM	CDS	-0.70718	0.392025	0.725661	30.4208	18.8879	24.0654	15.2583	13.0317	16.6759
VC_RS04645	VC0936	vpsN	exopolysaccharide export protein VpsN	CDS	-0.76351	0.327131	0.674226	12.2378	6.13068	8.80921	4.68831	4.54199	6.78152
VC_RS04650	VC0937	vpsO	exopolysaccharide regulatory tyrosine autokinase VpsO	CDS	-0.544589	0.355035	0.697976	48.2949	40.796	44.046	30.4314	28.9075	31.9436
VC_RS04655	VC0938	vpsP	exopolysaccharide biosynthesis protein VpsP	CDS	-0.636938	0.255235	0.613249	9.65126	9.6468	9.1537	5.83907	6.57952	5.89214
VC_RS04660	VC0939	vpsQ	exopolysaccharide biosynthesis protein VpsQ	CDS	-0.122577	0.455118	0.76619	24.437	23.7564	22.7858	21.14	22.6675	21.4192
VC_RS04665	VC0940		YitT family protein	CDS	-0.178106	0.303535	0.660621	12.8169	11.3147	11.6144	10.0159	11.928	9.70907
VC_RS04670	VC0941		serine hydroxymethyltransferase	CDS	0.32447	0.0010336	0.0660765	1691.17	1643.34	1612.09	2104.24	2076.8	2013.15
VC_RS04675	VC0942		hypothetical protein	CDS	-0.00167057	0.986224	0.995399	38.605	31.7803	32.3825	31.1986	36.4633	35.0564
VC_RS04680	VC0943	lipA	lipoyl synthase	CDS	0.14757	0.0548541	0.312018	223.678	218.856	217.917	241.448	242.636	247.507
VC_RS04685	VC0944	lipB	lipoyl(octanoyl) transferase LipB	CDS	0.06277	0.382421	0.720471	155.308	152.906	157.237	160.511	157.229	168.389
VC_RS04690	VC0945		YbeD family protein	CDS	0.15444	0.227144	0.580435	23.163	17.8962	20.4236	20.7138	23.2618	24.495
VC_RS04695	VC0947		serine hydrolase	CDS	0.0554953	0.526619	0.807753	472.719	434.241	476.042	471.729	492.106	473.41
VC_RS04700	VC0948	rlpA	septal ring lytic transglycosylase RlpA	CDS	0.111433	0.144497	0.473825	124.694	107.873	114.175	117.293	126.284	131.035
VC_RS04705	VC0949	mrdB	peptidoglycan glycosyltransferase MrdB	CDS	0.0577174	0.494433	0.789918	78.5612	78.5267	79.775	83.1109	80.44	82.9718
VC_RS04710	VC0950	mrdA	penicillin-binding protein 2	CDS	0.103612	0.170446	0.509432	147.317	133.162	135.632	149.046	150.013	148.082
VC_RS04715	VC0951	rlmH	23S rRNA (pseudouridine(1915)-N(3))-methyltransferase RlmH	CDS	0.055376	0.487469	0.785791	66.4392	63.2451	65.6508	69.8558	66.1348	67
VC_RS04720	VC0952	rsfS	ribosome silencing factor	CDS	-0.00622372	0.942414	0.984176	70.0295	68.1136	76.1332	67.8526	70.9315	74.5227
VC_RS04725	VC0953	holA	DNA polymerase III subunit delta	CDS	0.0628605	0.34896	0.694636	84.4678	78.9325	89.1256	84.1338	93.7688	85.8623
VC_RS04730	VC0954		luciferase	CDS	0.0761992	0.30719	0.662893	91.9572	77.1744	83.7121	86.9042	92.6227	87.0851
VC_RS04735	VC0956	leuS	leucine--tRNA ligase	CDS	0.0702894	0.317028	0.667924	922.969	873.757	922.752	964.214	924.911	966.126
VC_RS04740	VC0957		zinc ribbon-containing protein	CDS	0.130261	0.472342	0.775875	26.1742	32.6368	23.0811	32.3067	29.6291	27.7561
VC_RS04745	VC0958	lnt	apolipoprotein N-acyltransferase	CDS	-0.128799	0.235603	0.590791	189.86	169.27	186.864	168.225	164.87	166.277
VC_RS04750	VC0959	corC	CNNM family magnesium/cobalt transport protein CorC	CDS	-0.0863914	0.32546	0.671555	609.033	618.973	613.446	596.992	560.66	576.763
VC_RS04755	VC0960	ybeY	rRNA maturation RNase YbeY	CDS	0.054527	0.506816	0.796488	137.279	141.682	136.666	142.866	145.174	143.598
VC_RS04760	VC0961		PhoH family protein	CDS	0.0984454	0.263861	0.621461	318.569	315.64	321.265	351.239	339.164	332.554
VC_RS04765	VC0962	miaB	tRNA (N6-isopentenyl adenosine(37)-C2)-methylthiotransferase MiaB	CDS	0.275739	0.027287	0.2424	375.009	342.101	368.067	447.392	440.022	426.347
VC_RS04770	VC0963		2-octaprenyl-3-methyl-6-methoxy-1,4-benzoquinol hydroxylase	CDS	0.081177	0.339616	0.684973	65.3197	55.1761	54.3809	60.2661	62.4418	62.3678
VC_RS04775	VC0964	crr	PTS glucose transporter subunit IIA	CDS	0.0889883	0.280503	0.63898	739.286	735.771	721.076	800.592	773.2	762.088
VC_RS04780	VC0965	ptsI	phosphoenolpyruvate-protein phosphotransferase PtsI	CDS	-0.160303	0.106051	0.416253	1964.26	2209.39	2227.01	1977.91	1892.87	1856.73
VC_RS04785	VC0966		HPr family phosphocarrier protein	CDS	-0.172519	0.04466	0.29336	651.074	750.106	687.217	618.729	627.007	607.261
VC_RS04790	VC0968	cysK	cysteine synthase A	CDS	0.154773	0.102958	0.409479	297.876	328.712	324.366	360.872	355.04	342.708
VC_RS04795	VC0969	cysZ	sulfate transporter CysZ	CDS	-0.15028	0.0462208	0.294702	67.9062	70.4126	72.1469	63.1643	64.3944	62.0713
VC_RS04800	VC0970	zipA	cell division protein ZipA	CDS	-0.0676156	0.367016	0.712151	133.844	131.404	124.953	125.22	120.766	126.366
VC_RS04805	VC0971	ligA	NAD-dependent DNA ligase LigA	CDS	0.135642	0.046928	0.294702	104.89	96.468	109.057	116.227	111.682	113.1
VC_RS04810	VC0972	chiP	chitoporin	CDS	0.030251	0.72153	0.896902	78.3682	82.0879	86.5665	82.8978	82.52	86.7887
VC_RS04815	VC0973		hypothetical protein	CDS	0.100438	0.269347	0.627775	49.1442	51.3444	47.8847	51.9124	54.2492	52.9181
VC_RS04820	VC0974	cueR	Cu(I)-responsive transcriptional regulator	CDS	-0.197235	0.0319341	0.262814	45.0907	44.1319	48.7213	40.5326	40.411	39.3551
VC_RS04825	VC0975		NfeD family protein	CDS	-0.0387534	0.65171	0.866044	172.294	196.001	177.168	170.697	176.841	183.435
VC_RS04830	VC0976		SPFH/Band 7/PHB domain protein	CDS	-0.14692	0.0831222	0.371044	490.786	524.308	521.367	456.769	460.227	470.667
VC_RS04835	VC0977		co-chaperone YbbN	CDS	-0.107018	0.507091	0.796571	48.874	58.2414	45.6701	41.6407	47.0754	53.1034
VC_RS04840	VC0979		SDR family oxidoreductase	CDS	-0.191712	0.0620702	0.327644	22.0821	23.9367	20.8173	19.3073	18.6349	20.5669
VC_RS04845	VC0980		TIGR01777 family oxidoreductase	CDS	-0.130822	0.276485	0.63572	34.7059	41.9681	36.3687	31.6674	35.0201	36.5016
VC_RS04850	VC0981	yfcE	phosphodiesterase	CDS	-0.114478	0.247296	0.605279	39.879	50.4879	41.7822	41.8964	41.1751	38.9845
VC_RS04855	VC0982		SelT/SelW/SelH family protein	CDS	0.00820073	0.916505	0.976867	48.4107	54.3196	50.2469	48.8436	52.7635	52.214
VC_RS04860	VC0983	toxS	transmembrane regulator ToxS	CDS	-0.0407949	0.488519	0.786729	121.915	114.995	128.89	120.063	116.267	119.251
VC_RS04865	VC0984		transcriptional regulator	CDS	0.12736	0.12211	0.441381	107.052	105.934	92.6689	103.825	114.017	116.064
VC_RS04870	VC0985	htpG	molecular chaperone HtpG	CDS	0.304167	0.0145864	0.188517	249.35	277.593	289.818	342.033	332.245	334.111
VC_RS04875	VC0986	adk	adenylate kinase	CDS	0.244083	0.00224299	0.0865989	461.677	397.773	412.261	515.756	506.156	484.305
VC_RS04880	VC0987	hemH	ferrochelatase	CDS	-0.0274235	0.679114	0.876435	76.7082	69.9168	67.2748	67.9378	71.9078	70.0758
VC_RS04885	VC0988	dtpA	dipeptide/tripeptide permease DtpA	CDS	-0.325101	0.000506535	0.0543426	112.495	112.696	106.153	89.1631	84.7273	90.6056
VC_RS04890	VC0990	rfaH	transcription/translation regulatory transformer protein RfaH	CDS	0.00851353	0.917109	0.976867	45.0907	40.21	44.735	44.8799	42.6183	43.3202
VC_RS04895	VC0991	asnB	asparagine synthase B	CDS	-0.0706441	0.437224	0.754707	1525.48	1616.06	1737.33	1574.8	1518.09	1552.78
VC_RS04900	VC0992		cation:proton antiporter	CDS	-0.0109239	0.926108	0.982069	191.906	150.878	169.688	167.628	167.12	173.911
VC_RS04905	VC0993		ROK family protein	CDS	0.07096	0.420311	0.740873	120.409	130.367	122.689	134.895	129.213	128.182
VC_RS04910	VC0994	nagA	N-acetylglucosamine-6-phosphate deacetylase	CDS	0.210408	0.0172464	0.198581	86.0892	90.3824	81.5467	98.0709	100.051	100.426
VC_RS04915	VC0995		PTS transporter subunit EIIC	CDS	0.060781	0.484777	0.783079	257.843	273.446	282.338	286.583	289.287	272.743
VC_RS04920	VC0997	glnS	glutamine--tRNA ligase	CDS	0.00951244	0.897499	0.968076	529.391	531.43	557.982	561.787	521.735	545.968
VC_RS04925	VC0998		hypothetical protein	CDS	0.01777	0.764935	0.91543	386.475	402.145	363.54	376.94	398.634	390.883
VC_RS04930	VC0999	truA	tRNA pseudouridine(38-40) synthase TruA	CDS	0.151875	0.0399339	0.278972	61.9997	54.7704	62.4027	71.5606	63.0785	64.443
VC_RS04935	VC1000		acetyl-CoA carboxylase carboxyltransferase subunit beta	CDS	0.159022	0.0833896	0.371094	351.422	290.17	332.978	376.599	361.916	349.675
VC_RS04940	VC1001	folC	bifunctional tetrahydrofolate synthase/dihydrofolate synthase	CDS	0.0176062	0.747266	0.907518	267.649	249.69	276.973	273.84	263.478	266.74
VC_RS04945	VC1002		SPOR domain-containing protein	CDS	-0.0699464	0.236151	0.590791	117.707	115.13	124.855	120.447	115.12	105.206
VC_RS04950	VC1003		CvpA family protein	CDS	0.235624	0.0188474	0.203848	229.545	230.667	248.43	286.2	271.501	276.634
VC_RS04955	VC1004	purF	amidophosphoribosyltransferase	CDS	0.273384	0.0115396	0.175399	601.968	524.939	610.739	740.284	688.261	671.667
VC_RS04960	VC1005		Na+/H+ antiporter family protein	CDS	-0.156719	0.0571657	0.314989	221.091	191.719	209.551	184.506	192.207	181.619
VC_RS04965	VC1006	rnt	ribonuclease T	CDS	0.00164859	0.987368	0.995662	80.144	73.523	67.5209	67.1707	80.1429	74.1891
VC_RS04970	VC1008		OmpA family protein	CDS	-0.344842	0.00165148	0.0780122	142.066	133.613	140.898	103.867	107.013	117.102
VC_RS04975	VC1009		DUF2753 domain-containing protein	CDS	-0.368364	0.0351799	0.270135	266.22	260.644	294.592	187.021	206.173	243.06
VC_RS04980	VC1010	gloA	lactoylglutathione lyase	CDS	-0.069763	0.236148	0.590791	91.9958	95.6115	93.5056	88.8221	90.0758	88.938
VC_RS04985	VC1011	nth	endonuclease III	CDS	-0.00226024	0.977942	0.99412	85.1627	81.9527	88.9287	83.4093	89.1844	83.0459
VC_RS04990	VC1012		electron transport complex subunit E	CDS	0.0634359	0.460438	0.768829	76.9784	74.4697	74.6568	81.9175	79.0816	75.3009
VC_RS04995	VC1013	rsxG	electron transport complex subunit RsxG	CDS	0.0942724	0.302266	0.660117	58.2936	56.8891	53.0521	60.053	60.4043	59.1808
VC_RS05000	VC1014	rsxD	electron transport complex subunit RsxD	CDS	0.0314162	0.688021	0.881573	76.9398	63.6058	71.9501	73.6917	72.3748	71.1504
VC_RS05005	VC1015	rsxC	electron transport complex subunit RsxC	CDS	0.1134	0.136836	0.462251	162.18	143.71	160.928	171.549	167.332	166.129
VC_RS05010	VC1016	rsxB	electron transport complex subunit RsxB	CDS	0.0783081	0.321745	0.668725	37.3697	32.5467	33.3175	38.9982	36.2086	33.8706
VC_RS05015	VC1017	rsxA	electron transport complex subunit RsxA	CDS	-0.138231	0.18571	0.529549	45.3995	46.9267	48.1308	44.0701	38.6706	44.8396
VC_RS05025	VC1018	uvrB	excinuclease ABC subunit UvrB	CDS	-0.0598805	0.316216	0.667878	178.201	178.105	183.222	172.7	170.855	174.022
VC_RS05030	VC1021		sigma-54-dependent Fis family transcriptional regulator	CDS	0.160749	0.00688851	0.141729	182.64	185.228	176.479	205.987	203.88	198.665
VC_RS05035	VC1022		Hpt domain-containing protein	CDS	0.142695	0.0812159	0.368329	34.4357	45.5744	43.8984	45.0504	46.6085	45.0249
VC_RS05040	VC1023		YvcK family protein	CDS	-0.0701281	0.360102	0.704078	57.7145	59.9544	58.9577	55.7056	54.037	58.4768
VC_RS05045	VC1024	moaA	GTP 3',8-cyclase MoaA	CDS	-0.0248523	0.711178	0.890484	121.181	125.453	127.758	129.312	122.252	116.435
VC_RS05050	VC1025	moaB	molybdenum cofactor biosynthesis protein B	CDS	0.0853213	0.244898	0.602567	72.9635	75.0557	78.7907	81.4487	81.7135	77.4502
VC_RS05055	VC1026	moaC	cyclic pyranopterin monophosphate synthase MoaC	CDS	0.0550045	0.43654	0.754453	27.9886	28.9404	33.5144	31.7526	31.1572	30.9801
VC_RS05060	VC1027	moaD	molybdopterin synthase sulfur carrier subunit	CDS	0.109515	0.352271	0.695987	12.8941	16.7692	13.9766	15.2583	16.9794	14.823
VC_RS05065	VC1028	moaE	molybdopterin synthase catalytic subunit MoaE	CDS	0.128712	0.209383	0.559397	25.0161	29.842	26.5261	31.7953	27.1671	29.9795
VC_RS05070	VC1029		GGDEF domain-containing protein	CDS	-0.0143724	0.883359	0.963025	22.9314	24.117	25.2465	24.6349	23.6438	23.2721
VC_RS05075	VC1031		CBS domain-containing protein	CDS	-0.0679762	0.733221	0.902348	5.98378	4.73324	7.03752	6.60625	5.56076	4.78042
VC_RS05080	VC1033		zinc/cadmium/mercury/lead-transporting ATPase	CDS	-0.0477366	0.911138	0.973694	215.184	236.301	221.018	206.499	217.846	226.236
VC_RS05085	VC1034	udp	uridine phosphorylase	CDS	0.0268716	0.896147	0.967887	240.239	276.241	265.014	278.315	268.827	249.026
VC_RS05090	VC1035		hypothetical protein	CDS	-0.103086	0.531514	0.808809	4.78702	8.29444	7.03752	6.94722	5.773	5.9292
VC_RS05095	VC1036	metG	methionine--tRNA ligase	CDS	0.169442	0.0213462	0.21681	409.175	399.621	443.61	475.608	464.812	468.036
VC_RS05100	VC1037	apbC	iron-sulfur cluster carrier protein ApbC	CDS	0.0912378	0.244847	0.602567	111.414	111.434	121.508	120.66	118.983	127.144
VC_RS05105	VC1038	udk	uridine kinase	CDS	-0.0176181	0.787513	0.925877	90.2972	83.5755	91.3402	85.8813	87.6138	88.4933
VC_RS05110	VC1039		AsmA family protein	CDS	0.00536595	0.944065	0.984285	179.012	187.121	181.548	182.333	177.817	189.549
VC_RS05115	VC1040	cobO	cob(I)yrinic acid a,c-diamide adenosyltransferase	CDS	0.0631439	0.576245	0.830362	159.053	136.182	146.656	148.662	150.523	162.497
VC_RS05120	VC1041		low molecular weight phosphotyrosine protein phosphatase	CDS	-0.156994	0.284756	0.641552	9.11079	10.3681	9.35056	9.29137	7.72564	8.81969
VC_RS05125	VC1042		outer membrane protein transport protein	CDS	0.0515383	0.622026	0.854288	23.2402	20.8713	22.7858	24.848	19.8659	24.6062
VC_RS05130	VC1043		outer membrane protein transport protein	CDS	0.0958208	0.234596	0.589785	388.367	374.197	368.018	406.306	401.945	399.999
VC_RS05135	VC1044		DUF3379 domain-containing protein	CDS	0.102908	0.388467	0.723343	59.915	47.7381	51.0836	52.1681	59.8949	58.4768
VC_RS05140	VC1045		sigma-70 family RNA polymerase sigma factor	CDS	0.161263	0.16762	0.505969	46.9051	41.1116	44.5382	46.4142	50.4713	51.3617
VC_RS05145	VC1046	fadI	acetyl-CoA C-acyltransferase FadI	CDS	0.209173	0.0432972	0.290713	72.3458	62.3886	60.4341	74.7572	74.1576	76.7832
VC_RS05150	VC1047	fadJ	fatty acid oxidation complex subunit alpha FadJ	CDS	0.277914	0.0160065	0.192754	95.6633	99.0825	98.4269	119.594	116.818	119.029
VC_RS05155	VC1048		NAD(P)H nitroreductase	CDS	-0.124248	0.0858888	0.373873	195.496	187.842	168.999	160.383	175.143	171.28
VC_RS05160	VC1049		LysR family transcriptional regulator	CDS	-0.313045	0.00913469	0.163213	194.415	224.04	211.864	167.159	160.753	179.395
VC_RS05165	VC1050		response regulator	CDS	-0.308752	0.0200881	0.210852	29.4942	30.6083	31.4966	21.9498	24.2806	27.6449
VC_RS05170	VC1052		YbaN family protein	CDS	-0.054045	0.559757	0.823742	57.4829	51.705	50.4438	51.1452	52.1268	50.5464
VC_RS05175	VC1053	apt	adenine phosphoribosyltransferase	CDS	-0.0377233	0.598035	0.843035	160.172	144.386	160.337	150.921	152.645	149.342
VC_RS05180	VC1054	dnaX	DNA polymerase III subunit gamma/tau	CDS	0.0250339	0.691524	0.882127	486.153	444.068	488.739	497.003	483.149	463.664
VC_RS05185	VC1055		YbaB/EbfC family nucleoid-associated protein	CDS	0.108911	0.073817	0.354248	116.78	121.802	123.723	134.682	128.874	127.144
VC_RS05190	VC1056	recR	recombination protein RecR	CDS	0.106091	0.0786471	0.363299	143.263	139.247	159.402	161.874	157.527	156.197
VC_RS05195	VC1057		YkgJ family cysteine cluster protein	CDS	-0.0712187	0.706314	0.887852	3.93771	4.37261	3.54337	3.32444	4.54199	3.44635
VC_RS05200	VC1058		YcgN family cysteine cluster protein	CDS	0.129367	0.435197	0.754117	15.9439	9.51156	12.5494	13.724	14.6447	13.3407
VC_RS05205	VC1059		YciK family oxidoreductase	CDS	0.138499	0.0440695	0.292851	162.836	160.434	169.245	190.729	174.718	176.69
VC_RS05210	VC1060	sohB	protease SohB	CDS	0.0584993	0.423285	0.743918	111.762	109.135	99.608	107.021	115.545	111.247
VC_RS05215	VC1061		PLP-dependent cysteine synthase family protein	CDS	-0.280537	0.0060614	0.129919	108.866	108.188	119.539	84.9862	92.4529	99.6106
VC_RS05220	VC1062		Lrp/AsnC family transcriptional regulator	CDS	-0.230689	0.0480996	0.297596	18.6462	19.4288	18.209	15.4714	16.6398	15.8606
VC_RS05225	VC1063	tesB	acyl-CoA thioesterase II	CDS	-0.132334	0.125349	0.447059	76.7082	69.8717	78.151	64.656	67.196	73.1515
VC_RS05230	VC1064		YbaY family lipoprotein	CDS	0.0469138	0.549285	0.819025	60.8029	56.7989	62.1074	60.1808	61.9749	63.4795
VC_RS05235	VC1065		DNA base-flipping protein	CDS	-0.090756	0.34367	0.689266	12.6238	13.3883	14.5672	13.724	12.3101	12.0437
VC_RS05240	VC1066		hypothetical protein	CDS	0.11927	0.319591	0.668725	40.6511	40.7059	40.1582	43.0472	46.2689	42.6903
VC_RS05245	VC1067		GGDEF domain-containing protein	CDS	0.117832	0.182741	0.528871	86.0892	83.5305	84.155	89.8876	94.1509	91.3468
VC_RS05255	VC1068		metalloregulator ArsR/SmtB family transcription factor	CDS	0.0817039	0.633992	0.85908	10.2689	9.28617	10.0888	9.50448	9.97541	11.8584
VC_RS05260	VC1069		ArsJ-associated glyceraldehyde-3-phosphate dehydrogenase	CDS	0.0456801	0.602106	0.844876	83.5799	73.0272	75.8872	82.2585	76.747	81.0077
VC_RS05265	VC1070		dual specificity protein phosphatase family protein	CDS	0.0285048	0.821323	0.940917	24.3984	20.691	20.8173	20.5007	24.4079	22.3827
VC_RS05270	VC1071	arsJ	organoarsenical effux MFS transporter ArsJ	CDS	0.1235	0.350417	0.695261	23.2016	22.6294	25.591	25.7857	27.2095	24.7915
VC_RS05275	VC1073		chitinase C-terminal domain-containing protein	CDS	0.134038	0.271486	0.629481	19.4569	19.0682	20.7189	22.2482	22.1581	20.604
VC_RS05280	VC1074		CPBP family intramembrane metalloprotease	CDS	-0.188746	0.106429	0.416253	130.755	96.8737	132.04	108.598	100.391	106.577
VC_RS05285	VC1075		YbhB/YbcL family Raf kinase inhibitor-like protein	CDS	-0.116338	0.375823	0.718777	10.655	10.9992	9.99033	9.5471	9.33868	10.302
VC_RS05290	VC1076		helix-turn-helix transcriptional regulator	CDS	-0.024209	0.881251	0.96195	10.3075	8.92554	7.57887	8.99303	8.06522	9.37555
VC_RS05295	VC1077		hypothetical protein	CDS	-0.276686	0.0115521	0.175399	206.498	243.334	219.837	183.27	181.425	188.067
VC_RS05300	VC1079		threonylcarbamoyl-AMP synthase	CDS	0.145784	0.13302	0.458547	171.908	158.406	164.028	179.605	190.467	176.875
VC_RS05305	VC1080		Hpt domain-containing protein	CDS	0.119506	0.436655	0.754453	11.1569	12.036	11.3683	13.2977	13.5411	10.7467
VC_RS05310	VC1081		HDOD domain-containing protein	CDS	-0.0306619	0.876591	0.959987	36.9836	49.406	44.2921	44.8799	41.8543	41.1338
VC_RS05315	VC1082		response regulator	CDS	-0.198165	0.322786	0.668725	9.61265	10.8188	9.79348	9.29137	8.10767	8.93086
VC_RS05320	VC1083		chemotaxis protein CheC	CDS	-0.0741926	0.6978	0.883978	11.8517	17.7609	15.5022	14.9173	14.9419	12.9331
VC_RS05325	VC1084		PAS domain-containing protein	CDS	-0.235636	0.167252	0.505969	19.9974	27.7233	24.4591	20.3728	21.2667	19.6034
VC_RS05330	VC1085		two-component sensor histidine kinase	CDS	-0.193348	0.161978	0.499397	13.4732	16.9044	13.829	13.2551	11.8431	13.526
VC_RS05335	VC1086		EAL domain-containing protein	CDS	-0.209052	0.0882266	0.378261	24.9775	31.2845	29.7741	27.7889	23.5165	23.0868
VC_RS05340	VC1087		two-component system response regulator	CDS	-0.125589	0.156801	0.489832	43.5851	50.8936	45.6701	46.2438	39.7318	42.4679
VC_RS05345	VC1088		HAMP domain-containing protein	CDS	-0.047423	0.669377	0.871611	12.0448	12.1261	11.8604	11.7208	11.9705	11.1914
VC_RS05350	VC1089		phosphate/phosphite/phosphonate ABC transporter substrate-binding protein	CDS	-0.0178776	0.91239	0.97445	5.28889	8.11413	6.34854	5.83907	5.81545	7.74502
VC_RS05355	VC1091		peptide ABC transporter substrate-binding protein	CDS	-0.0700785	0.238998	0.595001	2443.54	2493.61	2546.01	2387.2	2376.91	2364.23
VC_RS05360	VC1092	oppB	oligopeptide ABC transporter permease OppB	CDS	-0.149402	0.0822103	0.369422	547.844	530.123	575.305	507.573	489.474	493.569
VC_RS05365	VC1093	oppC	oligopeptide ABC transporter permease OppC	CDS	-0.0868329	0.347281	0.69309	408.48	392.093	401.336	377.537	372.698	381.47
VC_RS05370	VC1094		ABC transporter ATP-binding protein	CDS	0.113878	0.133659	0.458855	364.431	359.952	375.253	410.184	401.903	377.875
VC_RS05375	VC1095	oppF	murein tripeptide/oligopeptide ABC transporter ATP binding protein OppF	CDS	0.117821	0.154244	0.485176	348.488	355.895	363.934	408.181	389.89	361.162
VC_RS05380	VC1096		glutathione S-transferase family protein	CDS	0.0317849	0.768458	0.9155	12.315	11.9458	12.3526	13.042	12.395	12.0066
VC_RS05385	VC1097	pta	phosphate acetyltransferase	CDS	-0.0459757	0.460357	0.768829	1899.37	2023.93	2084.19	1980.72	1940.71	1897.6
VC_RS05390	VC1098		acetate kinase	CDS	0.0594147	0.364679	0.709539	894.401	910.541	928.51	959.611	962.988	925.771
VC_RS05395	VC1099		DUF412 domain-containing protein	CDS	-0.0882337	0.332781	0.67943	57.1354	48.3692	53.249	51.1452	52.0419	46.2107
VC_RS05400	VC1100		VF530 family DNA-binding protein	CDS	0.0601617	0.589337	0.838827	26.1742	23.2154	27.8056	24.5071	28.865	27.089
VC_RS05405	VC1101		ABC transporter substrate-binding protein	CDS	-0.243602	0.0206976	0.213969	72.1528	66.2203	66.4874	52.1255	58.197	62.7013
VC_RS05410	VC1102		ABC transporter permease	CDS	-0.362535	0.000507884	0.0543426	27.8728	32.0057	36.7132	23.2284	24.1957	27.5708
VC_RS05415	VC1103		ABC transporter ATP-binding protein	CDS	-0.199041	0.0514797	0.305539	33.1617	33.3581	33.4652	28.2577	29.3319	29.4978
VC_RS05420	VC1104		sensor domain-containing diguanylate cyclase	CDS	-0.0609956	0.452402	0.763396	34.8217	36.6488	30.3155	31.369	35.6992	30.5724
VC_RS05425	VC1105	dusC	tRNA dihydrouridine(16) synthase DusC	CDS	0.227687	0.01637	0.195022	34.2041	30.428	33.662	38.3163	39.9441	36.8722
VC_RS05430	VC1106		YecA family protein	CDS	0.0893088	0.256105	0.614515	51.2289	42.7344	45.178	47.7355	52.3391	48.0265
VC_RS05435	VC1107	lolA	outer membrane lipoprotein chaperone LolA	CDS	0.0376179	0.593535	0.841074	79.0631	68.925	72.7375	76.9309	74.0303	75.6344
VC_RS05440	VC1108		replication-associated recombination protein A	CDS	0.0809259	0.262404	0.61949	101.377	97.9105	104.628	112.093	103.108	106.244
VC_RS05445	VC1110	serS	serine--tRNA ligase	CDS	0.0762107	0.273926	0.632548	384.622	370.365	395.332	418.495	395.111	399.109
VC_RS05450	VC1111	bioA	adenosylmethionine--8-amino-7-oxononanoate transaminase	CDS	0.137597	0.319977	0.668725	42.9288	37.7758	43.9968	38.8703	46.184	52.0658
VC_RS05455	VC1112	bioB	biotin synthase BioB	CDS	0.196985	0.0840103	0.372281	207.463	194.333	205.712	217.41	247.9	231.091
VC_RS05460	VC1113	bioF	8-amino-7-oxononanoate synthase	CDS	0.124801	0.32052	0.668725	175.19	164.266	174.166	175.172	195.645	189.216
VC_RS05465	VC1114	bioC	malonyl-ACP O-methyltransferase BioC	CDS	-0.0956008	0.313191	0.666414	164.612	181.576	170.279	154.757	164.7	163.868
VC_RS05470	VC1115	bioD	dethiobiotin synthase	CDS	-0.191785	0.127698	0.452927	198.507	223.093	208.321	177.303	191.825	182.36
VC_RS05475	VC1117	htpX	protease HtpX	CDS	-0.039468	0.605809	0.845535	68.2923	68.0235	67.3732	69.046	63.3757	65.7771
VC_RS05480	VC1118		nuclear transport factor 2 family protein	CDS	-0.301734	0.0387986	0.276137	23.2788	27.9937	25.2957	19.3925	22.5402	20.1593
VC_RS05485	VC1119		SDR family oxidoreductase	CDS	-0.527137	0.000407379	0.0543426	38.412	47.6931	53.2982	32.6477	33.3646	30.6466
VC_RS05490	VC1120		NAD(P)/FAD-dependent oxidoreductase	CDS	-0.516908	0.000472051	0.0543426	66.8253	89.4357	90.9957	53.6598	64.2247	54.8451
VC_RS05495	VC1121		DUF1365 domain-containing protein	CDS	-0.551926	0.000465945	0.0543426	31.2315	36.198	43.3078	23.4842	24.8324	27.089
VC_RS05500	VC1122		class I SAM-dependent methyltransferase	CDS	-0.432886	0.00254505	0.0920333	91.3009	112.561	120.671	80.6389	85.1518	74.5597
VC_RS05505	VC1123		DUF2878 domain-containing protein	CDS	-0.481774	0.000568593	0.0543426	21.5416	27.588	30.1679	18.1565	20.4602	18.0841
VC_RS05510	VC1124		chalcone isomerase family protein	CDS	-0.364759	0.032475	0.264229	11.5429	14.0645	12.8447	8.69468	10.7395	10.3761
VC_RS05515	VC1125		DUF3833 domain-containing protein	CDS	-0.369748	0.0135676	0.181729	13.0485	14.7407	13.5829	9.67496	12.2252	10.1167
VC_RS05520	VC1126	purB	adenylosuccinate lyase	CDS	0.360451	0.00246381	0.0909324	443.224	384.384	429.535	544.781	532.687	536.519
VC_RS05525	VC1127	hflD	high frequency lysogenization protein HflD	CDS	0.0210686	0.853836	0.952763	132.801	103.275	127.364	130.932	121.106	116.805
VC_RS05530	VC1128	mnmA	tRNA 2-thiouridine(34) synthase MnmA	CDS	0.075415	0.433694	0.752685	303.744	277.098	293.607	321.447	294.338	305.613
VC_RS05535	VC1129		inosine/guanosine kinase	CDS	0.0923408	0.314679	0.667055	39.3385	36.0628	35.6798	41.2997	39.0527	38.1322
VC_RS05540	VC1130		H-NS histone family protein	CDS	0.178429	0.0321887	0.263213	334.821	342.236	286.914	349.151	377.368	364.424
VC_RS05545	VC1131		Na+/H+ antiporter NhaC family protein	CDS	-0.176391	0.183114	0.529014	60.8415	43.9065	51.7726	42.3653	49.9619	46.2478
VC_RS05550	VC1132	hisG	ATP phosphoribosyltransferase	CDS	-0.127151	0.136323	0.462251	82.8464	89.2103	88.0429	77.9964	78.4874	81.6377
VC_RS05555	VC1133	hisD	histidinol dehydrogenase	CDS	-0.246422	0.0179347	0.201822	137.164	139.247	139.668	114.096	115.672	120.956
VC_RS05560	VC1134		histidinol-phosphate transaminase	CDS	-0.211649	0.0526535	0.308006	119.328	124.417	133.516	108.939	105.697	111.098
VC_RS05565	VC1135	hisB	bifunctional histidinol-phosphatase/imidazoleglycerol-phosphate dehydratase HisB	CDS	-0.158757	0.0760495	0.356825	118.17	124.417	127.414	108.002	112.276	111.135
VC_RS05570	VC1136	hisH	imidazole glycerol phosphate synthase subunit HisH	CDS	-0.181659	0.0366765	0.27138	78.677	88.2637	86.5665	72.0295	75.7707	75.6714
VC_RS05575	VC1137	hisA	1-(5-phosphoribosyl)-5-[(5-phosphoribosylamino)methylideneamino]imidazole-4-carboxamide isomerase	CDS	-0.185189	0.0398241	0.278972	84.159	82.4486	81.4483	71.0918	71.4409	75.6344
VC_RS05580	VC1138	hisF	imidazole glycerol phosphate synthase subunit HisF	CDS	-0.0630454	0.400159	0.728442	78.1366	82.2683	85.7298	75.5244	78.0629	81.9712
VC_RS05585	VC1139		bifunctional phosphoribosyl-AMP cyclohydrolase/phosphoribosyl-ATP diphosphatase HisIE	CDS	-0.117367	0.0909787	0.383632	79.3719	76.4982	74.3123	70.7508	70.1674	71.2986
VC_RS05590	VC1140	rluE	23S rRNA pseudouridine(2457) synthase RluE	CDS	-0.0409927	0.627165	0.856966	35.5938	28.7601	32.9238	28.343	32.0487	34.167
VC_RS05595	VC1141		NADP-dependent isocitrate dehydrogenase	CDS	-0.0541904	0.471839	0.775875	1018.67	1066.87	1058.14	1011.35	1011.42	1005
VC_RS05600	VC1142	cspD	cold shock domain-containing protein CspD	CDS	-0.209513	0.367612	0.712397	3.0884	2.47932	2.75595	2.17367	2.67426	2.37168
VC_RS05605	VC1143	clpS	ATP-dependent Clp protease adapter ClpS	CDS	-0.111175	0.189929	0.533253	103.809	113.057	107.335	96.5791	97.8863	105.651
VC_RS05610	VC1144	clpA	ATP-dependent Clp protease ATP-binding subunit ClpA	CDS	-0.122184	0.119501	0.438173	522.673	576.329	578.701	522.277	505.902	513.247
VC_RS05615	VC1145		aspartate:alanine antiporter	CDS	0.066457	0.497193	0.789976	134.345	117.475	132.237	138.944	135.666	127.589
VC_RS05620	VC1146		GrxA family glutaredoxin	CDS	0.185781	0.187483	0.53138	67.3272	73.2526	49.3119	61.4168	74.9641	79.6736
VC_RS05625	VC1147		iron-containing alcohol dehydrogenase	CDS	0.0781262	0.726847	0.898209	46.9051	54.545	42.5204	52.8926	51.4476	47.693
VC_RS05630	VC1148		MurR/RpiR family transcriptional regulator	CDS	0.0821378	0.370966	0.714394	275.524	276.647	266.885	299.924	291.961	275.189
VC_RS05635	VC1149	panP	putative pyridoxal-dependent aspartate 1-decarboxylase	CDS	0.0726858	0.310877	0.664839	257.804	241.215	254.384	270.004	260.719	261.626
VC_RS05640	VC1150		hypothetical protein	CDS	0.169798	0.0848122	0.372281	99.5238	97.5499	87.5015	104.08	107.098	108.986
VC_RS05645	VC1151		lysine exporter LysO family protein	CDS	-0.321938	0.000585643	0.0543426	81.7654	82.0429	87.3047	69.1312	65.6679	66.0735
VC_RS05650	VC1152		HDOD domain-containing protein	CDS	-0.0880159	0.1432	0.472495	187.582	172.38	187.011	171.038	168.351	175.208
VC_RS05655	VC1153		TfoX/Sxy family DNA transformation protein	CDS	0.0432396	0.811941	0.939456	33.3161	30.6985	25.591	31.8805	29.1622	31.3877
VC_RS05660	VC1154		hypothetical protein	CDS	-0.0485197	0.520961	0.805145	239.274	225.167	251.087	234.671	226.421	230.757
VC_RS05665	VC1155		response regulator	CDS	-0.222413	0.110858	0.422359	16.7932	16.9946	15.3054	15.4288	13.5411	13.1554
VC_RS05670	VC1156		cyclic nucleotide-binding domain-containing protein	CDS	-0.159633	0.279835	0.63898	46.2488	57.2046	47.1957	45.0504	44.6983	45.099
VC_RS05675	VC1158		YdgA family protein	CDS	0.00844556	0.885332	0.963956	354.124	390.38	344.248	366.881	365.44	362.83
VC_RS05680	VC1159	serC	3-phosphoserine/phosphohydroxythreonine transaminase	CDS	-0.0334861	0.621959	0.854288	338.991	348.772	343.707	351.069	328.594	328.144
VC_RS05685	VC1160		alpha-L-glutamate ligase-like protein	CDS	-0.0087078	0.911969	0.974291	83.1552	84.2517	82.0388	81.3634	88.675	77.9319
VC_RS05690	VC1161		inactive transglutaminase family protein	CDS	-0.056893	0.5677	0.82449	112.148	103.861	104.529	102.759	101.834	103.576
VC_RS05695	VC1162		ATP-dependent zinc protease	CDS	0.0439784	0.711392	0.890484	47.8316	45.7096	42.3728	44.2406	50.7685	45.1731
VC_RS05700	VC1163	cmoB	tRNA 5-methoxyuridine(34)/uridine 5-oxyacetic acid(34) synthase CmoB	CDS	0.27072	0.0129654	0.180866	55.4754	44.9883	51.3789	62.9938	62.8663	57.4021
VC_RS05705	VC1164	cmoA	carboxy-S-adenosyl-L-methionine synthase CmoA	CDS	0.262719	0.0149784	0.189479	39.5315	35.5669	35.4829	45.7749	42.109	44.8396
VC_RS05710	VC1165		DUF72 domain-containing protein	CDS	0.0353854	0.775642	0.919171	17.6039	15.3267	14.9117	15.3862	17.0643	16.6388
VC_RS05715	VC1166	aspS	aspartate--tRNA ligase	CDS	0.0454174	0.495007	0.789918	711.915	702.098	749.472	746.293	745.142	741.224
VC_RS05720	VC1167		thymidine kinase	CDS	0.100958	0.3965	0.725661	46.0558	39.7142	44.735	45.7323	46.1416	48.1006
VC_RS05725	VC1168		dicarboxylate/amino acid:cation symporter	CDS	-0.075283	0.700072	0.885	318.646	222.688	285.979	264.889	246.881	273.521
VC_RS05730	VC1169	trpA	tryptophan synthase subunit alpha	CDS	0.0723633	0.410799	0.735459	536.841	570.378	544.301	567.498	587.233	581.729
VC_RS05735	VC1170	trpB	tryptophan synthase subunit beta	CDS	0.0588395	0.538876	0.814587	1048.13	1120.7	1100.81	1146.67	1139.87	1119.17
VC_RS05740	VC1171	trpCF	bifunctional indole-3-glycerol-phosphate synthase TrpC/phosphoribosylanthranilate isomerase TrpF	CDS	-0.0366745	0.739495	0.904748	672.5	707.417	725.013	694.765	682.488	674.817
VC_RS05745	VC1172	trpD	anthranilate phosphoribosyltransferase	CDS	-0.0819554	0.499279	0.791243	531.591	571.37	600.503	540.391	527.168	541.781
VC_RS05750	VC1173		aminodeoxychorismate/anthranilate synthase component II	CDS	-0.202063	0.113525	0.426592	295.521	317.037	333.224	268.342	274.218	279.562
VC_RS05755	VC1174		anthranilate synthase component 1	CDS	-0.34114	0.0242199	0.230576	829.275	829.174	940.814	682.404	669.838	699.609
VC_RS05760	VC_1176		hypothetical protein	CDS	-0.668874	0.00468117	0.117193	88.7916	89.2103	80.7593	52.8926	52.0844	57.7727
VC_RS05765	VC1177		PHP domain-containing protein	CDS	-0.0282788	0.784368	0.923697	67.9062	64.0115	64.1251	65.1675	62.9087	64.1836
VC_RS05770	VC1178		threonylcarbamoyl-AMP synthase	CDS	-0.120342	0.0474373	0.296898	173.414	165.123	183.812	157.953	160.625	161.941
VC_RS05775	VC1179	rluB	23S rRNA pseudouridine(2605) synthase RluB	CDS	0.00852341	0.942428	0.984176	324.282	267.992	313.588	310.451	289.881	310.913
VC_RS05780	VC1180	cydC	cysteine/glutathione ABC transporter ATP-binding protein/permease CydC	CDS	0.174942	0.00354788	0.102448	136.816	128.97	127.266	148.96	144.75	150.046
VC_RS05785	VC1181	cydD	cysteine/glutathione ABC transporter permease/ATP-binding protein CydD	CDS	0.138849	0.0381289	0.274226	126.2	116.212	121.656	130.037	136.387	134.445
VC_RS05790	VC1182	trxB	thioredoxin-disulfide reductase	CDS	-0.00426353	0.941568	0.984176	172.14	177.474	181.696	188.001	171.195	170.539
VC_RS05795	VC1183		2OG-Fe dioxygenase family protein	CDS	0.141665	0.261331	0.61949	14.2839	18.7977	17.8153	17.9008	18.0406	20.0852
VC_RS05800	VC1184		cysteine desulfurase-like protein	CDS	0.197302	0.122621	0.441943	27.564	30.0223	33.5636	36.2705	32.9401	35.2046
VC_RS05805	VC1185		GGDEF domain-containing protein	CDS	-0.073805	0.500775	0.792789	25.3249	29.5715	25.5418	26.1267	25.4691	24.8285
VC_RS05810	VC1186		vancomycin high temperature exclusion protein	CDS	-0.0548299	0.536876	0.81307	32.5826	28.4896	31.0537	28.5987	30.7327	29.3866
VC_RS05815	VC1187		DUF3392 domain-containing protein	CDS	0.0368404	0.774088	0.918529	10.3848	11.7655	11.7128	11.6355	11.8431	11.2284
VC_RS05820	VC1188		NAD-dependent malic enzyme	CDS	0.0579062	0.379201	0.720471	330.189	323.709	333.421	345.741	354.106	327.922
VC_RS05825	VC1189		hypothetical protein	CDS	-0.304534	0.0136649	0.18186	91.1851	94.169	91.1433	75.7801	71.5258	76.5608
VC_RS05830	VC1190	purC	phosphoribosylaminoimidazolesuccinocarboxamide synthase	CDS	0.296877	0.00648276	0.135721	475.228	457.547	465.018	573.039	588.846	555.307
VC_RS05835	VC1191		hypothetical protein	CDS	-0.234992	0.0445102	0.29336	11.7359	13.4334	9.79348	9.33399	9.59337	10.7837
VC_RS05840	VC1193		hypothetical protein	CDS	-0.0432334	0.772991	0.917697	11.929	11.5852	10.2364	9.29137	13.0317	10.4873
VC_RS05845	VC1194		J domain-containing protein	CDS	0.0567587	0.544196	0.817581	27.2938	24.0268	26.5261	24.7628	29.9262	26.3108
VC_RS05850	VC1195		OmpA family protein	CDS	0.176674	0.0605123	0.325765	105.199	87.5424	101.478	112.434	112.913	107.244
VC_RS05855	VC1196		DUF2786 domain-containing protein	CDS	0.041414	0.690519	0.882127	74.7393	65.5892	72.0977	80.2553	67.2385	71.1504
VC_RS05860	VC1197		DUF3334 family protein	CDS	0.0682079	0.549193	0.819025	84.738	90.2472	82.777	88.0976	93.8113	88.3451
VC_RS05865	VC1198		FAD-binding oxidoreductase	CDS	-0.0792564	0.156249	0.48939	415.081	415.038	428.994	420.499	390.696	380.618
VC_RS05870	VC1199		isoprenylcysteine carboxylmethyltransferase family protein	CDS	-0.119092	0.212202	0.563125	34.011	34.3047	37.5499	34.7361	31.3695	31.3507
VC_RS05875	VC1200	vesB	GlyGly-anchored extracellular serine protease VesB	CDS	-0.107924	0.107393	0.416253	88.7916	99.3079	96.4092	83.3666	90.5427	90.0497
VC_RS05880	VC1201		DUF3581 domain-containing protein	CDS	0.232735	0.0251581	0.233332	215.3	172.02	184.993	227.212	232.915	212.488
VC_RS05885	VC1202	hutH	histidine ammonia-lyase	CDS	0.13819	0.174106	0.514478	24.4756	24.6579	26.5753	28.3003	28.0585	26.9408
VC_RS05890	VC1203		urocanate hydratase	CDS	0.123064	0.25109	0.607777	28.1045	25.4243	26.969	28.5987	29.2895	29.7942
VC_RS05895	VC1204		formimidoylglutamase	CDS	0.122563	0.383659	0.720618	9.2266	10.9992	10.0395	10.8683	10.697	11.3396
VC_RS05900	VC1205		imidazolonepropionase	CDS	0.107453	0.266868	0.625418	12.0062	13.4334	10.2856	13.2977	11.8007	13.4148
VC_RS05905	VC1206	hutC	histidine utilization repressor	CDS	-0.127416	0.411998	0.735563	8.76334	7.43795	9.05528	7.75702	8.99909	6.41095
VC_RS05910	VC1207		DUF3187 family protein	CDS	0.0289634	0.805915	0.935535	28.6063	29.9321	28.347	30.9855	30.3083	27.3855
VC_RS05915	VC1208		YciU family protein	CDS	0.257682	0.0214513	0.21681	110.14	117.339	88.8795	129.056	122.591	126.663
VC_RS05920	VC1209	yeiP	elongation factor P-like protein YeiP	CDS	0.241396	0.00136935	0.0742394	343.276	349.629	319.887	414.233	380.721	402.333
VC_RS05925	VC1210		nucleotidyltransferase domain-containing protein	CDS	-0.051572	0.648566	0.863654	32.5826	35.9726	26.5753	27.2774	30.7327	33.7964
VC_RS05930	VC1211		PTS sugar transporter subunit IIC/EAL domain-containing protein	CDS	-0.167074	0.0421947	0.288828	24.244	23.2605	23.524	20.1171	22.3704	20.7893
VC_RS05935	VC1212		DNA polymerase II	CDS	0.105147	0.114131	0.427088	44.1255	42.1484	42.6189	46.2011	47.6273	44.8396
VC_RS05940	VC1213	uvrY	UvrY/SirA/GacA family response regulator transcription factor	CDS	-0.131287	0.177829	0.521398	222.133	207.091	214.964	203.345	192.207	192.625
VC_RS05945	VC1214	uvrC	excinuclease ABC subunit UvrC	CDS	-0.159185	0.0313082	0.261882	126.895	119.323	129.53	111.028	108.116	117.324
VC_RS05950	VC1215	pgsA	CDP-diacylglycerol--glycerol-3-phosphate 3-phosphatidyltransferase	CDS	-0.160792	0.12818	0.452927	72.9635	70.3675	73.4757	63.8462	63.0785	67
VC_RS05975	VC1216		GGDEF domain-containing protein	CDS	0.0611811	0.791723	0.928083	86.6683	99.7136	80.9069	97.7299	96.4006	84.7876
VC_RS05980	VC1217		GNAT family N-acetyltransferase	CDS	-0.0665769	0.658506	0.867769	11.5043	10.6836	10.2364	9.84545	10.697	10.4502
VC_RS05985	VC1219	pheS	phenylalanine--tRNA ligase subunit alpha	CDS	0.161084	0.0873229	0.376193	305.211	275.114	311.226	339.178	326.472	331.22
VC_RS05990	VC1220	pheT	phenylalanine--tRNA ligase subunit beta	CDS	0.118345	0.167912	0.506425	805.494	785.358	872.21	914.561	888.491	870.555
VC_RS05995	VC1222	ihfA	integration host factor subunit alpha	CDS	-0.0124252	0.900649	0.969722	112.534	114.274	84.7456	102.205	98.99	107.763
VC_RS06000	VC1224	relV	(p)ppGpp synthetase RelV	CDS	-0.181197	0.0905766	0.382839	44.666	39.2183	47.9339	32.0084	44.8681	39.3551
VC_RS06005	VC1226		thiopurine S-methyltransferase	CDS	0.0190408	0.844017	0.95138	39.2613	35.5669	41.7822	38.9982	36.0813	43.0238
VC_RS06010	VC1228	purT	phosphoribosylglycinamide formyltransferase 2	CDS	0.228122	0.0100743	0.166341	456.968	409.989	480.274	546.998	515.071	515.952
VC_RS06015	VC1229		AEC family transporter	CDS	0.145214	0.334989	0.680624	8.49311	7.52811	6.88988	8.7373	8.06522	8.59734
VC_RS06020	VC1231	cdd	cytidine deaminase	CDS	0.056173	0.75264	0.909373	76.1677	89.571	84.4995	90.6122	87.2318	82.3047
VC_RS06025	VC1232		LrgB family protein	CDS	0.0273992	0.734203	0.902936	28.1431	26.0554	24.1146	26.6807	27.7189	25.4956
VC_RS06030	VC1233		CidA/LrgA family protein	CDS	0.124717	0.223285	0.577785	19.65	18.1216	16.142	19.9892	20.9696	17.9358
VC_RS06035	VC1234	sbcB	exodeoxyribonuclease I	CDS	0.0445194	0.52887	0.808431	77.5961	77.4449	78.7907	76.6325	81.7983	82.7124
VC_RS06040	VC1235		L-cystine transporter	CDS	0.185597	0.117881	0.434393	200.746	187.031	209.502	224.698	230.411	224.161
VC_RS06045	VC1236	msrB	peptide-methionine (R)-S-oxide reductase MsrB	CDS	-0.166921	0.339379	0.684973	6.02238	6.13068	7.23438	5.8817	5.60321	5.74391
VC_RS06050	VC1237	cobT	nicotinate-nucleotide--dimethylbenzimidazole phosphoribosyltransferase	CDS	0.392603	0.000846743	0.0621893	31.5017	29.887	28.9867	42.1521	36.8878	39.6515
VC_RS06055	VC1238		adenosylcobinamide-GDP ribazoletransferase	CDS	0.23583	0.0338539	0.265032	24.6686	27.3176	28.2977	31.4543	32.3882	30.6466
VC_RS06060	VC1239	cobU	bifunctional adenosylcobinamide kinase/adenosylcobinamide-phosphate guanylyltransferase	CDS	0.183259	0.184029	0.529014	14.4383	17.0848	13.0908	16.0681	18.168	16.4535
VC_RS06065	VC1240		histidine phosphatase family protein	CDS	0.274377	0.0245389	0.230576	19.9202	22.3139	20.7681	23.4842	29.0773	23.6427
VC_RS06070	VC1242		succinylglutamate desuccinylase	CDS	0.0782621	0.277758	0.637011	86.012	77.1293	77.3636	88.95	82.902	82.1194
VC_RS06075	VC1244	btuC	vitamin B12 ABC transporter permease BtuC	CDS	-0.0930299	0.251722	0.608896	44.8204	37.325	39.0755	36.7393	37.5245	39.4292
VC_RS06080	VC1245	btuD	vitamin B12 ABC transporter ATP-binding protein BtuD	CDS	-0.0842085	0.344728	0.690271	41.8092	36.8291	37.8452	38.4441	34.3409	37.1316
VC_RS06085	VC1246		nucleoside triphosphate pyrophosphohydrolase family protein	CDS	0.0774549	0.352191	0.695987	97.9796	91.1938	93.2595	96.4939	102.598	98.9436
VC_RS06090	VC1247		DUF2750 domain-containing protein	CDS	-0.0198637	0.831005	0.94466	111.8	116.212	95.7694	102.503	106.716	110.172
VC_RS06095	VC1248		methyl-accepting chemotaxis protein	CDS	-0.0337089	0.869802	0.957689	8.06845	10.5033	7.97258	9.03565	8.40481	8.48617
VC_RS06100	VC1249		glycine cleavage system protein R	CDS	0.016319	0.939827	0.984176	81.3022	117.565	88.5842	90.9532	104.339	95.386
VC_RS06105	VC1250		DUF3943 domain-containing protein	CDS	-0.0202414	0.750983	0.909205	129.636	119.954	121.065	115.205	123.525	126.774
VC_RS06110	VC1252		CinA family nicotinamide mononucleotide deamidase-related protein	CDS	-0.116142	0.169937	0.509432	76.0905	79.3832	85.2377	71.5606	74.3274	76.1532
VC_RS06120	VC1254		2Fe-2S iron-sulfur cluster binding domain-containing protein	CDS	0.209692	0.0469187	0.294702	51.1903	48.6848	60.2373	63.079	62.4418	59.5885
VC_RS06125	VC1255	nrdB	ribonucleotide-diphosphate reductase subunit beta	CDS	0.112315	0.210665	0.561147	345.168	334.212	368.067	384.399	372.104	375.726
VC_RS06130	VC1256	nrdA	ribonucleoside-diphosphate reductase subunit alpha	CDS	0.0144894	0.871782	0.957943	805.339	789.685	851.491	802.468	827.619	841.094
VC_RS06135	VC1257		bifunctional 3-demethylubiquinone 3-O-methyltransferase/2-octaprenyl-6-hydroxy phenol methylase	CDS	0.0722236	0.336125	0.681641	67.5202	62.8394	67.7177	72.3704	65.8377	70.0387
VC_RS06140	VC1258	gyrA	DNA topoisomerase (ATP-hydrolyzing) subunit A	CDS	-0.0117657	0.850502	0.95208	2157.17	2108.1	2277.45	2192.85	2131.51	2165.2
VC_RS06145	VC1259		rhodanese-related sulfurtransferase	CDS	0.306017	0.0257547	0.237253	80.3757	76.1376	78.7415	97.9856	97.1223	95.7566
VC_RS06150	VC1260		helix-turn-helix domain-containing protein	CDS	0.145552	0.189553	0.533253	28.4905	25.1989	26.5753	30.2609	28.9924	29.5719
VC_RS06155	VC1261		sugar efflux transporter	CDS	0.0365971	0.793005	0.928978	11.5815	9.91727	8.76	11.0388	10.0179	10.0796
VC_RS06160	VC1263		GTP cyclohydrolase II	CDS	0.0723942	0.425569	0.745012	96.8986	95.0706	91.8323	100.159	97.5043	100.759
VC_RS06165	VC1264		peptidase	CDS	0.08785	0.405526	0.731851	758.975	694.93	689.825	726.773	759.956	791.623
VC_RS06170	VC1265		c-type cytochrome	CDS	0.0255637	0.819393	0.940094	316.87	289.81	321.019	302.396	313.355	328.515
VC_RS06175	VC1266		iron-regulated protein A	CDS	0.0389294	0.689023	0.881595	236.533	223.048	241.884	240.169	242.424	238.057
VC_RS06180	VC1267		DUF1513 domain-containing protein	CDS	0.0503251	0.513689	0.80201	187.08	171.524	168.162	182.546	180.831	182.138
VC_RS06185	VC1268		murein L,D-transpeptidase	CDS	-0.0185002	0.89092	0.965618	69.6821	62.5239	63.8299	65.0822	62.4843	65.9994
VC_RS06190	VC1269		DUF882 domain-containing protein	CDS	0.227561	0.0359129	0.271241	19.65	17.0397	17.9137	21.3105	23.1769	19.5293
VC_RS06195	VC1270		MBL fold metallo-hydrolase	CDS	-0.0565895	0.451432	0.763396	89.8725	76.5884	88.1905	82.429	79.4637	82.9718
VC_RS06200	VC1271		DUF2982 domain-containing protein	CDS	-0.160718	0.233531	0.589339	11.5815	9.73696	10.5317	9.41924	9.46603	9.63495
VC_RS06205	VC1272		hypothetical protein	CDS	0.487406	0.000450051	0.0543426	25.8654	21.5475	20.1283	32.1362	34.1711	28.5713
VC_RS06210	VC1273		TRAP transporter substrate-binding protein	CDS	-0.496837	0.0568981	0.314989	4.6326	3.96691	3.05123	2.25891	2.67426	3.33518
VC_RS06215	VC1274		TRAP transporter small permease subunit	CDS	-0.363223	0.0239033	0.229672	9.14939	8.92554	9.84269	7.67178	7.1738	6.85564
VC_RS06220	VC1275		TRAP transporter large permease subunit	CDS	-0.262853	0.0103815	0.16741	22.6225	23.3056	25.3941	20.4154	19.6537	19.344
VC_RS06225	VC1276		cache domain-containing protein	CDS	0.0687881	0.51831	0.803893	17.4495	19.0682	17.2247	16.7927	19.2716	20.2705
VC_RS06230	VC1277		response regulator transcription factor	CDS	-0.119041	0.312854	0.666414	16.3685	17.9863	19.7346	17.3894	15.4088	16.9353
VC_RS06235	VC1278		MarR family transcriptional regulator	CDS	-0.132793	0.152157	0.483463	40.0334	32.9975	39.9121	33.7984	32.7703	36.4275
VC_RS06240	VC1279		BCCT family transporter	CDS	-0.525074	0.00392395	0.105936	119.869	94.7099	117.522	80.1701	70.974	79.6366
VC_RS06245	VC1280	cod	chitin oligosaccharide deacetylase	CDS	0.159868	0.175351	0.516498	28.6449	26.9569	23.3764	31.71	28.016	28.6084
VC_RS06250	VC1281		PTS sugar transporter subunit IIB	CDS	0.3223	0.0846552	0.372281	4.78702	5.90528	5.75797	7.45867	5.81545	7.22621
VC_RS06255	VC1282		PTS sugar transporter subunit IIC	CDS	0.126903	0.288681	0.646387	16.4457	21.9983	18.9964	20.6286	21.6912	20.3446
VC_RS06260	VC1283		PTS lactose/cellobiose transporter subunit IIA	CDS	0.190695	0.233925	0.589339	4.94144	6.04052	5.80719	6.00956	6.15504	6.92975
VC_RS06265	VC1284		6-phospho-beta-glucosidase	CDS	0.018433	0.86206	0.956179	26.097	29.9772	29.9218	30.3461	29.0348	27.682
VC_RS06270	VC1285	chbG	chitin disaccharide deacetylase	CDS	0.0834478	0.522046	0.805322	18.2988	21.9983	20.4236	23.4842	19.6112	21.1969
VC_RS06275	VC1286		LacI family DNA-binding transcriptional regulator	CDS	-0.0574391	0.447629	0.762283	40.9599	39.9396	39.3708	38.7851	38.4159	38.3916
VC_RS06280	VC1287	mdoH	glucans biosynthesis glucosyltransferase MdoH	CDS	0.208111	0.0375232	0.27138	260.352	240.854	251.579	293.616	289.372	286.64
VC_RS06285	VC1288		glucan biosynthesis protein	CDS	0.166127	0.0515738	0.305539	375.511	382.356	394.643	443.216	430.004	419.936
VC_RS06290	VC1289		methyl-accepting chemotaxis protein	CDS	0.200795	0.0205545	0.21329	399.678	351.026	398.038	455.107	434.334	430.868
VC_RS06295	VC1290		3'-5' exonuclease	CDS	-0.218809	0.0358354	0.271228	19.5341	19.7444	21.1126	17.0058	17.7435	17.1206
VC_RS06300	VC1291		cyclic nucleotide-binding/CBS domain-containing protein	CDS	-0.190165	0.00513725	0.124266	130.369	134.965	138.585	116.27	116.479	121.252
VC_RS06305	VC1293		aspartate/tyrosine/aromatic aminotransferase	CDS	-0.0467547	0.592767	0.841074	587.414	642.053	650.454	594.179	595.129	630.608
VC_RS06310	VC1295		HD domain-containing protein	CDS	0.359466	0.00275017	0.0955885	66.2462	64.1467	64.4204	80.2553	88.293	81.4154
VC_RS06315	VC1296	thiD	bifunctional hydroxymethylpyrimidine kinase/phosphomethylpyrimidine kinase	CDS	-0.00278235	0.971063	0.991558	70.0295	69.7815	65.2078	66.7018	70.8042	67.1482
VC_RS06320	VC1297	asnS	asparagine--tRNA ligase	CDS	0.228694	0.00266988	0.0937077	604.555	561.949	646.566	732.015	689.789	702.685
VC_RS06325	VC1298		methyl-accepting chemotaxis protein	CDS	0.175552	0.197172	0.5409	31.077	36.2431	31.8903	40.7457	39.4771	31.8695
VC_RS06330	VC1299	queD	6-carboxytetrahydropterin synthase QueD	CDS	0.182787	0.14536	0.474374	19.8044	16.3184	14.1243	18.3696	19.9508	18.8623
VC_RS06335	VC1300		L-serine ammonia-lyase	CDS	0.0112216	0.87242	0.958124	152.258	145.513	151.676	156.249	146.745	149.972
VC_RS06340	VC1301		serine transporter	CDS	-0.525016	0.000218602	0.051455	148.9	152.996	162.454	107.831	107.522	107.319
VC_RS06345	VC1302		CoA pyrophosphatase	CDS	0.0589921	0.551231	0.819025	15.5578	12.8023	13.9274	15.1304	13.8807	15.0824
VC_RS06350	VC1303	pabB	aminodeoxychorismate synthase component 1	CDS	-0.0456679	0.421637	0.74175	95.9721	99.5333	97.1474	94.2776	93.3019	95.9419
VC_RS06355	VC1304		fumarate hydratase	CDS	0.153439	0.155799	0.488835	254.716	278.901	239.128	300.734	288.438	270.335
VC_RS06360	VC1305		hypothetical protein	CDS	0.0277902	0.805646	0.935535	44.2028	40.4354	39.4692	43.0472	42.3636	41.1709
VC_RS06365	VC1306		YcjX family protein	CDS	-0.0679638	0.320212	0.668725	74.3919	71.0437	73.8694	74.5441	69.4034	65.2953
VC_RS06370	VC1307		TIGR01620 family protein	CDS	-0.0286977	0.729571	0.900643	39.4157	37.3701	37.8944	35.3754	37.3123	39.7257
VC_RS06375	VC1308	tyrR	transcriptional regulator TyrR	CDS	-0.0140844	0.818125	0.940094	159.902	158.631	181.745	170.612	156.508	168.241
VC_RS06380	VC1309	rimJ	ribosomal protein S5-alanine N-acetyltransferase	CDS	-0.0847468	0.237427	0.591913	49.1828	47.648	50.5422	49.5682	44.1889	45.2102
VC_RS06385	VC1310		DUF2947 domain-containing protein	CDS	-0.0433722	0.597203	0.842925	41.8092	35.2514	36.0243	37.4638	34.638	37.6875
VC_RS06390	VC1311		DMT family transporter	CDS	-0.102096	0.34235	0.687525	27.7956	25.8751	29.8234	25.7431	24.5777	27.4226
VC_RS06395	VC1312	alr	alanine racemase	CDS	-0.154396	0.313504	0.666475	106.743	81.547	100.199	85.0289	86.6799	87.5298
VC_RS06400	VC1313		methyl-accepting chemotaxis protein	CDS	-0.210049	0.173946	0.514478	56.4792	43.6811	55.6112	44.4963	41.9816	48.1748
VC_RS06405	VC1314		SLC13 family permease	CDS	-0.528739	0.0884282	0.378261	110.102	139.518	106.547	81.747	81.0343	84.0835
VC_RS06410	VC1315		cyclic nucleotide-binding domain-containing protein	CDS	-0.873346	0.0571907	0.314989	72.23	111.569	81.1038	54.5975	48.8158	41.208
VC_RS06415	VC1316		response regulator	CDS	-0.807291	0.000749995	0.0603576	32.9687	53.7786	43.9968	26.084	23.3467	25.1991
VC_RS06420	VC1317		VirK/YbjX family protein	CDS	-0.0131822	0.891316	0.965618	206.575	196.903	207.582	206.754	195.56	203.186
VC_RS06425	VC1318		MipA/OmpV family protein	CDS	0.0346368	0.6956	0.883693	1048.05	946.739	974.328	997.416	1016.35	1027.53
VC_RS06430	VC1319	carS	histidine kinase CarS	CDS	0.0366683	0.64543	0.863468	68.7169	64.4172	71.0642	70.1115	71.5682	67.7782
VC_RS06435	VC1320	carR	response regulator transcription factor CarR	CDS	-0.030487	0.745442	0.907518	57.4057	47.6029	60.1388	52.2959	55.0982	54.2893
VC_RS06440	VC1321		penicillin-binding protein	CDS	-0.066455	0.278351	0.637961	362.154	349.268	380.272	353.754	344.258	344.524
VC_RS06445	VC1322	nqrM	(Na+)-NQR maturation NqrM	CDS	-0.0973864	0.483322	0.782937	9.80568	9.15094	9.4982	9.33399	9.33868	7.96736
VC_RS06450	VC1323		NifB/NifX family molybdenum-iron cluster-binding protein	CDS	-0.131056	0.388025	0.723343	6.25401	6.26591	4.52764	5.41286	5.22117	5.00276
VC_RS06455	VC1325	mglB	galactose/glucose ABC transporter substrate-binding protein MglB	CDS	-0.209806	0.141218	0.469417	10.3848	8.70015	7.77573	8.56682	7.2587	7.48562
VC_RS06460	VC1327	mglA	galactose/methyl galactoside ABC transporter ATP-binding protein MglA	CDS	-0.731453	6.43e-08	7.67e-05	16.716	14.2448	17.5692	9.84545	9.93296	9.44967
VC_RS06465	VC1328	mglC	galactose/methyl galactoside ABC transporter permease MglC	CDS	-0.151868	0.393566	0.725661	5.75215	5.81513	6.00404	4.56044	5.9428	5.29922
VC_RS06470	VC1329		outer membrane beta-barrel protein	CDS	0.192684	0.274618	0.633055	95.2386	63.7861	76.0348	94.6186	80.5673	93.5702
VC_RS06475	VC1330		DUF1460 domain-containing protein	CDS	-0.00675522	0.964062	0.989774	11.929	10.6385	10.0888	9.41924	10.1028	12.9701
VC_RS06480	VC1332		tripartite tricarboxylate transporter permease	CDS	-0.140681	0.336251	0.681641	12.0062	11.8106	11.1715	9.24875	11.3338	11.1543
VC_RS06485	VC1333		tripartite tricarboxylate transporter TctB family protein	CDS	0.0830069	0.713247	0.890755	2.04607	2.16377	1.72247	2.59988	1.91018	1.81582
VC_RS06490	VC1334		tripartite tricarboxylate transporter substrate binding protein	CDS	-0.0152828	0.955227	0.985792	3.0884	3.92183	3.14966	3.06871	3.48078	3.48341
VC_RS06495	VC1335		GntR family transcriptional regulator	CDS	-0.0281403	0.85109	0.95208	11.3113	10.1877	11.3683	9.58972	12.395	10.2649
VC_RS06500	VC1336	prpB	methylisocitrate lyase	CDS	0.0234173	0.865822	0.957097	13.7048	14.5153	16.4865	13.8518	15.1117	16.3794
VC_RS06505	VC1337	prpC	2-methylcitrate synthase	CDS	-0.0706715	0.541884	0.816218	12.1992	15.6422	15.3546	14.278	12.9468	13.8225
VC_RS06510	VC1338	acnD	Fe/S-dependent 2-methylisocitrate dehydratase AcnD	CDS	0.0217557	0.849615	0.95208	24.7844	25.6947	26.3784	30.1757	23.092	24.7544
VC_RS06515	VC1339	prpF	2-methylaconitate cis-trans isomerase PrpF	CDS	0.0767528	0.566613	0.82449	11.6587	14.0194	11.4667	13.6387	14.3901	11.1914
VC_RS06520	VC1340		propionyl-CoA synthetase	CDS	0.0648973	0.517577	0.803893	15.8667	17.9412	18.2582	19.5204	17.1068	17.7876
VC_RS06525	VC1341		GNAT family N-acetyltransferase	CDS	0.0707988	0.620531	0.854095	82.8464	80.5102	76.2809	84.3043	84.3028	83.12
VC_RS06530	VC1342		NUDIX domain-containing protein	CDS	-0.107175	0.464761	0.771926	116.703	103.049	117.276	105.359	104.975	102.575
VC_RS06535	VC1343		M20/M25/M40 family metallo-hydrolase	CDS	-0.686852	0.0772209	0.359906	255.025	353.686	309.799	203.643	181.383	185.51
VC_RS06540	VC1344	hppD	4-hydroxyphenylpyruvate dioxygenase	CDS	-0.0295723	0.842511	0.950715	7.64379	9.28617	7.38202	7.41605	7.47094	8.8938
VC_RS06545	VC1345		homogentisate 1,2-dioxygenase	CDS	-0.02185	0.878109	0.960449	9.38102	7.84366	8.90764	8.56682	9.21133	8.00442
VC_RS06550	VC1346		fumarylacetoacetate hydrolase family protein	CDS	-0.0263588	0.868456	0.957689	15.3262	16.5438	14.0258	15.3009	14.475	15.3048
VC_RS06555	VC1347	maiA	maleylacetoacetate isomerase	CDS	-0.295032	0.108069	0.416253	11.4657	9.24109	9.89191	7.03246	7.72564	10.1538
VC_RS06560	VC1348		two-component system response regulator	CDS	-0.128762	0.398753	0.727509	9.11079	11.9458	10.6301	8.14061	10.2725	10.4873
VC_RS06565	VC1349		response regulator	CDS	-0.229544	0.130202	0.455888	56.6336	68.2038	65.7984	54.5549	51.8297	56.1421
VC_RS06570	VC1350		peroxiredoxin	CDS	0.0792366	0.288708	0.646387	279.423	290.846	268.755	267.276	294.763	324.327
VC_RS06575	VC1353		diguanylate cyclase	CDS	0.0524037	0.385548	0.721508	86.7841	86.8212	83.1707	90.1434	93.3868	82.7865
VC_RS06580	VC1354		class I SAM-dependent methyltransferase	CDS	0.171071	0.0918648	0.386103	103.539	86.6409	98.4269	112.732	107.904	104.354
VC_RS06585	VC1355	yccX	acylphosphatase	CDS	-0.0526071	0.785229	0.924406	4.70981	6.67162	4.62607	4.13423	5.47586	5.78097
VC_RS06590	VC1356		TusE/DsrC/DsvC family sulfur relay protein	CDS	0.389032	0.0021892	0.0865989	5.98378	5.90528	7.23438	8.09799	8.31992	8.56028
VC_RS06595	VC1358		Bax inhibitor-1/YccA family protein	CDS	-0.152088	0.0756889	0.355599	337.06	309.689	354.288	302.055	302.913	295.904
VC_RS06600	VC1359		amino acid ABC transporter ATP-binding protein	CDS	-0.344619	0.0518632	0.306273	9.14939	9.37633	8.46471	6.64887	6.96156	7.63385
VC_RS06605	VC1360		amino acid ABC transporter permease	CDS	-0.443677	0.00244674	0.0909324	7.14193	8.56491	9.35056	6.00956	6.23994	6.11449
VC_RS06610	VC1361		amino acid ABC transporter permease	CDS	-0.217037	0.304615	0.660621	7.21914	11.0442	8.61236	7.75702	8.44726	6.8927
VC_RS06615	VC1362		amino acid ABC transporter substrate-binding protein	CDS	-0.129011	0.385628	0.721508	16.0211	21.232	16.8802	14.7895	16.5974	18.047
VC_RS06620	VC1363		siroheme synthase	CDS	-0.0290068	0.672601	0.873698	48.4879	47.648	45.9162	49.7387	42.3636	47.1372
VC_RS06625	VC1364		Cof-type HAD-IIB family hydrolase	CDS	-0.0466337	0.581693	0.833157	90.413	84.7476	93.604	90.1434	85.0244	85.047
VC_RS06630	VC1365	queE	7-carboxy-7-deazaguanine synthase QueE	CDS	0.168138	0.0574381	0.315491	52.0782	48.0988	51.2312	56.1745	59.1308	54.8451
VC_RS06635	VC1366	queC	7-cyano-7-deazaguanine synthase QueC	CDS	0.117559	0.218434	0.571633	57.4829	58.0611	65.7984	66.6166	66.3046	63.776
VC_RS06640	VC1367		GGDEF domain-containing protein	CDS	-0.010062	0.889976	0.965618	157.238	164.356	150.593	161.619	156.38	150.935
VC_RS06645	VC1368		hypothetical protein	CDS	0.224596	0.197008	0.540865	16.2141	20.0149	13.5829	15.9402	21.9459	20.3446
VC_RS06650	VC1369		ABC transporter substrate-binding protein	CDS	-0.145146	0.4731	0.775875	4.40097	5.27418	4.97056	4.4752	4.32975	4.40984
VC_RS06655	VC1370		diguanylate cyclase	CDS	-0.256044	0.163268	0.500886	7.87543	7.57319	4.57685	5.66859	5.13627	6.04037
VC_RS06660	VC1371		hypothetical protein	CDS	0.00899886	0.92898	0.982786	20.1132	19.2936	17.8645	18.327	19.3565	19.974
VC_RS06665	VC1372		GGDEF domain-containing protein	CDS	-0.105714	0.260197	0.618615	43.3534	44.5376	42.3236	39.0408	37.9914	43.9502
VC_RS06670	VC1373		hsp70 family protein	CDS	0.116866	0.184764	0.529014	156.08	149.661	157.926	161.874	169.624	171.28
VC_RS06675	VC1374		Hsp70 family protein	CDS	0.136377	0.164637	0.502016	179.243	168.008	175.298	186.978	197.216	190.179
VC_RS06680	VC1375		DUF2760 domain-containing protein	CDS	0.120893	0.309336	0.663777	53.0047	49.4962	52.8553	52.8074	61.6353	54.5116
VC_RS06685	VC1376		diguanylate cyclase	CDS	-0.0823831	0.274202	0.632548	39.3385	40.6608	37.4514	35.2475	36.1662	39.5033
VC_RS06690	VC1377		exonuclease domain-containing protein	CDS	-0.216614	0.0569719	0.314989	21.6574	19.8345	22.589	21.3105	18.55	15.3418
VC_RS06695	VC1379		TerB family tellurite resistance protein	CDS	0.0866167	0.493555	0.789511	19.9588	19.519	20.0299	19.8614	22.9222	20.4187
VC_RS06700	VC1380		hypothetical protein	CDS	0.253149	0.055336	0.312465	20.1132	22.6294	22.2937	26.8938	25.6814	24.9026
VC_RS06705	VC1382	hrpA	ATP-dependent RNA helicase HrpA	CDS	0.0536465	0.442499	0.760059	457.74	423.107	449.417	456.641	456.916	467.11
VC_RS06710	VC1384		outer membrane beta-barrel protein	CDS	0.0745612	0.309026	0.663777	244.138	236.662	229.679	252.188	248.833	247.174
VC_RS06715	VC1386	yegD	molecular chaperone	CDS	0.268034	0.0293894	0.252774	31.077	25.0636	31.8903	37.6343	32.0487	36.3164
VC_RS06720	VC1388		lipoate--protein ligase A	CDS	0.191965	0.0392756	0.277879	38.0259	32.4114	36.7625	40.4899	40.7082	41.2821
VC_RS06725	VC1389		DUF2256 domain-containing protein	CDS	0.116751	0.736204	0.904154	0.926521	0.90157	0.836629	1.06552	1.35835	0.518805
VC_RS06730	VC1390		LysR family transcriptional regulator	CDS	0.102506	0.448943	0.762403	7.48937	6.04052	7.72651	7.67178	8.78685	6.41095
VC_RS06735	VC1391		MFS transporter	CDS	0.0905081	0.32368	0.669039	22.1207	22.0434	21.1126	25.2742	21.6912	22.568
VC_RS06740	VC1392		deoxyribodipyrimidine photo-lyase	CDS	-0.219766	0.0442549	0.292851	20.4221	22.5392	23.6225	19.1368	17.6161	20.3446
VC_RS06745	VC1393		multidrug efflux SMR transporter	CDS	-0.234581	0.0973101	0.393871	7.29635	6.4913	8.80921	5.96694	5.8579	7.30033
VC_RS06750	VC1394		methyl-accepting chemotaxis protein	CDS	0.102552	0.297299	0.655218	14.0908	15.5972	14.5672	16.196	15.3664	15.9347
VC_RS06755	VC1395		response regulator	CDS	-0.330693	0.161117	0.498961	3.43585	4.68816	4.28157	3.15395	3.56568	3.11283
VC_RS06760	VC1396		hypothetical protein	CDS	0.0701569	0.817073	0.940094	2.2777	2.43424	2.85438	2.94085	2.37712	2.59403
VC_RS06765	VC1397		chemotaxis protein CheA	CDS	-0.0560553	0.656335	0.866086	16.1369	19.3838	16.9786	17.6451	17.0643	15.7865
VC_RS06770	VC1398		response regulator	CDS	-0.302075	0.258251	0.616771	2.20049	1.93838	1.62404	1.27863	1.86774	1.55642
VC_RS06775	VC1399		protein-glutamate O-methyltransferase CheR	CDS	0.169106	0.376794	0.718777	4.594	4.23738	4.33078	6.05218	4.03261	4.74336
VC_RS06780	VC1400		hypothetical protein	CDS	-0.44573	0.0122807	0.175901	6.09959	6.4913	7.23438	4.68831	4.62689	5.18805
VC_RS06785	VC1401		chemotaxis protein CheB	CDS	0.076715	0.594155	0.841074	8.53171	9.15094	8.66157	8.7373	9.08399	9.93141
VC_RS06790	VC1402		chemotaxis protein CheW	CDS	-0.120213	0.363195	0.707035	12.5852	14.1096	11.9589	11.7208	13.6684	10.2279
VC_RS06795	VC1403		methyl-accepting chemotaxis protein	CDS	-0.0151826	0.942531	0.984176	10.848	14.5604	13.4845	12.2322	14.3052	11.8955
VC_RS06800	VC1405		methyl-accepting chemotaxis protein	CDS	-0.0477948	0.742092	0.905381	14.0136	15.9127	17.0279	14.6616	16.2578	14.4524
VC_RS06805	VC1406		PAS domain-containing methyl-accepting chemotaxis protein	CDS	0.0335422	0.724305	0.897343	26.7533	29.887	29.282	29.9199	28.483	29.4978
VC_RS06810	VC1407		DEAD/DEAH box helicase	CDS	0.0192733	0.833681	0.946316	129.751	118.016	125.347	126.115	125.52	126.514
VC_RS06815	VC1408	vceR	TetR family multidrug efflux transcriptional regulator VceR	CDS	0.0813249	0.612501	0.849576	8.76334	8.60999	7.33281	9.29137	7.76808	9.11615
VC_RS06820	VC1409	vceC	multidrug efflux MFS transporter outer membrane subunit VceC	CDS	0.0117367	0.934416	0.984176	10.7322	10.4131	11.3191	9.7602	10.9517	11.9696
VC_RS06825	VC1410	vceA	multidrug efflux MFS transporter adaptor subunit VceA	CDS	0.103683	0.448965	0.762403	11.2341	9.46648	10.2364	9.93069	11.164	12.1549
VC_RS06830	VC1411	vceB	multidrug efflux MFS transporter permease subunit VceB	CDS	-0.0992452	0.262164	0.61949	20.9239	22.1786	24.7052	20.3728	21.8186	21.0487
VC_RS06835	VC1413		methyl-accepting chemotaxis protein	CDS	-0.0443286	0.819563	0.940094	55.514	56.6637	60.6802	54.6401	54.7586	58.1803
VC_RS06840	VC1414		carboxypeptidase M32	CDS	0.283678	0.000743699	0.0603576	432.26	440.237	431.11	541.372	530.862	514.655
VC_RS06845	VC1415	hcp-2	type VI secretion system effector Hcp-2	CDS	0.199908	0.0800143	0.366306	46.7121	52.3812	45.3256	58.7743	55.5227	51.6211
VC_RS06850	VC1416	tssI	type VI secretion system tip protein VgrG	CDS	0.0894419	0.400407	0.728442	43.3534	55.1761	47.7371	51.7419	56.2443	47.6189
VC_RS06855	VC1417		DUF4123 domain-containing protein	CDS	0.123511	0.306279	0.662124	22.97	21.7278	22.8843	24.7628	25.7663	23.1239
VC_RS06860	VC1418		lipase	CDS	0.0283797	0.8306	0.94466	60.0308	70.1421	66.8319	67.0002	70.0401	63.8501
VC_RS06865	VC1419		hypothetical protein	CDS	0.0306129	0.822548	0.940917	11.7745	14.9661	13.14	11.8913	13.3713	15.3789
VC_RS06870	VC1420		DUF2931 family protein	CDS	-0.075545	0.565488	0.82449	8.60892	7.21256	7.28359	8.01274	6.23994	7.70796
VC_RS06875	VC1421		LysE family translocator	CDS	-0.251301	0.0334279	0.264387	53.1977	53.2377	56.8415	46.2011	43.7645	47.1742
VC_RS06880	VC1422		sodium:alanine symporter family protein	CDS	-0.319552	0.00195024	0.0811846	102.496	101.697	104.431	76.8456	82.8596	87.5669
VC_RS06885	VC1423		chromosome segregation ATPase	CDS	-0.11601	0.236373	0.590933	45.4381	47.1972	46.1622	40.6178	42.6608	44.7655
VC_RS06890	VC1424		extracellular solute-binding protein	CDS	-0.0446565	0.600693	0.844157	164.496	153.447	156.597	140.734	158.885	160.459
VC_RS06895	VC1425		extracellular solute-binding protein	CDS	0.405581	5.97e-05	0.030543	483.296	473.505	482.144	641.318	653.538	611.227
VC_RS06900	VC1426	potC	spermidine/putrescine ABC transporter permease PotC	CDS	0.369354	0.00198337	0.0816144	160.597	139.202	161.125	206.371	199.636	189.438
VC_RS06905	VC1427	potB	spermidine/putrescine ABC transporter permease PotB	CDS	0.410819	0.000307365	0.0543426	155.076	133.703	147.64	206.115	194.202	179.951
VC_RS06910	VC1428	potA	spermidine/putrescine ABC transporter ATP-binding protein PotA	CDS	0.294637	0.00860775	0.160499	327.872	285.392	319.986	403.621	371.213	369.908
VC_RS06915	VC1429		hypothetical protein	CDS	-0.0798867	0.374917	0.718524	44.1641	39.3986	47.4418	41.6407	39.7318	42.542
VC_RS06920	VC1430		glucosaminidase domain-containing protein	CDS	0.0568107	0.501465	0.793303	56.4405	47.7832	54.0856	54.0008	54.2068	56.4756
VC_RS06925	VC1431		DUF2987 domain-containing protein	CDS	0.0728577	0.451814	0.763396	28.7221	27.7233	28.593	29.7921	30.3507	29.3125
VC_RS06930	VC1432	ttcA	tRNA 2-thiocytidine(32) synthetase TtcA	CDS	0.359847	0.000847872	0.0621893	65.4355	59.2782	62.4519	83.4093	79.0392	77.7837
VC_RS06935	VC1433	uspE	universal stress protein UspE	CDS	0.00351402	0.985598	0.995048	640.573	725.178	650.504	665.527	698.279	657.363
VC_RS06940	VC1434		FNR family transcription factor	CDS	0.0896307	0.214488	0.56534	207.849	183.515	206.647	217.069	201.673	217.602
VC_RS06945	VC1435		sulfite exporter TauE/SafE family protein	CDS	0.013712	0.846445	0.951754	54.4717	54.0491	60.1388	56.6859	57.5602	55.9939
VC_RS06950	VC1436	ccoS	cbb3-type cytochrome oxidase assembly protein CcoS	CDS	-0.0643912	0.581813	0.833157	24.8616	22.5392	22.9827	22.1203	21.861	23.3462
VC_RS06955	VC1437	cadA	cadmium-translocating P-type ATPase	CDS	0.144264	0.0603753	0.325517	171.831	185.273	178.202	195.46	197.64	198.48
VC_RS06960	VC1438		FixH family protein	CDS	-0.000578939	0.992977	0.997734	54.2015	59.3684	50.9851	54.4696	54.9284	55.1045
VC_RS06965	VC1439	ccoP	cytochrome-c oxidase, cbb3-type subunit III	CDS	0.148408	0.095974	0.392703	675.549	730.542	748.684	875.179	772.818	740.224
VC_RS06970	VC1440		CcoQ/FixQ family Cbb3-type cytochrome c oxidase assembly chaperone	CDS	0.130893	0.120397	0.438921	99.794	108.414	109.549	127.863	116.649	103.428
VC_RS06975	VC1441	ccoO	cytochrome-c oxidase, cbb3-type subunit II	CDS	0.126302	0.118184	0.434393	473.105	510.198	518.218	612.122	520.377	506.391
VC_RS06980	VC1442	ccoN	cytochrome-c oxidase, cbb3-type subunit I	CDS	0.0955441	0.265218	0.623428	956.169	985.867	1043.87	1189.72	1025.9	974.724
VC_RS06985	VC1443		hypothetical protein	CDS	-0.21682	0.0152754	0.190543	40.6897	37.1447	35.6305	31.3264	33.3646	32.9812
VC_RS06990	VC1444		FIST signal transduction protein	CDS	-0.0654855	0.348554	0.694636	106.164	113.868	112.256	110.772	97.377	109.357
VC_RS06995	VC1445		response regulator	CDS	-0.0950915	0.258189	0.616771	122.803	140.059	133.024	116.696	123.992	129.887
VC_RS07000	VC1446		type I secretion system permease/ATPase	CDS	-0.0209911	0.821843	0.940917	26.4444	25.0636	23.9177	26.8512	22.9222	24.6062
VC_RS07005	VC1447		HlyD family type I secretion periplasmic adaptor subunit	CDS	0.0214548	0.892556	0.966238	9.41963	7.52811	11.0238	8.65206	10.4423	9.26438
VC_RS07010	VC1448	rtxB	RTX toxin T1SS ABC transporter subunit RtxB	CDS	0.130135	0.279686	0.63898	14.3997	14.5153	12.1557	14.8321	14.8994	15.2677
VC_RS07015	VC1449		hypothetical protein	CDS	-0.0279046	0.822276	0.940917	34.1654	28.1741	34.1049	31.2838	28.8226	34.4635
VC_RS07020	VC1450	rtxC	RTX toxin-activating lysine-acyltransferase RtxC	CDS	-0.0459298	0.746179	0.907518	25.8654	23.6662	31.1521	23.3989	26.1908	28.4602
VC_RS07025	VC1451	rtxA	MARTX multifunctional-autoprocessing repeats-in-toxin holotoxin RtxA	CDS	-0.0588465	0.502669	0.793974	550.199	513.309	559.409	474.883	540.328	542.818
VC_RS07030	VC1452		RstC protein	CDS	0.180363	0.456189	0.766381	2.08467	3.20057	1.62404	2.55726	1.86774	3.37223
VC_RS07035	VC1453		hypothetical protein	CDS	-0.238737	0.195483	0.540865	3.66748	3.20057	3.34652	2.38677	3.90527	2.40874
VC_RS07040	VC1454		replication initiation factor domain-containing protein	CDS	-0.736965	0.419714	0.740873	0.038605	0.270471	0.344494	0.085242	0.0848971	0.185288
VC_RS07045	VC1455		helix-turn-helix transcriptional regulator	CDS	-0.571068	0.154362	0.485176	4.47818	4.91356	4.38	2.4294	4.07506	2.77931
VC_RS07050	VC1456	ctxB	cholera enterotoxin binding subunit CtxB	CDS	-0.164377	0.334265	0.680624	5.44331	5.54466	5.8564	5.15714	5.47586	4.40984
VC_RS07055	VC1457	ctxA	cholera enterotoxin catalytic subunit CtxA	CDS	0.0163557	0.889405	0.965618	12.8555	14.2899	12.2542	13.2125	13.0742	13.563
VC_RS07060	VC1458	zot	zonula occludens toxin ZOT	CDS	-0.214275	0.227128	0.580435	4.32376	5.13895	5.21663	4.85879	4.58444	3.224
VC_RS07065	VC1459	ace	accessory cholera enterotoxin	CDS	0.0747046	0.878355	0.960449	0.501865	0.946648	0.935056	0.767178	0.679177	1.00055
VC_RS07070	VC1460		minor coat protein pIII	CDS	-0.269283	0.147364	0.478961	4.55539	4.73324	5.36427	4.51782	4.11751	3.52046
VC_RS07075	VC1461		colonization factor	CDS	0.187936	0.249916	0.606534	5.28889	7.07732	6.84067	5.71121	6.74932	9.26438
VC_RS07080	VC1462		hypothetical protein	CDS	0.0678814	0.787924	0.926057	2.70235	1.39743	1.67326	1.74746	1.95263	2.40874
VC_RS07085	VC1463		replication initiation factor domain-containing protein	CDS	-1.1855	0.0381466	0.274226	0.61768	0.315549	0.344494	0.170484	0.127346	0.259403
VC_RS07090	VC1464		helix-turn-helix transcriptional regulator	CDS	-0.743533	0.605506	0.845535	0.733495	0.315549	0.0492135	0.042621	0.679177	0
VC_RS07095	VC1465		DNA-binding protein	CDS	-0.233835	0.0711733	0.348564	17.2564	12.8023	13.7798	12.4027	13.4562	11.5249
VC_RS07115	VC1469		replication protein	CDS	1.84945	0.00180339	0.0807017	0.115815	0.135235	0.246067	0.383589	0.806522	0.59292
VC_RS07120	VC1470		helix-turn-helix transcriptional regulator	CDS	0.44771	0.473501	0.775875	1.38978	2.43424	0.0984269	2.38677	2.29222	0.852323
VC_RS07140	VC1475		replication protein	CDS	-0.419113	0.0556132	0.313536	2.85677	3.60628	2.11618	2.25891	1.86774	2.29757
VC_RS07145	VC1476		helix-turn-helix transcriptional regulator	CDS	0.522484	0.566893	0.82449	0.69489	3.11042	0	2.08843	3.14119	0.370575
VC_RS07150	VC1478		IS3-like element ISVch4 family transposase	CDS	0.0128345	0.954328	0.98524	3.62887	5.09387	3.98629	3.28182	4.11751	5.33628
VC_RS07155	VC1479		hypothetical protein	CDS	-0.118061	0.354825	0.697976	29.4556	34.8006	29.1836	28.7692	27.2095	30.0907
VC_RS07160	VC1480		DUF3634 family protein	CDS	-0.146756	0.179929	0.524976	50.4182	52.246	50.9359	45.5618	47.7122	45.4696
VC_RS07165	VC1481	matP	macrodomain Ter protein MatP	CDS	-0.0399333	0.724639	0.897343	59.1815	61.8928	52.6092	55.4499	54.5888	58.9214
VC_RS07170	VC1482		AAA family ATPase	CDS	-0.0333386	0.691349	0.882127	251.512	250.862	265.31	255.044	245.65	249.434
VC_RS07175	VC1483	fabA	bifunctional 3-hydroxydecanoyl-ACP dehydratase/trans-2-decenoyl-ACP isomerase	CDS	0.281527	0.00981703	0.166341	297.529	280.163	261.619	342.928	342.348	334.963
VC_RS07180	VC1484	rmf	ribosome modulation factor	CDS	0.141758	0.095598	0.392703	51.4991	54.9958	44.1445	52.9353	56.7537	56.5498
VC_RS07185	VC1485		DUF3466 family protein	CDS	-0.00769597	0.939659	0.984176	614.708	601.392	612.954	553.348	640.506	625.457
VC_RS07190	VC1486		ABC transporter ATP-binding protein	CDS	0.0506557	0.571513	0.828237	285.446	276.602	277.416	289.396	290.475	289.604
VC_RS07195	VC1487		glutaredoxin family protein	CDS	0.0501744	0.683828	0.879664	23.0472	27.0922	24.8528	25.4447	25.8087	26.3479
VC_RS07200	VC1488	rlmKL	bifunctional 23S rRNA (guanine(2069)-N(7))-methyltransferase RlmK/23S rRNA (guanine(2445)-N(2))-methyltransferase RlmL	CDS	0.0156923	0.837388	0.946682	280.466	262.177	285.93	279.295	282.113	276.227
VC_RS07205	VC1490		cell division protein ZapC	CDS	0.0817833	0.405585	0.731851	42.1953	46.7915	38.2389	42.5784	46.0991	45.9884
VC_RS07210	VC1491	pyrD	quinone-dependent dihydroorotate dehydrogenase	CDS	0.025217	0.695339	0.883675	198.082	190.051	195.279	199.125	196.027	198.554
VC_RS07215	VC1492		NAD-glutamate dehydrogenase	CDS	0.261661	0.0247654	0.231489	717.822	743.705	686.675	854.892	885.477	835.054
VC_RS07220	VC1493		DUF2835 domain-containing protein	CDS	-0.222945	0.0339063	0.265032	17.0248	16.3184	18.4058	13.1699	14.6872	16.4165
VC_RS07225	VC1494	pepN	aminopeptidase N	CDS	-0.00661079	0.921457	0.980305	783.257	801.36	780.87	772.889	807.881	773.909
VC_RS07230	VC1495		hypothetical protein	CDS	-0.154898	0.408921	0.733804	2.81817	2.56947	1.91932	2.47202	1.95263	2.18639
VC_RS07235	VC1496	prc	carboxy terminal-processing peptidase	CDS	-0.0283838	0.624698	0.855434	889.46	879.482	915.469	880.379	871.384	880.338
VC_RS07240	VC1497	proQ	RNA chaperone ProQ	CDS	0.00453444	0.951443	0.98524	606.755	589.762	585.493	602.661	585.196	599.776
VC_RS07245	VC1498		GAF domain-containing protein	CDS	-0.224994	0.00707943	0.143188	127.281	141.682	142.079	115.503	116.436	119.696
VC_RS07250	VC1499		ABC transporter ATP-binding protein	CDS	0.0293428	0.762044	0.91543	148.9	129.556	146.755	138.476	145.089	150.379
VC_RS07255	VC1500		paraquat-inducible protein A	CDS	-0.038314	0.673762	0.874205	39.2613	36.4685	36.0735	33.1591	36.8453	38.8733
VC_RS07260	VC1501		PqiB family protein	CDS	-0.0694195	0.208385	0.557146	94.9684	97.9556	95.4249	87.1599	91.9011	95.7195
VC_RS07265	VC1502	rsmF	16S rRNA (cytosine(1407)-C(5))-methyltransferase RsmF	CDS	0.127941	0.178202	0.522065	74.0058	65.2737	75.8872	83.4093	75.9404	75.7826
VC_RS07270	VC1503		S1 RNA-binding domain-containing protein	CDS	-0.0111512	0.875847	0.959466	113.113	104.357	110.337	112.349	105.782	107.17
VC_RS07275	VC1505		hypothetical protein	CDS	-0.032524	0.668962	0.871611	84.159	77.4899	83.22	76.7178	81.7983	80.8965
VC_RS07280	VC1506		DUF4442 domain-containing protein	CDS	-0.165713	0.222696	0.5773	6.9489	7.07732	7.72651	6.43577	6.36728	6.55918
VC_RS07285	VC1507		3-deoxy-7-phosphoheptulonate synthase	CDS	-0.108186	0.130348	0.455888	241.05	223.048	250.989	216.856	215.893	230.646
VC_RS07290	VC1508		YajQ family cyclic di-GMP-binding protein	CDS	-0.187988	0.0215598	0.21681	70.9946	68.0235	77.3143	65.6363	59.3431	64.8877
VC_RS07295	VC1509	cobB	NAD-dependent protein deacylase	CDS	0.105202	0.44431	0.761068	10.6164	12.7572	11.1222	12.4879	12.1403	12.4513
VC_RS07300	VC1510		hypothetical protein	CDS	0.240204	0.398284	0.727107	6.40843	8.15921	4.92135	10.2717	5.90035	6.92975
VC_RS07305	VC1511		formate dehydrogenase subunit gamma	CDS	0.109766	0.56362	0.82449	17.4109	18.7527	16.8802	22.9301	18.6349	15.7494
VC_RS07310	VC1512	fdh3B	formate dehydrogenase FDH3 subunit beta	CDS	0.146612	0.593456	0.841074	6.9103	8.47476	5.36427	8.95041	7.08891	7.00387
VC_RS07315	VC1513		formate dehydrogenase subunit alpha	CDS	0.290597	0.283089	0.640205	49.2986	67.1219	53.5442	84.0059	70.3797	53.5481
VC_RS07320	VC1514		twin-arginine translocation signal domain-containing protein	CDS	-0.0986211	0.534236	0.811532	11.3885	13.1629	12.6971	11.806	12.5648	10.4132
VC_RS07325	VC1515		molecular chaperone	CDS	0.0407659	0.874692	0.958787	11.5429	15.507	12.6971	16.6648	13.5835	10.6726
VC_RS07330	VC1516		4Fe-4S binding protein	CDS	0.308457	0.308805	0.663777	28.5291	33.0876	20.3252	39.9785	34.5107	27.2002
VC_RS07335	VC1517		DUF3306 domain-containing protein	CDS	0.00718963	0.968106	0.990518	13.2415	14.7857	10.7777	14.3206	12.9044	11.8584
VC_RS07340	VC1518		DUF3305 domain-containing protein	CDS	-0.0358324	0.85043	0.95208	7.14193	8.56491	6.88988	8.90778	6.87666	6.29978
VC_RS07345	VC1519	fdhD	formate dehydrogenase accessory sulfurtransferase FdhD	CDS	-0.106965	0.382331	0.720471	15.5964	15.7324	16.7326	15.8124	14.7296	14.0819
VC_RS07350	VC1520		ABC-F family ATPase	CDS	0.101451	0.419404	0.740733	401.878	337.773	372.3	397.782	393.625	401.592
VC_RS07355	VC1521		HAMP domain-containing sensor histidine kinase	CDS	-0.000511829	0.99487	0.998495	41.1144	44.6728	41.5362	42.7915	42.5334	41.9491
VC_RS07360	VC1522		sigma-54-dependent Fis family transcriptional regulator	CDS	-0.124595	0.297202	0.655218	26.7919	32.9975	29.6757	30.3035	26.021	25.7179
VC_RS07365	VC1523		substrate-binding domain-containing protein	CDS	0.183881	0.22217	0.577122	48.1791	59.5487	51.5757	64.5708	61.1684	55.2157
VC_RS07370	VC1524		ABC transporter permease	CDS	0.074142	0.611591	0.849175	19.5341	18.392	16.9294	19.563	20.6724	17.6023
VC_RS07375	VC1525		energy-coupling factor ABC transporter ATP-binding protein	CDS	0.122847	0.338971	0.684865	12.7397	14.0194	11.8604	12.147	17.701	12.266
VC_RS07380	VC1526	mobA	molybdenum cofactor guanylyltransferase MobA	CDS	-0.00839527	0.941109	0.984176	20.7309	21.9532	18.9964	22.1629	21.9034	17.3429
VC_RS07385	VC1527		bifunctional molybdopterin-guanine dinucleotide biosynthesis adaptor protein MobB/molybdopterin molybdotransferase MoeA	CDS	0.0743438	0.240947	0.598296	48.2949	46.1153	46.8512	48.5027	50.8109	49.4347
VC_RS07390	VC1528		transporter substrate-binding domain-containing protein	CDS	-0.0613457	0.641192	0.861338	9.53544	9.15094	8.95685	8.05537	8.8293	9.5979
VC_RS07395	VC_1529		hypothetical protein	CDS	-0.446736	0.00224963	0.0865989	8.68613	9.96235	12.2542	7.58653	7.21625	7.78208
VC_RS07400	VC1531		DUF2960 domain-containing protein	CDS	-0.154631	0.0911039	0.383708	24.823	26.9569	24.9512	22.2908	23.092	23.5315
VC_RS07405	VC1532	nagK	N-acetylglucosamine kinase	CDS	0.241294	0.0317729	0.262695	119.598	122.388	121.705	145.593	144.495	139.818
VC_RS07410	VC1533		DTW domain-containing protein	CDS	0.333413	0.0288507	0.251876	20.9625	16.3635	18.5043	24.3366	20.6724	25.3844
VC_RS07415	VC1534		sterol desaturase family protein	CDS	-0.176777	0.260751	0.618615	9.07218	8.11413	8.02179	7.7144	7.13136	7.48562
VC_RS07420	VC1535		methyl-accepting chemotaxis protein	CDS	0.100039	0.63105	0.857996	3.8605	3.47104	3.34652	4.2621	3.43833	3.77987
VC_RS07430	VC1537		lipoprotein NlpC	CDS	-0.330269	0.000910652	0.0626949	57.5215	61.0363	57.9735	47.1388	42.873	50.3612
VC_RS07435	VC1538		DUF3802 family protein	CDS	0.0527038	0.527843	0.808246	68.0607	68.6996	71.2119	72.0721	72.587	71.0392
VC_RS07440	VC1539		fructosamine kinase family protein	CDS	0.138856	0.2699	0.62816	52.6573	61.8026	57.0384	62.6102	66.3471	59.8479
VC_RS07445	VC1539a		CPXCG motif-containing cysteine-rich protein	CDS	0.0408524	0.835674	0.946677	13.7434	11.8106	9.89191	11.2946	12.0554	13.1925
VC_RS07450	VC1540	vcmA	sodium-coupled multidrug efflux MATE transporter VcmA	CDS	0.094527	0.390565	0.725661	87.7492	65.5892	74.2139	82.2585	80.5249	80.2666
VC_RS07455	VC1541		DUF3080 domain-containing protein	CDS	-0.237344	0.108598	0.416253	15.4034	10.5484	13.9274	11.9765	11.5885	10.339
VC_RS07460	VC1542		DNA ligase	CDS	-0.112552	0.355227	0.697976	22.3909	21.5926	22.0476	19.3925	19.9084	21.7528
VC_RS07465	VC1543		hypothetical protein	CDS	0.00434293	0.9624	0.989279	313.589	282.372	300.497	279.807	309.153	310.208
VC_RS07470	VC1544		energy transducer TonB	CDS	0.0723104	0.479289	0.781429	186.462	175.671	180.712	174.874	195.645	200.222
VC_RS07475	VC1545		biopolymer transporter ExbD	CDS	0.0626315	0.564805	0.82449	109.021	98.6318	111.075	99.9462	110.069	122.809
VC_RS07480	VC1546		MotA/TolQ/ExbB proton channel family protein	CDS	-0.0499128	0.622848	0.854983	214.567	194.333	205.417	187.788	194.924	210.709
VC_RS07485	VC1547		MotA/TolQ/ExbB proton channel family protein	CDS	-0.0488436	0.691701	0.882127	525.221	462.596	526.535	451.995	492.488	519.435
VC_RS07490	VC1548		DUF3450 domain-containing protein	CDS	-0.0662304	0.623805	0.855313	287.607	242.522	280.517	240.723	255.752	277.783
VC_RS07495	VC1549		extracellular solute-binding protein	CDS	-0.323785	0.266571	0.625418	3.39724	2.43424	3.24809	2.17367	2.20732	2.85343
VC_RS07500	VC1550		ABC transporter permease subunit	CDS	0.157677	0.527527	0.808246	2.16188	2.20885	1.72247	1.8327	1.78284	3.14989
VC_RS07505	VC1551	ugpE	sn-glycerol-3-phosphate ABC transporter permease UgpE	CDS	0.0390367	0.842631	0.950715	2.62514	2.34408	2.41146	2.21629	2.54691	2.81637
VC_RS07510	VC1552		sn-glycerol-3-phosphate import ATP-binding protein UgpC	CDS	-0.194256	0.466435	0.772714	3.97632	4.10214	3.49416	4.51782	2.16488	3.44635
VC_RS07515	VC1553		DeoR/GlpR transcriptional regulator	CDS	-0.0963092	0.393341	0.725661	16.909	18.5273	22.8843	17.9861	18.3802	18.0841
VC_RS07520	VC1554		glycerophosphoryl diester phosphodiesterase	CDS	-0.0616827	0.418575	0.740634	82.3831	82.4486	85.0409	74.6293	80.4824	84.2688
VC_RS07525	VC1555		YhcH/YjgK/YiaL family protein	CDS	0.107283	0.224805	0.578304	24.3984	25.1087	23.7701	24.1661	28.9924	25.792
VC_RS07530	VC1556		RidA family protein	CDS	0.081832	0.451913	0.763396	20.9625	17.4003	16.7818	22.1203	17.1492	19.1958
VC_RS07535	VC1557		LacI family DNA-binding transcriptional regulator	CDS	0.0106635	0.857627	0.954993	57.6373	58.1062	61.7629	55.4073	63.503	59.8849
VC_RS07540	VC1558		6-phospho-beta-glucosidase	CDS	0.00840113	0.908895	0.972458	135.04	147.632	140.8	145.849	143.052	137.039
VC_RS07545	VC1560	katG	catalase/peroxidase HPI	CDS	0.111798	0.262662	0.61949	38.9525	39.9846	38.4849	43.6439	42.5334	40.7262
VC_RS07550	VC1561		LysR family transcriptional regulator	CDS	-0.145972	0.0779555	0.3607	40.5353	43.3204	45.4732	38.6998	38.331	39.7998
VC_RS07555	VC1562		VarG family subclass B1-like metallo-beta-lactamase	CDS	0.0128389	0.942691	0.984176	8.37729	9.33125	6.10247	7.33081	8.06522	8.67146
VC_RS07560	VC1563		efflux RND transporter periplasmic adaptor subunit	CDS	0.255245	0.185314	0.52947	25.0933	26.2808	28.0025	24.5071	37.1425	33.0182
VC_RS07565	VC1565		TolC family protein	CDS	0.0776561	0.660056	0.868734	24.9775	24.8383	28.9375	22.717	30.3932	29.9054
VC_RS07570	VC1566		ABC transporter permease	CDS	0.203068	0.249848	0.606534	19.9974	18.3469	18.2582	17.0058	23.3467	24.7915
VC_RS07575	VC1567		ABC transporter permease	CDS	0.0131612	0.921876	0.980305	26.3672	27.9487	22.0476	20.9269	26.785	29.3495
VC_RS07580	VC1568		ABC transporter ATP-binding protein	CDS	0.0754994	0.633977	0.85908	17.4495	19.6542	17.6676	15.9402	21.7337	20.0111
VC_RS07585	VC1570		cytochrome d ubiquinol oxidase subunit II	CDS	0.109994	0.56147	0.824427	6.25401	5.58973	5.26584	5.285	5.64566	7.52267
VC_RS07590	VC1571		cytochrome ubiquinol oxidase subunit I	CDS	-0.034355	0.811149	0.939456	5.63633	6.40115	7.33281	5.15714	5.68811	7.93031
VC_RS07595	VC1572		hypothetical protein	CDS	-0.629189	0.037438	0.27138	78.7156	76.6334	70.7197	39.5096	45.802	60.7743
VC_RS07600	VC1573		class II fumarate hydratase	CDS	-0.517826	0.0261268	0.237465	307.064	299.637	342.969	176.153	212.497	274.485
VC_RS07605	VC1574		DMT family protein	CDS	-0.0473679	0.655479	0.866086	19.65	16.679	19.6362	17.3041	18.55	18.3064
VC_RS07610	VC1575		DUF2127 domain-containing protein	CDS	0.0146845	0.888967	0.965565	26.097	20.3755	25.6894	25.7431	22.1157	25.0509
VC_RS07615	VC1576		ASCH domain-containing protein	CDS	0.00240487	0.980899	0.994701	33.2389	31.4648	34.9908	33.3296	33.2372	33.2776
VC_RS07620	VC1577	almG	glycine--lipid A transferase AlmG	CDS	0.145722	0.171422	0.510557	162.527	146.235	159.156	167.969	175.525	174.17
VC_RS07625	VC1578	almF	lipid A modification system glycine carrier protein AlmF	CDS	0.150685	0.303512	0.660621	36.559	38.7675	44.9319	48.1191	40.411	44.8766
VC_RS07630	VC1579	almE	lipid A modification system glycine--protein ligase AlmE	CDS	0.140471	0.132536	0.458547	270.544	249.509	274.414	294.213	283.811	297.683
VC_RS07635	VC1580		LysR family transcriptional regulator	CDS	-0.104466	0.438702	0.755619	17.9127	16.7692	21.2602	18.2418	16.1304	17.6023
VC_RS07640	VC1581		NADH-quinone oxidoreductase subunit L	CDS	-0.0543809	0.854027	0.952763	6.1768	6.4913	3.49416	6.73411	5.26362	3.74281
VC_RS07645	VC1582		YbcC family protein	CDS	0.0169575	0.886995	0.96496	12.2764	14.9661	16.0928	14.9173	14.3476	14.4895
VC_RS07650	VC1583		superoxide dismutase family protein	CDS	0.0843616	0.589244	0.838827	5.94517	4.95863	6.05326	5.66859	6.15504	6.15155
VC_RS07655	VC1584		ankyrin repeat domain-containing protein	CDS	0.199557	0.16042	0.497384	6.02238	6.35607	5.46269	6.39315	6.45218	7.63385
VC_RS07660	VC1585		catalase	CDS	0.00316764	0.977845	0.99412	22.8542	21.7729	21.1126	22.5891	23.0496	20.3075
VC_RS07665	VC1587		YkgB family protein	CDS	0.0932094	0.760085	0.914657	1.81444	0.856491	1.72247	1.23601	2.03753	1.44524
VC_RS07670	VC1588		LysR family transcriptional regulator	CDS	0.145356	0.360699	0.704475	33.0845	39.4888	32.1364	37.0803	37.567	41.1338
VC_RS07675	VC1589	budA	acetolactate decarboxylase	CDS	0.629525	0.149462	0.480379	64.1229	87.0917	57.875	113.585	107.734	102.205
VC_RS07680	VC1590	alsS	acetolactate synthase AlsS	CDS	0.588367	0.166074	0.503852	36.1729	54.2294	34.351	65.9773	63.8851	57.7356
VC_RS07685	VC1591		SDR family oxidoreductase	CDS	0.397834	0.392477	0.725661	8.4545	15.0562	7.33281	14.1075	13.159	13.3778
VC_RS07690	VC1592		EAL domain-containing protein	CDS	-0.172008	0.495133	0.789918	3.51306	3.33581	2.21461	3.23919	1.52815	3.29812
VC_RS07695	VC1593		GGDEF domain-containing protein	CDS	-0.0563759	0.713932	0.890859	5.82936	6.89701	6.98831	7.54391	5.26362	6.11449
VC_RS07700	VC1594	galM	galactose-1-epimerase	CDS	-0.0947461	0.461291	0.769617	10.2303	13.3883	13.3368	11.5929	11.2489	11.6731
VC_RS07705	VC1595	galK	galactokinase	CDS	-0.0772827	0.51782	0.803893	13.4345	14.1546	13.4353	11.8486	10.4423	16.4906
VC_RS07710	VC1596		UDP-glucose--hexose-1-phosphate uridylyltransferase	CDS	-0.229533	0.106812	0.416253	13.4732	15.6873	15.5022	12.5732	12.9893	12.4884
VC_RS07715	VC1597		MFS transporter	CDS	-0.276447	0.0130345	0.180866	28.4905	27.543	26.3784	22.6744	23.3891	22.0122
VC_RS07720	VC1598		transporter substrate-binding domain-containing protein	CDS	-0.247456	0.0635639	0.332395	29.9575	21.6828	24.1146	20.1171	22.2855	21.4934
VC_RS07735	VC1599		sensor domain-containing diguanylate cyclase	CDS	-0.290094	0.00957469	0.165591	46.8279	48.1438	44.8335	39.1261	38.2886	36.9463
VC_RS07740	VC1600		DUF2726 domain-containing protein	CDS	-0.0299249	0.756617	0.911402	23.0086	24.3424	23.1303	23.9104	22.0308	23.0868
VC_RS07750	VC1601		hypothetical protein	CDS	-0.211079	0.0421742	0.288828	18.762	24.8383	23.278	19.9466	18.2529	19.4923
VC_RS07755	VC1602		chemotaxis protein CheV	CDS	-0.00273276	0.969585	0.990615	89.9111	102.463	98.9191	103.398	93.599	93.7184
VC_RS07760	VC1603		transporter substrate-binding domain-containing protein	CDS	-0.0277799	0.754324	0.909559	41.6934	40.3002	39.3708	40.8735	39.2225	38.9845
VC_RS07765	VC1604		response regulator	CDS	0.148656	0.103493	0.409562	21.0011	22.0885	20.522	24.2513	24.323	21.9751
VC_RS07770	VC1605		sensor histidine kinase	CDS	-0.123582	0.0843264	0.372281	38.3734	35.1162	36.5656	32.8608	35.0201	33.1665
VC_RS07775	VC1605a		hypothetical protein	CDS	0.206071	0.280568	0.63898	14.9015	23.6211	15.453	18.327	22.4977	21.3822
VC_RS07780	VC1606		TolC family protein	CDS	0.122769	0.214608	0.56534	37.9487	39.3986	29.3312	37.8474	41.5147	36.9093
VC_RS07785	VC1607		HlyD family secretion protein	CDS	0.27072	0.0194743	0.208137	19.6886	21.4123	21.9492	27.0217	25.3418	23.6797
VC_RS07790	VC1608		ABC transporter permease	CDS	0.203503	0.0498799	0.303175	19.1481	19.0682	17.52	23.9104	21.9459	18.4176
VC_RS07795	VC1609		ABC transporter permease	CDS	0.161057	0.105274	0.414497	18.3374	17.3101	16.4865	17.9434	20.3329	20.0481
VC_RS07800	VC1610		ATP-binding protein	CDS	-0.127408	0.332596	0.67943	11.6587	11.2696	10.1872	8.95041	10.4423	10.932
VC_RS07805	VC1611	metA	homoserine O-succinyltransferase	CDS	0.0435576	0.697603	0.883978	47.0209	42.2386	49.804	47.5224	52.1693	43.6537
VC_RS07810	VC1612	pilW	type IV pilus biogenesis/stability protein PilW	CDS	0.0354467	0.794248	0.929785	8.22287	8.29444	6.79146	8.14061	7.59829	8.18971
VC_RS07815	VC1613		hypothetical protein	CDS	0.242944	0.195278	0.540865	3.62887	5.13895	2.46067	4.04899	4.41465	4.85453
VC_RS07820	VC1614	rlmF	23S rRNA (adenine(1618)-N(6))-methyltransferase RlmF	CDS	0.0534403	0.593548	0.841074	25.1705	23.4859	22.6382	23.9956	26.785	23.2721
VC_RS07825	VC1615		M48 family metallopeptidase	CDS	0.178232	0.192379	0.535966	9.30381	10.3681	11.9097	12.2322	12.0554	11.3767
VC_RS07830	VC1616		glutaredoxin family protein	CDS	0.161473	0.195472	0.540865	8.91776	11.9909	10.1872	11.1241	11.8856	11.7102
VC_RS07835	VC1617		LysR family transcriptional regulator	CDS	-0.153912	0.270332	0.62816	32.2352	34.1695	33.662	32.1362	28.483	29.3125
VC_RS07840	VC1618		MFS transporter	CDS	-0.182257	0.181474	0.526482	12.0834	12.3515	14.6164	10.5274	11.8856	11.9325
VC_RS07845	VC1619		DUF1415 domain-containing protein	CDS	0.217372	0.067947	0.340192	25.1319	20.5558	23.278	27.2348	27.2944	25.7179
VC_RS07850	VC1620		cadherin domain-containing protein	CDS	0.170603	0.0890994	0.378831	2054.02	2277.46	2137.19	2428.84	2473.99	2377.83
VC_RS07855	VC1621		TolC family outer membrane protein	CDS	0.0749859	0.782222	0.922964	891.93	865.327	899.425	953.048	926.906	918.47
VC_RS07860	VC1622		OmpA family protein	CDS	0.103349	0.663983	0.870398	316.87	325.557	333.716	355.885	335.004	357.716
VC_RS07865	VC1623	nspC	carboxynorspermidine decarboxylase	CDS	0.291614	0.0853829	0.372914	174.688	176.302	177.808	213.403	218.652	215.193
VC_RS07870	VC1624		saccharopine dehydrogenase family protein	CDS	0.180273	0.195055	0.540865	643.7	590.303	655.326	716.459	698.151	726.179
VC_RS07875	VC1625		pyridoxal phosphate-dependent class III aminotransferase	CDS	0.194278	0.184675	0.529014	1512.16	1375.3	1545.89	1696.1	1709.74	1666.59
VC_RS07880	VC1627	nhaA	Na+/H+ antiporter NhaA	CDS	0.00110124	0.988011	0.995662	56.0545	50.1724	56.5955	55.5778	56.0321	51.3617
VC_RS07885	VC1628		hydroxyneurosporene synthase	CDS	0.0589011	0.587422	0.837503	107.322	107.557	96.7537	109.195	108.074	107.393
VC_RS07890	VC1629		ABC transporter permease	CDS	0.0371979	0.635588	0.85945	171.406	154.664	170.426	172.743	168.011	168.723
VC_RS07895	VC1630		ABC transporter ATP-binding protein	CDS	0.196633	0.0512876	0.305539	129.945	112.967	107.482	139.157	132.737	129.775
VC_RS07900	VC1631		MATE family efflux transporter	CDS	0.083283	0.250068	0.606534	49.9935	53.9139	56.0541	58.476	56.0745	54.8822
VC_RS07905	VC1632		DUF2867 domain-containing protein	CDS	-0.14314	0.0830992	0.371044	34.0882	35.612	32.038	30.2183	31.5817	30.3501
VC_RS07910	VC1633		DUF2913 family protein	CDS	0.0977342	0.231248	0.585065	57.5215	52.3812	54.7254	55.5778	57.1782	63.4054
VC_RS07915	VC1634		Bcr/CflA family multidrug efflux MFS transporter	CDS	0.0228534	0.74644	0.907518	73.504	65.5441	73.4265	70.9639	75.8131	69.1123
VC_RS07920	VC1635	rsuA	16S rRNA pseudouridine(516) synthase RsuA	CDS	0.138921	0.0669328	0.339937	49.6075	46.3407	46.1622	51.4861	52.2117	52.807
VC_RS07925	VC1636		DEAD/DEAH box helicase	CDS	0.0241667	0.760858	0.914989	35.0148	30.9239	28.3962	31.3264	31.9213	32.7588
VC_RS07930	VC1637		PepSY domain-containing protein	CDS	-0.199256	0.0646595	0.33548	15.5192	14.335	13.8782	12.0191	13.5835	12.5254
VC_RS07935	VC1638		response regulator transcription factor	CDS	0.103515	0.401841	0.728848	14.3997	11.9909	12.4018	14.3206	13.7533	13.6742
VC_RS07940	VC1639		sensor histidine kinase	CDS	0.00481606	0.951935	0.98524	31.1543	32.7721	29.6265	32.3493	32.1335	29.4237
VC_RS07945	VC1640	rplY	50S ribosomal protein L25	CDS	0.247997	0.0385128	0.276137	1279.49	1189.22	1120.98	1381.81	1415.87	1465.33
VC_RS07950	VC1641		EAL domain-containing protein	CDS	-0.101332	0.42699	0.746077	23.0858	21.1418	21.9492	21.4384	20.7998	19.4923
VC_RS07955	VC1642		ribosome recycling factor family protein	CDS	-0.124761	0.42476	0.745012	6.60146	6.26591	5.16741	5.79645	6.23994	4.59513
VC_RS07960	VC1643		methyl-accepting chemotaxis protein	CDS	0.0756614	0.631904	0.857996	15.6736	16.1381	14.7148	16.9631	16.088	16.0088
VC_RS07965	VC1644		DUF3103 domain-containing protein	CDS	-0.017979	0.909713	0.972751	6.98751	7.39287	7.48045	7.16032	6.02769	8.33794
VC_RS07970	VC1645		HAD family phosphatase	CDS	-0.00989311	0.962429	0.989279	12.3536	11.3147	10.7285	12.7863	12.1827	9.30144
VC_RS07975	VC1647		SgrR family transcriptional regulator	CDS	0.140437	0.21294	0.563851	11.041	11.7204	10.9746	13.383	12.6072	11.2284
VC_RS07980	VC1649	vesC	GlyGly-anchored extracellular serine protease VesC	CDS	0.0629486	0.31416	0.667055	68.0221	71.81	65.8476	68.8329	72.7568	73.2627
VC_RS07985	VC1650		collagenase	CDS	0.0295063	0.846161	0.951754	10.9252	12.3515	9.30134	10.3995	11.5036	11.3767
VC_RS07990	VC1651		response regulator	CDS	-0.075359	0.519379	0.803893	37.9101	41.2017	37.4514	36.2705	35.2747	39.0586
VC_RS07995	VC1652	vieA	two-component system response regulator VieA	CDS	0.0227345	0.812601	0.939456	52.387	62.7943	62.1074	59.371	61.3381	59.3291
VC_RS08000	VC1653		transporter substrate-binding domain-containing protein	CDS	0.0592185	0.463321	0.771483	55.1666	53.959	53.8395	57.7514	53.8248	58.2173
VC_RS08005	VC1655	mgtE	magnesium transporter	CDS	0.076585	0.587084	0.837416	57.8303	59.5487	64.6173	65.8068	63.0785	62.9978
VC_RS08010	VC1656		DMT family transporter	CDS	-0.102519	0.261655	0.61949	25.3249	25.4243	26.8705	27.5332	21.861	22.9015
VC_RS08015	VC1658		serine transporter	CDS	0.264605	0.104182	0.410813	71.6509	63.4705	69.4894	83.5371	85.1942	77.1167
VC_RS08020	VC1659		HlyD family efflux transporter periplasmic adaptor subunit	CDS	-0.0125913	0.907335	0.972292	17.5653	20.0599	15.6991	18.8811	17.2766	16.75
VC_RS08025	VC1660a		ABC transporter ATP-binding protein	CDS	-0.162792	0.259101	0.617975	12.1606	11.2245	11.4175	10.4848	10.3999	10.2279
VC_RS08030	VC1660		ABC transporter permease	CDS	0.00550126	0.960198	0.988642	13.4345	13.5686	11.762	13.5535	12.7346	12.6737
VC_RS08035	VC1661		hypothetical protein	CDS	0.276038	0.190254	0.533253	7.87543	6.26591	4.77371	8.65206	7.38605	7.04093
VC_RS08040	VC1662		DUF1289 domain-containing protein	CDS	-0.0439644	0.818141	0.940094	9.9987	8.97062	7.33281	8.05537	9.16889	8.375
VC_RS08045	VC1663		META domain-containing protein	CDS	0.174908	0.149486	0.480379	158.898	170.081	133.122	148.236	185.84	187.622
VC_RS08050	VC1664		ABC transporter substrate-binding protein	CDS	0.00405944	0.946971	0.984886	73.0021	77.535	78.5447	81.1503	75.6009	72.9662
VC_RS08055	VC1665		ABC transporter permease	CDS	-0.19439	0.0372497	0.27138	38.605	35.7472	43.0126	35.5459	34.5107	32.4994
VC_RS08060	VC1666		ATP-binding cassette domain-containing protein	CDS	-0.270806	0.0243272	0.230576	11.9676	16.1832	13.0908	11.8486	9.50847	12.7478
VC_RS08065	VC1667		CDP-alcohol phosphatidyltransferase family protein	CDS	-0.0612822	0.541681	0.816218	18.8779	19.7444	19.0456	18.3696	17.8708	19.0105
VC_RS08070	VC1668		TIGR01621 family pseudouridine synthase	CDS	0.0372315	0.750151	0.908634	18.2602	14.5604	16.4865	18.1992	15.6635	16.7871
VC_RS08075	VC1669		sodium-dependent transporter	CDS	0.220449	0.0735438	0.35388	44.0483	33.7187	46.113	52.1681	46.2689	45.9143
VC_RS08080	VC1670	cls	cardiolipin synthase	CDS	-0.116689	0.0367925	0.27138	155.269	154.935	151.774	136.813	143.519	145.747
VC_RS08085	VC1671		cystathionine beta-lyase	CDS	-0.0786092	0.321729	0.668725	340.689	359.501	335.488	321.447	323.076	336.223
VC_RS08090	VC1672		DNA-3-methyladenine glycosylase I	CDS	-0.249487	0.0469053	0.294702	13.975	16.2283	15.5515	12.8289	11.8856	13.7113
VC_RS08095	VC1673	vexK	efflux RND transporter permease subunit VexK	CDS	-0.0700121	0.436876	0.75447	54.8577	54.4548	55.3651	50.8894	52.1268	53.8446
VC_RS08100	VC1674		efflux RND transporter periplasmic adaptor subunit	CDS	0.307967	0.071339	0.348898	10.8866	12.8474	12.7955	16.1107	13.2439	15.7865
VC_RS08105	VC1675		efflux RND transporter periplasmic adaptor subunit	CDS	-0.0887522	0.516494	0.803585	19.1095	18.7977	18.6027	19.009	18.5076	15.6753
VC_RS08110	VC1676	pspC	envelope stress response membrane protein PspC	CDS	0.193938	0.140672	0.46847	8.33869	9.10586	8.61236	9.46186	10.0179	10.302
VC_RS08115	VC1677	pspB	envelope stress response membrane protein PspB	CDS	-0.0924631	0.565691	0.82449	7.02611	9.96235	7.52966	7.84226	7.2587	7.85619
VC_RS08120	VC1678	pspA	phage shock protein PspA	CDS	-0.0607703	0.522976	0.805322	27.757	29.6166	31.9887	28.0446	28.4405	29.1272
VC_RS08125	VC1679	pspF	phage shock protein operon transcriptional activator	CDS	-0.0740402	0.385412	0.721508	32.1966	28.8052	28.8883	29.238	28.5679	27.6449
VC_RS08130	VC1680		ABC transporter substrate-binding protein	CDS	0.147364	0.0691816	0.342559	82.3445	68.339	75.3458	83.5371	85.4065	81.4524
VC_RS08135	VC1681		ABC transporter permease subunit	CDS	0.0685878	0.395888	0.725661	36.5204	35.2063	38.2389	40.8735	38.9253	35.5382
VC_RS08140	VC1682	sapC	peptide ABC transporter permease SapC	CDS	0.065913	0.416243	0.738063	41.539	45.935	42.0775	47.565	44.0191	44.0243
VC_RS08145	VC1683		ATP-binding cassette domain-containing protein	CDS	0.125303	0.137011	0.462251	87.9809	98.8121	101.035	104.038	108.583	101.278
VC_RS08150	VC1684		ATP-binding cassette domain-containing protein	CDS	0.13544	0.144597	0.473825	52.8889	50.2625	52.1663	57.8367	55.5227	57.2539
VC_RS08155	VC1685		DUF2927 domain-containing protein	CDS	0.0674081	0.241987	0.600357	41.3846	40.5706	43.6523	44.1553	43.9767	43.4685
VC_RS08160	VC1686		DUF2750 domain-containing protein	CDS	-0.140237	0.128507	0.452927	43.0832	42.8697	41.5362	38.8703	35.9964	40.8003
VC_RS08165	VC1687		manganese-dependent inorganic pyrophosphatase	CDS	-0.662886	0.0908242	0.383432	41.5776	55.8973	43.8	32.0084	29.8413	27.3855
VC_RS08170	VC1688		arsenic efflux protein	CDS	-0.481566	0.0347732	0.268873	266.22	270.201	282.83	167.245	183.93	235.463
VC_RS08175	VC_1689		hypothetical protein	CDS	-0.373417	0.0229131	0.224429	14.0136	14.0645	14.2719	10.3995	10.7395	11.5249
VC_RS08180	VC_1690		alpha-galactosidase	CDS	0.258722	0.244882	0.602567	15.5192	22.6745	14.3703	23.7825	21.2667	17.8988
VC_RS08185	VC1692	torA	trimethylamine-N-oxide reductase TorA	CDS	-0.0666862	0.637683	0.859545	14.0908	18.7527	14.075	14.0649	17.8708	12.896
VC_RS08190	VC1693	torC	pentaheme c-type cytochrome TorC	CDS	-0.0981102	0.640662	0.861148	5.59773	4.91356	3.98629	4.13423	5.773	3.74281
VC_RS08195	VC1694	torE	trimethylamine N-oxide reductase system protein TorE	CDS	-0.255706	0.552714	0.819755	0.733495	0.360628	0.590562	0.767178	0.424485	0.259403
VC_RS08205	VC1695	focA	formate transporter FocA	CDS	0.221755	0.044237	0.292851	24.5142	22.945	23.4256	28.1298	27.252	27.3114
VC_RS08210	VC1696		TIGR02647 family protein	CDS	0.049505	0.730319	0.900851	31.0384	35.1162	30.1679	31.5395	34.0437	34.0929
VC_RS08215	VC1697		NAD(P)H-binding protein	CDS	-0.170608	0.0337669	0.265032	135.735	134.92	130.563	116.185	123.907	116.398
VC_RS08220	VC1698		YdcF family protein	CDS	-0.20166	0.00758457	0.149191	69.5277	73.2976	76.8714	64.6986	65.2859	61.0337
VC_RS08225	VC1699		hypothetical protein	CDS	0.0988744	0.368337	0.712397	17.7969	22.4942	16.6341	19.2647	21.4365	20.2705
VC_RS08230	VC1700		septation protein A	CDS	0.0506297	0.519387	0.803893	50.0321	45.2588	46.1622	51.2304	44.5285	50.7688
VC_RS08235	VC1701	yciA	acyl-CoA thioester hydrolase YciA	CDS	0.0973622	0.436179	0.754453	27.2165	28.129	29.3804	29.7068	29.7989	31.0913
VC_RS08240	VC1702		YciI family protein	CDS	0.059055	0.564006	0.82449	43.3534	42.2386	39.1247	41.5555	41.0902	47.2854
VC_RS08245	VC1703		GspS/AspS pilotin family protein	CDS	0.238793	0.0648791	0.336132	58.0234	59.9093	57.8258	66.6592	70.2099	70.5204
VC_RS08250	VC1704	metE	5-methyltetrahydropteroyltriglutamate--homocysteine S-methyltransferase	CDS	0.231155	0.00928406	0.163729	108.248	125.679	120.819	136.259	143.009	137.076
VC_RS08255	VC1706	metR	HTH-type transcriptional regulator MetR	CDS	-0.141078	0.305959	0.661832	17.2564	13.4334	17.3231	13.8944	13.4562	16.1571
VC_RS08260	VC1707		DUF4250 domain-containing protein	CDS	0.146916	0.284972	0.641552	9.188	9.55664	9.44898	9.88807	10.4848	10.8208
VC_RS08265	VC1708		hypothetical protein	CDS	0.219656	0.0681334	0.340192	19.9202	17.4003	21.7523	24.3366	19.1867	25.1991
VC_RS08270	VC1709		insulinase family protein	CDS	-0.173541	0.0663082	0.338916	416.818	385.196	400.991	334.66	353.002	378.987
VC_RS08275	VC1710		EAL domain-containing protein	CDS	0.0412632	0.779246	0.921606	74.4691	94.3493	83.3184	93.894	84.8971	80.6371
VC_RS08280	VC1711		YgiQ family radical SAM protein	CDS	0.41047	0.00599784	0.129419	218.582	187.932	210.338	284.452	268.614	266.851
VC_RS08285	VC1712		LysE family translocator	CDS	0.104044	0.548882	0.819025	11.4271	7.39287	7.92337	8.7373	9.16889	10.932
VC_RS08290	VC1713		Lrp/AsnC family transcriptional regulator	CDS	-0.285402	0.0439871	0.292851	16.0597	12.9375	15.8467	14.1502	10.315	12.3402
VC_RS08295	VC1714	mukB	chromosome partition protein MukB	CDS	0.0910847	0.26829	0.627221	565.409	543.016	554.193	596.608	590.205	584.175
VC_RS08300	VC1715	mukE	chromosome partition protein MukE	CDS	0.0395395	0.658235	0.867769	95.0456	86.9113	96.9997	99.4774	94.448	92.792
VC_RS08305	VC1716	mukF	chromosome partition protein MukF	CDS	0.0983549	0.209645	0.559679	116.163	118.602	130.563	132.509	130.444	128.108
VC_RS08310	VC1717	cmoM	tRNA uridine 5-oxyacetic acid(34) methyltransferase CmoM	CDS	-0.0453912	0.505138	0.795387	83.3096	71.9904	78.2002	72.7966	76.4498	77.0426
VC_RS08315	VC1718	elyC	envelope biogenesis factor ElyC	CDS	-0.0653007	0.462207	0.769987	76.9398	70.638	83.2692	68.1509	76.9592	75.4861
VC_RS08320	VC1719	torR	two-component system response regulator TorR	CDS	-0.0977247	0.576368	0.830362	75.164	88.8046	74.2631	72.413	74.1576	76.042
VC_RS08325	VC1720	torD	molecular chaperone TorD	CDS	-0.0946024	0.443297	0.760059	9.34242	9.82711	10.0888	9.80283	9.76317	7.85619
VC_RS08330	VC1721	purR	HTH-type transcriptional repressor PurR	CDS	-0.0446432	0.605343	0.845535	342.195	307.12	341.492	323.024	319.722	317.879
VC_RS08335	VC1722		TfoX/Sxy family DNA transformation protein	CDS	-0.253651	0.0046651	0.117193	380.8	353.686	391.788	328.523	306.733	309.43
VC_RS08340	VC1723		TVP38/TMEM64 family protein	CDS	-0.14713	0.200048	0.546129	14.3997	13.6137	16.7818	13.4256	13.7958	13.1925
VC_RS08345	VC1724		DUF2007 domain-containing protein	CDS	0.0845971	0.432245	0.751183	9.2266	11.1344	11.4175	12.7011	10.6121	10.339
VC_RS08350	VC1725		alpha/beta hydrolase	CDS	-0.0883477	0.210154	0.560201	45.4767	45.349	51.2312	44.1127	44.9955	44.469
VC_RS08355	VC1726	glgA	glycogen synthase GlgA	CDS	-0.0713293	0.291692	0.649195	312.662	354.633	353.796	334.063	323.373	314.359
VC_RS08360	VC1727	glgC	glucose-1-phosphate adenylyltransferase	CDS	-0.00387413	0.967038	0.990518	349.8	408.592	380.961	386.785	383.395	366.091
VC_RS08365	VC1730	topA	type I DNA topoisomerase	CDS	-0.0646448	0.380474	0.720471	984.583	1057	1063.85	1024.57	968.888	975.872
VC_RS08370	VC1731		YciN family protein	CDS	-0.386615	0.0807968	0.368006	28.7993	32.5016	26.3292	20.9695	21.3516	24.6803
VC_RS08375	VC1732	aroA	3-phosphoshikimate 1-carboxyvinyltransferase	CDS	-0.0194062	0.773076	0.917697	267.224	258.165	272.347	255.172	261.738	270.149
VC_RS08380	VC1735	aat	leucyl/phenylalanyl-tRNA--protein transferase	CDS	0.129592	0.283264	0.640205	11.6201	10.7738	9.99033	10.3569	13.0742	12.0437
VC_RS08385	VC1736		arginyltransferase	CDS	0.0828447	0.455648	0.76619	11.9676	10.5484	12.0081	11.6781	12.777	12.1178
VC_RS08390	VC1737	infA	translation initiation factor IF-1	CDS	0.364102	0.0367317	0.27138	95.3158	61.2617	69.9323	91.8056	104.169	95.7566
VC_RS08395	VC1738		trans-2-enoyl-CoA reductase family protein	CDS	0.223195	0.00319058	0.100553	828.116	761.556	755.427	916.223	904.196	917.099
VC_RS08400	VC1740		acyl-CoA dehydrogenase	CDS	0.116322	0.221394	0.57643	19.4183	21.3221	18.209	22.4613	20.3753	21.0857
VC_RS08405	VC1741		TetR family transcriptional regulator	CDS	-0.112074	0.535064	0.812354	4.36237	5.63481	5.46269	5.02928	3.82037	5.37334
VC_RS08415	VC1743		1-aminocyclopropane-1-carboxylate deaminase/D-cysteine desulfhydrase	CDS	-0.400492	0.00076978	0.0603576	59.722	54.8605	59.253	39.808	45.5473	46.3219
VC_RS08420	VC1744		YnjH family protein	CDS	-0.103868	0.400697	0.72854	18.376	16.3635	14.1243	14.1075	15.4937	15.9347
VC_RS08425	VC1745		NAD-dependent succinate-semialdehyde dehydrogenase	CDS	-0.00358078	0.953813	0.98524	67.0569	69.6463	75.0013	69.1738	72.3748	69.594
VC_RS08430	VC1746	breR	bile response transcriptional repressor BreR	CDS	0.0429991	0.687827	0.881573	15.1332	15.6422	14.764	15.6845	15.7909	15.453
VC_RS08435	VC1748		hypothetical protein	CDS	0.0562858	0.746706	0.907518	6.33122	6.17575	4.57685	4.2621	6.79177	6.74447
VC_RS08440	VC1749		BamA/TamA family outer membrane protein	CDS	-0.0758963	0.591133	0.840117	9.26521	6.98717	6.64382	7.24557	6.96156	7.59679
VC_RS08445	VC1750		DUF4056 domain-containing protein	CDS	-0.00572962	0.941674	0.984176	29.6101	29.887	30.2663	28.5561	30.8601	29.9795
VC_RS08450	VC1751		mechanosensitive ion channel	CDS	-0.0160212	0.783938	0.923674	145.193	157.459	145.573	147.213	150.353	145.71
VC_RS08455	VC1753		paraquat-inducible protein A	CDS	-0.135504	0.123018	0.441943	74.8937	70.4577	65.011	63.8888	65.1161	62.5531
VC_RS08460	VC1754	pqiB	intermembrane transport protein PqiB	CDS	0.0171223	0.832867	0.946259	164.843	182.027	173.625	176.408	174.548	175.727
VC_RS08465	VC1755		membrane integrity-associated transporter subunit PqiC	CDS	0.210196	0.124827	0.445987	43.6623	47.3775	38.9771	47.5224	52.6786	50.25
VC_RS08470	VC1756	vexC	multidrug efflux RND transporter periplasmic adaptor subunit VexC	CDS	0.2358	0.00356085	0.102448	99.6782	101.291	99.608	117.719	129.171	107.096
VC_RS08475	VC1757	vexD	efflux RND transporter permease subunit VexD	CDS	0.239431	0.000574085	0.0543426	190.825	189.961	190.702	231.347	227.1	216.231
VC_RS08485	VC1758		tyrosine-type recombinase/integrase	CDS	0.0784395	0.332883	0.67943	54.4717	59.9093	53.938	60.1808	62.0173	55.5492
VC_RS08490	VC1759		tyrosine-type recombinase/integrase	CDS	-0.128939	0.163494	0.500886	25.2477	24.8383	21.5063	20.0319	21.4365	24.0133
VC_RS08495	VC1760		restriction endonuclease	CDS	-0.0733732	0.31025	0.664134	326.792	353.19	344.937	319.529	322.906	331.628
VC_RS08500	VC_1761		hypothetical protein	CDS	-0.143185	0.114377	0.427088	65.5899	67.3022	67.9638	66.0625	56.6688	59.1438
VC_RS08505	VC1762		transcriptional regulator	CDS	-0.160015	0.0509007	0.305539	123.536	136.858	136.912	116.483	123.907	115.175
VC_RS08510	VC1763		flagellar motor protein MotB	CDS	-0.339413	0.00587443	0.128637	48.8354	56.9792	46.8512	39.5949	43.2551	37.8357
VC_RS08515	VC1764	zorA	anti-phage defense ZorAB system ZorA	CDS	-0.297395	0.0463152	0.294702	94.7753	118.151	111.075	86.1796	91.8162	85.6028
VC_RS08520	VC1765		type I restriction endonuclease subunit R	CDS	-0.117895	0.351091	0.695261	416.896	496.404	428.009	409.588	414.298	412.154
VC_RS08525	VC1766		DUF262 domain-containing protein	CDS	0.134205	0.141857	0.470398	211.131	219.848	219.394	241.149	238.264	234.352
VC_RS08530	VC1767		DUF262 domain-containing protein	CDS	0.192537	0.0119492	0.175635	129.597	130.412	132.335	151.859	148.527	147.971
VC_RS08535	VC1768		restriction endonuclease subunit S	CDS	0.122946	0.267655	0.626279	189.203	215.43	201.135	216.387	221.072	222.16
VC_RS08540	VC1769		SAM-dependent DNA methyltransferase	CDS	0.145116	0.0984732	0.39617	231.669	241.531	221.411	252.359	259.743	256.03
VC_RS08545	VC1770		hypothetical protein	CDS	-0.229452	0.0562799	0.314352	92.5362	114.544	97.3934	87.2878	89.6938	82.7124
VC_RS08550	VC1771		hypothetical protein	CDS	-0.141247	0.149689	0.480379	120.37	137.399	118.9	106.552	114.781	120.178
VC_RS08555	VC1772		YafY family transcriptional regulator	CDS	-0.328216	0.00676668	0.140027	16.4457	19.5641	18.3566	12.9142	13.159	17.1206
VC_RS08560	VC1773		YjhT family mutarotase	CDS	-0.244463	0.0129939	0.180866	29.7645	33.1327	33.0714	24.8907	26.9548	29.0901
VC_RS08565	VC1774		N-acetylneuraminate epimerase	CDS	-0.171094	0.044535	0.29336	23.9351	26.7766	24.0654	23.1006	23.2194	20.1222
VC_RS08570	VC1775		MurR/RpiR family transcriptional regulator	CDS	-0.120778	0.15799	0.492687	82.4989	82.133	84.4011	79.3603	74.3699	75.3009
VC_RS08575	VC1776		dihydrodipicolinate synthase family protein	CDS	-0.0647046	0.617089	0.853868	18.6462	17.7609	17.9137	19.3925	16.8096	15.7865
VC_RS08580	VC1777	siaM	sialic acid TRAP transporter large permease SiaM	CDS	-0.155408	0.213289	0.563939	17.1792	16.9946	15.5515	16.0255	15.1966	13.4889
VC_RS08585	VC1778	siaQ	sialic acid TRAP transporter small permease SiaQ	CDS	0.277483	0.0550825	0.312018	9.80568	10.1427	8.61236	10.57	13.3288	10.7837
VC_RS08590	VC1779	siaP	sialic acid TRAP transporter solute-binding subunit SiaP	CDS	-0.0657988	0.523631	0.805586	16.6388	19.7444	15.3546	15.4714	18.1255	15.8606
VC_RS08595	VC1781		N-acetylmannosamine-6-phosphate 2-epimerase	CDS	-0.166703	0.400025	0.728442	3.43585	4.37261	2.95281	2.98347	2.75916	3.81692
VC_RS08600	VC1782		N-acetylmannosamine kinase	CDS	0.135998	0.220291	0.574812	9.03358	11.3147	9.20292	9.93069	12.3525	10.1908
VC_RS08605	VC1783	nagA	N-acetylglucosamine-6-phosphate deacetylase	CDS	-0.119525	0.269672	0.628122	18.9551	19.2485	20.9649	17.0058	18.5076	18.8993
VC_RS08610	VC1784		sialidase	CDS	0.0274689	0.825956	0.941995	21.9277	24.9284	19.5377	23.5694	22.243	21.901
VC_RS08615	VC1785		AlpA family transcriptional regulator	CDS	-0.800484	0.0677243	0.340192	0.54047	0.676177	1.18112	0.255726	0.679177	0.407633
VC_RS08620	VC1786	radC	DNA repair protein RadC	CDS	-0.0937739	0.628703	0.857383	2.2777	2.16377	2.75595	1.96057	2.37712	2.37168
VC_RS08630	VC1788		hypothetical protein	CDS	-0.63801	0.0147707	0.189479	1.31257	1.39743	1.27955	0.895041	0.933868	0.74115
VC_RS08635	VC1789		IS3-like element ISVch4 family transposase	CDS	-0.00623148	0.978626	0.99412	3.24282	3.96691	3.05123	3.70803	2.63181	3.85398
VC_RS08640	VC1791		tape measure protein	CDS	-0.102568	0.372638	0.716458	12.3922	15.6422	16.7326	13.8944	13.4986	14.193
VC_RS08645	VC1792		phage tail assembly protein	CDS	-0.293351	0.0182925	0.201822	7.41216	7.48303	8.46471	5.8817	6.15504	6.96681
VC_RS08650	VC1793		hypothetical protein	CDS	-0.0775573	0.55971	0.823742	5.90657	5.18403	6.69303	4.81617	5.60321	6.37389
VC_RS08655	VC1794		hypothetical protein	CDS	-0.327544	0.0480618	0.297596	7.29635	7.1224	10.384	5.79645	5.90035	7.93031
VC_RS08660	VC1795		transcriptional regulator	CDS	-0.159605	0.475511	0.777319	3.12701	4.28246	3.10045	2.94085	2.71671	3.70575
VC_RS08665	VC1796		middle operon regulator	CDS	-0.320549	0.170804	0.509432	4.28516	3.42597	3.69101	3.40968	3.14119	2.63108
VC_RS08675	VC1797		hypothetical protein	CDS	-0.153755	0.322855	0.668725	6.9103	7.30272	5.16741	6.39315	5.68811	5.4104
VC_RS08680	VC1798		AAA family ATPase	CDS	-0.155731	0.243893	0.602162	12.1606	15.0111	15.0593	12.5732	13.2015	12.0807
VC_RS08685	VC1799		DDE-type integrase/transposase/recombinase	CDS	0.0429894	0.613183	0.849863	14.168	17.3552	14.8133	15.2583	17.2766	15.1936
VC_RS08690	VC1800		hypothetical protein	CDS	-0.19922	0.111912	0.423513	8.60892	8.97062	8.31707	7.58653	7.2587	7.70796
VC_RS08700	VC1801		hypothetical protein	CDS	0.566854	0.06018	0.325174	1.15815	0.631099	0.738202	1.32125	1.3159	1.18584
VC_RS08705	VC1802		hypothetical protein	CDS	0.1393	0.650413	0.864641	1.08094	1.75806	1.4764	1.10815	1.52815	2.03816
VC_RS08715	VC1804		DUF2787 family protein	CDS	-0.450718	0.00580407	0.128637	5.94517	4.86848	6.15168	4.73093	4.07506	3.63164
VC_RS08720	VC1805		DUF2787 domain-containing protein	CDS	-0.273095	0.0516344	0.305539	13.4732	9.96235	12.5002	9.7602	10.2301	9.78318
VC_RS08725	VC1806		GTPase family protein	CDS	0.0231022	0.818535	0.940094	52.1554	54.545	55.6112	54.0008	55.3529	55.5492
VC_RS08730	VC1807		inovirus Gp2 family protein	CDS	1.27389	3.61e-08	6.45e-05	3.35864	3.02026	2.65753	7.84226	6.45218	7.6709
VC_RS08735	VC1808		hypothetical protein	CDS	-0.197688	0.488844	0.786766	19.6114	23.3957	19.4393	18.5827	18.0406	17.8247
VC_RS08740	VC1809		AlpA family transcriptional regulator	CDS	-0.187289	0.424301	0.745012	5.32749	4.64309	4.23236	4.00637	4.24485	4.26161
VC_RS08745	VC1810		DUF2986 domain-containing protein	CDS	-0.193737	0.0636007	0.332395	18.0285	16.093	14.8625	13.5109	13.2864	16.0459
VC_RS08750	VC1811		NYN domain-containing protein	CDS	0.0376464	0.707334	0.887887	16.0983	16.7241	14.518	15.0452	17.5737	16.0088
VC_RS08755	VC1812		thiol-disulfide oxidoreductase DCC family protein	CDS	-0.26151	0.309209	0.663777	2.70235	3.06534	2.01775	2.04581	2.20732	2.26051
VC_RS08760	VC1814		DASH family cryptochrome	CDS	0.0218526	0.906937	0.972292	4.78702	6.17575	4.87213	4.94403	4.96648	6.11449
VC_RS08765	VC1815		SDR family oxidoreductase	CDS	0.168611	0.337244	0.682495	9.45823	8.83539	8.80921	10.3569	8.87175	11.2284
VC_RS08770	VC1816		VF530 family DNA-binding protein	CDS	0.437247	0.00480873	0.11885	7.79822	6.22083	7.03752	8.90778	8.87175	10.7467
VC_RS08775	VC1817		sigma-54-dependent Fis family transcriptional regulator	CDS	-0.24684	0.115684	0.430954	9.9987	8.3846	10.827	8.22585	8.53216	7.85619
VC_RS08780	VC1819		aldehyde dehydrogenase	CDS	-0.490302	0.0116548	0.175399	6.44704	6.53638	5.1182	3.96375	5.43341	3.55752
VC_RS08785	VC1820		PTS sugar transporter subunit IIA	CDS	-1.49108	0.0619728	0.327644	0.30884	0.225392	0.541348	0.170484	0.127346	0.074115
VC_RS08790	VC1821		PTS fructose transporter subunit IIC	CDS	-0.32933	0.0102922	0.166945	10.3075	11.2245	10.0888	8.26847	8.8293	8.07854
VC_RS08795	VC1822		PTS sugar transporter subunit IIA	CDS	-0.0275474	0.870253	0.957689	24.244	29.5264	24.5083	27.0217	24.4928	25.2732
VC_RS08800	VC1823		PTS fructose transporter subunit IIB	CDS	0.150102	0.334468	0.680624	6.83309	10.2779	6.10247	8.18323	10.0179	7.59679
VC_RS08805	VC1824		PTS sugar transporter subunit IIA	CDS	0.202373	0.229325	0.582539	12.5852	13.0728	9.89191	13.2551	15.8758	11.8955
VC_RS08810	VC1825		helix-turn-helix transcriptional regulator	CDS	0.105049	0.471518	0.775875	19.843	22.3139	19.1932	22.1629	22.1157	21.7157
VC_RS08815	VC1826		PTS sugar transporter subunit IIA	CDS	-0.453048	0.00315804	0.100553	6.9103	7.1224	7.48045	5.54073	5.00893	5.15099
VC_RS08820	VC1827	manA	mannose-6-phosphate isomerase, class I	CDS	-0.143006	0.132119	0.458547	21.1942	24.0268	22.9827	20.4154	22.0732	19.2699
VC_RS08825	VC1828		L-alanine exporter AlaE	CDS	-0.151167	0.116583	0.432506	67.5202	71.8551	70.7197	62.1414	64.5218	62.516
VC_RS08830	VC1831	cqsR	hybrid sensor histidine kinase/response regulator CqsR	CDS	0.104029	0.393717	0.725661	24.9002	28.5798	25.6402	27.1496	28.6528	29.2013
VC_RS08835	VC1832		YecA family protein	CDS	0.059473	0.383089	0.720471	106.666	93.5379	91.4878	102.759	100.518	100.759
VC_RS08840	VC1833	nadA	quinolinate synthase NadA	CDS	0.179015	0.0313819	0.261882	90.7604	83.3051	73.1312	90.6122	96.3582	92.9773
VC_RS08845	VC1834	ybgF	tol-pal system protein YbgF	CDS	-0.0176191	0.851553	0.95208	572.049	514.481	578.553	565.708	549.072	530.108
VC_RS08850	VC1835	pal	peptidoglycan-associated lipoprotein Pal	CDS	0.0729795	0.22185	0.577122	1540.92	1453.42	1541.61	1632.04	1580.53	1558.75
VC_RS08855	VC1836	tolB	Tol-Pal system protein TolB	CDS	-0.000253525	0.99695	0.99894	1072.52	1103.97	1076.45	1095.32	1058.92	1098.13
VC_RS08860	VC1837	tolA	cell envelope integrity protein TolA	CDS	0.0607214	0.445627	0.761676	133.959	116.348	118.506	123.132	130.402	131.184
VC_RS08865	VC1838		ExbD/TolR family protein	CDS	-0.0143025	0.837017	0.946682	66.4779	62.7493	65.257	64.997	61.0835	66.4812
VC_RS08870	VC1839	tolQ	protein TolQ	CDS	-0.0153478	0.8365	0.946677	119.83	111.795	130.514	117.89	121.658	118.732
VC_RS08875	VC1840	ybgC	tol-pal system-associated acyl-CoA thioesterase	CDS	-0.178285	0.0697516	0.344429	59.1815	55.8973	63.5838	52.2959	48.7734	56.7721
VC_RS08880	VC1841	ybgE	cyd operon protein YbgE	CDS	-0.0346814	0.736548	0.904267	87.9422	95.4312	102.905	97.943	90.5852	90.9021
VC_RS08885	VC1842	cydX	cytochrome bd-I oxidase subunit CydX	CDS	-0.0884437	0.406964	0.732863	17.6425	16.9044	19.7838	16.4943	17.4464	17.1206
VC_RS08890	VC1843	cydB	cytochrome d ubiquinol oxidase subunit II	CDS	-0.10822	0.204099	0.552287	427.203	469.718	517.037	455.405	433.782	422.53
VC_RS08895	VC1844	cydA	cytochrome ubiquinol oxidase subunit I	CDS	-0.211288	0.00933968	0.163902	684.351	693.623	716.696	617.791	598.1	593.402
VC_RS08900	VC1845	ruvB	Holliday junction branch migration DNA helicase RuvB	CDS	-0.122537	0.062045	0.327644	144.383	129.015	147.936	126.883	130.359	129.775
VC_RS08905	VC1846	ruvA	Holliday junction branch migration protein RuvA	CDS	-0.0173579	0.800146	0.933757	109.754	111.75	120.376	112.008	114.059	111.691
VC_RS08910	VC1847	ruvC	crossover junction endodeoxyribonuclease RuvC	CDS	0.0396075	0.68549	0.880852	29.9575	28.3544	33.4159	33.9263	29.4168	30.906
VC_RS08915	VC1848	cysS	cysteine--tRNA ligase	CDS	0.0461831	0.429587	0.747761	353.082	339.937	352.024	367.18	362.978	348.896
VC_RS08920	VC1849		peptidylprolyl isomerase	CDS	0.082131	0.107167	0.416253	420.138	423.963	417.232	457.067	433.951	444.208
VC_RS08925	VC1850	lpxH	UDP-2,3-diacylglucosamine diphosphatase	CDS	-0.0355067	0.654464	0.866086	50.8814	48.5495	47.9339	50.378	45.8869	47.5448
VC_RS08930	VC1851		EAL domain-containing protein	CDS	-0.088858	0.2907	0.649195	47.0595	42.8246	43.0126	42.28	40.5384	42.1714
VC_RS08935	VC1852		YchJ family protein	CDS	-0.121358	0.0678838	0.340192	64.9723	61.7575	60.7786	55.7909	56.7113	59.8849
VC_RS08940	VC1853		DUF2057 family protein	CDS	0.129309	0.23571	0.590791	95.007	102.644	81.8912	104.592	101.24	99.9812
VC_RS08945	VC1854	ompT	porin OmpT	CDS	0.842058	0.000179548	0.051455	822.017	915.048	862.515	2009.28	1330.38	1320.4
VC_RS08950	VC1855	dinG	ATP-dependent DNA helicase DinG	CDS	-0.157205	0.0371634	0.27138	232.209	215.25	233.764	202.322	203.753	204.817
VC_RS08955	VC1856		TSUP family transporter	CDS	-0.170773	0.0512933	0.305539	77.7505	68.4742	77.2159	62.7381	65.965	69.7793
VC_RS08960	VC1857		primosomal replication protein	CDS	-0.147492	0.0722306	0.351402	49.7233	47.1521	48.869	44.7094	44.2738	42.6161
VC_RS08965	VC1858	rsmS	pleiotropic regulatory protein RsmS	CDS	0.00584499	0.953	0.98524	15.1332	12.4867	12.8447	14.5338	12.5223	13.6372
VC_RS08970	VC1859		methyl-accepting chemotaxis protein	CDS	0.0201534	0.74145	0.905381	69.489	73.2526	71.4087	72.7966	70.6768	73.6703
VC_RS08975	VC1860	xthA	exodeoxyribonuclease III	CDS	0.0546207	0.420974	0.741145	129.443	131.584	129.431	134.341	133.246	137.928
VC_RS08980	VC1861		ABC transporter permease	CDS	-0.230985	0.139642	0.466776	10.3075	11.5852	12.9431	9.12089	10.1028	10.3761
VC_RS08985	VC1862		ABC transporter permease	CDS	-0.429439	0.000209322	0.051455	15.2876	15.0111	16.9786	12.0191	11.8431	11.2284
VC_RS08990	VC1863		ABC transporter substrate-binding protein	CDS	-0.0469601	0.588677	0.838624	41.3074	37.325	43.3571	40.1916	38.3735	39.5033
VC_RS08995	VC1864		ABC transporter ATP-binding protein	CDS	0.0533473	0.51617	0.803429	30.9612	30.3378	26.969	28.8544	29.2895	33.4629
VC_RS09000	VC1865		DUF3360 domain-containing protein	CDS	-0.559327	0.0331779	0.264387	1318.05	1636.57	1605.54	1050.73	1002.13	1041.69
VC_RS09005	VC1866	pflB	formate C-acetyltransferase	CDS	-0.553664	0.0335284	0.264387	6418.93	8426.03	7993.99	5240.55	5135.04	5184.23
VC_RS09010	VC1867		lipid A deacylase LpxR family protein	CDS	-0.233311	0.00422475	0.109599	146.159	144.657	156.499	125.306	123.695	131.48
VC_RS09015	VC1868		methyl-accepting chemotaxis protein	CDS	-0.0657374	0.590606	0.839702	13.3573	14.1096	13.5829	11.9765	12.0978	15.0824
VC_RS09020	VC1869	pflA	pyruvate formate lyase 1-activating protein	CDS	-0.0183026	0.805421	0.935535	64.0843	66.5809	63.1409	64.9544	66.1773	60.2555
VC_RS09025	VC1870		energy-coupling factor ABC transporter permease	CDS	-0.228884	0.207308	0.555707	5.82936	4.8234	4.62607	4.64569	4.41465	4.03927
VC_RS09030	VC1871		YfbU family protein	CDS	-0.188278	0.421086	0.741145	520.087	656.974	512.017	480.04	509.51	492.865
VC_RS09035	VC1872		PrkA family serine protein kinase	CDS	-0.272651	0.275196	0.633978	62.849	98.0908	76.4285	65.9347	65.1161	65.3694
VC_RS09040	VC1873		YeaH/YhbH family protein	CDS	-0.464211	0.110393	0.421777	13.6276	16.7692	18.6519	12.3601	12.0129	11.1173
VC_RS09045	VC1874		SpoVR family protein	CDS	-0.258404	0.13285	0.458547	22.3523	26.9119	23.8193	20.6286	21.2667	19.1958
VC_RS09050	VC1875	kdsB	3-deoxy-manno-octulosonate cytidylyltransferase	CDS	-0.0255464	0.723632	0.897343	117.514	110.938	117.03	120.916	106.97	111.543
VC_RS09055	VC1876		Trm112 family protein	CDS	-0.00436307	0.960139	0.988642	35.7869	32.8171	35.04	32.7755	33.7041	36.8352
VC_RS09060	VC1877	lpxK	tetraacyldisaccharide 4'-kinase	CDS	0.0385848	0.667172	0.871611	97.8637	83.3051	88.2889	94.1497	91.0946	91.5691
VC_RS09065	VC1878	msbA	lipid A ABC transporter ATP-binding protein/permease MsbA	CDS	0.160867	0.0519712	0.306273	154.381	144.657	154.727	182.759	160.795	163.757
VC_RS09070	VC1879		DNA internalization-related competence protein ComEC/Rec2	CDS	-0.0584404	0.545913	0.818993	17.2951	17.0848	14.3211	14.4911	16.088	16.2312
VC_RS09075	VC1880		DUF2062 domain-containing protein	CDS	-0.105912	0.310171	0.664134	56.1703	50.2174	44.735	47.3519	49.7921	43.3943
VC_RS09080	VC1882	lolE	lipoprotein-releasing ABC transporter permease subunit LolE	CDS	0.03414	0.611845	0.849175	52.194	45.4391	50.6899	49.1846	51.1929	51.5099
VC_RS09085	VC1883	lolD	lipoprotein-releasing ABC transporter ATP-binding protein LolD	CDS	0.0464499	0.531689	0.808809	35.4394	31.6451	35.4337	35.3754	35.8266	34.6858
VC_RS09090	VC1884	lolC	lipoprotein-releasing ABC transporter permease subunit LolC	CDS	-0.0646088	0.376425	0.718777	48.0247	46.3858	49.7548	47.1388	43.2551	47.4336
VC_RS09095	VC1885		PilZ domain-containing protein	CDS	-0.0460483	0.513033	0.801334	45.1679	42.8246	42.9633	44.2832	39.1376	43.4314
VC_RS09100	VC1886	mfd	transcription-repair coupling factor	CDS	-0.0128128	0.812111	0.939456	313.666	292.875	306.747	304.229	307.327	293.681
VC_RS09105	VC1887		peptidoglycan binding protein CsiV	CDS	-0.0235251	0.667037	0.871611	171.599	177.79	175.348	173.894	171.959	170.39
VC_RS09110	VC1888		hemolysin	CDS	0.0101434	0.988431	0.995662	533.251	505.826	549.96	556.758	513.415	530.071
VC_RS09115	VC1889		GNAT family N-acetyltransferase	CDS	-0.0941285	0.460368	0.768829	16.4071	17.1298	15.2562	15.3009	14.857	15.5642
VC_RS09120	VC1890		NAD(P)/FAD-dependent oxidoreductase	CDS	0.145656	0.134285	0.459977	179.012	152.996	173.674	192.178	183.972	183.286
VC_RS09125	VC1892		alpha/beta hydrolase	CDS	-0.172401	0.0951368	0.392703	64.8564	63.3353	62.1566	59.7972	55.8198	53.3258
VC_RS09130	VC1893		phosphotransferase	CDS	-0.0690585	0.304661	0.660621	105.932	113.508	120.327	113.414	107.013	103.428
VC_RS09135	VC1894	lpoB	penicillin-binding protein activator LpoB	CDS	-0.00696194	0.899534	0.969255	227.461	237.924	225.545	234.501	231.514	221.604
VC_RS09140	VC1895		YcfL family protein	CDS	-0.0998434	0.170902	0.509432	65.0881	74.064	76.2809	67.5543	63.5455	69.8534
VC_RS09145	VC1896		COG3014 family protein	CDS	-0.0916676	0.157835	0.492633	151.177	155.611	151.233	144.102	144.834	140.893
VC_RS09150	VC1897	hinT	purine nucleoside phosphoramidase	CDS	0.027661	0.69357	0.88304	85.0469	79.9693	82.5802	86.3927	83.1567	82.8606
VC_RS09155	VC1898		methyl-accepting chemotaxis protein	CDS	-0.0484783	0.639062	0.860091	105.662	105.98	99.5588	97.602	101.792	101.538
VC_RS09160	VC1899		DUF1887 family protein	CDS	-0.0690774	0.450025	0.763189	114.541	116.573	123.821	114.054	110.451	113.804
VC_RS09165	VC1900	fadR	fatty acid metabolism transcriptional regulator FadR	CDS	0.0220073	0.743342	0.906391	123.111	114.995	116.291	124.07	115.29	120.511
VC_RS09170	VC1901	nhaB	Na(+)/H(+) antiporter NhaB	CDS	0.0739047	0.3024	0.660117	569.27	548.966	616.103	624.312	620.003	581.173
VC_RS09175	VC1902	dsbB	disulfide bond formation protein DsbB	CDS	-0.0750173	0.283724	0.640462	60.3783	57.7456	64.0267	52.85	56.1594	63.8501
VC_RS09180	VC1903	ftsK	DNA translocase FtsK	CDS	-0.139725	0.0625221	0.329161	398.249	374.647	397.694	352.39	346.677	363.46
VC_RS09185	VC1904	lrp	leucine-responsive transcriptional regulator Lrp	CDS	-0.442797	3.87e-05	0.0231132	286.256	284.175	269.247	197.676	198.829	221.233
VC_RS09190	VC1905	ald	alanine dehydrogenase	CDS	0.0712853	0.167245	0.505969	1042.72	1044.15	1021.23	1089.99	1098.78	1076.78
VC_RS09195	VC1906		methyltransferase	CDS	-0.0568137	0.386475	0.721743	64.7792	65.7245	64.8633	63.8036	62.9936	61.0337
VC_RS09200	VC1907	cysB	HTH-type transcriptional regulator CysB	CDS	-0.286853	0.00237007	0.0902644	258.731	259.562	271.757	216.174	212.497	218.899
VC_RS09205	VC1909		hypothetical protein	CDS	-0.0556112	0.450503	0.763396	100.798	98.0908	93.5548	89.6319	95.3819	96.3866
VC_RS09210	VC1910		tRNA isopentenyl-2-thiomethyl-A-37 hydroxylase MiaE	CDS	0.0257877	0.70058	0.885	76.4766	77.9407	77.8557	78.3374	78.4025	79.7107
VC_RS09215	VC1911	pyrF	orotidine-5'-phosphate decarboxylase	CDS	0.190607	0.0423937	0.289084	104.427	108.279	105.514	119.722	124.714	118.732
VC_RS09220	VC1912	lapB	lipopolysaccharide assembly protein LapB	CDS	-0.0841554	0.229436	0.582539	143.495	149.435	138.733	138.262	133.84	135.112
VC_RS09225	VC1913		LapA family protein	CDS	0.0270046	0.774336	0.918529	61.4978	68.4292	58.1703	61.7578	63.0361	66.8517
VC_RS09230	VC1914	ihfB	integration host factor subunit beta	CDS	0.0352109	0.747186	0.907518	60.4941	65.6794	53.6427	49.7813	66.432	68.0376
VC_RS09235	VC1915	rpsA	30S ribosomal protein S1	CDS	0.081936	0.336985	0.682356	13532.9	13616.5	14148.4	14854.4	14475.4	14381.4
VC_RS09240	VC1916	cmk	(d)CMP kinase	CDS	0.0745679	0.562985	0.82449	893.668	866.048	876.393	930.16	953.649	892.16
VC_RS09245	VC1917		ComEA family DNA-binding protein	CDS	-0.0248551	0.921979	0.980305	3.74469	3.51612	4.47842	2.47202	4.66934	4.33573
VC_RS09250	VC1918	ppiD	peptidylprolyl isomerase	CDS	0.103327	0.227796	0.580435	786.384	710.527	785.594	794.242	843.665	814.079
VC_RS09255	VC1919		HU family DNA-binding protein	CDS	0.14827	0.212107	0.563125	418.826	475.353	368.609	428.298	481.961	489.233
VC_RS09260	VC1920	lon	endopeptidase La	CDS	0.200263	0.0198858	0.210852	544.871	541.348	547.254	628.659	620.555	627.495
VC_RS09265	VC1921	clpX	ATP-dependent protease ATP-binding subunit ClpX	CDS	0.182997	0.0235676	0.228033	987.748	961.524	935.449	1108.61	1087.49	1078.78
VC_RS09270	VC1922	clpP	ATP-dependent Clp endopeptidase proteolytic subunit ClpP	CDS	0.0930698	0.134652	0.460414	488.469	487.794	506.751	532.08	524.197	525.55
VC_RS09275	VC1923	tig	trigger factor	CDS	0.14904	0.0656278	0.338615	1920.14	1803.77	1861.99	2096.31	2026.79	2070.74
VC_RS09285	VC1925		sensor histidine kinase	CDS	-0.140222	0.185942	0.529549	28.4519	23.9818	21.1618	21.0548	23.2194	22.6051
VC_RS09290	VC1926		sigma-54-dependent Fis family transcriptional regulator	CDS	-0.208066	0.0677541	0.340192	17.8355	20.9615	22.0968	17.4746	18.8896	16.3053
VC_RS09295	VC1927		TRAP transporter large permease	CDS	-0.0169128	0.92371	0.98098	7.06472	6.40115	5.90562	5.285	5.13627	8.67146
VC_RS09300	VC1928		TRAP transporter small permease	CDS	0.399114	0.170135	0.509432	1.69862	1.39743	1.91932	1.8327	2.54691	2.22345
VC_RS09305	VC1929	dctP	TRAP transporter solute-binding subunit DctP	CDS	-0.0032317	0.987351	0.995662	5.90657	6.4913	6.84067	7.07508	6.79177	5.33628
VC_RS09310	VC1931		YdiU family protein	CDS	0.104541	0.549359	0.819025	67.4044	48.82	63.8791	62.6955	62.4418	68.5193
VC_RS09315	VC1933		oxidoreductase	CDS	-0.159816	0.339547	0.684973	3.62887	4.1923	3.10045	3.96375	2.84405	3.00166
VC_RS09320	VC1934		bifunctional diguanylate cyclase/phosphodiesterase	CDS	-0.211472	0.0436798	0.291742	17.7969	19.4288	19.833	14.9173	17.4888	16.8241
VC_RS09325	VC1935		CDP-alcohol phosphatidyltransferase family protein	CDS	0.113216	0.818254	0.940094	21.1942	17.5806	19.1932	17.5172	23.0496	22.1604
VC_RS09330	VC1936		phosphatidate cytidylyltransferase	CDS	0.00128486	0.997524	0.99894	32.0808	29.6617	25.9847	28.9396	27.7189	31.2024
VC_RS09335	VC1937		1-acyl-sn-glycerol-3-phosphate acyltransferase	CDS	-0.00873026	0.981648	0.994701	18.9165	16.8594	17.8645	17.432	16.0031	19.8628
VC_RS09340	VC1938		acyl-CoA thioesterase	CDS	0.0232006	0.924305	0.981043	9.61265	7.48303	8.26786	8.26847	8.23502	9.30144
VC_RS09345	VC1939		LysE family translocator	CDS	-0.344639	0.00326212	0.100553	60.6099	64.8229	59.6467	52.7648	45.0379	47.9524
VC_RS09350	VC1940		HAD-IB family hydrolase	CDS	0.0091635	0.936245	0.984176	31.0384	25.0186	23.0811	27.9594	24.1108	27.682
VC_RS09355	VC1941	opgC	OpgC domain-containing protein	CDS	0.101884	0.396144	0.725661	123.999	93.7633	101.232	117.463	111.215	113.767
VC_RS09365	VC1942	folD	bifunctional methylenetetrahydrofolate dehydrogenase/methenyltetrahydrofolate cyclohydrolase FolD	CDS	0.159009	0.135541	0.461253	238.772	207.136	238.685	267.063	250.744	246.581
VC_RS09370	VC1944		TauD/TfdA family dioxygenase	CDS	-0.0398006	0.673118	0.874052	18.183	17.3552	18.9472	18.7959	17.2766	16.9353
VC_RS09375	VC1945		FAD-binding protein	CDS	-0.193849	0.0457543	0.294702	19.9588	17.4454	19.4885	16.7074	17.2766	15.7865
VC_RS09380	VC1947		LysR family transcriptional regulator	CDS	0.00522122	0.968937	0.990518	16.4457	18.3469	15.207	14.5338	16.6398	18.9734
VC_RS09385	VC1949		L-tyrosine/L-tryptophan isonitrile synthase family protein	CDS	-0.72761	0.0145452	0.188517	6.56285	13.2982	10.0395	6.9046	5.22117	5.85509
VC_RS09390	VC1950		molybdopterin guanine dinucleotide-containing S/N-oxide reductase	CDS	-0.845661	0.0543047	0.311792	418.054	558.478	487.804	285.902	270.397	258.513
VC_RS09395	VC1951		NapC/NirT family cytochrome c	CDS	-0.546856	0.0490609	0.300909	308.956	367.841	322.004	225.209	228.883	229.571
VC_RS09400	VC1952		chitinase	CDS	-0.201159	0.120226	0.438921	13.1257	15.3267	12.9924	11.1667	12.5648	12.3031
VC_RS09405	VC1953		NupC/NupG family nucleoside CNT transporter	CDS	-0.0396943	0.817805	0.940094	4.94144	4.50785	5.01977	5.24238	5.17872	3.70575
VC_RS09410	VC1955		LysR family transcriptional regulator	CDS	-0.108394	0.321733	0.668725	17.4495	15.9578	16.6341	14.4911	15.6211	16.3053
VC_RS09415	VC1956		lytic murein transglycosylase	CDS	-0.0404421	0.518942	0.803893	177.931	180.675	179.137	167.373	176.501	178.988
VC_RS09420	VC1957		YcgL domain-containing protein	CDS	-0.163371	0.256391	0.614788	22.8156	24.0719	17.7661	15.855	19.9508	21.938
VC_RS09425	VC1959	minC	septum site-determining protein MinC	CDS	0.0878169	0.301916	0.660089	105.083	94.8902	99.2143	108.854	105.909	103.242
VC_RS09430	VC1960	minD	septum site-determining protein MinD	CDS	0.270432	0.00419348	0.109599	138.592	134.199	126.971	157.357	156.72	168.13
VC_RS09435	VC1961	minE	cell division topological specificity factor MinE	CDS	0.22861	0.0703181	0.344932	28.6449	28.8052	25.5418	32.6903	31.5393	33.0553
VC_RS09440	VC1962		copper resistance protein NlpE N-terminal domain-containing protein	CDS	0.211056	0.0843344	0.372281	19.4183	20.5107	17.7168	22.9301	22.8798	20.9746
VC_RS09445	VC1963		DUF1244 domain-containing protein	CDS	0.00956325	0.93279	0.98362	20.7695	22.1786	18.7503	17.6025	22.1581	22.3457
VC_RS09450	VC1964		Tim44 domain-containing protein	CDS	-0.10075	0.0621426	0.327644	209.201	211.283	209.748	193.03	193.565	201.111
VC_RS09455	VC1965		TetR/AcrR family transcriptional regulator	CDS	-0.170735	0.0552022	0.312202	32.2738	31.8705	30.7092	29.9199	28.5679	25.8291
VC_RS09460	VC1966		MFS transporter	CDS	-0.0308404	0.672128	0.8734	62.3471	57.8357	62.4027	63.0364	58.1545	57.5503
VC_RS09470	VC1967		methyl-accepting chemotaxis protein	CDS	-0.165606	0.081192	0.368329	29.1468	25.4694	30.4139	26.8086	23.3043	25.6809
VC_RS09475	VC1968		helix-turn-helix transcriptional regulator	CDS	-0.222755	0.0304981	0.258728	37.6013	39.8043	40.6011	35.759	31.1997	34.13
VC_RS09480	VC1970		benzoate/H(+) symporter BenE family transporter	CDS	-0.461181	0.0178659	0.201822	47.5614	61.3969	53.7411	38.6146	37.3972	42.0973
VC_RS09485	VC1971	menE	o-succinylbenzoate--CoA ligase	CDS	-0.983057	0.018491	0.201822	149.633	215.07	217.228	104.933	93.3019	96.0901
VC_RS09490	VC1972	menC	o-succinylbenzoate synthase	CDS	-0.738075	0.0476443	0.296925	188.393	262.943	244.099	147.767	134.222	134.889
VC_RS09495	VC1973	menB	1,4-dihydroxy-2-naphthoyl-CoA synthase	CDS	-0.19712	0.39392	0.725661	490.207	610.678	566.841	494.702	493.295	466.702
VC_RS09500	VC1974	menH	2-succinyl-6-hydroxy-2,4-cyclohexadiene-1-carboxylate synthase	CDS	-0.0665686	0.694505	0.883343	218.929	249.014	210.24	215.236	222.303	210.079
VC_RS09505	VC1975		2-succinyl-5-enolpyruvyl-6-hydroxy-3-cyclohexene-1-carboxylic-acid synthase	CDS	0.13002	0.0660535	0.338916	194.531	198.3	197.248	225.337	212.879	207.522
VC_RS09510	VC1976		isochorismate synthase MenF	CDS	0.061351	0.311659	0.666113	154.304	143.62	153.94	159.488	155.447	156.568
VC_RS09515	VC1977		pyridoxal phosphate-dependent aminotransferase	CDS	0.0619846	0.489401	0.786766	100.527	92.6363	96.36	98.5823	104.848	98.8324
VC_RS09520	VC1978	yfbR	5'-deoxynucleotidase	CDS	-0.121719	0.168266	0.506637	27.0621	28.3544	29.282	26.2545	25.8087	25.755
VC_RS09525	VC1979		deoxyguanosinetriphosphate triphosphohydrolase family protein	CDS	-0.0901166	0.312469	0.666414	110.835	109	111.173	100.202	108.711	102.056
VC_RS09530	VC1980		DTW domain-containing protein	CDS	0.171521	0.141539	0.470045	17.9513	14.4702	13.4353	17.4746	17.7859	16.5276
VC_RS09535	VC1981	rrtA	rhombosortase	CDS	-0.175991	0.123462	0.442879	22.3137	20.2402	20.6697	20.1597	18.5925	17.2688
VC_RS09540	VC1983		M3 family oligoendopeptidase	CDS	-0.0658753	0.247691	0.605279	282.82	294.949	303.007	278.826	271.84	290.753
VC_RS09545	VC1984	rnd	ribonuclease D	CDS	0.113029	0.0727823	0.352109	101.222	98.9924	103.791	113.67	110.621	104.502
VC_RS09550	VC1985	fadD	long-chain-fatty-acid--CoA ligase FadD	CDS	0.0429326	0.522113	0.805322	249.427	222.733	240.654	249.674	247.093	237.613
VC_RS09555	VC1986		alpha/beta hydrolase	CDS	-0.0593789	0.396447	0.725661	66.6709	60.4953	61.9597	59.6694	62.3145	59.5514
VC_RS09560	VC1987		Slp family lipoprotein	CDS	0.0547309	0.383024	0.720471	55.128	54.2745	57.4813	53.9582	58.4941	60.8484
VC_RS09565	VC1988		hypothetical protein	CDS	0.0043683	0.967807	0.990518	19.4955	18.7076	20.7681	18.4123	21.2667	19.4552
VC_RS09570	VC1989	tsaB	tRNA (adenosine(37)-N6)-threonylcarbamoyltransferase complex dimerization subunit type 1 TsaB	CDS	0.189243	0.0355207	0.270135	48.1791	48.9553	46.4083	49.8239	55.3105	58.5138
VC_RS09575	VC1990		ATP-dependent DNA helicase	CDS	0.0159722	0.805778	0.935535	127.126	118.692	132.187	132.892	121.87	127.441
VC_RS09585	VC1992	purU	formyltetrahydrofolate deformylase	CDS	-0.287878	0.150286	0.480379	117.321	112.065	115.996	98.4118	88.8448	95.6454
VC_RS09590	VC1993		NADPH-dependent 2,4-dienoyl-CoA reductase	CDS	0.078126	0.352861	0.696483	30.1505	28.8052	27.658	29.0249	32.4731	29.9795
VC_RS09595	VC1994	sppA	signal peptide peptidase SppA	CDS	-0.135054	0.0469655	0.294702	251.743	241.801	249.414	224.144	226.336	226.088
VC_RS09600	VC1995	ansA	asparaginase	CDS	0.139865	0.060013	0.325174	110.488	95.0706	107.384	113.968	114.526	116.324
VC_RS09605	VC1996		YeaC family protein	CDS	0.238481	0.022022	0.22022	12.122	11.0893	11.7128	13.8944	12.8195	14.4895
VC_RS09610	VC1997		DUF2989 domain-containing protein	CDS	-0.0741773	0.329088	0.675923	44.3572	45.3039	44.8827	43.2603	41.1326	43.3943
VC_RS09615	VC1998	msrB	peptide-methionine (R)-S-oxide reductase MsrB	CDS	0.132222	0.134395	0.459977	28.1431	28.8052	26.4276	29.7494	29.5017	32.1289
VC_RS09620	VC2000	gap	type I glyceraldehyde-3-phosphate dehydrogenase	CDS	-0.184633	0.0864439	0.374207	7777.45	8921.31	8837.51	7667.39	7303.44	7497.77
VC_RS09625	VC2001		D-hexose-6-phosphate mutarotase	CDS	-0.189216	0.121349	0.440863	204.182	238.105	221.067	193.968	193.778	194.033
VC_RS09630	VC2002		DUF2860 domain-containing protein	CDS	-0.0567264	0.515335	0.803134	68.4853	72.7567	71.1627	67.1707	68.7666	68.2599
VC_RS09635	VC2003	rlmA	23S rRNA (guanine(745)-N(1))-methyltransferase	CDS	0.118944	0.147398	0.478961	59.2973	53.418	56.3494	61.4168	61.5079	60.7002
VC_RS09640	VC2004		ChaN family lipoprotein	CDS	-0.0166986	0.927908	0.982125	138.36	109.315	134.746	117.336	126.497	134.185
VC_RS09645	VC2005		hypothetical protein	CDS	-0.143404	0.383376	0.720471	44.666	36.2431	38.2881	31.9231	37.8641	38.1692
VC_RS09650	VC2006		chemotaxis protein CheV	CDS	0.116441	0.28058	0.63898	78.2524	79.6988	74.8045	80.8094	85.0244	86.4922
VC_RS09655	VC2007		ROK family protein	CDS	0.199151	0.0514061	0.305539	116.047	121.532	113.88	142.269	135.326	125.921
VC_RS09660	VC2008	pyk	pyruvate kinase	CDS	-0.00434511	0.963187	0.989596	47.0209	53.418	50.5914	52.1255	49.3252	49.1012
VC_RS09665	VC2009		patatin family protein	CDS	0.134302	0.304368	0.660621	148.436	174.273	141.636	176.408	168.393	164.869
VC_RS09670	VC_2010		YnhF family membrane protein	CDS	0.144606	0.323081	0.668725	21.3486	22.0434	18.209	21.9072	22.2855	23.9392
VC_RS09675	VC2011		porin family protein	CDS	-0.116545	0.379061	0.720471	19.5341	17.0397	17.1263	17.7729	17.4039	14.4524
VC_RS09680	VC2012		sodium-dependent transporter	CDS	-0.29448	0.00727501	0.145458	27.6798	23.8465	29.0852	23.3989	21.4365	20.9004
VC_RS09690	VC2013	ptsG	PTS glucose transporter subunit IIBC	CDS	-0.085845	0.276986	0.635998	2541.18	2854.1	2949.81	2783.83	2522.38	2556.75
VC_RS09695	VC2014		YchF/TatD family DNA exonuclease	CDS	-0.022799	0.846283	0.951754	32.351	26.4611	32.3332	29.6642	29.3319	30.7207
VC_RS09700	VC2015		DNA polymerase III subunit delta'	CDS	0.0530621	0.643136	0.862603	67.5202	55.7621	71.7532	70.8361	68.5969	62.9237
VC_RS09705	VC2016		dTMP kinase	CDS	0.12537	0.164488	0.502016	47.4456	43.1401	45.4732	49.8665	47.1179	51.4358
VC_RS09710	VC2017	mltG	endolytic transglycosylase MltG	CDS	-0.0765217	0.47196	0.775875	55.5526	64.0115	62.009	59.6267	55.9047	56.6239
VC_RS09715	VC2018	pabC	aminodeoxychorismate lyase	CDS	0.0851682	0.414601	0.737344	59.722	53.959	58.3179	62.525	62.5692	57.4021
VC_RS09720	VC2019	fabF	beta-ketoacyl-ACP synthase II	CDS	-0.0168088	0.846379	0.951754	1202.74	1080.67	1202.19	1191.94	1133.72	1119.58
VC_RS09725	VC2020	acpP	acyl carrier protein	CDS	0.133191	0.0735117	0.35388	1141.2	1132.96	980.48	1153.79	1181.51	1234.16
VC_RS09730	VC2021	fabG	3-oxoacyl-ACP reductase FabG	CDS	0.100933	0.255691	0.613933	901.62	847.07	907.25	944.651	934.844	968.906
VC_RS09735	VC2022	fabD	ACP S-malonyltransferase	CDS	0.0413617	0.668785	0.871611	617.603	589.672	648.24	637.866	626.201	645.394
VC_RS09740	VC2023		ketoacyl-ACP synthase III	CDS	0.0503767	0.60354	0.845088	548.925	500.236	533.622	551.942	541.728	545.375
VC_RS09745	VC2024	plsX	phosphate acyltransferase PlsX	CDS	0.0488235	0.674865	0.874322	335.323	294.633	317.378	319.402	336.914	323.66
VC_RS09750	VC2025	rpmF	50S ribosomal protein L32	CDS	0.074964	0.474042	0.775875	514.258	431.897	509.261	528.543	492.785	511.727
VC_RS09755	VC2026	yceD	23S rRNA accumulation protein YceD	CDS	0.112115	0.340431	0.686229	3391.61	3173.35	3654.84	3844.41	3591.32	3609.92
VC_RS09760	VC2027	maf	septum formation inhibitor Maf	CDS	-0.147276	0.0898775	0.381234	54.935	54.9958	59.6959	53.5746	49.5799	49.9906
VC_RS09765	VC2028	rluC	23S rRNA pseudouridine(955/2504/2580) synthase RluC	CDS	0.0506953	0.491503	0.788523	109.407	97.1892	100.592	108.257	102.895	107.059
VC_RS09770	VC2030	rne	ribonuclease E	CDS	-0.113917	0.102848	0.409479	2349.97	2246.89	2360.67	2159.61	2135.2	2134.48
VC_RS09775	VC2031		SulP family inorganic anion transporter	CDS	0.371809	0.0189227	0.204045	80.9933	66.9416	80.4148	105.189	96.6129	93.7184
VC_RS09780	VC2032		DMT family transporter	CDS	-0.290518	0.0119994	0.175635	31.5403	28.3995	29.0852	25.4447	24.4928	22.9015
VC_RS09785	VC2033	adhE	bifunctional acetaldehyde-CoA/alcohol dehydrogenase	CDS	-0.523827	0.0349948	0.270003	10240.8	13686	11870.4	8438.83	8212.86	8246.07
VC_RS09790	VC2035		YchE family NAAT transporter	CDS	-0.0911805	0.505226	0.795387	33.5092	29.7518	31.2013	31.4117	29.4168	27.9043
VC_RS09795	VC2036	asd	aspartate-semialdehyde dehydrogenase	CDS	-0.0734912	0.396399	0.725661	609.959	613.699	625.06	573.252	581.333	602.296
VC_RS09800	VC2037	nhaC	Na+/H+ antiporter NhaC	CDS	-0.429063	0.00149209	0.0755764	715.042	653.773	770.387	546.614	512.694	529.552
VC_RS09805	VC2038		Hpt domain-containing protein	CDS	-0.0653642	0.553512	0.820187	13.5118	11.8556	11.762	11.5077	12.0129	12.0066
VC_RS09810	VC2039	yejK	nucleoid-associated protein YejK	CDS	0.0721537	0.406766	0.732863	87.286	92.2757	90.848	93.2121	94.6178	96.4236
VC_RS09815	VC2040		YejL family protein	CDS	0.0132616	0.936379	0.984176	43.5851	39.5789	37.6975	41.044	43.0004	38.021
VC_RS09820	VC2041		DUF3413 domain-containing protein	CDS	0.00701358	0.932169	0.983282	273.941	259.562	264.375	264.719	265.983	271.076
VC_RS09835	VC2042		histone deacetylase	CDS	-0.0436902	0.660287	0.868734	24.5142	26.0103	26.3784	24.5497	25.7663	24.2727
VC_RS09840	VC2043		DNA topoisomerase III	CDS	0.069113	0.318479	0.668725	69.103	67.3473	71.0642	74.8851	70.507	72.2992
VC_RS09845	VC2044		Grx4 family monothiol glutaredoxin	CDS	0.198118	0.0608521	0.327103	138.283	136.272	124.608	152.072	146.235	159.644
VC_RS09850	VC2045	sodB	superoxide dismutase [Fe]	CDS	0.337699	0.0187473	0.203848	575.447	680.956	579.488	882.723	769.04	668.369
VC_RS09855	VC2046		hypothetical protein	CDS	0.0508678	0.586019	0.836836	24.9775	20.6009	20.0791	22.5891	21.861	23.6427
VC_RS09860	VC2047		SDR family oxidoreductase	CDS	-0.17569	0.0373745	0.27138	27.2551	28.6699	27.8056	25.4447	25.4267	23.2721
VC_RS09865	VC2048		VacJ family lipoprotein	CDS	-0.0559372	0.402427	0.728848	71.1877	67.0317	71.8024	68.6198	69.3609	64.0724
VC_RS09870	VC2049	ccmI	c-type cytochrome biogenesis protein CcmI	CDS	-0.0807245	0.393502	0.725661	152.335	170.171	151.282	151.731	148.825	147.452
VC_RS09875	VC2050		cytochrome c-type biogenesis protein CcmH	CDS	-0.223077	0.0394862	0.278269	81.804	89.7513	91.7831	75.8227	71.6531	78.0802
VC_RS09880	VC2051		DsbE family thiol:disulfide interchange protein	CDS	-0.204469	0.0548822	0.312018	87.5562	102.058	107.482	87.6287	89.2268	80.9336
VC_RS09885	VC2052		heme lyase CcmF/NrfE family subunit	CDS	-0.229389	0.0152126	0.190543	282.898	316.812	338.539	283.941	258.299	258.031
VC_RS09890	VC2053	ccmE	cytochrome c maturation protein CcmE	CDS	-0.188619	0.0549136	0.312018	93.8874	105.844	97.4919	88.5238	84.6848	87.5669
VC_RS09895	VC2054	ccmD	heme exporter protein CcmD	CDS	-0.0472491	0.687877	0.881573	28.9152	33.0876	37.7959	31.2412	34.3833	30.8689
VC_RS09900	VC2055		heme ABC transporter permease	CDS	-0.121859	0.144972	0.473825	168.588	173.282	176.283	161.747	155.701	158.717
VC_RS09905	VC2056	ccmB	heme exporter protein CcmB	CDS	-0.01143	0.87386	0.958461	47.0981	43.8614	43.0126	42.621	45.0379	45.2843
VC_RS09910	VC2057	ccmA	cytochrome c biogenesis heme-transporting ATPase CcmA	CDS	-0.152233	0.0522249	0.306474	50.341	45.6194	46.0638	42.7915	41.642	43.3943
VC_RS09915	VC2058	flrD	flagellar transcriptional regulator FlrD	CDS	-0.0395641	0.683043	0.879449	121.413	125.634	130.071	121.47	121.53	123.883
VC_RS09920	VC2059		chemotaxis protein CheW	CDS	0.0664191	0.473059	0.775875	161.292	180.945	169.147	177.261	179.685	178.506
VC_RS09925	VC2060		chemotaxis protein CheW	CDS	-0.0027424	0.977485	0.99412	227.461	244.461	243.459	241.363	236.948	235.686
VC_RS09930	VC2061		ParA family protein	CDS	0.00061206	0.995911	0.998701	184.648	198.39	199.807	197.974	198.405	186.696
VC_RS09935	VC2062		chemotaxis response regulator protein-glutamate methylesterase	CDS	-0.0164512	0.870122	0.957689	349.453	351.026	360.735	357.036	351.771	340.373
VC_RS09940	VC2063		chemotaxis protein CheA	CDS	0.0001448	0.998906	0.999149	638.064	664.908	660.445	656.193	659.311	648.099
VC_RS09945	VC2064		protein phosphatase CheZ	CDS	-0.00333672	0.972737	0.992702	317.719	325.332	327.122	324.729	327.024	316.175
VC_RS09950	VC2065	cheY	chemotaxis response regulator CheY	CDS	0.0250156	0.82626	0.942042	232.286	237.248	233.419	245.241	240.598	229.423
VC_RS09955	VC2066		RNA polymerase sigma factor FliA	CDS	-0.060896	0.621737	0.854288	235.182	242.748	239.374	241.661	221.242	224.754
VC_RS09960	VC2067		MinD/ParA family protein	CDS	-0.149895	0.295161	0.654352	178.124	172.876	190.308	168.481	159.267	160.126
VC_RS09965	VC2068	flhF	flagellar biosynthesis protein FlhF	CDS	-0.0791076	0.648339	0.863654	173.144	174.319	183.861	169.717	169.115	164.128
VC_RS09970	VC2069	flhA	flagellar biosynthesis protein FlhA	CDS	-0.154521	0.230841	0.584708	113.653	125.363	118.358	109.536	107.437	104.095
VC_RS09975	VC2070	sixA	phosphohistidine phosphatase SixA	CDS	0.0525323	0.648336	0.863654	47.2526	44.2671	44.9319	49.9518	48.5611	43.0608
VC_RS09980	VC2072		insulinase family protein	CDS	-0.05767	0.289631	0.647645	103.307	99.0825	99.4112	95.5562	96.7827	97.6465
VC_RS09985	VC2073		VOC family protein	CDS	0.0298065	0.734889	0.903419	22.0821	18.6625	21.8508	20.8843	22.6675	20.3816
VC_RS09990	VC2074	argS	arginine--tRNA ligase	CDS	0.170255	0.0541601	0.311792	251.242	236.121	242.967	277.42	275.491	268.926
VC_RS09995	VC2075		HIT domain-containing protein	CDS	-0.145411	0.12031	0.438921	39.1841	40.4354	38.3373	36.2278	36.7604	33.6853
VC_RS10000	VC2076		iron transporter FeoC	CDS	-0.618847	0.018432	0.201822	44.3958	50.6682	44.489	31.5395	32.0911	27.2743
VC_RS10005	VC2077	feoB	Fe(2+) transporter permease subunit FeoB	CDS	-0.315865	0.0532755	0.30991	445.232	525.886	471.76	386.189	379.278	393.662
VC_RS10010	VC2078		ferrous iron transport protein A	CDS	-0.0756776	0.609166	0.847577	36.6748	47.7381	39.6168	34.3525	37.6094	45.6178
VC_RS10015	VC2080		AraC family transcriptional regulator	CDS	-0.0809745	0.187913	0.53138	120.409	115.942	109.352	106.766	108.923	111.173
VC_RS10020	VC2081	znuA	zinc ABC transporter substrate-binding protein ZnuA	CDS	0.0959431	0.597346	0.842925	50.9586	42.9598	43.7016	46.0307	54.3766	46.7666
VC_RS10025	VC2082	znuC	zinc ABC transporter ATP-binding protein ZnuC	CDS	-0.0569764	0.629189	0.85744	66.2848	69.6914	71.3595	66.5313	68.1299	64.6283
VC_RS10030	VC2083	znuB	zinc ABC transporter permease subunit ZnuB	CDS	-0.0518945	0.715368	0.891236	37.7557	37.1898	46.6544	42.1521	36.8029	38.2804
VC_RS10035	VC2084	sucD	succinate--CoA ligase subunit alpha	CDS	0.206295	0.00278807	0.0959739	556.646	592.602	583.672	669.703	673.743	655.844
VC_RS10040	VC2085	sucC	ADP-forming succinate--CoA ligase subunit beta	CDS	0.187096	0.0357548	0.271191	696.242	756.868	733.281	840.017	843.368	805.741
VC_RS10045	VC2086	odhB	2-oxoglutarate dehydrogenase complex dihydrolipoyllysine-residue succinyltransferase	CDS	0.196572	0.0617051	0.327644	703.692	793.291	767.189	882.084	889.637	822.936
VC_RS10050	VC2087	sucA	2-oxoglutarate dehydrogenase E1 component	CDS	0.200492	0.0515086	0.305539	1531.35	1686.16	1633.89	1902.81	1885.65	1786.21
VC_RS10055	VC2088		succinate dehydrogenase iron-sulfur subunit	CDS	0.273613	0.0266952	0.238922	271.316	288.457	275.3	358.741	326.514	324.216
VC_RS10060	VC2089	sdhA	succinate dehydrogenase flavoprotein subunit	CDS	0.30712	0.00462534	0.117193	714.425	738.566	733.133	955.946	914.511	834.313
VC_RS10065	VC2090	sdhD	succinate dehydrogenase, hydrophobic membrane anchor protein	CDS	0.192738	0.0638349	0.332647	128.671	141.862	141.538	168.651	157.187	145.117
VC_RS10070	VC2091	sdhC	succinate dehydrogenase cytochrome b556 subunit	CDS	0.257053	0.0101756	0.166341	160.558	153.132	158.615	186.637	197.046	180.767
VC_RS10075	VC2092		citrate synthase	CDS	0.102433	0.0885647	0.378261	779.59	819.437	821.52	893.25	859.668	845.726
VC_RS10080	VC2093		Nif3-like dinuclear metal center hexameric protein	CDS	0.177371	0.0262439	0.237465	48.7195	50.6232	49.4595	57.794	52.7211	57.7356
VC_RS10085	VC2094		DUF1853 family protein	CDS	0.0889225	0.415597	0.738033	43.0832	40.3903	39.666	41.7259	46.5236	42.7644
VC_RS10090	VC2095	pgm	phosphoglucomutase (alpha-D-glucose-1,6-bisphosphate-dependent)	CDS	0.095646	0.180555	0.525431	452.412	432.754	478.158	486.774	492.87	477.115
VC_RS10095	VC2096	seqA	replication initiation negative regulator SeqA	CDS	0.0872868	0.281878	0.639357	177.738	153.492	167.277	181.438	177.859	170.353
VC_RS10100	VC2097		alpha/beta fold hydrolase	CDS	-0.0229191	0.747561	0.907518	66.0146	64.4623	68.5543	66.233	63.7577	65.8883
VC_RS10105	VC2098		DUF2788 domain-containing protein	CDS	-0.0169357	0.852191	0.952129	129.327	115.04	116.39	123.302	112.107	121.178
VC_RS10110	VC2099	fldA	flavodoxin FldA	CDS	0.0755407	0.368944	0.7128	189.86	169.405	195.181	197.25	184.609	202.371
VC_RS10115	VC2100		LrgB family protein	CDS	-0.205285	0.198169	0.542804	21.7346	24.0268	21.9492	19.8188	18.4651	20.4187
VC_RS10120	VC2101		CidA/LrgA family protein	CDS	-0.283957	0.172199	0.511172	13.7434	16.9495	14.764	13.724	11.2064	12.3772
VC_RS10125	VC2103		LysR family transcriptional regulator	CDS	0.0238759	0.814699	0.940094	13.0485	12.7121	11.3191	13.2977	11.5036	12.9331
VC_RS10130	VC2105		DUF4442 domain-containing protein	CDS	0.414375	0.0136043	0.181729	5.21168	4.32754	3.05123	5.54073	5.09383	6.26272
VC_RS10135	VC2106	fur	ferric iron uptake transcriptional regulator	CDS	-0.0194002	0.762696	0.91543	344.588	313.656	342.23	322.215	332.754	332.146
VC_RS10140	VC2107		aspartate-semialdehyde dehydrogenase	CDS	0.0640704	0.466765	0.772903	231.9	205.513	221.805	234.032	228.883	226.273
VC_RS10145	VC2108		4-phosphoerythronate dehydrogenase	CDS	0.00690335	0.936515	0.984176	191.095	174.138	203.252	203.643	181.085	186.473
VC_RS10150	VC2109	fabB	beta-ketoacyl-ACP synthase I	CDS	0.129626	0.0742923	0.354248	829.506	744.246	816.156	882.51	864.168	867.924
VC_RS10155	VC2110	mnmC	bifunctional tRNA (5-methylaminomethyl-2-thiouridine)(34)-methyltransferase MnmD/FAD-dependent 5-carboxymethylaminomethyl-2-thiouridine(34) oxidoreductase MnmC	CDS	0.116562	0.0620793	0.327644	50.727	50.8936	50.4438	55.8335	56.2019	52.844
VC_RS10160	VC2111		NAD(P)H-dependent oxidoreductase	CDS	-0.0046765	0.954417	0.98524	52.9661	55.0408	59.253	56.004	56.5415	54.141
VC_RS10165	VC2112		YfcL family protein	CDS	0.255219	0.0312982	0.261882	17.7197	15.4168	13.0416	18.8385	17.2341	19.1587
VC_RS10170	VC2113		elongation factor P hydroxylase	CDS	0.167214	0.0602141	0.325174	48.6809	46.8366	42.3236	51.8697	52.5089	50.4723
VC_RS10175	VC2115		trimeric intracellular cation channel family protein	CDS	0.00931906	0.937009	0.984176	37.138	30.9689	36.9101	37.8048	32.5156	35.3899
VC_RS10180	VC2116	aroC	chorismate synthase	CDS	-0.0773553	0.307079	0.662893	401.685	410.304	429.633	385.038	383.905	407.818
VC_RS10185	VC2118	prmB	50S ribosomal protein L3 N(5)-glutamine methyltransferase	CDS	-0.180966	0.00925771	0.163729	185.652	194.424	193.114	172.743	161.05	171.799
VC_RS10190	VC2119	smrB	endonuclease SmrB	CDS	0.0632177	0.297983	0.655672	75.0482	77.0842	75.4934	80.9372	78.0629	78.8213
VC_RS10195	VC2120	flhB	flagellar biosynthesis protein FlhB	CDS	-0.0178438	0.87048	0.957689	62.2313	65.0483	68.4067	65.4232	65.2434	62.5901
VC_RS10200	VC2121	fliR	flagellar type III secretion system protein FliR	CDS	-0.10152	0.390252	0.725661	31.077	38.3618	36.5164	32.2215	33.7466	32.7218
VC_RS10205	VC2122	fliQ	flagellar biosynthesis protein FliQ	CDS	-0.0517026	0.646878	0.863654	30.884	28.9855	30.0694	29.0249	29.1197	28.6455
VC_RS10210	VC2123	fliP	flagellar type III secretion system pore protein FliP	CDS	-0.0736245	0.314379	0.667055	87.4404	86.4606	85.533	82.6421	83.7085	80.1925
VC_RS10215	VC2124	fliO	flagellar biosynthetic protein FliO	CDS	0.0760397	0.402532	0.728848	27.0235	28.0388	25.2465	26.9365	28.865	28.8678
VC_RS10220	VC2125	fliN	flagellar motor switch protein FliN	CDS	0.0811496	0.314675	0.667055	55.2052	52.2009	52.3631	55.7909	58.7488	54.5116
VC_RS10225	VC2126	fliM	flagellar motor switch protein FliM	CDS	-0.0148493	0.853297	0.952763	125.621	137.309	146.755	139.584	132.439	133.407
VC_RS10230	VC2127	fliL	flagellar basal body-associated protein FliL	CDS	-0.00274282	0.974365	0.993797	141.951	132.441	144.442	145.465	135.538	137.039
VC_RS10235	VC2128		flagellar hook-length control protein FliK	CDS	0.0295203	0.825902	0.941995	139.21	131.494	136.863	137.069	142.457	136.483
VC_RS10245	VC2129	fliJ	flagella biosynthesis chaperone FliJ	CDS	-0.0885885	0.627889	0.857085	16.8318	14.5604	13.8782	13.9371	14.0929	14.6007
VC_RS10250	VC2130	fliI	flagellar protein export ATPase FliI	CDS	-0.0984143	0.529255	0.808431	107.592	108.188	112.059	106.297	101.537	98.3877
VC_RS10255	VC2131	fliH	flagellar assembly protein FliH	CDS	-0.175812	0.292275	0.649499	92.3818	101.517	94.2438	81.9175	84.0481	89.0863
VC_RS10260	VC2132	fliG	flagellar motor switch protein FliG	CDS	-0.0175416	0.916742	0.976867	158.705	153.988	149.51	153.649	149.758	153.233
VC_RS10265	VC2133	fliF	flagellar M-ring protein FliF	CDS	-0.118119	0.369761	0.713613	178.432	184.281	181.598	166.435	166.313	168.76
VC_RS10270	VC2134	fliE	flagellar hook-basal body complex protein FliE	CDS	-0.199354	0.135414	0.461253	73.9672	79.6537	74.2631	64.8265	63.2059	70.4093
VC_RS10275	VC2135		sigma-54-dependent Fis family transcriptional regulator	CDS	-0.0585677	0.57877	0.830855	131.296	144.296	146.41	133.489	138.128	133.555
VC_RS10280	VC2136		PAS domain-containing protein	CDS	-0.145478	0.0876831	0.37729	92.7293	90.157	94.4898	86.0091	84.7273	80.0442
VC_RS10285	VC2137		sigma-54-dependent Fis family transcriptional regulator	CDS	0.048374	0.425674	0.745012	319.302	310.771	304.238	327.031	325.071	314.099
VC_RS10290	VC2138	fliS	flagellar export chaperone FliS	CDS	-0.10957	0.163431	0.500886	87.5562	85.2434	87.4031	79.0619	82.1804	79.933
VC_RS10295	VC2139		flagellar protein FliT	CDS	-0.070621	0.50186	0.793578	48.3721	53.959	47.0481	45.1782	46.2689	50.7688
VC_RS10300	VC2140	fliD	flagellar filament capping protein FliD	CDS	-0.0453476	0.583164	0.833756	373.002	384.61	396.907	382.481	365.864	370.427
VC_RS10305	VC2141	flaG	flagellar protein FlaG	CDS	-0.000470201	0.995761	0.998701	347.522	389.523	388.048	392.156	363.402	369.13
VC_RS10310	VC2142		flagellin	CDS	-0.00100489	0.988737	0.99569	585.291	619.379	620.828	618.942	604.043	601.221
VC_RS10315	VC2143		flagellin	CDS	-0.0563913	0.438808	0.755619	1217.95	1211.48	1204.75	1161.55	1172.98	1160.34
VC_RS10320	VC2144		flagellin	CDS	0.0157794	0.871015	0.957689	62.6174	67.3924	64.0267	65.5937	66.6867	63.8871
VC_RS10325	VC2145		Dyp-type peroxidase	CDS	-0.281481	0.156683	0.489832	260.005	322.401	272.2	238.55	234.019	230.535
VC_RS10330	VC2146		DUF2919 domain-containing protein	CDS	-0.351046	0.00825219	0.156311	92.9995	96.2426	92.8166	77.2718	72.5021	71.3728
VC_RS10335	VC2147		DUF2956 domain-containing protein	CDS	-0.408066	0.0344876	0.267241	43.8939	50.9838	48.9182	36.995	34.3409	36.9834
VC_RS10340	VC2149		helix-turn-helix domain-containing protein	CDS	-0.289419	0.22669	0.580435	110.603	126.13	101.232	86.6485	95.1696	94.719
VC_RS10345	VC2150		ArsC family reductase	CDS	-0.05614	0.541166	0.816218	65.6285	64.2369	63.4854	60.2661	61.2957	64.406
VC_RS10350	VC2152	dapE	succinyl-diaminopimelate desuccinylase	CDS	-0.144767	0.0455161	0.294661	208.776	220.028	217.77	190.175	198.277	196.368
VC_RS10355	VC2153		M15 family metallopeptidase	CDS	-0.0791651	0.344321	0.690184	102.265	120.675	110.533	106.595	106.249	102.798
VC_RS10360	VC2154		DUF2897 family protein	CDS	-0.00315965	0.968606	0.990518	60.7643	65.7695	55.7096	59.1153	61.0835	61.6637
VC_RS10365	VC2156	bamC	outer membrane protein assembly factor BamC	CDS	-0.0986774	0.12147	0.440863	390.181	392.544	410.883	353.03	382.207	379.432
VC_RS10370	VC2157	dapA	4-hydroxy-tetrahydrodipicolinate synthase	CDS	-0.0791905	0.321055	0.668725	337.755	345.166	340.803	313.69	322.524	332.813
VC_RS10375	VC2159		glycine cleavage system protein R	CDS	0.00147548	0.985539	0.995048	93.2697	97.0089	102.266	103.441	94.3631	95.0155
VC_RS10380	VC2160	bcp	thioredoxin-dependent thiol peroxidase	CDS	0.0304761	0.686049	0.881046	71.2263	64.2819	63.0917	66.7871	67.5781	68.5193
VC_RS10385	VC2161	mlp24	methyl-accepting chemotaxis protein Mlp24	CDS	-0.0554936	0.412162	0.735563	102.882	123.245	114.126	107.107	106.291	113.952
VC_RS10390	VC2162		AI-2E family transporter	CDS	-0.169723	0.0113616	0.175321	110.796	105.078	122.788	103.569	101.028	96.4607
VC_RS10395	VC2163		sulfurtransferase TusA family protein	CDS	-0.0705612	0.418727	0.740634	39.3771	36.0628	35.3353	37.9327	33.407	34.2041
VC_RS10400	VC2164		M48 family metallopeptidase	CDS	-0.136458	0.0767972	0.35898	191.442	198.255	175.544	165.199	168.86	180.174
VC_RS10405	VC2165	arsC	arsenate reductase (glutaredoxin)	CDS	-0.173205	0.0520152	0.306273	56.5178	58.2865	58.2195	49.2272	47.5424	56.6239
VC_RS10410	VC2166	wrbA	NAD(P)H:quinone oxidoreductase	CDS	-0.151544	0.0261021	0.237465	90.8762	81.0511	88.0921	77.9964	76.5772	79.5254
VC_RS10415	VC2167		DUF2069 domain-containing protein	CDS	-0.0419625	0.582471	0.833743	45.9786	42.9598	43.7508	40.9161	43.1702	44.8025
VC_RS10420	VC2168		DUF2066 domain-containing protein	CDS	0.0327502	0.633757	0.85908	86.0892	79.1578	85.2377	80.9799	85.4914	89.7533
VC_RS10425	VC2171		uracil-xanthine permease	CDS	0.3503	0.000885937	0.0621893	266.182	238.105	253.302	331.25	324.944	309.653
VC_RS10430	VC2172	ybaK	Cys-tRNA(Pro) deacylase	CDS	-0.257842	0.00589286	0.128637	29.9961	30.7435	32.4317	26.9365	23.8136	27.1261
VC_RS10435	VC2174		bifunctional UDP-sugar hydrolase/5'-nucleotidase	CDS	0.167627	0.0368788	0.27138	337.64	375.865	362.851	427.872	389.083	391.994
VC_RS10440	VC2175	kdsA	3-deoxy-8-phosphooctulonate synthase	CDS	0.0275257	0.68486	0.880674	256.415	238.691	254.926	265.614	246.329	252.547
VC_RS10445	VC2176		tetratricopeptide repeat protein	CDS	0.0147221	0.851888	0.952129	177.776	166.565	165.111	176.579	171.237	166.907
VC_RS10450	VC2177		SirB2 family protein	CDS	0.0227087	0.828772	0.943704	49.26	45.0334	54.1348	49.2699	49.0281	52.4364
VC_RS10455	VC2178	prmC	peptide chain release factor N(5)-glutamine methyltransferase	CDS	0.0831972	0.300006	0.658351	123.536	117.79	122.197	133.83	122.804	128.478
VC_RS10460	VC2179	prfA	peptide chain release factor 1	CDS	0.11863	0.0848552	0.372281	214.412	212.861	221.805	243.025	230.623	231.054
VC_RS10465	VC2180	hemA	glutamyl-tRNA reductase	CDS	0.0203833	0.703677	0.886717	220.319	215.565	210.83	212.721	225.614	217.602
VC_RS10470	VC2181	lolB	lipoprotein localization protein LolB	CDS	-0.129	0.17476	0.515355	58.641	56.5284	52.806	47.4798	52.2966	53.8446
VC_RS10475	VC2182	ispE	4-(cytidine 5'-diphospho)-2-C-methyl-D-erythritol kinase	CDS	0.321658	0.00792842	0.152601	194.222	173.327	156.696	206.158	232.321	216.823
VC_RS10480	VC2183		ribose-phosphate pyrophosphokinase	CDS	0.331231	0.00261298	0.093541	671.148	577.275	587.953	750.47	794.509	765.423
VC_RS10485	VC2184	pth	aminoacyl-tRNA hydrolase	CDS	0.154825	0.191295	0.534611	215.841	185.453	197.838	223.078	230.878	213.118
VC_RS10490	VC2185	ychF	redox-regulated ATPase YchF	CDS	0.208009	0.0369959	0.27138	426.199	377.668	389.574	460.818	466.34	451.435
VC_RS10575	VC2187		flagellin	CDS	-0.0321603	0.69911	0.885	659.721	732.706	649.273	691.909	658.844	645.949
VC_RS10580	VC2188		flagellin	CDS	-0.0323814	0.795085	0.930198	626.714	663.691	626.733	611.142	623.781	639.65
VC_RS10585	VC2190	flgL	flagellar hook-associated protein FlgL	CDS	-0.00876686	0.953888	0.98524	138.708	149.976	137.355	137.879	145.429	140.152
VC_RS10590	VC2191	flgK	flagellar hook-associated protein FlgK	CDS	-0.0257045	0.879101	0.960971	232.981	247.21	257.583	245.412	235.674	243.616
VC_RS10595	VC2192	flgJ	flagellar assembly peptidoglycan hydrolase FlgJ	CDS	0.0111345	0.942468	0.984176	68.0993	77.8956	69.5386	73.5638	72.3323	71.2986
VC_RS10600	VC2193		flagellar basal body P-ring protein FlgI	CDS	0.0271419	0.880508	0.961629	100.875	108.639	102.61	107.703	104.466	105.873
VC_RS10605	VC2194	flgH	flagellar basal body L-ring protein FlgH	CDS	0.0697233	0.671721	0.8734	43.0832	45.935	38.3373	39.0834	47.7546	46.8407
VC_RS10610	VC2195	flgG	flagellar basal-body rod protein FlgG	CDS	0.00318288	0.98183	0.994701	113.19	111.209	107.827	109.11	109.347	114.508
VC_RS10615	VC2196	flgF	flagellar basal-body rod protein FlgF	CDS	0.0926374	0.540195	0.815991	118.131	119.368	110.14	121.427	124.332	124.958
VC_RS10620	VC2197	flgE	flagellar hook protein FlgE	CDS	-0.0516503	0.656334	0.866086	516.574	536.074	551.486	512.645	524.919	510.134
VC_RS10625	VC2198	flgD	flagellar hook assembly protein FlgD	CDS	0.0173499	0.896044	0.967887	291.584	314.017	305.074	305.678	309.195	306.799
VC_RS10630	VC2199	flgC	flagellar basal body rod protein FlgC	CDS	0.0982938	0.504331	0.795376	170.557	165.032	164.028	178.625	170.601	185.621
VC_RS10635	VC2200	flgB	flagellar basal body rod protein FlgB	CDS	0.0322871	0.817973	0.940094	211.71	220.163	202.809	218.646	214.11	216.305
VC_RS10640	VC2201		protein-glutamate O-methyltransferase	CDS	-0.0643117	0.279045	0.63898	169.63	187.211	181.204	172.061	167.502	174.986
[truncated: 1,492 more rows]

## Sheet: 0% arabinose
Locustag	VC_ID	Gene	Description	FeatureType	logFC	PValue	FDR	WT-1	WT-2	WT-3	Pbad-vpvC(W240R)-1	Pbad-vpvC(W240R)-2	Pbad-vpvC(W240R)-3
VC_RS00005	VC0002	mioC	FMN-binding protein MioC	CDS	-0.00917986	0.883624	0.942984	130.523	115.493	120.754	137.056	127.532	133.844
VC_RS00010	VC0003	mnmE	tRNA uridine-5-carboxymethylaminomethyl(34) synthesis GTPase MnmE	CDS	0.0355172	0.469375	0.701904	222.043	203.422	201.24	218.986	212.756	220.548
VC_RS00015	VC0004	yidC	membrane protein insertase YidC	CDS	-0.295726	0.0150329	0.137256	1204.98	1191.71	1204.48	1082.31	1065.91	1063.94
VC_RS00020	VC0005	yidD	membrane protein insertion efficiency factor YidD	CDS	-0.46877	0.000224842	0.0140956	80.0388	81.8431	80.3408	75.1312	68.9403	68.5188
VC_RS00025	VC0006	rnpA	ribonuclease P protein component	CDS	-0.3152	0.00569017	0.083417	204.574	213.624	209.332	160.241	148.737	170.106
VC_RS00030	VC0007	rpmH	50S ribosomal protein L34	CDS	-0.334195	0.000450141	0.0204303	128.326	126.367	122.643	122.773	123.524	103.374
VC_RS00035	VC0008		amino acid ABC transporter ATP-binding protein	CDS	-0.0453746	0.723983	0.866986	16.2604	18.1227	18.6557	13.7936	17.1463	19.3758
VC_RS00040	VC0009		amino acid ABC transporter permease	CDS	-0.0395249	0.731463	0.870484	15.9308	18.2122	16.7175	17.7067	16.5376	16.9944
VC_RS00045	VC0010		amino acid ABC transporter substrate-binding protein	CDS	-0.181225	0.114842	0.358818	39.6623	44.7922	41.6726	49.3538	42.4092	46.3828
VC_RS00050	VC0012	dnaA	chromosomal replication initiator protein DnaA	CDS	-0.0511899	0.428136	0.67061	360.092	359.456	345.931	332.563	302.14	340.916
VC_RS00055	VC0013	dnaN	DNA polymerase III subunit beta	CDS	-0.117454	0.072564	0.289044	261.595	276.36	272.858	231.606	240.555	268.663
VC_RS00060	VC0014	recF	DNA replication/repair protein RecF	CDS	-0.121514	0.0267278	0.181877	166.889	164.178	170.906	156.279	153.606	146.238
VC_RS00065	VC0015	gyrB	DNA topoisomerase (ATP-hydrolyzing) subunit B	CDS	-0.164414	0.0943958	0.326361	1063.74	1039.53	1041.09	968.488	981.803	978.802
VC_RS00070	VC0015a		hypothetical protein	CDS	0.222835	0.105851	0.344836	18.4029	21.1655	17.8804	23.185	19.8856	22.9479
VC_RS00075	VC0018		Hsp20 family protein	CDS	0.315735	0.111098	0.353658	24.9949	27.5197	30.1884	36.0493	39.9235	37.3985
VC_RS00080	VC0019		valine--pyruvate transaminase	CDS	0.161664	0.0673201	0.279391	168.318	190.177	176.042	176.431	181.609	183.096
VC_RS00085	VC0020	glyS	glycine--tRNA ligase subunit beta	CDS	-0.033813	0.667542	0.834188	971.452	965.158	941.412	893.797	957.403	940.104
VC_RS00090	VC0021	glyQ	glycine--tRNA ligase subunit alpha	CDS	-0.0845926	0.312881	0.576032	547.362	525.783	532.537	494.663	523.114	528.234
VC_RS00095	VC0022		TMEM165/GDT1 family protein	CDS	0.0149859	0.888337	0.944585	54.3846	58.4402	57.3725	55.7125	62.1934	58.4521
VC_RS00100	VC0023		hypothetical protein	CDS	-0.206134	0.191683	0.46094	11.0417	11.2316	12.2595	13.5001	13.088	11.7987
VC_RS00105	VC0024	tusA	sulfurtransferase TusA	CDS	-0.0670492	0.655473	0.824122	13.6786	15.0351	14.5369	15.261	14.3562	15.2625
VC_RS00110	VC0025		hypothetical protein	CDS	-0.114085	0.277712	0.547014	35.3225	36.1112	37.3599	43.5331	41.0395	36.6949
VC_RS00115	VC0026		oxidoreductase	CDS	0.486285	0.000172343	0.012581	76.3032	89.0027	79.614	90.0988	87.4563	97.9614
VC_RS00120	VC0027	ilvA	threonine ammonia-lyase, biosynthetic	CDS	0.126318	0.114146	0.357844	291.589	273.138	292.193	291.72	318.272	305.953
VC_RS00125	VC0028	ilvD	dihydroxy-acid dehydratase	CDS	0.164583	0.0613223	0.265557	451.282	419.06	448.174	429.216	470.001	467.454
VC_RS00130	VC0029	ilvE	branched-chain-amino-acid transaminase	CDS	0.174894	0.0467896	0.237736	314.277	305.178	315.888	345.379	369.66	347.682
VC_RS00135	VC0030	ilvM	acetolactate synthase 2 small subunit	CDS	0.0484175	0.66791	0.834188	57.0764	51.6833	50.7339	59.3321	64.8313	63.1066
VC_RS00140	VC0031		acetolactate synthase 2 catalytic subunit	CDS	0.0649861	0.460628	0.696394	313.618	290.232	309.249	316.422	344.346	320.512
VC_RS00145	VC0032		YifB family Mg chelatase-like AAA ATPase	CDS	0.0469185	0.834427	0.917462	3.62564	4.65374	3.53732	4.25548	3.70319	4.6004
VC_RS00150	VC0033		acyltransferase	CDS	-0.146421	0.27164	0.543431	36.3663	41.1677	38.6198	33.1634	33.9882	35.1795
VC_RS00155	VC0034		thiol:disulfide interchange protein DsbA/DsbL	CDS	-0.259501	0.0288294	0.189353	284.778	335.83	316.033	318.378	322.634	295.995
VC_RS00160	VC0035		serine/threonine protein kinase	CDS	-0.106865	0.149795	0.409745	84.4884	84.4384	76.5128	87.4085	82.84	78.748
VC_RS00165	VC0036	ccoG	cytochrome c oxidase accessory protein CcoG	CDS	0.162523	0.155832	0.415186	82.7305	79.7847	68.3236	82.5172	77.7164	77.5573
VC_RS00170	VC0037		YihD family protein	CDS	0.210347	0.0746612	0.292715	38.6186	35.1715	36.5362	50.1364	45.7573	47.357
VC_RS00175	VC0039		sporulation protein	CDS	0.079643	0.250768	0.526354	66.6898	66.271	65.2709	70.0931	68.0272	64.8385
VC_RS00180	VC0040		hemolysin III family protein	CDS	0.352112	0.00141048	0.0426	53.9451	51.5938	52.9629	52.4842	55.5479	58.2356
VC_RS00185	VC0041		DUF3157 family protein	CDS	0.0433682	0.556089	0.76916	66.4151	64.1679	62.848	68.3322	71.7304	70.792
VC_RS00190	VC0042		TrkH family potassium uptake protein	CDS	0.00418301	0.945023	0.975078	107.396	116.567	111.014	105.409	108.559	116.634
VC_RS00195	VC0043	trkA	Trk system potassium transporter TrkA	CDS	-0.0494314	0.406304	0.654177	165.571	158.093	162.087	150.849	140.569	158.091
VC_RS00200	VC0044	rsmB	16S rRNA (cytosine(967)-C(5))-methyltransferase RsmB	CDS	-0.00502931	0.939655	0.971711	222.153	218.412	212.675	209.252	212.705	233.321
VC_RS00205	VC0045	fmt	methionyl-tRNA formyltransferase	CDS	0.0532514	0.278739	0.54813	172.932	181.988	177.932	171.687	174.811	179.794
VC_RS00210	VC0046	def	peptide deformylase	CDS	0.00430445	0.946398	0.975673	216.055	218.547	230.556	230.53	242.23	244.47
VC_RS00215	VC0047		LysM peptidoglycan-binding domain-containing protein	CDS	0.169366	0.149604	0.409745	15.2167	16.3328	18.6557	16.386	19.2769	15.7496
VC_RS00220	VC0048	dprA	DNA-processing protein DprA	CDS	0.393678	0.0075716	0.0958504	26.588	25.864	30.1399	42.7504	39.9742	38.1562
VC_RS00225	VC0049		DUF494 domain-containing protein	CDS	0.389307	0.00948946	0.110207	117.504	121.668	127.78	168.703	161.114	163.774
VC_RS00230	VC0050		topoisomerase DNA-binding C4 zinc finger domain-containing protein	CDS	0.42905	0.0162432	0.144892	31.8068	40.4964	35.4701	40.3048	36.0174	43.8391
VC_RS00235	VC0051		5-(carboxyamino)imidazole ribonucleotide synthase	CDS	-0.386296	0.0314036	0.193838	499.954	460.496	447.641	388.471	380.77	402.67
VC_RS00240	VC0052	purE	5-(carboxyamino)imidazole ribonucleotide mutase	CDS	-0.329981	0.0309896	0.193838	290.875	280.522	274.409	224.318	213.416	240.628
VC_RS00245	VC0054		threonylcarbamoyl-AMP synthase	CDS	0.132164	0.150327	0.410097	31.5321	33.3816	32.4174	37.321	33.7346	34.53
VC_RS00250	VC0055	hemF	oxygen-dependent coproporphyrinogen oxidase	CDS	0.0694219	0.435911	0.677053	61.8007	54.9946	59.6015	60.6528	60.3164	64.7844
VC_RS00255	VC0056	aroE	shikimate dehydrogenase	CDS	0.000672627	0.991738	0.997314	84.7631	84.3042	86.6402	86.8705	80.5064	75.3924
VC_RS00260	VC0057		DUF1488 domain-containing protein	CDS	0.215134	0.0173194	0.14751	16.645	19.5994	19.9641	21.7665	21.1031	20.7288
VC_RS00265	VC0058		gamma carbonic anhydrase family protein	CDS	0.312251	0.00177338	0.0473344	35.8169	37.5431	34.8402	40.8428	39.5177	37.4526
VC_RS00300	VC0060	crcB	fluoride efflux transporter CrcB	CDS	0.0754199	0.599748	0.791916	16.8647	14.5877	16.2814	15.9458	18.2116	17.2109
VC_RS00305	VC0061	thiC	phosphomethylpyrimidine synthase ThiC	CDS	-0.0988561	0.562406	0.77303	1472.61	1692.71	1700.63	1619.58	1677.19	1550.5
VC_RS00310	VC0062		thiamine phosphate synthase	CDS	-0.0699242	0.636345	0.814997	935.36	1044.14	1064.49	1051.2	1033.19	983.023
VC_RS00315	VC0063	thiF	thiazole biosynthesis adenylyltransferase ThiF	CDS	-0.0331356	0.808549	0.905774	470.729	543.234	545.378	509.239	510.331	496.031
VC_RS00320	VC0064	thiS	sulfur carrier protein ThiS	CDS	-0.109936	0.404957	0.652786	105.418	118.491	125.066	102.67	115.103	112.033
VC_RS00325	VC0065		thiazole synthase	CDS	-0.0250997	0.848069	0.925178	420.574	486.987	504.626	461.597	462.493	455.223
VC_RS00330	VC0066	thiH	2-iminoacetate synthase ThiH	CDS	-0.0364916	0.752278	0.87823	482.705	544.398	542.664	474.755	492.373	470.593
VC_RS00335	VC0067		aminopeptidase P family protein	CDS	-0.00666856	0.912854	0.956718	418.157	415.167	416.629	430.39	450.014	432.816
VC_RS00340	VC0068		LysR family transcriptional regulator	CDS	0.112803	0.263038	0.53406	35.3225	35.8875	36.0032	39.9135	40.0757	35.6125
VC_RS00345	VC0069		multidrug effflux MFS transporter	CDS	-0.199985	0.0877005	0.314019	22.7427	23.9846	24.1798	25.1416	21.6612	22.8937
VC_RS00350	VC0070		hypothetical protein	CDS	-0.200888	0.00730031	0.0941153	103.056	104.083	108.252	90.6368	81.7747	93.4692
VC_RS00355	VC0071	asnC	transcriptional regulator AsnC	CDS	-0.184447	0.0385838	0.217003	73.2819	83.4093	85.5257	81.49	71.6289	81.6164
VC_RS00360	VC0072		EAL domain-containing protein	CDS	-0.113104	0.179202	0.445451	83.2799	91.0163	84.4596	81.1965	68.7374	79.3974
VC_RS00365	VC0073		class I SAM-dependent methyltransferase	CDS	-0.056828	0.407914	0.65519	70.0957	72.4461	68.3236	67.2072	66.4039	68.4647
VC_RS00370	VC0074		hypothetical protein	CDS	-0.258223	0.0136517	0.130917	34.1689	35.0373	32.6112	33.0166	33.278	27.6565
VC_RS00375	VC0075		DMT family transporter	CDS	0.176882	0.0108053	0.117229	95.7499	97.5495	95.7015	106.289	99.6312	100.18
VC_RS00380	VC0076	uspA	universal stress protein UspA	CDS	0.587469	2.83e-05	0.0040539	141.839	111.511	116.199	184.942	200.531	191.918
VC_RS00385	VC0078	ftnA	non-heme ferritin	CDS	0.183499	0.0163633	0.145063	268.682	243.918	243.639	314.074	289.864	279.704
VC_RS00390	VC0079	uspB	universal stress protein UspB	CDS	0.172513	0.0472574	0.2386	66.1954	63.3624	61.1036	71.5116	64.882	66.8952
VC_RS00395	VC0080		NAD(P)/FAD-dependent oxidoreductase	CDS	-0.0973228	0.418094	0.664919	61.4162	60.5881	64.544	66.9137	61.8383	58.6145
VC_RS00400	VC0081		DMT family transporter	CDS	0.118027	0.118117	0.364833	40.5413	43.3603	43.417	47.8375	46.366	46.2204
VC_RS00405	VC0082	rmuC	DNA recombination protein RmuC	CDS	0.0771122	0.322023	0.584115	55.758	53.4732	51.8969	66.4735	61.5339	57.0449
VC_RS00410	VC0083	ubiE	bifunctional demethylmenaquinone methyltransferase/2-methoxy-6-polyprenyl-1,4-benzoquinol methylase UbiE	CDS	-0.0886403	0.14612	0.405802	187.38	194.517	189.61	187.339	168.369	196.572
VC_RS00415	VC0084		SCP2 domain-containing protein	CDS	-0.000775544	0.991471	0.997314	106.352	102.293	95.3623	103.746	95.0656	104.402
VC_RS00420	VC0085	ubiB	ubiquinone biosynthesis regulatory protein kinase UbiB	CDS	-0.0261801	0.644974	0.819856	248.521	259.446	253.863	233.367	239.186	244.958
VC_RS00425	VC0086	tatA	Sec-independent protein translocase subunit TatA	CDS	0.219913	0.00682178	0.0907119	93.7722	99.0261	96.5253	98.5119	102.066	113.061
VC_RS00430	VC0087	tatB	Sec-independent protein translocase subunit TatB	CDS	0.180346	0.0142621	0.133549	164.143	159.838	161.312	167.822	162.636	173.246
VC_RS00435	VC0088	tatC	twin-arginine translocase subunit TatC	CDS	-0.00278704	0.977335	0.990662	50.3195	60.4091	59.553	44.6092	44.4891	51.0373
VC_RS00440	VC0089		cytochrome-c peroxidase	CDS	0.209307	0.25799	0.531123	7.47102	8.68101	8.52834	7.33703	10.5516	8.55132
VC_RS00445	VC0090	dinF	MATE family efflux transporter DinF	CDS	0.0550617	0.566071	0.775299	42.0794	50.8779	48.2142	40.745	44.4383	42.7566
VC_RS00450	VC0091		class I SAM-dependent methyltransferase	CDS	0.0477019	0.673581	0.838053	457.435	457.856	519.793	449.075	486.082	442.666
VC_RS00455	VC0092	lexA	transcriptional repressor LexA	CDS	0.13669	0.117304	0.363361	103.605	104.799	98.2213	107.365	108.661	111.6
VC_RS00460	VC0093	plsB	glycerol-3-phosphate 1-O-acyltransferase PlsB	CDS	-0.192013	0.074813	0.292715	157.276	158.272	157.58	149.186	135.496	145.427
VC_RS00465	VC0094	ubiA	4-hydroxybenzoate octaprenyltransferase	CDS	0.0520503	0.57264	0.77761	47.9573	52.3993	48.3596	40.7939	43.931	52.8234
VC_RS00470	VC0095		chorismate lyase	CDS	0.0079787	0.937873	0.971061	36.2015	39.8252	33.8711	44.2668	45.7573	40.5376
VC_RS00475	VC0097	fliL	flagellar basal body-associated protein FliL	CDS	0.0970253	0.446934	0.684769	34.114	34.8135	36.1485	40.4515	41.5975	43.8391
VC_RS00480	VC0098		methyl-accepting chemotaxis protein	CDS	0.0354032	0.713878	0.860575	30.2686	28.9516	28.6862	29.5438	24.9078	27.44
VC_RS00485	VC0099	glpG	rhomboid family intramembrane serine protease GlpG	CDS	0.0561082	0.578299	0.7811	85.5871	102.427	98.7543	96.4575	96.2323	95.7965
VC_RS00490	VC0100	glpE	thiosulfate sulfurtransferase GlpE	CDS	-0.174324	0.088726	0.31548	42.0245	41.6151	44.8222	47.4461	48.9025	42.1613
VC_RS00495	VC0103		TatD family hydrolase	CDS	0.198081	0.00709435	0.092615	42.9034	47.7455	43.8531	49.5005	51.1345	49.9008
VC_RS00500	VC0105	hemB	porphobilinogen synthase	CDS	0.054222	0.387214	0.640867	175.953	184.404	174.395	185.285	181.457	173.354
VC_RS00505	VC0106		GNAT family N-acetyltransferase	CDS	0.0685163	0.644526	0.819856	10.1628	10.8289	9.93358	9.63597	10.7545	10.3915
VC_RS00510	VC0108	polA	DNA polymerase I	CDS	0.0156173	0.776177	0.888798	564.666	579.703	585.79	537.315	562.784	560.761
VC_RS00515	VC0111		YihA family ribosome biogenesis GTP-binding protein	CDS	-0.0753557	0.315775	0.578795	80.5332	84.6174	86.0102	77.4791	81.6225	78.0985
VC_RS00520	VC0112		cytochrome c4	CDS	-0.0901413	0.419878	0.665737	328.395	275.063	280.127	281.889	271.196	296.969
VC_RS00525	VC0113		class I SAM-dependent methyltransferase	CDS	-0.151493	0.275281	0.546611	115.911	98.8471	100.983	95.8706	87.3548	87.6781
VC_RS00530	VC0114	yihI	Der GTPase-activating protein YihI	CDS	-0.221938	0.108623	0.350731	124.92	123.503	116.199	115.681	114.241	114.252
VC_RS00535	VC0115		DUF2489 domain-containing protein	CDS	-0.18367	0.197638	0.467251	149.97	139.03	126.762	139.697	122.155	131.355
VC_RS00540	VC0116	hemN	oxygen-independent coproporphyrinogen III oxidase	CDS	-0.159233	0.0850339	0.309742	195.455	191.788	194.65	180.833	180.645	179.524
VC_RS00545	VC0117		heme biosynthesis protein HemY	CDS	-0.0145586	0.838476	0.919445	79.1049	75.9812	80.0016	76.8921	72.2377	78.6938
VC_RS00550	VC0118		uroporphyrinogen-III C-methyltransferase	CDS	0.0799909	0.284657	0.552906	105.528	111.69	101.468	109.42	112.719	102.129
VC_RS00555	VC0119		uroporphyrinogen-III synthase	CDS	-0.0416848	0.619391	0.806539	46.8587	53.2495	53.8351	51.3592	48.0908	52.8234
VC_RS00560	VC0120	hemC	hydroxymethylbilane synthase	CDS	-0.0987199	0.316685	0.579725	170.295	165.118	161.651	152.317	162.535	159.228
VC_RS00565	VC0122		class I adenylate cyclase	CDS	-0.0417371	0.626919	0.810441	539.396	588.429	588.552	518.435	515.759	532.78
VC_RS00570	VC0123	cyaY	iron donor protein CyaY	CDS	-0.0712521	0.476731	0.707695	48.0123	37.9458	43.8047	49.0603	45.6558	42.2154
VC_RS00575	VC0124		lipoprotein	CDS	0.0480838	0.608735	0.798183	52.407	52.6678	55.5311	56.9354	56.7147	59.6428
VC_RS00580	VC0125	lysA	diaminopimelate decarboxylase	CDS	0.0728893	0.252763	0.527496	446.723	446.087	445.267	432.787	459.298	494.786
VC_RS00585	VC0126	dapF	diaminopimelate epimerase	CDS	0.0603272	0.346281	0.602814	223.691	221.097	233.173	230.04	216.459	236.19
VC_RS00590	VC0127		DUF484 family protein	CDS	-0.0941335	0.305861	0.56893	93.992	97.46	100.014	83.153	83.8545	98.0696
VC_RS00595	VC0128	xerC	tyrosine recombinase XerC	CDS	-0.0233049	0.692313	0.848583	151.013	143.281	138.925	140.529	137.018	134.656
VC_RS00600	VC0129	yigB	5-amino-6-(5-phospho-D-ribitylamino)uracil phosphatase YigB	CDS	-0.0138554	0.841639	0.921501	69.5464	66.1367	63.1388	61.1909	60.1642	63.6478
VC_RS00605	VC0130		sensor domain-containing phosphodiesterase	CDS	0.138137	0.11948	0.36622	183.04	163.686	166.739	164.447	179.377	188.183
VC_RS00610	VC0131		DTW domain-containing protein	CDS	0.211838	0.0250077	0.176632	29.0051	29.6676	25.9727	29.3481	30.285	31.4451
VC_RS00615	VC0132		COG3650 family protein	CDS	0.0309764	0.661542	0.827969	100.474	90.9716	88.7238	92.202	98.718	103.969
VC_RS00620	VC0134		Cof-type HAD-IIB family hydrolase	CDS	-0.000597701	0.994084	0.997996	154.145	149.904	149.44	158.382	147.367	171.73
VC_RS00625	VC0135		alpha/beta fold hydrolase	CDS	0.147465	0.167178	0.429904	66.2503	68.3741	66.3369	73.4192	68.6867	75.3924
VC_RS00630	VC0136	rhtB	homoserine/homoserine lactone efflux protein	CDS	0.0611475	0.398953	0.647055	53.7803	54.5919	56.1611	52.4842	50.3229	50.4961
VC_RS00635	VC0137		HDOD domain-containing protein	CDS	0.146471	0.0734645	0.291127	87.5098	88.0182	89.4991	89.1205	86.3402	89.0312
VC_RS00640	VC0139		DNA starvation/stationary phase protection protein	CDS	0.197285	0.0604839	0.264165	18.8973	18.6149	20.1094	22.3046	20.6973	20.4041
VC_RS00645	VC0140		DUF2500 domain-containing protein	CDS	-0.0242695	0.890236	0.944843	6.81181	5.05646	6.3478	9.3914	9.33408	6.92766
VC_RS00650	VC0142		DUF4145 domain-containing protein	CDS	0.236446	0.0253352	0.177694	22.9075	25.4166	21.127	31.696	27.6471	25.8163
VC_RS00655	VC0143		hypothetical protein	CDS	0.0106582	0.958938	0.981772	4.50458	4.38525	4.1188	4.50005	4.4134	5.30399
VC_RS00660	VC0144		lysoplasmalogenase	CDS	-0.0548577	0.478163	0.708236	69.1618	68.8663	62.8965	61.8267	57.0191	66.7328
VC_RS00665	VC0145		DUF1145 domain-containing protein	CDS	0.28908	0.120443	0.367284	10.4374	8.50202	9.10982	11.6414	10.9067	10.2832
VC_RS00670	VC0146	rsmD	16S rRNA (guanine(966)-N(2))-methyltransferase RsmD	CDS	0.0862612	0.334154	0.592304	32.9054	37.7221	33.968	43.0439	39.1118	37.2361
VC_RS00675	VC0147	ftsY	signal recognition particle-docking protein FtsY	CDS	-0.0552356	0.47665	0.707695	179.085	175.186	178.611	165.132	165.578	166.588
VC_RS00680	VC0148	ftsE	cell division ATP-binding protein FtsE	CDS	-0.0936744	0.141932	0.399442	85.4223	78.2186	82.7637	73.0279	74.7234	76.5831
VC_RS00685	VC0149	ftsX	permease-like cell division protein FtsX	CDS	-0.0145466	0.807157	0.905142	106.737	104.978	99.3358	94.0608	100.088	100.613
VC_RS00690	VC0150	rpoH	RNA polymerase sigma factor RpoH	CDS	-0.0769648	0.137697	0.393278	470.125	511.24	494.547	433.276	436.673	434.223
VC_RS00695	VC0151	sthA	Si-specific NAD(P)(+) transhydrogenase	CDS	0.028622	0.772257	0.888798	136.786	118.491	122.643	127.86	131.945	125.023
VC_RS00700	VC0152	fabR	HTH-type transcriptional repressor FabR	CDS	-0.0116236	0.874734	0.939334	64.2727	59.6484	63.478	55.3212	50.8809	55.8001
VC_RS00705	VC0153		YijD family membrane protein	CDS	0.105958	0.26831	0.539766	26.3683	23.9846	27.3779	22.9894	23.4874	27.6024
VC_RS00710	VC0154	trmA	tRNA (uridine(54)-C5)-methyltransferase TrmA	CDS	-0.234721	0.0941524	0.326067	80.9726	72.7594	76.2705	70.1909	74.8756	66.3539
VC_RS00715	VC0156	btuB	TonB-dependent vitamin B12 receptor	CDS	-0.000458481	0.996322	0.997996	1005.68	798.787	867.08	928.966	950.909	914.721
VC_RS00720	VC0157		S8 family peptidase	CDS	0.0562306	0.639343	0.817052	77.7315	84.4384	85.9618	86.7726	93.4423	81.0211
VC_RS00725	VC0158		glutamate racemase	CDS	-0.0848524	0.205588	0.475078	79.3246	85.1097	87.3186	85.0607	81.0645	77.882
VC_RS00730	VC0159		RNA-binding protein	CDS	0.0805918	0.248988	0.524101	100.969	94.3724	93.4725	102.621	106.429	97.5825
VC_RS00760	VC0161	ilvY	HTH-type transcriptional activator IlvY	CDS	-0.0474179	0.652158	0.821687	34.7183	39.7357	35.3248	35.1199	34.1911	35.5042
VC_RS00765	VC0162	ilvC	ketol-acid reductoisomerase	CDS	0.226713	0.0326715	0.19807	201.113	181.003	176.624	200.546	216.155	206.152
VC_RS00770	VC0163		accessory factor UbiK family protein	CDS	-0.0783186	0.410745	0.657964	63.2839	59.6484	58.8262	72.0007	73.3537	63.3231
VC_RS00775	VC0164	vexB	multidrug efflux RND transporter permease subunit VexB	CDS	-0.0529561	0.319905	0.582002	1127.3	1234.31	1229.68	1111.12	1204.65	1147.61
VC_RS00780	VC0165	vexA	multidrug efflux RND transporter periplasmic adaptor subunit VexA	CDS	-0.0146804	0.81602	0.90875	557.195	585.744	603.186	618.023	741.704	579.758
VC_RS00785	VC0166	vexR	TetR family transcriptional regulator VexR	CDS	-0.0710016	0.50404	0.727788	181.721	172.457	181.179	200.79	299.198	172.975
VC_RS00790	VC0167	rep	DNA helicase Rep	CDS	-0.0314857	0.649513	0.821511	99.0459	106.32	104.957	109.517	119.415	111.33
VC_RS00795	VC0168		cytochrome c5 family protein	CDS	-0.0976594	0.326735	0.585537	122.338	119.118	119.978	127.469	122.662	127.404
VC_RS00830	VC0170		ABC transporter ATP-binding protein	CDS	0.0152415	0.900417	0.950366	88.7733	79.6057	81.3584	83.4954	87.7099	85.838
VC_RS00835	VC0171		ABC transporter substrate-binding protein	CDS	-0.0524773	0.57985	0.781509	187.215	176.394	179.289	171.54	197.943	185.152
VC_RS00840	VC0172		ABC transporter permease subunit	CDS	-0.0644009	0.636981	0.815198	36.586	32.3077	31.0121	29.3481	33.2273	31.4992
VC_RS00845	VC0173		ABC transporter permease	CDS	-0.176835	0.124013	0.37277	37.7946	37.9458	39.4436	36.6362	36.7783	34.53
VC_RS00850	VC0174		SPOR domain-containing protein	CDS	0.223693	0.0167699	0.146116	34.8281	33.3369	36.1485	45.4896	37.8436	37.3444
VC_RS00855	VC0175		deoxycytidylate deaminase	CDS	0.0958736	0.118568	0.365593	438.538	411.453	400.25	446.434	446.463	411.763
VC_RS00865	VC0176		helix-turn-helix transcriptional regulator	CDS	0.142274	0.456541	0.693438	12.9644	9.44171	9.78821	13.2556	12.3778	9.14667
VC_RS00870	VC0177	vspR	transcriptional regulator VspR	CDS	-0.267809	0.0777184	0.298923	11.4812	10.7841	9.15827	10.6632	10.6023	9.74202
VC_RS00880	VC0178	capV	cGAMP-activated phospholipase CapV	CDS	0.0534192	0.603577	0.795797	347.128	303.611	312.787	365.042	377.32	333.339
VC_RS00885	VC0179	dncV	cyclic AMP-GMP synthase	CDS	0.0758898	0.312548	0.575983	544.121	493.654	486.358	605.256	613.766	570.233
VC_RS00890	VC0180		ThiF family adenylyltransferase	CDS	0.0759742	0.263372	0.53406	410.082	379.951	380.189	400.162	419.12	384.106
VC_RS00895	VC0181		Mov34/MPN/PAD-1 family protein	CDS	0.220851	0.00400323	0.0681883	39.6074	38.4828	40.7034	41.87	43.4745	43.2437
VC_RS00900	VC0182		hypothetical protein	CDS	0.298235	0.0415507	0.224512	18.4029	22.0157	22.0477	24.5057	21.6612	20.7288
VC_RS00905	VC0183		hypothetical protein	CDS	0.236363	0.103014	0.340315	22.6877	25.506	22.6776	28.859	27.6471	24.1927
VC_RS00910	VC0184		hypothetical protein	CDS	-0.0615231	0.693094	0.848583	13.6786	17.0935	15.603	16.8263	14.0518	14.4507
VC_RS00915	VC0185		site-specific integrase	CDS	0.251776	0.0562191	0.256511	11.3713	13.6927	12.5987	12.424	13.088	14.1259
VC_RS00920	VC0186	gorA	glutathione-disulfide reductase	CDS	0.0288684	0.562538	0.77303	909.651	857.048	892.665	924.76	916.667	907.415
VC_RS00925	VC0187		23S rRNA (adenine(2030)-N(6))-methyltransferase RlmJ	CDS	-0.0033739	0.955409	0.98035	148.157	157.064	154.382	151.583	143.511	151.326
VC_RS00930	VC0188	prlC	oligopeptidase A	CDS	0.211397	0.029701	0.190783	410.851	423.803	426.805	446.679	462.595	445.102
VC_RS00935	VC0190	uvrD	DNA helicase II	CDS	-0.00141412	0.977271	0.990662	196.993	193.354	192.614	191.79	190.08	185.423
VC_RS00940	VC0191		LysE family translocator	CDS	0.178918	0.257176	0.530213	5.76806	7.0701	5.2333	6.40767	6.29036	6.71117
VC_RS00945	VC0192		AraC family transcriptional regulator	CDS	-0.0498021	0.700034	0.851376	27.8515	26.222	28.8316	33.6036	32.5678	31.5533
VC_RS00950	VC0194	ggt	gamma-glutamyltransferase	CDS	-0.128639	0.200972	0.469384	352.951	352.207	358.869	363.232	370.218	345.625
VC_RS00955	VC0195	rarD	EamA family transporter RarD	CDS	0.136042	0.193111	0.462499	29.939	29.3543	30.6729	28.5655	22.5743	27.3318
VC_RS00960	VC0196	recQ	ATP-dependent DNA helicase RecQ	CDS	-0.142597	0.0981995	0.332437	210.946	198.947	199.253	165.377	170.448	174.436
VC_RS00965	VC0197		DUF3630 family protein	CDS	-0.397048	0.00115687	0.0376194	10.1078	9.39697	9.44901	7.5816	7.45712	6.16994
VC_RS00970	VC0198		hypothetical protein	CDS	0.193056	0.315854	0.578795	6.37234	6.9806	6.73545	6.35876	7.55858	7.68537
VC_RS00975	VC0199		ABC transporter ATP-binding protein	CDS	-0.037485	0.742644	0.875637	25.9288	29.9808	33.0958	27.4405	30.6909	26.5741
VC_RS00980	VC0200	fhuA	TonB-dependent siderophore receptor FhuA	CDS	0.290323	0.0472334	0.2386	96.3541	95.5806	95.5562	99.0989	107.596	117.824
VC_RS00985	VC0201		ABC transporter ATP-binding protein	CDS	0.143891	0.302364	0.565322	9.11903	9.30747	9.93358	9.00009	10.7038	12.0152
VC_RS00990	VC0202		iron-siderophore ABC transporter substrate-binding protein	CDS	-0.166378	0.210674	0.481214	9.17397	11.0974	11.3388	9.88054	11.414	10.175
VC_RS00995	VC0203	fhuB	Fe(3+)-hydroxamate ABC transporter permease FhuB	CDS	0.0367967	0.771144	0.888798	16.5901	16.2433	20.2063	16.973	18.0594	21.1077
VC_RS01000	VC0204		MurR/RpiR family transcriptional regulator	CDS	0.220009	0.126323	0.376235	10.7671	13.5137	11.7265	15.5545	16.2839	14.9378
VC_RS01005	VC0206	murQ	N-acetylmuramic acid 6-phosphate etherase	CDS	-0.039249	0.849388	0.925777	4.28485	5.1907	4.74873	4.50005	5.42797	5.30399
VC_RS01010	VC0207	murP	PTS N-acetylmuramic acid transporter subunit IIBC	CDS	0.116212	0.297169	0.560937	20.2157	22.4185	20.061	24.1144	26.2267	25.3292
VC_RS01015	VC0208		TIGR00645 family protein	CDS	0.0157149	0.848406	0.925228	54.4945	54.3682	49.1833	48.2288	47.0255	43.9473
VC_RS01020	VC0209		YicC family protein	CDS	-0.0730083	0.2403	0.516735	240.94	252.331	232.93	229.796	221.989	235.053
VC_RS01025	VC0210	rph	ribonuclease PH	CDS	-0.0501121	0.556577	0.76916	177.437	174.694	160.052	152.512	148.432	157.334
VC_RS01030	VC0211	pyrE	orotate phosphoribosyltransferase	CDS	-0.0998628	0.191342	0.46094	57.2961	54.0549	56.2095	48.5712	46.2138	51.8492
VC_RS01035	VC0212	lpxN	lipid A biosynthesis myristoyltransferase LpxN	CDS	-0.101597	0.296091	0.56038	83.7193	73.6096	74.6714	73.9084	70.5636	75.4465
VC_RS01040	VC0213		LpxL/LpxP family Kdo(2)-lipid IV(A) lauroyl/palmitoleoyl acyltransferasee	CDS	-0.161776	0.0575744	0.258723	98.8262	92.0008	94.8293	97.5825	94.4568	103.103
VC_RS01045	VC0214	slmA	nucleoid occlusion factor SlmA	CDS	-0.192553	0.0355827	0.206958	33.5646	37.1404	37.4569	33.5547	33.6839	34.4759
VC_RS01055	VC0215	coaBC	bifunctional phosphopantothenoylcysteine decarboxylase/phosphopantothenate--cysteine ligase CoaBC	CDS	-0.151561	0.111973	0.355291	164.088	153.842	155.448	146.545	147.773	146.509
VC_RS01060	VC0216		methyl-accepting chemotaxis protein	CDS	0.27405	0.00936639	0.109489	159.693	137.196	142.268	181.518	187.544	187.426
VC_RS01065	VC0217	radC	DNA repair protein RadC	CDS	0.286254	0.0530514	0.248838	8.5697	7.74131	8.5768	8.95118	10.1965	11.041
VC_RS01070	VC0218	rpmB	50S ribosomal protein L28	CDS	-0.190711	0.00767044	0.0962708	2245.53	2182.2	2279.88	1805.99	1903.75	1848.71
VC_RS01075	VC0219	rpmG	50S ribosomal protein L33	CDS	-0.198011	0.00630638	0.0881168	1094.01	1018.94	1047.14	953.325	970.186	940.537
VC_RS01080	VC0220		hypothetical protein	CDS	-0.150836	0.0391397	0.218102	46.1445	44.9712	43.6593	46.8103	43.2716	41.4577
VC_RS01085	VC0221	mutM	bifunctional DNA-formamidopyrimidine glycosylase/DNA-(apurinic or apyrimidinic site) lyase	CDS	0.162	0.0216772	0.164278	55.8678	55.2184	57.857	61.9246	56.8161	63.1066
VC_RS01090	VC0222	coaD	pantetheine-phosphate adenylyltransferase	CDS	-0.00267463	0.968412	0.986336	54.7142	56.2476	56.4518	43.1418	47.5835	46.2204
VC_RS01095	VC0223		glycosyltransferase family 9 protein	CDS	0.0356508	0.685258	0.844648	91.8496	95.9833	91.7281	87.7998	86.1881	93.3069
VC_RS01100	VC0224		glycosyltransferase family 2 protein	CDS	-0.122141	0.196766	0.466431	45.1008	47.4323	49.3287	42.6037	41.1917	45.4086
VC_RS01105	VC0225		glycosyltransferase family 9 protein	CDS	-0.0317761	0.657667	0.82543	86.1364	85.7809	81.6976	75.6203	79.3904	78.0444
VC_RS01110	VC0227		3-deoxy-D-manno-octulosonic acid kinase	CDS	-0.0555466	0.389954	0.642243	99.4854	100.727	93.7148	89.7074	93.8481	85.7297
VC_RS01115	VC0228		WavE lipopolysaccharide synthesis family protein	CDS	-0.0648957	0.337577	0.595688	114.153	108.826	108.203	104.284	108.509	99.6392
VC_RS01120	VC0229		WavE lipopolysaccharide synthesis family protein	CDS	-0.0573016	0.340519	0.597957	192.598	200.603	186.412	184.16	190.436	189.59
VC_RS01125	VC0230		glycosyltransferase family 2 protein	CDS	0.00511703	0.932839	0.968482	203.146	204.227	208.169	202.698	215.648	205.015
VC_RS01130	VC0231		hypothetical protein	CDS	-0.0838276	0.138582	0.394359	397.282	374.491	387.216	375.705	365.805	361.158
VC_RS01135	VC0232		HAD hydrolase family protein	CDS	-0.0996429	0.082519	0.30683	71.9085	69.6718	70.9887	65.3485	72.3898	65.5962
VC_RS01140	VC0233	waaA	lipid IV(A) 3-deoxy-D-manno-octulosonic acid transferase	CDS	0.0661104	0.242089	0.517605	154.859	142.521	157.096	152.806	150.106	154.465
VC_RS01145	VC0234		glycosyl transferase	CDS	0.0135818	0.867251	0.935549	133.325	129.096	126.859	157.551	168.876	141.476
VC_RS01150	VC0235		glycosyltransferase family 9 protein	CDS	-0.0381831	0.594571	0.789744	160.352	151.112	164.752	172.812	182.015	156.143
VC_RS01155	VC0236	waaF	lipopolysaccharide heptosyltransferase II	CDS	0.0169748	0.733373	0.871831	197.872	181.451	176.818	190.225	190.74	182.338
VC_RS01160	VC0237		O-antigen ligase family protein	CDS	0.0541018	0.4653	0.697853	135.962	138.091	139.894	134.072	132.148	141.476
VC_RS01165	VC0238		acyltransferase	CDS	0.116454	0.0835048	0.307952	77.6766	73.9228	79.8563	73.4192	82.3834	72.7945
VC_RS01170	VC0239		polysaccharide deacetylase family protein	CDS	0.0715731	0.256136	0.530213	362.839	387.423	372.63	370.618	379.704	360.942
VC_RS01175	VC0240	rfaD	ADP-glyceromanno-heptose 6-epimerase	CDS	0.02945	0.643561	0.819223	391.24	383.083	388.96	384.607	392.589	384.268
VC_RS01180	VC0241		mannose-1-phosphate guanylyltransferase/mannose-6-phosphate isomerase	CDS	-0.0557104	0.355922	0.612968	925.802	907.076	898.916	905.39	946.293	878.243
VC_RS01185	VC0242		phosphomannomutase/phosphoglucomutase	CDS	-0.0480519	0.50126	0.726796	899.159	822.234	863.591	899.618	977.39	852.968
VC_RS01190	VC0243	gmd	GDP-mannose 4,6-dehydratase	CDS	0.0329778	0.669843	0.836018	1959.71	1835.99	1876.77	2246.75	2316.53	2012.97
VC_RS01195	VC0244		DegT/DnrJ/EryC1/StrS family aminotransferase	CDS	0.0043197	0.945092	0.975078	2008.33	1901.19	1977.31	2104.95	2250.43	1981.53
VC_RS01200	VC0245		glycosyltransferase	CDS	-0.048254	0.464153	0.697853	1949	1933.05	1967.53	1972.98	2074.04	1838.91
VC_RS01205	VC0246		ABC transporter permease	CDS	-0.046986	0.450562	0.687569	942.447	932.268	951.346	913.167	969.375	881.598
VC_RS01210	VC0247		ABC transporter ATP-binding protein	CDS	-0.037076	0.606812	0.797416	849.608	833.824	855.354	889.444	965.722	852.21
VC_RS01215	VC0248		acyl carrier protein	CDS	-0.00581307	0.934009	0.968672	459.248	464.3	475.358	486.396	477.103	414.415
VC_RS01220	VC0249		AMP-binding protein	CDS	-0.0240525	0.71755	0.86195	1782.99	1832.36	1896.2	1931.5	1944.38	1789.01
VC_RS01225	VC0250		iron-containing alcohol dehydrogenase	CDS	-0.029314	0.612941	0.80074	1680.1	1684.25	1702.18	1716.43	1806.09	1707.34
VC_RS01230	VC0251		acyl-CoA reductase	CDS	-0.0511606	0.389332	0.642006	4479.31	4420.2	4580.93	4501.76	4705.49	4383.64
VC_RS01235	VC0252		acetyltransferase	CDS	-0.0421534	0.528079	0.748391	885.315	900.811	912.581	945.646	953.243	895.237
VC_RS01240	VC_0253		IS200/IS605 family transposase	CDS	-0.0406774	0.640765	0.817637	80.643	79.5162	83.8782	78.2617	71.8318	77.7196
VC_RS01245	VC0254		ISAs1 family transposase	CDS	-0.0733619	0.173841	0.439478	530.058	501.708	518.097	488.157	474.313	489.536
VC_RS01250	VC0255		hypothetical protein	CDS	-0.0373535	0.583266	0.782863	100.309	99.1156	94.9747	111.229	105.516	101.533
VC_RS01255	VC0257		IS3-like element ISVch4 family transposase	CDS	0.0548254	0.806026	0.904661	2.41709	3.04283	1.98672	1.85871	2.68862	2.54375
VC_RS01260	VC0258		FkbM family methyltransferase	CDS	-0.0232597	0.717511	0.86195	276.702	273.496	265.057	299.4	282.457	272.668
VC_RS01265	VC0259		glycosyltransferase	CDS	-0.0555815	0.323072	0.584796	223.636	221.321	212.046	199.91	210.017	192.405
VC_RS01270	VC0260		polysaccharide biosynthesis protein	CDS	-0.0687418	0.253137	0.527496	178.316	172.099	168.144	160.681	166.339	169.836
VC_RS01275	VC0262		SDR family oxidoreductase	CDS	-0.000327002	0.995862	0.997996	78.0062	75.8917	74.0415	81.2454	71.2231	75.3383
VC_RS01280	VC0263		sugar transferase	CDS	0.0298843	0.688384	0.846459	41.4751	45.2397	45.4037	39.3754	43.7281	47.0323
VC_RS01285	VC0264		MBL fold metallo-hydrolase	CDS	0.0109062	0.863117	0.933695	73.996	84.2147	80.0501	76.0606	76.7018	85.8921
VC_RS01290	VC0265		mechanosensitive ion channel family protein	CDS	-0.035737	0.599007	0.791229	129.644	130.842	131.802	126.931	126.162	126.321
VC_RS01295	VC0266		uracil-DNA glycosylase family protein	CDS	0.303534	0.00841049	0.101981	16.1506	16.1538	16.4752	16.5817	14.5084	20.0253
VC_RS01300	VC0267		D-2-hydroxyacid dehydrogenase	CDS	0.15182	0.0948603	0.326893	53.0113	52.9362	47.5358	59.8702	64.4254	60.8876
VC_RS01305	VC0268		YjaG family protein	CDS	-0.223172	0.0139391	0.132607	144.147	156.079	158.792	131.431	135.141	136.821
VC_RS01310	VC0269	manA	mannose-6-phosphate isomerase, class I	CDS	-0.0181119	0.731528	0.870484	396.568	382.77	377.282	412.048	412.576	399.747
VC_RS01315	VC0270		ROK family protein	CDS	-0.0471241	0.32336	0.584796	227.207	220.694	235.353	222.557	223.612	220.657
VC_RS01320	VC0271		HlyC/CorC family transporter	CDS	0.283129	0.00435024	0.0713799	43.8922	42.5996	48.1173	46.7124	45.3007	47.5735
VC_RS01325	VC0273	hupA	DNA-binding protein HU-alpha	CDS	-0.113761	0.217586	0.489086	169.966	183.196	166.303	186.654	193.53	172.975
VC_RS01330	VC0274		DUF1481 domain-containing protein	CDS	-0.123637	0.154387	0.413627	119.481	125.338	122.595	106.24	103.081	109.868
VC_RS01335	VC0275	purD	phosphoribosylamine--glycine ligase	CDS	-0.188217	0.216432	0.488614	1103.51	1049.06	1038.42	979.641	1009.35	996.392
VC_RS01340	VC0276	purH	bifunctional phosphoribosylaminoimidazolecarboxamide formyltransferase/IMP cyclohydrolase	CDS	-0.341855	0.074757	0.292715	1363.68	1270.6	1263.65	1118.75	1172.14	1160.76
VC_RS01350	VC0277	zntR	Zn(2+)-responsive transcriptional regulator	CDS	0.319978	0.0110476	0.117962	21.3144	23.2687	22.7261	21.0817	23.0308	22.8396
VC_RS01355	VC0278	cadC	lysine decarboxylation/transport transcriptional activator CadC	CDS	0.421009	0.0112821	0.119044	17.0845	19.1519	20.7394	18.3915	18.8203	20.0794
VC_RS01360	VC0280	cadB	cadaverine/lysine antiporter	CDS	0.0989944	0.635359	0.81458	3.2411	4.16151	3.3435	3.13047	3.70319	2.81436
VC_RS01365	VC0281		lysine decarboxylase CadA	CDS	-0.0116025	0.960064	0.982027	3.95524	3.53505	4.84565	4.01091	4.00757	4.81689
VC_RS01370	VC0282		methyl-accepting chemotaxis protein	CDS	0.33228	0.00408345	0.0691229	35.9817	35.8875	32.5143	37.908	35.1043	38.2103
VC_RS01375	VC0283		PepSY-associated TM helix domain-containing protein	CDS	-0.108807	0.42665	0.669942	12.6897	15.1246	13.5678	14.9186	15.1172	15.8037
VC_RS01380	VC0284		TonB-dependent siderophore receptor	CDS	-0.104629	0.325351	0.585316	406.017	438.928	442.504	416.45	468.733	439.04
VC_RS01385	VC0285		bifunctional 4-hydroxy-2-oxoglutarate aldolase/2-dehydro-3-deoxy-phosphogluconate aldolase	CDS	0.071067	0.501091	0.726796	28.6206	32.5761	31.5936	35.1688	32.9737	35.1795
VC_RS01390	VC0286		GntP family permease	CDS	0.194628	0.127649	0.377667	12.1953	13.648	13.374	14.9186	14.204	16.3449
VC_RS01395	VC0287		gluconokinase	CDS	0.799928	0.045849	0.235297	0.714141	0.760707	1.1145	0.929357	3.85538	2.4355
VC_RS01400	VC0288		phosphogluconate dehydratase	CDS	0.595106	0.0057617	0.0834499	4.61445	4.69848	3.3435	4.84244	5.68161	4.81689
VC_RS01405	VC0289		LacI family DNA-binding transcriptional regulator	CDS	-0.119992	0.0800984	0.303069	74.875	78.0843	78.5964	75.229	65.5415	78.4232
VC_RS01410	VC0290	fis	DNA-binding transcriptional regulator Fis	CDS	-0.464869	0.010378	0.114488	173.976	180.511	174.637	134.268	133.721	149.756
VC_RS01415	VC0291	dusB	tRNA dihydrouridine synthase DusB	CDS	-0.346549	0.0422109	0.225356	653	619.842	642.969	487.57	506.627	506.098
VC_RS01420	VC0293	prmA	50S ribosomal protein L11 methyltransferase	CDS	-0.178941	0.0592284	0.261857	239.182	235.282	239.472	213.997	237.512	213.621
VC_RS01425	VC0295	accC	acetyl-CoA carboxylase biotin carboxylase subunit	CDS	-0.145017	0.0662329	0.276856	1505.25	1491.84	1480.59	1308.29	1381.9	1342.45
VC_RS01430	VC0296		acetyl-CoA carboxylase biotin carboxyl carrier protein	CDS	-0.135506	0.0934671	0.324594	808.023	772.744	776.806	795.188	753.676	751.326
VC_RS01435	VC0297	aroQ	type II 3-dehydroquinate dehydratase	CDS	-0.226805	0.000517455	0.0223004	188.973	191.161	185.201	163.371	166.796	161.88
VC_RS01440	VC0298	acs	acetate--CoA ligase	CDS	0.168414	0.211537	0.482261	11.5361	13.5585	11.6296	14.9186	15.7259	12.4481
VC_RS01445	VC0299		3'-5' exonuclease	CDS	0.047403	0.834873	0.917462	4.12005	4.29576	4.55491	3.52178	3.44955	5.68284
VC_RS01450	VC0300		cyclic nucleotide-binding/CBS domain-containing protein	CDS	0.53031	0.00643695	0.0885576	5.38353	5.72767	6.49317	7.28812	5.4787	7.79361
VC_RS01455	VC0302		3-phenylpropionate MFS transporter	CDS	-0.272152	0.0119625	0.123646	99.2107	94.1486	103.503	85.2074	85.4778	89.1394
VC_RS01460	VC0303		hybrid sensor histidine kinase/response regulator	CDS	0.176443	0.0127324	0.128082	64.6023	65.734	63.6233	66.5224	65.5922	66.5163
VC_RS01465	VC0304	gppA	guanosine-5'-triphosphate,3'-diphosphate diphosphatase	CDS	-0.00295555	0.950555	0.97902	572.631	608.431	602.314	548.468	547.21	554.483
VC_RS01470	VC0305	rhlB	ATP-dependent RNA helicase RhlB	CDS	-0.0127003	0.824066	0.913728	1214.86	1184.87	1199.44	1226.51	1240.77	1253.15
VC_RS01475	VC0306	trxA	thioredoxin TrxA	CDS	-0.245206	0.00646536	0.0886076	203.311	224.587	205.892	189.98	195.356	197.979
VC_RS01480	VC0307	rho	transcription termination factor Rho	CDS	-0.370718	0.0150417	0.137256	1171.3	1100.3	1123.37	964.086	955.627	938.968
VC_RS01485	VC0308		hypothetical protein	CDS	-0.0552125	0.582055	0.781936	47.6277	53.8759	51.0731	54.0984	47.685	52.2821
VC_RS01490	VC0309	ubiD	4-hydroxy-3-polyprenylbenzoate decarboxylase	CDS	-0.0489516	0.288029	0.555126	313.343	309.876	321.218	305.025	318.576	315.533
VC_RS01495	VC0311		2Fe-2S iron-sulfur cluster binding domain-containing protein	CDS	0.068389	0.293948	0.559282	49.0011	51.3253	51.9453	49.1092	49.1561	54.5553
VC_RS01500	VC0312	fre	NAD(P)H-flavin reductase	CDS	-0.0422668	0.432793	0.674414	153.046	143.371	147.162	149.382	153.201	147.808
VC_RS01535	VC0315	pssA	CDP-diacylglycerol--serine O-phosphatidyltransferase	CDS	-0.1496	0.024519	0.176468	145.685	139.791	141.881	133.534	138.642	136.767
VC_RS01540	VC0317		GNAT family N-acetyltransferase	CDS	-0.203714	0.174091	0.439478	10.1078	11.6791	11.3873	10.2229	9.99355	10.8786
VC_RS01545	VC0318	murB	UDP-N-acetylmuramate dehydrogenase	CDS	0.00470783	0.939996	0.971782	123.492	121.847	122.934	105.653	107.545	104.618
VC_RS01550	VC0319	birA	bifunctional biotin--[acetyl-CoA-carboxylase] ligase/biotin operon repressor BirA	CDS	-0.0244234	0.679846	0.842422	115.856	119.118	116.102	114.311	111.552	111.871
VC_RS01555	VC0320		type I pantothenate kinase	CDS	-0.185181	0.0473598	0.2386	83.1151	83.9015	81.3584	77.1367	73.861	74.5264
VC_RS01580	VC0321	tuf	elongation factor Tu	CDS	-0.0697547	0.465234	0.697853	2160.33	1984.59	2001.4	1919.51	2137.86	2023.85
VC_RS01585	VC0322	secE	preprotein translocase subunit SecE	CDS	-0.179698	0.0333133	0.198935	531.376	490.969	491.785	511.978	489.684	473.3
VC_RS01590	VC0323	nusG	transcription termination/antitermination protein NusG	CDS	-0.1773	0.0382687	0.216252	829.832	791.94	822.936	741.285	758.191	730.435
VC_RS01595	VC0324	rplK	50S ribosomal protein L11	CDS	-0.080394	0.406977	0.654273	5925.07	5464.87	5578.7	5772.53	5631.44	5609.07
VC_RS01600	VC0325	rplA	50S ribosomal protein L1	CDS	-0.0652357	0.441451	0.680634	6297.24	6027.8	6111.14	5515.44	5588.98	5566.75
VC_RS01605	VC0326	rplJ	50S ribosomal protein L10	CDS	-0.0182669	0.818067	0.910102	8743.18	8248.25	8188.27	8163.57	8165.9	8129.77
VC_RS01610	VC0327	rplL	50S ribosomal protein L7/L12	CDS	-0.039452	0.618815	0.806375	5453.18	5201.98	5174.09	4974.17	5039.69	4925.83
VC_RS01615	VC0328	rpoB	DNA-directed RNA polymerase subunit beta	CDS	-0.13708	0.142132	0.399615	9248.18	9291.99	9616.48	9146.64	9655.14	9460.58
VC_RS01620	VC0329	rpoC	DNA-directed RNA polymerase subunit beta'	CDS	-0.0382916	0.611633	0.800223	10661	10483.7	10813.6	11025.7	11116.8	11060.8
VC_RS01625	VC0330		Rsd/AlgQ family anti-sigma factor	CDS	0.260005	0.0354781	0.206733	133.819	123.906	132.916	151.925	160.911	149.702
VC_RS01630	VC0331	nudC	NAD(+) diphosphatase	CDS	-0.0812325	0.397485	0.646993	41.5301	42.3311	42.6902	44.2178	43.7789	41.0788
VC_RS01635	VC0332	hemE	uroporphyrinogen decarboxylase	CDS	0.0551699	0.277865	0.547014	228.086	229.823	217.909	234.247	232.693	244.849
VC_RS01640	VC0333		TetR/AcrR family transcriptional regulator	CDS	0.152859	0.0670258	0.279105	72.6227	79.919	72.0063	73.7616	72.4913	77.6655
VC_RS01645	VC0334		hypothetical protein	CDS	0.0489716	0.457473	0.694264	62.6247	65.7788	68.0329	61.9735	60.8237	65.055
VC_RS01650	VC0335		murein hydrolase activator EnvC	CDS	0.206296	0.00758524	0.0958504	42.2442	40.4964	44.8222	41.3809	39.1118	39.1846
VC_RS01655	VC0336	gpmM	2,3-bisphosphoglycerate-independent phosphoglycerate mutase	CDS	0.321859	0.000488175	0.0218275	1554.85	1561.82	1549.01	1712.17	1764.7	1812.61
VC_RS01660	VC0337		DMT family transporter	CDS	-0.035459	0.640712	0.817637	45.8698	52.086	49.5225	42.7015	50.4243	51.7409
VC_RS01665	VC0338		SLC13 family permease	CDS	0.514219	0.00109075	0.0368076	18.4029	18.8834	14.5369	24.5546	24.5527	23.3808
VC_RS01670	VC0339	psd	phosphatidylserine decarboxylase	CDS	-0.0660524	0.406582	0.654226	130.688	120.773	115.763	106.093	112.313	110.897
VC_RS01675	VC0340	rsgA	small ribosomal subunit biogenesis GTPase RsgA	CDS	0.018467	0.747185	0.875996	193.367	194.651	178.078	180.393	176.485	186.127
VC_RS01680	VC0341	orn	oligoribonuclease	CDS	-0.098425	0.136175	0.391557	63.6684	69.3586	68.4205	60.6039	58.1858	62.5113
VC_RS01725	VC0342	queG	tRNA epoxyqueuosine(34) reductase QueG	CDS	-0.219279	0.0299466	0.190943	106.462	109.094	98.4151	94.2075	91.2609	93.0904
VC_RS01730	VC0343	tsaE	tRNA (adenosine(37)-N6)-threonylcarbamoyltransferase complex ATPase subunit type 1 TsaE	CDS	-0.245816	0.0186913	0.151952	39.0031	38.0801	39.6859	33.8971	39.8728	30.0379
VC_RS01735	VC0344		N-acetylmuramoyl-L-alanine amidase	CDS	0.053949	0.422728	0.667239	128.49	119.476	125.115	125.61	127.126	122.316
VC_RS01740	VC0345	mutL	DNA mismatch repair endonuclease MutL	CDS	-0.000925122	0.988908	0.997268	183.864	183.465	192.76	184.453	184.145	187.859
VC_RS01745	VC0346	miaA	tRNA (adenosine(37)-N6)-dimethylallyltransferase MiaA	CDS	-0.0101818	0.846847	0.924436	480.397	481.751	494.304	529.44	470.661	468.104
VC_RS01750	VC0347	hfq	RNA chaperone Hfq	CDS	-0.0277644	0.624342	0.809602	731.061	752.786	760.427	710.371	716.746	742.991
VC_RS01755	VC0348	hflX	GTPase HflX	CDS	-0.0472065	0.346498	0.602832	1219.15	1274.36	1260.11	1296.8	1196.89	1231.77
VC_RS01760	VC0349	hflK	FtsH protease activity modulator HflK	CDS	-0.0560474	0.199716	0.468346	1020.89	1041.23	1051.8	1001.95	978.1	1021.4
VC_RS01765	VC0350	hflC	protease modulator HflC	CDS	-0.0399475	0.449083	0.686189	798.575	772.833	822.742	727.785	742.364	740.068
VC_RS01770	VC0351		DUF2065 domain-containing protein	CDS	-0.0256962	0.834588	0.917462	9.99798	9.35222	10.612	8.85335	9.13116	9.85026
VC_RS01775	VC0352		SlyX family protein	CDS	-0.076133	0.465172	0.697853	18.4578	17.004	15.9422	14.5762	19.4798	19.5923
VC_RS01780	VC0353		hypothetical protein	CDS	-0.116702	0.2401	0.516735	159.363	171.651	177.302	171.295	159.288	155.548
VC_RS01785	VC0354	fkpA	FKBP-type peptidyl-prolyl cis-trans isomerase	CDS	-0.0994161	0.25971	0.531177	1103.07	1085.66	1100.98	1093.95	1041.21	984.755
VC_RS01790	VC0355		transcriptional regulator	CDS	0.358276	0.00189684	0.0481702	266.594	280.611	268.594	269.025	276.674	281.923
VC_RS01795	VC0356	tusD	sulfurtransferase complex subunit TusD	CDS	0.462217	0.00011896	0.00989578	100.694	104.485	106.604	105.311	108.509	116.038
VC_RS01800	VC0357	tusC	sulfurtransferase complex subunit TusC	CDS	0.416578	0.000310266	0.0167325	82.291	74.5493	71.3764	75.4247	77.7164	81.2376
VC_RS01805	VC0358	tusB	sulfurtransferase complex subunit TusB	CDS	0.332024	0.00162834	0.0455044	56.4172	57.0083	59.7953	60.3104	59.0482	61.1582
VC_RS01810	VC0359	rpsL	30S ribosomal protein S12	CDS	-0.126469	0.0965586	0.330517	5086.55	4782.7	4784.4	4627.86	4677.08	4759.03
VC_RS01815	VC0360	rpsG	30S ribosomal protein S7	CDS	-0.12052	0.125901	0.375877	4448.22	4252.66	4273.62	4101.5	4012.08	3952.28
VC_RS01820	VC0361	fusA	elongation factor G	CDS	-0.162934	0.0232543	0.171055	4972.13	4774.02	4880.83	4375.22	4448.86	4368.48
VC_RS01825	VC0362	tuf	elongation factor Tu	CDS	-0.123712	0.0839019	0.307952	6603.5	5781.1	6107.7	5716.38	5962.4	5750.93
VC_RS01830	VC0364		bacterioferritin-associated ferredoxin	CDS	0.0893446	0.290573	0.55601	79.3246	85.9599	90.9528	101.838	96.3338	85.5132
VC_RS01835	VC0365	bfr	bacterioferritin	CDS	0.0275712	0.681809	0.843162	163.978	172.188	185.394	177.165	161.064	150.785
VC_RS01840	VC0366	rpsF	30S ribosomal protein S6	CDS	-0.0972142	0.275035	0.546557	4357.42	4319.43	4199	4163.33	4135.81	4108.8
VC_RS01845	VC0367	priB	primosomal replication protein N	CDS	-0.0976075	0.265579	0.5355	3913	3656.23	3689.62	3587.86	3533.3	3451.49
VC_RS01850	VC0368	rpsR	30S ribosomal protein S18	CDS	-0.118181	0.155321	0.414618	3298.73	3108.78	3178.45	2955.21	3041.54	2955.02
VC_RS01855	VC0369	rplI	50S ribosomal protein L9	CDS	-0.127769	0.14571	0.405606	3021.09	2833.23	2950.81	2513.62	2614.2	2427.87
VC_RS01860	VC0370		YdiY family protein	CDS	-0.129568	0.209639	0.480232	23.9512	21.1208	23.0653	20.4948	24.8063	21.1618
VC_RS01865	VC0371		replicative DNA helicase	CDS	-0.0286263	0.537321	0.753276	276.153	285.936	269.903	268.193	266.123	268.447
VC_RS01870	VC0372	alr	alanine racemase	CDS	-0.00130713	0.980347	0.992276	190.511	181.361	184.571	188.317	180.899	181.039
VC_RS01875	VC0373		secondary thiamine-phosphate synthase enzyme YjbQ	CDS	0.103281	0.27456	0.545916	20.6552	21.7025	18.0743	23.2828	20.9002	21.5948
VC_RS01880	VC0374	pgi	glucose-6-phosphate isomerase	CDS	0.243083	0.00204512	0.0494283	1063.58	1046.42	1018.46	1071.35	1126.99	1132.62
VC_RS01885	VC0376		MBL fold metallo-hydrolase	CDS	0.0961807	0.344637	0.60135	20.7101	18.3017	16.4752	14.4784	17.7043	16.3991
VC_RS01890	VC0377		chemotaxis protein CheX	CDS	0.128044	0.0766196	0.297254	123.162	132.721	139.312	137.203	137.424	140.826
VC_RS01895	VC0378	zur	zinc uptake transcriptional repressor Zur	CDS	0.157406	0.0822978	0.306713	124.261	107.036	120.85	128.545	124.843	125.185
VC_RS01900	VC0379	dusA	tRNA dihydrouridine(20/20a) synthase DusA	CDS	-0.15601	0.195621	0.46525	80.4782	74.7283	82.0368	74.4953	70.4114	77.3949
VC_RS01905	VC0379a	pspG	envelope stress response protein PspG	CDS	-0.143812	0.428852	0.670951	6.70194	7.33858	7.02619	7.924	8.06586	6.5488
VC_RS01910	VC0381		TIGR04219 family outer membrane beta-barrel protein	CDS	-0.255297	0.0152838	0.138757	78.2259	81.3061	77.9665	59.1854	61.4832	69.1683
VC_RS01915	VC0382		hypothetical protein	CDS	0.0379307	0.926709	0.965581	1.04374	0.492222	0.533021	1.22284	0.913116	0.649468
VC_RS01920	VC0383		hypothetical protein	CDS	-0.228096	0.303258	0.56586	1.81282	3.66929	3.10121	2.49459	1.92769	2.05665
VC_RS01925	VC0384		assimilatory sulfite reductase (NADPH) flavoprotein subunit	CDS	0.0371414	0.783095	0.890953	80.698	73.1621	77.4334	83.0063	85.1227	86.8122
VC_RS01930	VC0385	cysI	assimilatory sulfite reductase (NADPH) hemoprotein subunit	CDS	-0.0761042	0.479369	0.708906	71.7437	75.489	79.0325	70.9246	73.7595	71.3332
VC_RS01935	VC0386		phosphoadenylyl-sulfate reductase	CDS	-0.146488	0.29426	0.559282	37.2452	33.6053	39.1044	38.2504	38.5538	33.5558
VC_RS01970	VC0389		sodium:proton antiporter	CDS	-0.0299611	0.594432	0.789744	121.898	118.894	115.859	113.773	123.271	115.551
VC_RS01975	VC0390	metH	methionine synthase	CDS	-0.0267766	0.580953	0.781673	402.995	400.4	403.691	427.358	423.229	435.306
VC_RS01980	VC0391	lysC	lysine-sensitive aspartokinase 3	CDS	0.0987523	0.262867	0.53406	247.807	244.053	261.471	249.459	260.492	276.673
VC_RS01985	VC0392		alanine--glyoxylate aminotransferase family protein	CDS	0.137261	0.10407	0.341836	99.815	91.9113	99.1904	109.077	104.501	102.399
VC_RS01990	VC0393		oligosaccharyltransferase	CDS	0.162364	0.0595242	0.261857	76.6878	83.9462	84.6535	83.9357	81.6732	81.3999
VC_RS01995	VC0394	uvrA	excinuclease ABC subunit UvrA	CDS	0.00221582	0.956091	0.980487	349.874	359.367	361.582	351.248	360.529	357.803
VC_RS02000	VC0395	galU	UTP--glucose-1-phosphate uridylyltransferase GalU	CDS	-0.265026	0.0298605	0.190919	684.202	630.089	636.33	648.398	624.724	586.09
VC_RS02005	VC0396		helix-turn-helix transcriptional regulator	CDS	-0.205508	0.304936	0.5679	6.04273	6.44363	5.52404	4.54896	6.29036	4.1133
VC_RS02010	VC0397		single-stranded DNA-binding protein	CDS	-0.131981	0.0788622	0.300706	416.235	405.636	403.061	427.602	406.59	408.569
VC_RS02015	VC0398	csrD	RNase E specificity factor CsrD	CDS	-0.0965236	0.0539157	0.250789	173.646	174.247	178.659	156.719	165.02	166.588
VC_RS02020	VC0399		MSHA biogenesis protein MshI	CDS	0.0914836	0.101397	0.338653	158.814	156.303	155.206	164.398	152.693	160.364
VC_RS02025	VC0400	pilO	type 4a pilus biogenesis protein PilO	CDS	0.00452989	0.953652	0.980254	86.6308	81.7089	83.5874	79.7291	87.3548	81.1293
VC_RS02030	VC0401		MSHA biogenesis protein MshK	CDS	0.14983	0.0657535	0.276364	70.7	67.6134	73.4116	81.6367	78.8831	78.3691
VC_RS02035	VC0402	mshL	pilus (MSHA type) biogenesis protein MshL	CDS	0.121565	0.0753744	0.294339	433.319	409.439	423.073	410.874	457.37	437.525
VC_RS02040	VC0403		AAA family ATPase	CDS	0.160848	0.0198107	0.15648	100.364	94.5066	98.4151	108.686	105.617	99.2603
VC_RS02045	VC0404		tetratricopeptide repeat protein	CDS	0.0569475	0.286542	0.553195	167.219	149.591	155.255	159.703	155.534	148.295
VC_RS02050	VC0405	tadA	GspE/PulE family protein	CDS	0.074457	0.191651	0.46094	283.844	291.261	282.695	278.367	287.074	285.116
VC_RS02055	VC0406		type II secretion system F family protein	CDS	0.0408974	0.531143	0.750651	106.462	100.279	100.596	97.7293	101.66	102.616
VC_RS02060	VC0407		MSHA biogenesis protein MshF	CDS	0.243273	0.0665718	0.277538	55.1537	52.8467	53.9321	62.805	58.7438	64.4055
VC_RS02065	VC0408		prepilin-type N-terminal cleavage/methylation domain-containing protein	CDS	0.288046	0.0330658	0.19807	127.721	122.429	115.133	144.148	148.381	144.236
VC_RS02070	VC0409		type II secretion system protein	CDS	0.144284	0.0307673	0.193078	854.552	798.339	783.299	930.825	927.016	888.201
VC_RS02075	VC0410		type II secretion system protein	CDS	0.222691	0.00311518	0.0596429	176.173	172.815	171.73	165.034	161.926	167.833
VC_RS02080	VC0411		type II secretion system protein	CDS	0.14531	0.0552544	0.254697	87.8943	91.7323	80.68	80.4139	74.0639	84.3767
VC_RS02085	VC0412		type II secretion system protein	CDS	0.0439442	0.512275	0.735611	97.0683	106.857	96.5253	85.8922	91.2609	96.9331
VC_RS02090	VC0413		hypothetical protein	CDS	-0.103171	0.22367	0.497554	32.0814	34.9925	40.0735	36.3428	28.1037	28.7389
VC_RS02095	VC0414		hypothetical protein	CDS	0.0683545	0.296595	0.560887	374.32	377.758	374.326	379.912	398.271	390.817
VC_RS02100	VC0415		rod shape-determining protein	CDS	-0.0425987	0.492692	0.719763	605.757	593.799	607.063	576.495	557.661	559.949
VC_RS02105	VC0416	mreC	rod shape-determining protein MreC	CDS	-0.0934676	0.188945	0.457589	172.712	184.046	181.13	154.714	148.432	162.854
VC_RS02110	VC0417	mreD	rod shape-determining protein MreD	CDS	-0.0442551	0.500713	0.726796	87.6196	94.5514	87.9	77.6747	80.3035	81.6706
VC_RS02115	VC0418	maf	septum formation inhibitor Maf	CDS	-0.1609	0.0142071	0.133382	132.665	124.801	126.907	123.458	129.51	117.77
VC_RS02120	VC0419	rng	ribonuclease G	CDS	0.0834873	0.217907	0.489086	206.991	195.994	211.028	218.154	221.989	223.687
VC_RS02125	VC0420		TIGR02099 family protein	CDS	0.000884679	0.98809	0.996728	188.149	194.472	197.169	189.638	190.385	187.155
VC_RS02130	VC0421		carbon-nitrogen hydrolase family protein	CDS	0.0348741	0.578673	0.7811	82.4009	87.168	89.3537	88.3379	84.1082	86.3251
VC_RS02135	VC0422	tldD	metalloprotease TldD	CDS	-0.0561492	0.255306	0.529346	228.086	230.539	228.182	223.046	228.33	234.187
VC_RS02140	VC0423	arcA	arginine deiminase	CDS	0.293154	0.0615503	0.26581	48.0123	49.2669	51.17	61.3865	54.4826	54.2847
VC_RS02145	VC0424	rraB	ribonuclease E inhibitor RraB	CDS	-0.275516	0.0562671	0.256511	88.8282	88.0182	82.9575	72.441	67.9257	75.3383
VC_RS02150	VC0425		hypothetical protein	CDS	-0.392141	0.000325481	0.0168533	64.2178	63.6309	62.1697	49.5494	46.1631	42.5943
VC_RS02155	VC0426		DUF2061 domain-containing protein	CDS	-0.0223937	0.877817	0.940197	13.5687	13.3795	11.2904	15.3589	15.6244	13.3682
VC_RS02160	VC0428		universal stress protein	CDS	0.70608	0.00132449	0.0408422	112.724	123.816	112.952	160.143	171.311	168.645
VC_RS02165	VC0429		TRAP transporter permease	CDS	-0.0302977	0.705236	0.856117	383.988	383.53	386.247	357.803	397.764	364.081
VC_RS02170	VC0430		TAXI family TRAP transporter solute-binding subunit	CDS	-0.00866335	0.868777	0.935854	1218.54	1146.52	1156.46	1244.85	1272.94	1235.4
VC_RS02175	VC0431	argR	transcriptional regulator ArgR	CDS	0.253502	0.00520226	0.0791851	124.59	118.939	116.635	141.947	144.171	146.347
VC_RS02180	VC0432	mdh	malate dehydrogenase	CDS	0.0608433	0.495148	0.721777	503.36	431.768	456.557	430.684	452.957	454.952
VC_RS02185	VC0433		amino acid permease	CDS	-0.343654	0.000179771	0.0126301	56.1425	56.6503	60.5706	45.5874	43.9818	50.3879
VC_RS02190	VC0434	ispB	octaprenyl diphosphate synthase	CDS	-0.0240063	0.682638	0.843162	220.944	222.842	221.107	212.334	193.175	207.613
VC_RS02195	VC0435	rplU	50S ribosomal protein L21	CDS	-0.22566	0.0103203	0.114291	2996.15	2823.56	2892.22	2770.17	2701.51	2608.21
VC_RS02200	VC0436	rpmA	50S ribosomal protein L27	CDS	-0.184441	0.0483018	0.241307	996.502	925.377	965.011	796.459	810.289	803.554
VC_RS02205	VC0437	cgtA	Obg family GTPase CgtA	CDS	-0.136832	0.058521	0.26036	476.277	457.587	452.923	410.385	431.752	429.19
VC_RS02210	VC0438		threonine/serine exporter ThrE family protein	CDS	0.764171	0.000828361	0.0305469	75.8088	96.1175	81.7945	90.2944	93.3408	102.454
VC_RS02215	VC0439		threonine/serine exporter family protein	CDS	0.837736	0.00042951	0.0199527	36.0916	37.1851	35.9547	37.5656	40.9381	43.5685
VC_RS02220	VC0440	folA	type 3 dihydrofolate reductase	CDS	0.688123	6.9e-06	0.00176225	49.4406	50.4751	48.2142	53.6582	56.7147	58.8851
VC_RS02225	VC0441		symmetrical bis(5'-nucleosyl)-tetraphosphatase	CDS	0.0845894	0.341959	0.598957	72.348	85.6019	77.0942	75.1312	71.8826	80.2634
VC_RS02230	VC0442	apaG	Co2+/Mg2+ efflux protein ApaG	CDS	0.0534895	0.605672	0.796503	54.2198	62.02	61.2005	66.5713	62.9543	57.099
VC_RS02235	VC0443	rsmA	16S rRNA (adenine(1518)-N(6)/adenine(1519)-N(6))-dimethyltransferase RsmA	CDS	-0.169777	0.00574751	0.0834499	291.205	301.106	279.012	267.851	259.477	258.38
VC_RS02240	VC0444	pdxA	4-hydroxythreonine-4-phosphate dehydrogenase PdxA	CDS	-0.151332	0.0236632	0.17169	313.343	300.255	298.492	262.568	276.37	275.212
VC_RS02245	VC0445	surA	peptidylprolyl isomerase SurA	CDS	-0.130591	0.0705433	0.284479	325.044	336.993	333.914	353.645	343.991	311.149
VC_RS02250	VC0446	lptD	LPS assembly protein LptD	CDS	-0.13915	0.0823318	0.306713	611.854	632.461	613.604	600.316	621.579	584.359
VC_RS02255	VC0447	djlA	co-chaperone DjlA	CDS	0.149665	0.0395216	0.218162	38.5087	41.7494	42.1087	42.3102	37.3363	42.7566
VC_RS02285	VC0449		methyl-accepting chemotaxis protein	CDS	-0.0654931	0.684296	0.843949	65.4813	59.4694	62.3635	57.6691	67.8243	59.5887
VC_RS02310	VC0450	mltC	membrane-bound lytic murein transglycosylase MltC	CDS	0.167228	0.0487233	0.24206	98.7712	97.3257	98.0274	121.208	117.691	109.327
VC_RS02315	VC0451		oxidative damage protection protein	CDS	0.00748634	0.93118	0.96775	34.8831	34.903	35.8093	42.8972	38.0972	39.0763
VC_RS02320	VC0452	mutY	A/G-specific adenine glycosylase	CDS	-0.111608	0.190231	0.459147	106.187	120.594	112.71	127.664	117.386	119.61
VC_RS02325	VC0453	trmB	tRNA (guanosine(46)-N7)-methyltransferase TrmB	CDS	-0.280343	0.0530905	0.248838	171.174	157.466	153.752	148.648	130.576	144.128
VC_RS02330	VC0454	glsB	glutaminase B	CDS	-0.0946991	0.318583	0.58086	76.4131	77.0104	76.8035	70.9246	68.5852	78.6397
VC_RS02335	VC0455	hemW	radical SAM family heme chaperone HemW	CDS	-0.107434	0.113474	0.356721	97.5627	98.1759	90.7105	81.4411	85.5286	89.0312
VC_RS02340	VC0456		XTP/dITP diphosphatase	CDS	0.0955375	0.153563	0.412384	62.8444	62.6912	57.5663	63.7344	65.4907	61.8077
VC_RS02345	VC0457		DUF4426 domain-containing protein	CDS	0.0864952	0.207348	0.477273	68.1181	71.1485	68.5175	76.941	79.4919	71.4956
VC_RS02350	VC0458		YggU family protein	CDS	0.0765219	0.264111	0.535024	39.5524	41.3019	43.417	46.37	43.931	45.6792
VC_RS02355	VC0459		YggT family protein	CDS	0.0434282	0.42622	0.669832	101.078	99.7421	99.7234	102.376	96.3845	101.533
VC_RS02360	VC0460		pyrroline-5-carboxylate reductase	CDS	0.0413981	0.510912	0.734539	116.68	117.059	119.978	121.893	118.299	121.126
VC_RS02365	VC0461		YggS family pyridoxal phosphate-dependent enzyme	CDS	0.0724229	0.313057	0.576032	90.2565	85.9151	92.7941	95.7238	100.899	97.4743
VC_RS02370	VC0462		type IV pilus twitching motility protein PilT	CDS	0.152314	0.0124354	0.125654	83.6095	81.3061	80.7769	82.3704	92.6306	87.7864
VC_RS02375	VC0463		PilT/PilU family type 4a pilus ATPase	CDS	0.185704	0.00580744	0.083763	64.4925	54.5024	53.9805	62.9517	67.1141	67.8694
VC_RS02380	VC0464		helix-turn-helix transcriptional regulator	CDS	-0.110637	0.292757	0.558502	23.9512	24.7453	26.0696	19.1741	18.5667	23.435
VC_RS02385	VC0465	tyrS	tyrosine--tRNA ligase	CDS	0.0686263	0.572577	0.77761	16.1506	12.8873	13.5194	15.7012	14.762	12.9352
VC_RS02390	VC0466	ruvX	Holliday junction resolvase RuvX	CDS	0.0437055	0.706267	0.856117	20.9298	19.5994	18.5104	17.3154	20.3422	22.7855
VC_RS02395	VC0467		YqgE/AlgH family protein	CDS	0.0651656	0.371203	0.626832	73.9411	77.9948	79.4202	81.3921	82.9921	80.967
VC_RS02400	VC0468	gshB	glutathione synthase	CDS	0.0403537	0.538516	0.753628	140.191	150.575	159.325	150.067	151.019	154.898
VC_RS02405	VC0469	rsmE	16S rRNA (uracil(1498)-N(3))-methyltransferase	CDS	0.117524	0.151876	0.41112	80.5881	85.6914	90.6136	86.6748	86.4924	82.0494
VC_RS02410	VC0470	xds	extracellular deoxyribonuclease Dns	CDS	0.17923	0.321476	0.58342	19.7762	22.9107	19.7218	23.185	22.4728	25.4375
VC_RS02415	VC0471		SprT family zinc-dependent metalloprotease	CDS	-0.22307	0.143529	0.401096	14.3927	15.9748	14.7308	14.8208	11.0589	14.2883
VC_RS02420	VC0472	metK	methionine adenosyltransferase	CDS	-0.271151	0.019817	0.15648	810.166	746.03	745.067	693.741	641.87	661.753
VC_RS02425	VC0473	tkt	transketolase	CDS	-0.0257619	0.707962	0.856505	1096.54	1031.79	1021.8	987.271	1034.05	1023.94
VC_RS02430	VC0474		LysR family transcriptional regulator	CDS	0.0800389	0.466613	0.699529	67.5138	66.0025	74.623	82.5172	83.4994	80.4257
VC_RS02435	VC0475		ligand-gated channel protein	CDS	-0.0909835	0.495147	0.721777	2551.3	2721.14	2817.74	2585.37	2622.27	2404.49
VC_RS02440	VC0476	epd	erythrose-4-phosphate dehydrogenase	CDS	0.180421	0.0865467	0.312389	368.936	387.692	376.119	385.243	395.836	415.768
VC_RS02445	VC0477		phosphoglycerate kinase	CDS	0.436802	0.000318396	0.0167486	1901.54	2021.65	1918.54	2179.69	2267.42	2323.09
VC_RS02450	VC0478	fbaA	class II fructose-bisphosphate aldolase	CDS	0.165975	0.0406143	0.221798	2574.48	2525.5	2502.58	2643.53	2796.42	2771.87
VC_RS02455	VC0480	mscS	small-conductance mechanosensitive channel MscS	CDS	0.0967487	0.103634	0.341006	498.086	475.621	480.737	451.472	482.075	465.344
VC_RS02460	VC0481		amino acid transporter	CDS	-0.17793	0.119386	0.36622	13.8434	12.2608	14.0039	13.9893	10.8052	13.6388
VC_RS02465	VC0482		LysR family transcriptional regulator ArgP	CDS	0.0525455	0.660633	0.827618	20.0509	17.5857	19.9641	20.7883	18.6174	19.8629
VC_RS02470	VC0483		oxidative stress defense protein	CDS	0.034895	0.683974	0.843937	89.6522	96.5203	96.1861	82.028	97.2976	87.191
VC_RS02475	VC0485	pykF	pyruvate kinase PykF	CDS	0.213291	0.0267222	0.181877	1634.67	1669.3	1662.59	1648.39	1619.61	1790.26
VC_RS02480	VC0486		DeoR/GlpR transcriptional regulator	CDS	0.373318	0.151914	0.41112	54.879	54.1892	60.7644	68.6257	62.8529	67.0034
VC_RS02485	VC0487	glmS	glutamine--fructose-6-phosphate transaminase (isomerizing)	CDS	0.12302	0.289323	0.55601	199.685	204.004	205.698	253.715	245.73	257.027
VC_RS02490	VC0488		TRAP transporter substrate-binding protein	CDS	0.145945	0.318604	0.58086	21.0397	21.0761	18.0743	25.5329	19.8856	24.1385
VC_RS02495	VC0489		GNAT family N-acetyltransferase	CDS	0.291088	0.144206	0.402361	5.93287	5.50394	4.65182	6.79898	4.61631	5.95345
VC_RS02500	VC0490		DUF3732 domain-containing protein	CDS	0.146686	0.0432685	0.228276	674.314	625.256	637.057	775.671	751.393	699.856
VC_RS02505	VC0491		hypothetical protein	CDS	0.16136	0.0513221	0.245427	116.899	111.824	110.917	118.077	119.872	114.793
VC_RS02510	VC0492		hypothetical protein	CDS	0.199979	0.0148765	0.136795	458.589	402.28	407.325	499.212	501.758	457.875
VC_RS02515	VC0493		MarR family transcriptional regulator	CDS	0.139225	0.0509219	0.244618	63.8882	61.3488	59.4561	70.1909	68.7881	61.8077
VC_RS02520	VC0494		inovirus Gp2 family protein	CDS	0.474735	0.011581	0.121482	4.88912	4.16151	4.07034	5.67397	4.51485	6.81941
VC_RS02525	VC0495		inovirus Gp2 family protein	CDS	0.344148	0.1347	0.388357	3.79044	4.38525	4.26417	4.79353	4.4134	3.95093
VC_RS02530	VC0496		inovirus Gp2 family protein	CDS	0.0212547	0.926484	0.965581	2.14242	3.08757	2.18054	2.98373	3.14518	2.21901
VC_RS02535	VC0497		AlpA family transcriptional regulator	CDS	-0.77939	0.12909	0.380034	0.604273	0.492222	0.581478	0.586963	1.01457	0.757712
VC_RS02540	VC0498		ribonuclease HI	CDS	0.547646	0.144007	0.402119	0.384538	1.07394	0.678391	0.586963	0.811659	0.649468
VC_RS02545	VC0499		IS3 family transposase	CDS	0.397163	0.00629259	0.0881168	9.50357	9.75495	7.75304	11.7393	10.1965	10.3374
VC_RS02550	VC0501		IS5 family transposase	CDS	0.315564	0.0499978	0.24306	6.42727	5.14596	6.05706	7.38595	7.9644	8.11835
VC_RS02555	VC0502		type II secretion system protein	CDS	0.116772	0.375862	0.630609	41.7498	47.9693	47.9719	51.8973	49.2068	54.2306
VC_RS02565	VC0503		peptidoglycan DD-metalloendopeptidase family protein	CDS	0.181741	0.157522	0.416142	36.2015	35.2162	37.9414	36.2449	40.583	40.6459
VC_RS02570	VC0504		hypothetical protein	CDS	-0.0472272	0.685822	0.845051	24.116	20.2258	20.4002	21.473	22.1684	20.0794
VC_RS02575	VC0505		hypothetical protein	CDS	0.0576037	0.626285	0.810441	22.468	20.9418	23.5498	18.6361	17.8565	23.2726
VC_RS02580	VC0506		WYL domain-containing protein	CDS	0.195696	0.115499	0.359878	44.9909	52.981	48.8441	50.0875	54.787	56.0166
VC_RS02585	VC0508		DUF2787 domain-containing protein	CDS	0.0494627	0.7265	0.868134	6.26247	7.33858	9.93358	8.46204	7.2542	8.93018
VC_RS02590	VC0509		DUF2787 domain-containing protein	CDS	-0.0540512	0.830378	0.916182	3.79044	2.5506	2.85893	3.03264	2.02915	4.05917
VC_RS02595	VC0510	radC	DNA repair protein RadC	CDS	0.373198	0.175572	0.440407	1.64802	2.37162	2.32591	2.93481	1.87696	2.11077
VC_RS02600	VC0512		methyl-accepting chemotaxis protein	CDS	-0.156967	0.694031	0.848583	0.714141	0.492222	0.484565	0.635876	0.507287	0.487101
VC_RS02605	VC0513		helix-turn-helix transcriptional regulator	CDS	-0.254296	0.449621	0.686485	0.988811	1.02919	0.726847	1.66306	0.913116	0.649468
VC_RS02610	VC0514		methyl-accepting chemotaxis protein	CDS	-0.0877941	0.65156	0.821652	4.17498	3.53505	2.66511	4.40222	3.70319	3.35558
VC_RS02615	VC0515		EAL domain-containing protein	CDS	-0.240465	0.516234	0.739515	0.714141	0.715959	0.533021	0.391308	0.456558	0.757712
VC_RS02620	VC0516		tyrosine-type recombinase/integrase	CDS	0.00303105	0.97303	0.988766	96.8485	89.1817	90.6136	107.219	99.6819	93.1445
VC_RS02630	VC0517	rpoD	RNA polymerase sigma factor RpoD	CDS	-0.231147	0.00110201	0.03684	1299.68	1256.2	1288.89	1118.95	1111.77	1111.78
VC_RS02635	VC0518	dnaG	DNA primase	CDS	-0.207466	0.0156573	0.140997	354.379	352.744	356.397	328.063	317.156	324.409
VC_RS02640	VC0519		GatB/YqeY domain-containing protein	CDS	-0.359827	0.00178384	0.0473344	2410.34	2335.19	2334.83	1884.59	1751.56	1839.89
VC_RS02645	VC0520	rpsU	30S ribosomal protein S21	CDS	-0.328017	0.00288455	0.058294	1161.36	1142.76	1107.62	875.553	804.303	863.143
VC_RS02650	VC0521	tsaD	tRNA (adenosine(37)-N6)-threonylcarbamoyltransferase complex transferase subunit TsaD	CDS	-0.00180817	0.977896	0.990917	116.515	117.775	115.084	114.653	127.43	118.365
VC_RS02655	VC0522		alpha/beta fold hydrolase	CDS	-0.0639249	0.35075	0.607277	155.243	159.48	164.8	172.518	174.913	160.581
VC_RS02660	VC0523	plsY	glycerol-3-phosphate 1-O-acyltransferase PlsY	CDS	0.0820567	0.409703	0.656883	60.2625	65.4208	65.2709	58.5984	57.8814	70.6837
VC_RS02665	VC0524	folB	bifunctional dihydroneopterin aldolase/7,8-dihydroneopterin epimerase	CDS	-0.0150781	0.860828	0.933085	36.4761	35.1268	34.0649	40.2559	37.1841	38.9681
VC_RS02670	VC0525	folK	2-amino-4-hydroxy-6-hydroxymethyldihydropteridine diphosphokinase	CDS	-0.018208	0.825166	0.914381	53.6705	59.2904	55.4342	46.3211	50.1199	50.442
VC_RS02675	VC0526		undecaprenyl-diphosphate phosphatase	CDS	-0.0463404	0.538358	0.753628	120.305	111.197	108.203	96.5553	99.1746	99.5309
VC_RS02680	VC0527	ftsB	cell division protein FtsB	CDS	-0.0688492	0.394257	0.644572	49.3307	51.8623	48.3111	49.3538	47.2791	47.7359
VC_RS02685	VC0528	ispD	2-C-methyl-D-erythritol 4-phosphate cytidylyltransferase	CDS	-0.0931602	0.174464	0.439478	92.7834	90.5688	94.054	73.0279	77.3105	79.0727
VC_RS02690	VC0529	ispF	2-C-methyl-D-erythritol 2,4-cyclodiphosphate synthase	CDS	-0.099595	0.154357	0.413627	95.3653	91.6875	93.3272	95.1858	93.493	92.2244
VC_RS02695	VC0530	truD	tRNA pseudouridine(13) synthase TruD	CDS	-0.0406325	0.534837	0.75241	193.532	181.719	186.315	179.366	170.601	181.634
VC_RS02700	VC0531	surE	5'/3'-nucleotidase SurE	CDS	-0.10498	0.0967808	0.330961	146.014	144.892	142.607	127.469	133.974	127.62
VC_RS02705	VC0532		protein-L-isoaspartate(D-aspartate) O-methyltransferase	CDS	-0.0397834	0.537422	0.753276	93.7722	93.3432	94.7324	86.2346	84.8691	89.1394
VC_RS02710	VC0533	nlpD	murein hydrolase activator NlpD	CDS	0.194355	0.149496	0.409745	209.408	203.646	220.186	283.992	273.428	269.15
VC_RS02715	VC0534	rpoS	RNA polymerase sigma factor RpoS	CDS	0.41867	0.0393178	0.218162	130.798	144.892	149.973	212.236	203.371	202.417
VC_RS02720	VC0535	mutS	DNA mismatch repair protein MutS	CDS	-0.0689691	0.56421	0.774139	203.311	189.326	191.209	196.828	201.647	199.549
VC_RS02725	VC0537	cysM	cysteine synthase CysM	CDS	-0.0112151	0.893628	0.945433	51.3083	45.0607	52.4784	50.381	52.5042	49.4137
VC_RS02730	VC0538	cysP	thiosulfate ABC transporter substrate-binding protein CysP	CDS	-0.0403374	0.699195	0.850688	79.7092	78.5318	76.5128	101.838	84.9198	88.6523
VC_RS02735	VC0539	cysT	sulfate/thiosulfate ABC transporter permease CysT	CDS	-0.0803479	0.51844	0.740405	25.764	26.401	29.8007	22.3046	23.2337	26.4117
VC_RS02740	VC0540	cysW	sulfate ABC transporter permease subunit CysW	CDS	-0.119478	0.274053	0.545754	21.7538	23.8951	24.7128	21.8154	20.0378	21.703
VC_RS02745	VC0541		sulfate/molybdate ABC transporter ATP-binding protein	CDS	0.051095	0.568735	0.776307	36.6409	41.8389	41.5757	32.8699	36.5247	35.6666
VC_RS02750	VC0542	pncC	nicotinamide-nucleotide amidase	CDS	-0.0848414	0.383097	0.637662	26.5331	24.9243	24.8097	23.9187	20.5958	23.3267
VC_RS02755	VC0543	recA	recombinase RecA	CDS	-0.100826	0.124953	0.374963	224.625	218.278	217.618	217.127	218.844	232.672
VC_RS02760	VC0544	recX	recombination regulator RecX	CDS	-0.0210994	0.92256	0.963503	11.646	8.81525	8.14069	12.473	8.87752	8.71369
VC_RS02765	VC0545	alaS	alanine--tRNA ligase	CDS	-0.138837	0.162054	0.422519	1215.96	1174.75	1189.95	1057.07	1078.59	1090.13
VC_RS02770	VC0547		aspartate kinase	CDS	0.117068	0.0716507	0.286744	494.735	484.928	482.53	488.793	492.829	502.093
VC_RS02775	VC0548	csrA	carbon storage regulator CsrA	CDS	0.146949	0.0397284	0.218628	146.619	150.441	147.598	184.698	181.457	162.908
VC_RS02820	VC0549		oxaloacetate decarboxylase subunit gamma	CDS	0.138315	0.0737745	0.291271	31.8068	30.115	30.4791	35.1199	35.6623	33.2852
VC_RS02825	VC0550	oadA	sodium-extruding oxaloacetate decarboxylase subunit alpha	CDS	0.183613	0.0231517	0.171055	210.507	188.924	197.654	215.366	224.525	224.986
VC_RS02830	VC0551		sodium ion-translocating decarboxylase subunit beta	CDS	0.0661916	0.471013	0.70262	74.875	70.8352	75.4467	77.2345	80.405	86.9745
VC_RS02835	VC0552		NADP-dependent oxidoreductase	CDS	0.144721	0.10467	0.342863	133.874	145.787	142.559	152.317	149.548	155.006
VC_RS02840	VC0553		DedA family protein	CDS	-0.0844581	0.423789	0.667858	20.9298	25.0586	27.814	24.4079	24.4005	23.4891
VC_RS02845	VC0554		insulinase family protein	CDS	-0.113259	0.285047	0.552906	302.356	351.939	354.508	335.498	328.823	322.352
VC_RS02850	VC0556		glutamate--cysteine ligase	CDS	0.0474174	0.529985	0.74931	337.899	389.929	384.938	367.243	363.167	371.874
VC_RS02855	VC0557	luxS	S-ribosylhomocysteine lyase	CDS	0.116702	0.0577627	0.258982	326.582	333.592	334.592	338.824	360.022	328.901
VC_RS02860	VC0558		HlyC/CorC family transporter	CDS	-0.0922169	0.176504	0.441815	156.287	164.805	162.62	149.48	149.497	148.403
VC_RS02865	VC0559		inner membrane protein YpjD	CDS	-0.0384151	0.726883	0.868134	67.1293	83.3645	74.8168	58.0115	60.6208	64.0808
VC_RS02870	VC0560	ffh	signal recognition particle protein	CDS	-0.10577	0.0654462	0.276364	361.41	348.404	333.429	325.764	328.773	326.628
VC_RS02875	VC0561	rpsP	30S ribosomal protein S16	CDS	-0.116481	0.127539	0.377655	2051.18	1862.25	1903.42	1854.51	1780.48	1748.91
VC_RS02880	VC0562	rimM	ribosome maturation factor RimM	CDS	-0.083159	0.233055	0.508317	4731.85	4348.2	4494.19	4143.27	4105.07	4063.77
VC_RS02885	VC0563	trmD	tRNA (guanosine(37)-N1)-methyltransferase TrmD	CDS	-0.0643797	0.38812	0.640867	5308.76	4840.42	4992.18	4707.59	4560.97	4587.08
VC_RS02890	VC0564	rplS	50S ribosomal protein L19	CDS	-0.100446	0.232492	0.507706	2621.01	2418.29	2457.81	2479.43	2365.38	2277.68
VC_RS02895	VC0565	degS	outer membrane-stress sensor serine endopeptidase DegS	CDS	-0.0220377	0.86284	0.933695	145.795	174.739	156.466	165.523	151.628	160.581
VC_RS02900	VC0566		DegQ family serine endoprotease	CDS	-0.0690792	0.605336	0.796481	295.16	360.083	366.767	341.661	327.454	300.595
VC_RS02905	VC0567		DUF1043 family protein	CDS	0.0530201	0.452571	0.689751	284.063	282.759	277.365	349.292	318.424	305.142
VC_RS02910	VC0568		cell division protein ZapE	CDS	-0.054316	0.43885	0.678926	152.222	145.027	150.7	143.806	148.737	141.855
VC_RS02915	VC0570	rplM	50S ribosomal protein L13	CDS	-0.152091	0.0834185	0.307952	4417.84	4171.04	4266.25	3842.31	3743.17	3837.43
VC_RS02920	VC0571	rpsI	30S ribosomal protein S9	CDS	-0.138184	0.114935	0.358818	3290.21	2994.41	3172.98	2555.83	2524.01	2560.85
VC_RS02925	VC0573	petA	ubiquinol-cytochrome c reductase iron-sulfur subunit	CDS	-0.167998	0.156714	0.415416	295.874	269.693	253.815	217.274	228.685	250.478
VC_RS02930	VC0574		cytochrome bc complex cytochrome b subunit	CDS	-0.102296	0.414394	0.660742	630.147	557.016	550.126	501.951	538.029	531.156
VC_RS02935	VC0575		cytochrome c1	CDS	-0.105759	0.35508	0.612402	300.214	247.409	247.855	250.633	260.035	231.968
VC_RS02940	VC0576	sspA	stringent starvation protein A	CDS	-0.259045	0.00291105	0.0584846	325.758	335.74	335.9	265.601	261.76	275.807
VC_RS02945	VC0577	sspB	ClpXP protease specificity-enhancing factor	CDS	-0.208545	0.0106612	0.116621	179.854	185.702	185.249	157.502	149.092	158.578
VC_RS02950	VC0578		BON domain-containing protein	CDS	-0.102564	0.141896	0.399442	101.298	108.647	112.71	99.8326	101.254	95.3094
VC_RS02955	VC0579		phosphoheptose isomerase	CDS	-0.133322	0.0970805	0.331352	107.671	117.731	117.458	102.474	97.602	104.402
VC_RS02960	VC0580		YraN family protein	CDS	-0.0510219	0.48134	0.710588	48.5616	54.6366	51.4608	44.1689	49.3083	45.138
VC_RS02965	VC0581		penicillin-binding protein activator	CDS	-0.0202208	0.642301	0.818785	353.61	353.863	351.842	371.645	356.521	378.586
VC_RS02970	VC0582	rsmI	16S rRNA (cytidine(1402)-2'-O)-methyltransferase	CDS	-0.0877355	0.084026	0.307952	114.812	123.056	121.287	117.49	107.849	112.466
VC_RS02975	VC0583		TetR/AcrR family transcriptional regulator	CDS	0.0232605	0.756028	0.879854	464.906	433.469	453.553	391.846	402.177	378.261
VC_RS02980	VC0585	hpt	hypoxanthine phosphoribosyltransferase	CDS	-0.176806	0.087988	0.314105	53.7803	54.9051	50.2494	54.2451	49.0039	56.0707
VC_RS02985	VC0586	can	carbonate dehydratase	CDS	-0.0964209	0.0843942	0.308278	227.207	233.671	238.115	210.573	216.967	222.389
VC_RS02990	VC0587		SulP family inorganic anion transporter	CDS	0.0627161	0.323776	0.584922	64.4925	69.5375	66.1915	60.7506	59.4033	59.2098
VC_RS02995	VC0589		ABC transporter ATP-binding protein	CDS	-0.000672225	0.995055	0.997996	55.758	57.9927	58.7777	54.5386	58.5409	53.094
VC_RS03000	VC0590		ABC transporter permease	CDS	0.0541412	0.652846	0.822264	42.2991	42.5101	43.1747	41.0385	40.8873	44.9756
VC_RS03005	VC0591	panC	pantoate--beta-alanine ligase	CDS	-0.104533	0.100674	0.337499	274.395	251.928	265.445	243.443	256.028	254.212
VC_RS03010	VC0592	panB	3-methyl-2-oxobutanoate hydroxymethyltransferase	CDS	-0.0839582	0.247145	0.523632	267.858	264.547	264.185	262.03	260.948	257.243
VC_RS03015	VC0593	folK	2-amino-4-hydroxy-6-hydroxymethyldihydropteridine diphosphokinase	CDS	-0.0538915	0.595123	0.790075	90.2015	89.3159	89.1115	118.664	105.617	95.0929
VC_RS03020	VC0594	pcnB	polynucleotide adenylyltransferase PcnB	CDS	-0.0601541	0.382603	0.637137	235.557	231.21	232.155	216.491	212.858	220.061
VC_RS03025	VC0595	gluQRS	tRNA glutamyl-Q(34) synthetase GluQRS	CDS	-0.111191	0.229801	0.505534	71.3043	74.4598	74.3807	74.5932	71.9333	75.2841
VC_RS03030	VC0596	dksA	RNA polymerase-binding protein DksA	CDS	-0.110504	0.28624	0.553195	513.193	487.613	492.802	491.875	493.844	474.166
VC_RS03035	VC0597	sfsA	DNA/RNA nuclease SfsA	CDS	-0.0312223	0.753889	0.878964	53.2859	54.2787	52.7206	64.9572	63.2587	60.5087
VC_RS03040	VC0600		alpha/beta fold hydrolase	CDS	0.0647105	0.578233	0.7811	16.8647	16.1986	17.9289	16.435	17.9072	16.6155
VC_RS03045	VC0601	hrpB	ATP-dependent helicase HrpB	CDS	0.0191947	0.797121	0.898291	118.822	129.052	123.903	113.088	124.235	124.968
VC_RS03050	VC0602	mrcB	penicillin-binding protein 1B	CDS	-0.056548	0.337037	0.595349	153.101	140.91	149.44	140.871	145.845	140.177
VC_RS03055	VC0603		patatin-like phospholipase family protein	CDS	0.11606	0.101358	0.338653	182.82	195.054	196.103	184.355	189.269	187.859
VC_RS03060	VC0604	acnB	bifunctional aconitate hydratase 2/2-methylisocitrate dehydratase	CDS	0.0811453	0.368452	0.625809	1239.75	1053.27	1076.9	1165.46	1252.59	1203.95
VC_RS03065	VC0605		YacL family protein	CDS	-0.174709	0.199398	0.468316	18.0733	17.6752	15.5061	15.7502	18.3638	15.1542
VC_RS03070	VC0606	glnK	P-II family nitrogen regulator	CDS	-0.753441	0.0163942	0.145063	10.2726	13.29	8.72216	8.21748	10.7038	8.65957
VC_RS03075	VC0607		ammonium transporter	CDS	-0.712888	0.0134441	0.130917	21.4242	24.2979	20.7394	21.1307	17.5014	16.3991
VC_RS03080	VC0608		Fe(3+) ABC transporter substrate-binding protein	CDS	-0.0611285	0.422877	0.667239	1372.36	1367.21	1370.16	1275.23	1272.02	1245.79
VC_RS03085	VC0609		iron ABC transporter permease	CDS	-0.187438	0.0111814	0.119035	277.361	278.329	275.233	227.008	236.7	249.125
VC_RS03090	VC0610		ABC transporter ATP-binding protein	CDS	-0.0611462	0.36917	0.625865	161.561	154.513	164.316	157.502	157.157	161.284
VC_RS03095	VC0611		phosphoglucomutase/phosphomannomutase family protein	CDS	0.108768	0.248578	0.523653	31.0377	25.0586	27.3294	28.9079	30.1836	29.0637
VC_RS03100	VC0612		N,N'-diacetylchitobiose phosphorylase	CDS	0.0437805	0.569046	0.776307	56.6918	53.7417	60.4252	56.4462	65.5922	57.099
VC_RS03105	VC0613		beta-N-acetylhexosaminidase	CDS	0.222159	0.127172	0.377435	12.3601	13.0663	14.2947	14.6252	17.1463	13.9636
VC_RS03110	VC0614		glucosamine kinase GspK	CDS	0.0164794	0.930125	0.967449	3.57071	4.3405	5.03947	4.89135	5.98599	6.27819
VC_RS03115	VC0615		glycoside hydrolase family 9 protein	CDS	0.156746	0.179504	0.445584	10.9868	13.1558	10.9027	13.2556	11.6676	13.3141
VC_RS03120	VC0616		ABC transporter ATP-binding protein	CDS	-0.119576	0.572827	0.77761	5.32859	5.90666	5.96015	4.98918	7.20347	3.40971
VC_RS03125	VC0617		ABC transporter ATP-binding protein	CDS	0.23249	0.166546	0.428586	4.50458	4.16151	4.99102	6.5055	4.86995	5.84521
VC_RS03130	VC0618		ABC transporter permease	CDS	-0.137369	0.581064	0.781673	3.57071	2.77434	4.1188	2.39676	2.94226	3.89681
VC_RS03135	VC0619		ABC transporter permease	CDS	-0.0878249	0.650385	0.821511	5.6582	3.4903	4.07034	5.52723	3.90611	4.22154
VC_RS03140	VC0620		ABC transporter substrate-binding protein	CDS	0.016437	0.83279	0.917256	42.1343	38.9303	40.025	40.4515	43.2208	39.1846
VC_RS03145	VC0622	chiS	two-component system sensor histidine kinase ChiS	CDS	0.00817981	0.899864	0.950063	135.357	127.933	126.326	125.121	135.192	132.167
VC_RS03150	VC0623	rsmC	16S rRNA (guanine(1207)-N(2))-methyltransferase RsmC	CDS	-0.0682094	0.367772	0.625247	91.7397	93.03	98.2697	86.9194	89.5869	93.1445
VC_RS03155	VC0624		AI-2E family transporter	CDS	0.168531	0.0696686	0.283187	64.053	67.1212	72.3455	74.8866	71.7811	70.7379
VC_RS03165	VC0626	hemL	glutamate-1-semialdehyde 2,1-aminomutase	CDS	-0.191134	0.125422	0.375111	398.601	375.7	372.291	389.645	364.993	389.356
VC_RS03170	VC0627	erpA	iron-sulfur cluster insertion protein ErpA	CDS	-0.0740266	0.347361	0.603453	119.207	123.503	115.52	103.697	104.805	99.6392
VC_RS03175	VC0628	vexE	multidrug efflux RND transporter periplasmic adaptor subunit VexE	CDS	-0.142149	0.110451	0.353163	103.001	115.583	118.525	98.7565	106.987	101.533
VC_RS03180	VC0629	vexF	multidrug efflux RND transporter permease subunit VexF	CDS	-0.144023	0.0783393	0.300136	218.143	224.722	216.988	199.714	198.856	195.003
VC_RS03185	VC0630		peptidoglycan DD-metalloendopeptidase family protein	CDS	-0.082309	0.335963	0.594019	68.4477	70.2088	70.0196	72.441	60.0628	64.1891
VC_RS03190	VC0631		tyrosine--tRNA ligase	CDS	-0.154699	0.164448	0.42684	544.45	519.652	523.524	509.875	503.584	513.242
VC_RS03195	VC0632	dacB	serine-type D-Ala-D-Ala carboxypeptidase	CDS	-0.11869	0.110795	0.353222	100.859	95.9833	97.3491	88.5824	90.1956	85.9462
VC_RS03200	VC0633	ompU	porin OmpU	CDS	0.0219073	0.674022	0.838309	33453.9	31272.4	31761.3	31579.8	33468.7	32521.3
VC_RS03205	VC0634	greA	transcription elongation factor GreA	CDS	-0.118224	0.158886	0.418202	163.648	175.634	163.928	169.975	170.804	171.135
VC_RS03210	VC0635	yhbY	ribosome assembly RNA-binding protein YhbY	CDS	-0.288904	0.00294303	0.0584846	120.745	115.135	115.569	122.577	115.712	109.977
VC_RS03215	VC0636	rlmE	23S rRNA (uridine(2552)-2'-O)-methyltransferase RlmE	CDS	0.0549435	0.461599	0.696978	198.531	207.539	213.354	213.85	204.995	201.335
VC_RS03220	VC0637	ftsH	ATP-dependent zinc metalloprotease FtsH	CDS	0.0966573	0.0827822	0.30717	1382.74	1367.3	1401.07	1369.14	1365.46	1380.71
VC_RS03225	VC0638	folP	dihydropteroate synthase	CDS	-0.0349489	0.568011	0.776307	110.362	107.931	108.979	111.229	109.168	107.541
VC_RS03230	VC0639	glmM	phosphoglucosamine mutase	CDS	-0.102229	0.213428	0.484412	553.569	540.37	536.074	539.223	550.863	524.337
VC_RS03235	VC0640	secG	preprotein translocase subunit SecG	CDS	-0.0599596	0.41252	0.659589	630.752	610.087	609.437	539.565	478.473	523.471
VC_RS03250	VC0641	rimP	ribosome maturation factor RimP	CDS	-0.251131	0.0419462	0.225166	380.582	361.873	374.617	346.112	326.946	321.378
VC_RS03255	VC0642	nusA	transcription termination/antitermination protein NusA	CDS	-0.197597	0.0497892	0.24306	1550.73	1459.93	1528.46	1407.44	1440.69	1396.14
VC_RS03260	VC0643	infB	translation initiation factor IF-2	CDS	-0.10925	0.114958	0.358818	4127.63	4071.17	4130.62	3978.97	4027.71	3843.82
VC_RS03265	VC0644	rbfA	30S ribosome-binding factor RbfA	CDS	-0.228064	0.0140949	0.13338	230.942	237.251	235.741	206.855	209.002	213.08
VC_RS03270	VC0645	truB	tRNA pseudouridine(55) synthase TruB	CDS	-0.205828	0.0100965	0.113569	435.242	423.49	447.932	366.167	369.001	383.186
VC_RS03275	VC0646	rpsO	30S ribosomal protein S15	CDS	-0.141252	0.181022	0.447488	1376.64	1277.32	1349.42	1279.87	1230.32	1190.47
VC_RS03280	VC0647	pnp	polyribonucleotide nucleotidyltransferase	CDS	-0.123532	0.0134203	0.130917	3879.44	3889.94	3889.84	3691.6	3663.93	3604.11
VC_RS03285	VC0648	nlpI	lipoprotein NlpI	CDS	-0.0924707	0.152931	0.411398	152.442	156.213	157.726	153.491	147.418	152.408
VC_RS03290	VC0649		MarR family transcriptional regulator	CDS	-0.162826	0.286551	0.553195	15.9308	12.9768	13.5194	12.5219	22.8786	16.0743
VC_RS03295	VC0650	vcrM	sodium-coupled multidrug efflux MATE transporter VcrM	CDS	0.0834446	0.403415	0.651658	41.2005	41.8836	39.9281	37.7123	50.6272	38.6433
VC_RS03300	VC0651		U32 family peptidase	CDS	1.31305	4.72e-06	0.00141049	44.8261	62.1095	54.7074	65.8866	68.991	80.101
VC_RS03305	VC0652		U32 family peptidase	CDS	1.4032	1.84e-06	0.000732489	58.0102	74.0123	66.5792	92.3488	108.154	110.085
VC_RS03310	VC0653		bifunctional diguanylate cyclase/phosphodiesterase	CDS	0.269667	0.00296271	0.0585503	238.468	237.967	241.507	250.291	248.621	280.732
VC_RS03315	VC0654		SCP2 domain-containing protein	CDS	0.757416	0.00181825	0.0473344	91.52	106.812	96.7676	139.208	158.274	157.875
VC_RS03320	VC0655		N-acetyltransferase	CDS	0.856389	8.07e-05	0.00801962	56.1974	68.5531	59.8922	74.0551	74.419	77.6114
VC_RS03325	VC0656		DNA polymerase III subunit psi	CDS	0.686804	2.32e-05	0.00346321	35.8719	38.5723	38.0383	46.6146	41.3946	45.6251
VC_RS03330	VC0657	rimI	ribosomal protein S18-alanine N-acetyltransferase	CDS	0.572675	1.36e-05	0.00285883	25.7091	25.5508	25.8758	24.8481	28.0022	25.9787
VC_RS03335	VC0658		EAL domain-containing protein	CDS	0.470578	0.000349748	0.0173757	23.8963	26.759	25.2943	27.4894	28.1037	32.2028
VC_RS03340	VC0659	prfC	peptide chain release factor 3	CDS	-0.260356	0.168564	0.432226	514.017	513.253	485.485	439.831	460.819	428.486
VC_RS03345	VC0660	srmB	ATP-dependent RNA helicase SrmB	CDS	-0.259793	0.0863611	0.312034	217.154	201.722	196.976	182.154	177.855	185.694
VC_RS03350	VC0661		tRNA1(Val) (adenine(37)-N6)-methyltransferase	CDS	0.0904029	0.40905	0.656425	15.8759	15.1694	16.0391	15.5056	15.4723	16.4532
VC_RS03355	VC0662	brnQ	branched-chain amino acid transport system II carrier protein	CDS	-0.276744	0.00236802	0.0529416	237.754	248.885	236.419	217.47	210.828	225.852
VC_RS03360	VC0663	prfB	peptide chain release factor 2	CDS	-0.274372	0.0200293	0.157254	669.15	640.426	656.246	584.566	599.157	580.732
VC_RS03365	VC0664	lysS	lysine--tRNA ligase	CDS	-0.137396	0.17489	0.439501	1010.73	962.876	955.562	876.531	905.355	853.455
VC_RS03370	VC0665		sigma-54-dependent Fis family transcriptional regulator	CDS	-0.0207933	0.788149	0.893255	397.447	396.507	391.819	388.129	381.581	380.913
VC_RS03375	VC0666		hypothetical protein	CDS	0.0562766	0.61914	0.806505	17.9634	19.5994	24.4221	18.5871	21.8133	21.9737
VC_RS03380	VC0667		NADP(H)-dependent aldo-keto reductase	CDS	0.190981	0.0128412	0.128304	207.101	219.084	220.041	227.35	248.52	238.95
VC_RS03385	VC0668	mutH	DNA mismatch repair endonuclease MutH	CDS	-0.12051	0.309603	0.572325	29.8291	24.3426	23.4045	26.5601	23.741	23.8138
VC_RS03390	VC0671	rppH	RNA pyrophosphohydrolase	CDS	0.171819	0.0039652	0.0678637	176.832	165.431	175.849	174.279	165.781	175.086
VC_RS03395	VC0672	ptsP	phosphoenolpyruvate--protein phosphotransferase	CDS	0.105507	0.0744178	0.292715	264.782	273.586	263.845	287.416	259.68	274.671
VC_RS03400	VC0673		sulfite exporter TauE/SafE family protein	CDS	-0.119189	0.116551	0.362525	85.5322	100.145	100.547	81.3432	82.5356	81.0752
VC_RS03405	VC0674	lgt	prolipoprotein diacylglyceryl transferase	CDS	-0.175376	0.00197026	0.0494283	127.996	134.958	137.859	122.577	126.67	123.994
VC_RS03410	VC0675		thymidylate synthase	CDS	-0.187361	0.000616417	0.0244991	171.174	177.647	176.139	164.643	164.665	158.687
VC_RS03415	VC0676		Na/Pi cotransporter family protein	CDS	-0.0343119	0.84667	0.924436	7.25128	8.72575	8.5768	6.94572	5.63088	6.65704
VC_RS03420	VC0677	nhaR	transcriptional activator NhaR	CDS	0.158876	0.0885283	0.31509	63.9431	63.6756	70.3103	69.9953	67.0633	80.6422
VC_RS03425	VC0678		winged helix-turn-helix transcriptional regulator	CDS	0.177865	0.0265744	0.181877	76.0286	74.1018	78.9356	82.9574	90.2463	78.0444
VC_RS03430	VC0679	rpsT	30S ribosomal protein S20	CDS	-0.217121	0.0012116	0.0389103	1514.75	1544.59	1488.53	1458.65	1478.69	1424.12
VC_RS03435	VC0680	murJ	murein biosynthesis integral membrane protein MurJ	CDS	-0.116361	0.0210038	0.162124	108.824	111.421	112.564	96.4086	91.8697	95.3094
VC_RS03440	VC0681	ribF	bifunctional riboflavin kinase/FAD synthetase	CDS	-0.0862178	0.106984	0.348209	340.59	349.836	321.751	290.84	276.522	297.24
VC_RS03445	VC0682	ileS	isoleucine--tRNA ligase	CDS	-0.0887062	0.251155	0.526354	1778.1	1664.16	1695.1	1555.74	1605.61	1557.15
VC_RS03450	VC0683	lspA	signal peptidase II	CDS	-0.0410917	0.681207	0.843011	190.895	207.718	196.588	155.985	180.848	183.529
VC_RS03455	VC0684	fkpB	FKBP-type peptidyl-prolyl cis-trans isomerase	CDS	-0.0943358	0.142536	0.400196	74.6003	75.7574	77.0942	70.4844	71.0709	71.225
VC_RS03460	VC0685	ispH	4-hydroxy-3-methylbut-2-enyl diphosphate reductase	CDS	-0.0716278	0.439136	0.678926	154.2	159.748	156.902	138.67	138.185	140.069
VC_RS03465	VC0687		carbon starvation protein A	CDS	0.479269	0.0769362	0.298159	84.9279	94.4619	90.4198	116.903	136.409	121.342
VC_RS03470	VC0688		DUF2799 domain-containing protein	CDS	0.0918049	0.488476	0.716499	15.3266	21.1655	20.9332	24.2122	21.9655	22.2984
VC_RS03475	VC0689		sodium:proton antiporter	CDS	0.197681	0.0447602	0.23279	71.1395	82.0668	74.7199	75.7182	80.6586	79.6139
VC_RS03480	VC0690	murQ	N-acetylmuramic acid 6-phosphate etherase	CDS	0.175984	0.0296916	0.190783	44.0021	43.1813	43.0293	44.12	44.1847	48.6018
VC_RS03485	VC0691		anhydro-N-acetylmuramic acid kinase	CDS	0.0962667	0.174314	0.439478	71.3592	70.2088	66.4338	74.7399	71.2738	76.4748
VC_RS03490	VC0692	nagZ	beta-N-acetylhexosaminidase	CDS	-0.0263463	0.758846	0.881582	114.043	111.197	105.054	109.958	108.407	111.005
VC_RS03495	VC0693	yehT	two-component system response regulator BtsR	CDS	0.00835586	0.925252	0.964906	33.8942	30.294	30.2368	29.3481	31.6547	24.1927
VC_RS03500	VC0694		sensor histidine kinase	CDS	0.0151795	0.833002	0.917256	54.2747	52.5335	48.9895	49.9407	52.7578	54.7718
VC_RS03505	VC0695		3-deoxy-7-phosphoheptulonate synthase	CDS	0.112463	0.179329	0.445459	848.235	915.22	893.344	874.623	852.09	912.556
VC_RS03510	VC0696	tyrA	bifunctional chorismate mutase/prephenate dehydrogenase	CDS	0.155842	0.0519681	0.247194	737.708	778.829	775.691	806.095	790.404	834.728
VC_RS03515	VC0697		PilZ domain-containing protein	CDS	0.0351558	0.697912	0.850448	46.8587	46.9848	48.0688	40.158	43.6267	48.4936
VC_RS03520	VC0698	ettA	energy-dependent translational throttle protein EttA	CDS	-0.103676	0.26934	0.540948	692.058	676.045	666.373	619.099	676.467	633.339
VC_RS03525	VC0700	sltY	murein transglycosylase	CDS	0.0388929	0.577474	0.7811	100.584	98.0417	100.789	100.224	101.762	97.6908
VC_RS03530	VC0701	trpR	trp operon repressor	CDS	-0.03483	0.611218	0.800145	64.7671	61.2593	61.6851	61.3865	64.0196	56.2872
VC_RS03535	VC0702	yjjX	inosine/xanthosine triphosphatase	CDS	-0.0116876	0.873143	0.938471	115.251	119.431	112.661	118.713	112.212	110.842
VC_RS03540	VC0703		GGDEF and EAL domain-containing protein	CDS	-0.019487	0.823411	0.913284	233.854	249.333	244.657	231.214	245.73	226.448
VC_RS03545	VC0704		extracellular solute-binding protein	CDS	-0.143176	0.104275	0.342193	118.547	113.927	119.348	106.925	109.32	102.508
VC_RS03550	VC0705	pheA	prephenate dehydratase	CDS	0.20253	0.00417128	0.0700502	141.675	152.499	150.651	159.605	160.759	159.174
VC_RS03555	VC0706	raiA	ribosome-associated translation inhibitor RaiA	CDS	0.585447	0.0176962	0.147805	642.672	577.779	597.323	1566.02	1532.51	1191.39
VC_RS03560	VC0708		outer membrane protein assembly factor BamD	CDS	-0.0715844	0.399231	0.647055	160.847	184.002	184.038	161.659	158.02	156.035
VC_RS03565	VC0709	rluD	23S rRNA pseudouridine(1911/1915/1917) synthase RluD	CDS	-0.101877	0.0281898	0.186386	363.773	350.686	360.371	319.846	328.773	340.971
VC_RS03570	VC0710	pgeF	peptidoglycan editing factor PgeF	CDS	-0.0540933	0.33397	0.592304	161.066	168.027	164.219	151.877	142.801	151.326
VC_RS03575	VC0711	clpB	ATP-dependent chaperone ClpB	CDS	0.159332	0.156783	0.415416	225.229	226.646	235.644	254.448	240.961	237.759
VC_RS03605	VC0714		DUF1904 domain-containing protein	CDS	0.0470128	0.708706	0.856722	37.3551	42.5548	38.3291	48.3266	44.4383	43.8391
VC_RS03610	VC0715	nfsA	oxygen-insensitive NADPH nitroreductase	CDS	0.0419631	0.612124	0.800487	119.921	118.089	118.137	113.088	116.219	126.971
VC_RS03615	VC0716		YfhL family 4Fe-4S dicluster ferredoxin	CDS	-0.17528	0.10329	0.340838	23.292	24.1636	24.3736	22.5491	24.6541	24.4633
VC_RS03620	VC0717	yegQ	tRNA 5-hydroxyuridine modification protein YegQ	CDS	-0.236034	0.187078	0.456444	254.894	231.255	232.64	207.247	207.988	217.301
VC_RS03625	VC0718	rdgC	recombination-associated protein RdgC	CDS	-0.149817	0.282863	0.551992	150.08	142.431	138.246	146.252	140.366	135.685
VC_RS03630	VC0719	phoB	phosphate regulon transcriptional regulator PhoB	CDS	-0.0134909	0.90602	0.953466	26.5331	26.1325	25.4881	26.6579	24.3498	26.1411
VC_RS03635	VC0720	phoR	phosphate regulon sensor histidine kinase PhoR	CDS	0.0407985	0.587363	0.785714	42.6287	38.8408	40.8973	38.0058	35.3579	33.7723
VC_RS03640	VC0721		phosphate ABC transporter substrate-binding protein	CDS	-0.125974	0.259559	0.531177	20.6552	25.4613	26.748	19.2719	20.3929	23.8679
VC_RS03645	VC0722	ppx	exopolyphosphatase	CDS	0.0769319	0.211492	0.482261	81.1374	78.3528	76.852	73.7616	74.7741	79.8304
VC_RS03650	VC0723	ppk1	polyphosphate kinase 1	CDS	0.138737	0.0106138	0.116459	100.309	90.2109	90.2744	101.349	100.341	100.722
VC_RS03655	VC0724		ABC transporter permease subunit	CDS	0.106235	0.29555	0.56038	46.0896	46.6268	49.0864	51.4081	51.0838	46.3828
VC_RS03660	VC0725	pstA	phosphate ABC transporter permease PstA	CDS	0.11209	0.155969	0.415186	41.2554	43.2708	39.0075	36.3428	37.9958	40.9706
VC_RS03665	VC0726	pstB	phosphate ABC transporter ATP-binding protein	CDS	-5.88e-05	0.999417	0.999696	54.6593	52.1755	50.2978	50.0875	48.8517	52.228
VC_RS03670	VC0727	phoU	phosphate signaling complex protein PhoU	CDS	0.174698	0.0271827	0.182897	39.7172	42.1969	41.8664	37.37	40.6844	45.2462
VC_RS03675	VC0728	ppk2	polyphosphate kinase 2	CDS	0.308769	0.000198297	0.0131353	34.3886	34.5003	33.7742	39.033	39.0104	36.6408
VC_RS03680	VC0730		copper homeostasis protein CutC	CDS	-0.0818732	0.47849	0.708373	29.1699	25.685	22.9684	29.2992	25.06	22.8396
VC_RS03685	VC0731		peroxiredoxin C	CDS	-0.148383	0.0491294	0.242827	1141.69	1156.23	1148.42	1108.53	1180.81	1067.94
VC_RS03690	VC0732		hydrogen peroxide-inducible genes activator	CDS	0.116754	0.129745	0.380813	71.9635	70.88	73.46	71.267	71.3245	78.0985
VC_RS03695	VC0734		malate synthase A	CDS	0.66885	0.0109363	0.117475	20.2157	29.5781	25.8273	28.2231	29.169	32.7981
VC_RS03700	VC0736	aceA	isocitrate lyase	CDS	0.471665	0.0137504	0.131511	26.9726	24.9691	23.2591	31.4514	28.2559	31.8239
VC_RS03705	VC0737		CBS domain-containing protein	CDS	0.350288	0.00590495	0.0848274	15.1068	16.5118	15.603	20.2013	21.2046	23.2185
VC_RS03710	VC0739	queA	tRNA preQ1(34) S-adenosylmethionine ribosyltransferase-isomerase QueA	CDS	-0.211278	0.0758526	0.295883	207.54	197.784	206.618	173.447	181.051	190.511
VC_RS03715	VC0741	tgt	tRNA guanosine(34) transglycosylase Tgt	CDS	-0.0999253	0.113968	0.357599	477.98	441.613	456.508	439.537	475.582	442.72
VC_RS03720	VC0742	yajC	preprotein translocase subunit YajC	CDS	-0.153809	0.0384113	0.216373	244.401	224.811	239.133	237.426	215.597	214.487
VC_RS03725	VC0743	secD	protein translocase subunit SecD	CDS	-0.177973	0.068066	0.280098	913.002	900.006	895.233	766.329	787.36	796.356
VC_RS03730	VC0744	secF	protein translocase subunit SecF	CDS	-0.161929	0.117996	0.364797	521.543	498.666	499.925	459.2	479.082	470.81
VC_RS03735	VC0745	suhB	inositol-1-monophosphatase	CDS	-0.383155	0.0691691	0.28244	417.059	415.256	395.55	343.96	334.657	333.718
VC_RS03740	VC0746	trmJ	tRNA (cytosine(32)/uridine(32)-2'-O)-methyltransferase TrmJ	CDS	-0.119456	0.13188	0.383525	171.724	166.595	162.329	143.317	140.214	141.151
VC_RS03745	VC0747	iscR	Fe-S cluster assembly transcriptional regulator IscR	CDS	-0.454296	0.0246236	0.17651	134.643	150.665	143.14	117.49	108.204	112.196
VC_RS03750	VC0748		IscS subfamily cysteine desulfurase	CDS	-0.343039	0.0339207	0.201552	462.983	495.22	479.331	400.357	396.293	399.91
VC_RS03755	VC0749	iscU	Fe-S cluster assembly scaffold IscU	CDS	-0.254811	0.115105	0.358963	206.936	211.7	209.332	200.839	195.103	195.706
VC_RS03760	VC0750	iscA	iron-sulfur cluster assembly protein IscA	CDS	-0.198862	0.201427	0.469384	145.245	136.569	146.339	142.387	136.765	121.505
VC_RS03765	VC0751	hscB	co-chaperone HscB	CDS	-0.283311	0.0422792	0.225359	96.7387	102.024	104.181	111.327	96.2323	90.3301
VC_RS03770	VC0752	hscA	Fe-S protein assembly chaperone HscA	CDS	-0.249988	0.0328493	0.19807	383.878	385.141	380.48	354.672	358.601	340.754
VC_RS03775	VC0753	fdx	ISC system 2Fe-2S type ferredoxin	CDS	-0.247906	0.0314152	0.193838	70.3154	63.7651	69.5835	63.4898	64.324	56.3954
VC_RS03780	VC0754	iscX	Fe-S cluster assembly protein IscX	CDS	-0.340375	0.0120119	0.123646	24.8301	25.685	28.8801	20.8861	22.067	20.9453
VC_RS03785	VC0755	pepB	aminopeptidase PepB	CDS	-0.00476031	0.95455	0.980254	692.497	656.266	648.541	630.691	652.777	660.779
VC_RS03790	VC0756	ndk	nucleoside-diphosphate kinase	CDS	0.106137	0.164811	0.42689	196.499	185.21	182.584	217.372	222.598	213.729
VC_RS03795	VC0757		bifunctional tRNA (adenosine(37)-C2)-methyltransferase TrmG/ribosomal RNA large subunit methyltransferase RlmN	CDS	-0.31846	0.0482259	0.241264	172.383	162.12	156.708	142.73	127.988	139.365
VC_RS03800	VC0758	rodZ	cytoskeleton protein RodZ	CDS	-0.120091	0.0396027	0.218273	213.199	221.992	214.565	217.519	220.264	226.394
VC_RS03805	VC0759	ispG	flavodoxin-dependent (E)-4-hydroxy-3-methylbut-2-enyl-diphosphate synthase	CDS	-0.108627	0.0650987	0.275898	421.343	410.692	435.672	380.841	373.059	370.413
VC_RS03810	VC0760	hisS	histidine--tRNA ligase	CDS	-0.0783044	0.189665	0.458091	460.456	474.323	477.054	418.798	446.26	431.517
VC_RS03815	VC0761		YfgM family protein	CDS	-0.0702807	0.255185	0.529346	432.879	436.332	429.954	462.673	418.968	421.938
VC_RS03820	VC0762	bamB	outer membrane protein assembly factor BamB	CDS	-0.108129	0.0574353	0.258723	467.872	481.035	490.622	432.543	422.113	432.87
VC_RS03825	VC0763	der	ribosome biogenesis GTPase Der	CDS	-0.226929	0.00932607	0.109375	586.09	568.248	581.623	541.326	508.961	538.896
VC_RS03830	VC0764		alanyl-tRNA editing protein	CDS	0.218061	0.13104	0.382326	76.7427	71.1037	78.7902	88.827	85.9344	83.186
VC_RS03835	VC0765		zinc ribbon domain-containing protein	CDS	0.793939	0.000931008	0.0329724	17.4141	18.3912	18.4135	22.1089	27.6979	25.8163
VC_RS03840	VC0766	xseA	exodeoxyribonuclease VII large subunit	CDS	-0.0379323	0.56056	0.772092	137.61	145.519	142.995	130.355	128.445	133.303
VC_RS03845	VC0767	guaB	IMP dehydrogenase	CDS	-0.221359	0.236972	0.513104	903.608	836.822	859.909	753.758	769.047	745.968
VC_RS03850	VC0768	guaA	glutamine-hydrolyzing GMP synthase	CDS	-0.25248	0.17158	0.435896	1387.52	1326.67	1315.21	1183.07	1232.4	1170.12
VC_RS03855	VC0769		chitinase	CDS	-0.0633338	0.557763	0.76916	17.469	18.3912	17.4443	17.0219	16.3854	19.4299
VC_RS03860	VC0770		hypothetical protein	CDS	-0.313652	0.0275976	0.182897	202.047	204.451	204.244	190.176	192.718	185.64
VC_RS03865	VC0771	vibB	vibriobactin biosynthesis bifunctional isochorismatase/aryl carrier protein VibB	CDS	0.175548	0.269608	0.541182	648.88	678.55	763.965	728.029	790.252	697.041
VC_RS03870	VC0772		(2,3-dihydroxybenzoyl)adenylate synthase	CDS	0.173685	0.243462	0.519608	411.071	445.327	453.698	502.782	520.679	450.731
VC_RS03875	VC0773		isochorismate synthase MenF	CDS	0.184071	0.196904	0.466431	388.768	426.399	440.76	471.135	492.677	449.215
VC_RS03880	VC0774		2,3-dihydro-2,3-dihydroxybenzoate dehydrogenase	CDS	0.198482	0.126774	0.376636	229.349	242.889	282.695	264.427	274.797	262.98
VC_RS03885	VC0775	vibH	norspermidine-2,3-dihydroxybenzoate synthase VibH	CDS	0.151684	0.222906	0.496782	247.532	277.837	281.241	263.84	262.217	273.588
VC_RS03890	VC0776	fepB	Fe2+-enterobactin ABC transporter substrate-binding protein	CDS	0.00705865	0.945057	0.975078	112.67	124.801	124.291	115.289	112.364	125.726
VC_RS03895	VC0777		iron ABC transporter permease	CDS	-0.0133758	0.892806	0.944843	74.3806	81.1719	86.3494	74.691	77.7671	76.2583
VC_RS03900	VC0778		Fe(3+)-siderophore ABC transporter permease	CDS	0.0249091	0.828587	0.915618	79.4345	92.4035	90.6621	73.566	83.4487	79.0727
VC_RS03905	VC0779		ABC transporter ATP-binding protein	CDS	0.0307388	0.763312	0.884186	68.228	80.9481	84.5565	75.7182	74.8248	80.967
VC_RS03910	VC0780		4'-phosphopantetheinyl transferase superfamily protein	CDS	-0.12427	0.317846	0.58086	34.6084	41.7046	40.9942	35.6091	33.836	35.829
VC_RS03915	VC0781		LysR family transcriptional regulator	CDS	-0.0803377	0.274306	0.545754	74.3256	85.0202	82.5698	76.3051	68.0272	79.7763
VC_RS03920	VC0783		alkyl/aryl-sulfatase	CDS	-0.0568979	0.688379	0.846459	15.7111	14.6772	12.6471	15.4078	12.8851	14.1259
VC_RS03925	VC0784		alanine:cation symporter family protein	CDS	-0.31436	0.00670862	0.0902222	87.1802	84.8412	80.68	74.9356	79.0353	69.3848
VC_RS03930	VC0786		D-amino acid dehydrogenase	CDS	-0.152231	0.200519	0.469384	16.6999	17.5857	15.4092	16.5328	16.4361	16.0743
VC_RS03935	VC0787		LysR family transcriptional regulator	CDS	-0.0917463	0.373207	0.628457	29.8291	28.4594	27.0872	25.6307	26.6326	28.1977
VC_RS03940	VC0788		DOPA 4,5-dioxygenase	CDS	0.166493	0.112901	0.355567	14.8322	14.9904	14.1008	16.1904	12.9865	15.1001
VC_RS03945	VC0789		hypothetical protein	CDS	0.285449	0.0368347	0.212512	6.53714	6.1304	7.36538	6.8479	8.77606	7.79361
VC_RS03950	VC0790		response regulator	CDS	0.766407	0.000410192	0.0196058	9.66837	8.50202	8.72216	13.7447	11.4647	14.0718
VC_RS03955	VC0791		sensor histidine kinase	CDS	1.14144	1.73e-05	0.00303886	8.34996	7.87555	7.8984	11.9349	11.3632	11.961
VC_RS03960	VC0792		sodium ion-translocating decarboxylase subunit beta	CDS	-0.241803	0.399096	0.647055	3.02137	2.6401	2.13208	3.17938	1.92769	2.05665
VC_RS03965	VC0793m	oadA	sodium-extruding oxaloacetate decarboxylase subunit alpha	CDS	0.252453	0.281351	0.551145	4.12005	2.72959	2.85893	1.85871	1.87696	3.84268
VC_RS03970	VC0794		OadG family protein	CDS	0.453157	0.156474	0.415416	1.26348	1.74515	1.01759	1.61415	1.67405	1.13657
VC_RS03975	VC0795		2-hydroxycarboxylate transporter family protein	CDS	0.00145643	0.992558	0.997578	5.87793	4.87747	5.37867	5.62506	4.51485	5.24986
VC_RS03980	VC0796	citC	[citrate (pro-3S)-lyase] ligase	CDS	0.472613	0.0677748	0.27962	2.47203	1.92414	2.42282	2.39676	1.92769	2.38138
VC_RS03990	VC0798	citE	citrate (pro-3S)-lyase subunit beta	CDS	0.0992076	0.79267	0.896223	1.81282	1.65566	1.50215	2.93481	1.21749	2.38138
VC_RS03995	VC0799	citF	citrate lyase subunit alpha	CDS	-0.0685105	0.789096	0.893255	2.9115	4.87747	2.66511	3.86417	2.33352	2.9226
VC_RS04000	VC0800	citX	citrate lyase holo-[acyl-carrier protein] synthase	CDS	0.664404	0.0617524	0.26581	1.48322	0.850202	1.01759	0.83153	1.21749	1.40718
VC_RS04005	VC0801	citG	triphosphoribosyl-dephospho-CoA synthase CitG	CDS	-0.0034362	0.991593	0.997314	1.97762	1.56616	1.8898	1.66306	1.82623	1.73191
VC_RS04010	VC0802		ACT domain-containing protein	CDS	0.226032	0.358319	0.615522	2.08749	3.22182	4.31263	4.6957	3.14518	3.35558
VC_RS04015	VC0803		RNA methyltransferase	CDS	-0.0884834	0.441447	0.680634	48.6715	42.4206	44.7253	39.4732	40.38	46.6534
VC_RS04020	VC0804		ferredoxin family protein	CDS	-0.266442	0.178624	0.445253	5.32859	5.1907	5.08793	4.89135	4.46413	5.46635
VC_RS04025	VC0806		NAD(P)/FAD-dependent oxidoreductase	CDS	-0.249956	0.141768	0.399442	134.368	129.902	127.78	115.045	120.531	116.255
VC_RS04030	VC0807		MFS transporter	CDS	-0.0579331	0.564525	0.774273	24.0611	27.0722	27.0872	22.8915	21.3061	21.4866
VC_RS04035	VC0809		SWIM zinc finger domain-containing protein	CDS	0.0229395	0.75493	0.879318	47.408	50.3409	52.6722	50.0875	47.2284	50.0631
VC_RS04040	VC0810		hypothetical protein	CDS	0.0602843	0.772493	0.888798	3.68057	4.38525	4.26417	4.45113	3.60174	3.30146
VC_RS04045	VC0811		NERD domain-containing protein	CDS	0.155474	0.150471	0.410097	62.405	58.8877	56.6941	72.441	72.9986	66.5163
VC_RS04050	VC0812		DEAD/DEAH box helicase family protein	CDS	-0.0382367	0.596348	0.790157	219.571	202.393	201.191	205.095	218.793	190.078
VC_RS04055	VC0813		class I SAM-dependent methyltransferase	CDS	-0.10348	0.319475	0.581558	69.4365	61.3935	64.8832	60.3104	62.7514	57.8567
VC_RS04060	VC0814		helix-turn-helix transcriptional regulator	CDS	0.366701	0.0168167	0.146116	19.1719	15.6169	19.9641	24.1633	23.9947	22.8937
VC_RS04065	VC0815		type II toxin-antitoxin system HipA family toxin	CDS	0.220784	0.102171	0.339653	70.0957	68.1056	63.2842	78.6041	74.1653	77.016
VC_RS04070	VC0817		IS481-like element ISVch1 family transposase	CDS	0.263422	0.13018	0.38148	9.66837	14.7219	12.9863	17.5111	12.2256	15.2084
VC_RS04075	VC0818		IS5 family transposase	CDS	0.154435	0.428388	0.67061	5.27366	4.96697	4.84565	4.25548	6.13817	5.89933
VC_RS04080	VC0819		aldehyde dehydrogenase	CDS	0.121009	0.515672	0.73907	5.32859	5.2802	5.2333	5.91854	6.44254	4.32978
VC_RS04085	VC0820		fibronectin type III domain-containing protein	CDS	0.0288174	0.727856	0.869006	56.3073	54.0997	58.9715	58.305	57.6278	54.0682
VC_RS04095	VC0823		hypothetical protein	CDS	-0.0765569	0.290174	0.55601	119.536	124.443	118.912	126.735	110.639	115.497
VC_RS04100	VC0824	tpx	thiol peroxidase	CDS	0.0216667	0.735828	0.872374	195.51	192.906	199.689	193.991	188.609	196.626
VC_RS04105	VC0825	tcpI	toxin-coregulated pilus methyl-accepting chemotaxis protein TcpI	CDS	0.0527002	0.643407	0.819223	18.6226	22.329	23.3076	24.7503	21.0017	20.5124
VC_RS04110	VC0826	tcpP	toxin-coregulated pilus transcriptional regulator TcpP	CDS	0.524753	0.0394842	0.218162	77.2921	96.7887	96.7676	121.208	120.988	117.229
VC_RS04115	VC0827	tcpH	toxin-coregulated pilus protein TcpH	CDS	0.487991	0.0594494	0.261857	33.3449	39.0198	37.0207	46.0766	44.7427	44.1638
VC_RS04120	VC0828	tcpA	toxin-coregulated pilus major pilin TcpA	CDS	0.0844258	0.56314	0.773263	10.6572	13.827	13.6647	17.5111	13.1895	18.5098
VC_RS04125	VC0829	tcpB	toxin-coregulated pilus minor pilin TcpB	CDS	-0.0395154	0.743652	0.875829	8.07529	8.14404	7.1231	7.97291	7.35566	8.06422
VC_RS04130	VC0830	tcpQ	toxin-coregulated pilus protein TcpQ	CDS	-0.356404	0.0318221	0.194245	7.69075	5.95141	5.71786	4.59787	4.36267	3.95093
VC_RS04135	VC0831	tcpC	toxin-coregulated pilus secretin TcpC	CDS	0.0555356	0.582852	0.782606	17.5239	15.5274	16.4752	18.1958	17.1463	17.8062
VC_RS04140	VC0832	tcpR	toxin-coregulated pilus protein TcpR	CDS	0.013555	0.956469	0.980594	3.90031	2.68485	3.73115	3.81526	4.15975	2.54375
VC_RS04145	VC0833	tcpD	toxin-coregulated pilus protein TcpD	CDS	0.0213289	0.892649	0.944843	10.2177	8.86	12.5987	11.886	8.57315	8.4972
VC_RS04150	VC0834	tcpS	toxin-coregulated pilus protein TcpS	CDS	-0.00141072	0.993944	0.997996	8.62463	7.74131	6.78391	6.99464	8.77606	5.73696
VC_RS04155	VC0835	tcpT	toxin-coregulated pilus assembly ATPase TcpT	CDS	-0.0649099	0.566356	0.775299	21.4242	18.2122	19.9156	19.2719	19.8856	18.564
VC_RS04160	VC0836	tcpE	toxin-coregulated pilus assembly protein TcpE	CDS	-0.159687	0.174135	0.439478	16.7549	15.4379	15.8937	14.5273	13.1387	14.0177
VC_RS04165	VC0837	tcpF	colonization factor TcpF	CDS	0.0417224	0.585077	0.783591	67.7336	61.841	61.0552	64.6148	65.6937	62.5654
VC_RS04170	VC0838	toxT	pilus/toxin transcriptional regulator ToxT	CDS	0.0453682	0.767126	0.886595	10.7121	7.69656	12.9379	9.24466	10.9574	9.30904
VC_RS04175	VC0839	tcpJ	toxin-coregulated pilus pre-pilin peptidase TcpJ	CDS	-0.049535	0.718951	0.862983	9.99798	9.57596	12.5987	9.7338	9.53699	9.03843
VC_RS04180	VC0840	acfB	methyl-accepting chemotaxis protein AcfB	CDS	-0.0495143	0.502963	0.727788	53.6155	58.3507	57.4694	61.4843	58.2873	52.3904
VC_RS04185	VC0841	acfC	accessory colonization factor AcfC	CDS	-0.046681	0.622508	0.808277	37.3001	31.8602	33.2896	34.8264	38.0465	37.0738
VC_RS04190	VC0842		RDD family protein	CDS	-0.254359	0.199691	0.468346	5.93287	5.14596	5.62095	3.86417	4.21048	6.0617
VC_RS04195	VC0843		M23 family metallopeptidase	CDS	-0.343803	0.0598752	0.26279	7.74569	9.66545	8.04377	8.46204	4.7685	6.38643
VC_RS04200	VC0844	acfA	accessory colonization factor AcfA	CDS	-0.0592015	0.75334	0.878897	11.4263	9.93394	10.5635	11.3479	12.8851	7.79361
VC_RS04205	VC0845	acfD	accessory colonization factor AcfD	CDS	-0.0118945	0.862785	0.933695	159.418	170.935	161.796	165.181	160.709	159.228
VC_RS04220	VC0847		tyrosine-type recombinase/integrase	CDS	0.0362621	0.694384	0.848583	78.3358	80.0979	76.4643	89.8542	94.1525	89.3018
VC_RS04230	VC0848	smpB	SsrA-binding protein SmpB	CDS	-0.0725173	0.151665	0.41112	213.968	200.961	207.055	205.241	187.493	192.838
VC_RS04235	VC0849		type II toxin-antitoxin system RatA family toxin	CDS	0.120005	0.161618	0.422519	28.3459	30.6073	27.814	27.734	30.6909	30.8497
VC_RS04240	VC0850		RnfH family protein	CDS	-0.237298	0.0681901	0.280098	14.4476	18.7044	15.07	11.6414	14.4577	12.9352
VC_RS04245	VC0851	bamE	outer membrane protein assembly factor BamE	CDS	-0.0692574	0.431383	0.673529	57.6257	61.125	60.8613	58.5984	49.2068	58.8851
VC_RS04250	VC0852	recN	DNA repair protein RecN	CDS	-0.068915	0.446098	0.684259	48.2869	48.193	42.3025	39.2776	40.6337	41.5118
VC_RS04255	VC0853	nadK	NAD(+) kinase	CDS	0.0400506	0.563521	0.77349	84.3236	84.5279	83.3451	95.0879	91.1595	91.1961
VC_RS04260	VC0854	grpE	nucleotide exchange factor GrpE	CDS	0.12536	0.193171	0.462499	205.728	207.941	206.667	222.948	226.25	222.172
VC_RS04265	VC0855	dnaK	molecular chaperone DnaK	CDS	0.118913	0.244024	0.519876	1504.04	1466.73	1470.36	1485.46	1528.46	1474.94
VC_RS04270	VC0856	dnaJ	molecular chaperone DnaJ	CDS	-0.0511863	0.661334	0.827969	169.746	155.274	164.558	160.828	162.433	150.785
VC_RS04275	VC0857		type IV pilin protein	CDS	0.0470079	0.741295	0.875046	18.4578	14.6324	15.7968	19.0763	19.9364	14.8836
VC_RS04280	VC0858		Tfp pilus assembly protein FimT/FimU	CDS	-0.410493	0.296055	0.56038	1.92269	1.83465	1.25987	1.32067	1.97842	1.29894
VC_RS04285	VC0859		prepilin-type N-terminal cleavage/methylation domain-containing protein	CDS	-0.134459	0.655279	0.824122	2.36216	2.46111	1.21141	1.56523	1.52186	1.56955
VC_RS04290	VC0860		hypothetical protein	CDS	-0.169826	0.491008	0.718338	3.35097	4.07202	3.87652	2.93481	3.09445	3.89681
VC_RS04295	VC0861		prepilin-type N-terminal cleavage/methylation domain-containing protein	CDS	0.731956	0.0459667	0.235563	0.714141	0.715959	0.872216	0.880444	0.913116	1.19069
VC_RS04300	VC0863		AbgT family transporter	CDS	0.123773	0.181715	0.448891	208.804	198.858	201.821	190.567	194.189	209.832
VC_RS04305	VC0864	tadA	tRNA adenosine(34) deaminase TadA	CDS	-0.020581	0.829686	0.915984	23.6765	23.3134	24.3736	20.7393	22.7772	19.9711
VC_RS04310	VC0866	mltF	membrane-bound lytic murein transglycosylase MltF	CDS	-0.0490925	0.387509	0.640867	78.8851	76.5181	79.2748	71.854	74.7234	73.1192
VC_RS04315	VC0868		hypothetical protein	CDS	0.00473643	0.987352	0.996264	1.26348	1.29768	1.69598	1.90763	1.52186	0.974202
VC_RS04320	VC0869	purL	phosphoribosylformylglycinamidine synthase	CDS	-0.213873	0.211149	0.48199	3332.46	3109.05	3109.74	2928.45	3029.77	2887.91
VC_RS04325	VC0870	tnpA	IS200/IS605-like element IS1004 family transposase	CDS	0.422943	0.0275508	0.182897	4.44965	5.36969	5.33021	3.962	4.10902	5.14162
VC_RS04330	VC0871		DUF4250 domain-containing protein	CDS	0.778821	0.000133418	0.0104646	60.4273	59.2904	57.6147	69.7018	73.9624	76.1501
VC_RS04335	VC0872		YaeP family protein	CDS	0.740938	0.000278211	0.0159743	58.1201	57.59	56.4518	61.3376	68.7374	68.5188
VC_RS04340	VC0873		DUF533 domain-containing protein	CDS	0.165662	0.0716903	0.286744	32.1364	32.6656	34.7433	44.707	36.4232	40.8623
VC_RS04345	VC0875		proline--tRNA ligase	CDS	-0.223305	0.152581	0.411269	622.676	599.124	583.271	534.625	540.058	544.037
VC_RS04350	VC0876	tsaA	tRNA (N6-threonylcarbamoyladenosine(37)-N6)-methyltransferase TrmO	CDS	0.0708225	0.451688	0.688699	31.8068	31.5917	36.0032	33.6036	30.2343	38.3727
VC_RS04355	VC0878		type B 50S ribosomal protein L31	CDS	-0.194663	0.578426	0.7811	44.1669	51.4148	53.4475	48.9625	48.2937	40.8082
VC_RS04360	VC0879	ykgO	type B 50S ribosomal protein L36	CDS	-0.0896334	0.818608	0.910215	12.3601	9.97868	12.4049	13.0599	10.5516	9.68789
VC_RS04365	VC0880		AbgT family transporter	CDS	-0.0938268	0.360828	0.617846	181.886	184.583	186.8	145.909	149.599	175.302
VC_RS04370	VC0881		YaiI/YqxD family protein	CDS	0.0344525	0.686549	0.845656	39.4975	34.903	38.5714	36.4406	36.3725	37.182
VC_RS04375	VC0882		hypothetical protein	CDS	0.0833246	0.529535	0.749038	16.5901	17.5857	16.8144	20.8372	22.4221	18.6722
VC_RS04380	VC0884		GNAT family N-acetyltransferase	CDS	-0.0351658	0.797541	0.898291	19.0621	22.9107	18.0258	17.7556	16.9941	19.1593
VC_RS04385	VC0885		DUF3301 domain-containing protein	CDS	0.0495538	0.689737	0.847831	9.11903	11.0079	9.98203	9.14683	9.08044	9.25491
VC_RS04390	VC0886		DUF3549 family protein	CDS	0.0644306	0.595697	0.790075	55.5382	58.9771	56.3549	57.3756	57.78	57.6944
VC_RS04395	VC0887		YqcC family protein	CDS	-0.445373	0.0063666	0.0882687	22.9624	19.2414	23.6468	18.9295	18.2116	19.2134
VC_RS04400	VC0888	truC	tRNA pseudouridine(65) synthase TruC	CDS	-0.292441	0.0227751	0.169506	46.1445	45.7766	44.8222	39.7178	40.7859	34.6383
VC_RS04405	VC0889	dxs	1-deoxy-D-xylulose-5-phosphate synthase	CDS	-0.128659	0.166361	0.428586	421.893	388.408	397.052	375.607	392.437	376.583
VC_RS04410	VC0890	ispA	(2E,6E)-farnesyl diphosphate synthase	CDS	-0.187812	0.0235647	0.171672	134.753	152.902	144.546	125.952	127.025	122.858
VC_RS04415	VC0891	xseB	exodeoxyribonuclease VII small subunit	CDS	-0.170584	0.109417	0.351964	58.23	56.3818	55.5796	56.3973	48.6995	48.8724
VC_RS04420	VC0892	pomA	flagellar motor protein PomA	CDS	0.109848	0.216384	0.488614	59.5484	61.5278	66.8215	64.6637	64.6284	63.9726
VC_RS04425	VC0893		flagellar motor protein MotB	CDS	0.102274	0.241912	0.517536	71.0296	75.131	75.0106	75.3269	79.1875	84.8097
VC_RS04430	VC0894	thiI	tRNA 4-thiouridine(8) synthase ThiI	CDS	-0.249689	0.198966	0.467916	234.238	234.208	235.014	191.986	214.024	189.428
VC_RS04435	VC0896		transcriptional regulator GcvA	CDS	-0.168025	0.0608406	0.264431	56.6918	61.2145	61.4428	58.1093	64.5776	58.0191
VC_RS04440	VC0897		DUF423 domain-containing protein	CDS	-0.00120083	0.991082	0.997314	16.3154	16.7355	19.8672	17.0708	17.5521	16.7238
VC_RS04445	VC0898	xni	flap endonuclease Xni	CDS	-0.00847884	0.89968	0.950063	58.0652	61.125	61.4428	59.381	56.8669	64.1891
VC_RS04450	VC0899		LOG family protein	CDS	0.327788	0.000344037	0.0173327	421.069	393.151	411.153	481.554	526.817	511.51
VC_RS04455	VC0900		GGDEF domain-containing protein	CDS	0.142052	0.0546708	0.252985	127.721	122.921	129.766	128.643	125.401	136.984
VC_RS04460	VC0901		tetratricopeptide repeat protein	CDS	-0.0756751	0.319098	0.581463	79.874	80.0532	77.8695	81.8324	80.8615	74.9053
VC_RS04465	VC0902	queF	NADPH-dependent 7-cyano-7-deazaguanine reductase QueF	CDS	-0.153718	0.243787	0.519681	62.405	58.1717	49.3287	51.7505	57.3742	48.7101
VC_RS04470	VC0903	syd	SecY-interacting protein	CDS	-0.280525	0.0223511	0.167352	29.6643	27.5644	27.9594	26.5601	26.2775	24.3009
VC_RS04475	VC0904		Zn-ribbon-containing protein	CDS	-0.1644	0.13711	0.392982	33.8942	35.1268	33.2896	30.3264	33.278	34.6383
VC_RS04480	VC0905	metQ	methionine ABC transporter substrate-binding lipoprotein MetQ	CDS	-0.0685436	0.253877	0.527767	449.25	443.089	423.364	452.255	452.348	435.793
VC_RS04485	VC0906		ABC transporter permease	CDS	-0.151358	0.0982349	0.332437	83.0601	91.956	93.7633	81.1476	86.4417	83.8896
VC_RS04490	VC0907	metN	methionine ABC transporter ATP-binding protein MetN	CDS	-0.263383	0.0325979	0.197967	105.858	102.83	100.014	90.2455	86.391	82.2659
VC_RS04495	VC0908	gmhB	D-glycero-beta-D-manno-heptose 1,7-bisphosphate 7-phosphatase	CDS	-0.0829977	0.211908	0.482786	97.9472	98.0417	91.5827	102.278	92.935	84.0519
VC_RS04500	VC0909	treR	trehalose operon repressor TreR	CDS	-0.0918629	0.123195	0.371244	97.6176	99.4288	102.049	84.7183	79.2889	86.4333
VC_RS04505	VC0910	treB	PTS trehalose transporter subunit IIBC	CDS	-0.0239406	0.886986	0.943709	9.28384	9.48646	9.78821	9.53814	7.55858	7.25239
VC_RS04510	VC0911	treC	alpha,alpha-phosphotrehalase	CDS	-0.222504	0.0719658	0.287301	18.1831	17.3173	19.2372	17.2176	15.6244	16.9944
VC_RS04540	VC0913	vexG	vibriobactin export RND transporter periplasmic adaptor subunit VexG	CDS	0.0535593	0.588658	0.786857	32.2462	30.8757	33.7257	33.2123	32.9737	31.4992
VC_RS04545	VC0914	vexH	vibriobactin export RND transporter permease subunit VexH	CDS	0.0407961	0.525848	0.746116	73.0072	68.9111	73.46	70.4844	74.7741	73.5522
VC_RS04550	VC0916	vpsU	exopolysaccharide regulatory protein-tyrosine phosphatase VpsU	CDS	-0.037059	0.873678	0.938482	72.4029	93.6564	96.7676	93.914	87.0504	81.0211
VC_RS04555	VC0917	vpsA	UDP-N-acetylglucosamine 2-epimerase (non-hydrolyzing) VpsA	CDS	-0.196665	0.389015	0.64184	125.854	158.719	163.928	149.186	170.195	158.849
VC_RS04560	VC0918	vpsB	UDP-N-acetyl-D-mannosamine dehydrogenase VpsB	CDS	-0.288315	0.205927	0.475533	159.803	216.891	229.684	193.649	208.647	201.227
VC_RS04565	VC0919	vpsC	exopolysaccharide biosynthesis acetyltransferase VpsC	CDS	-0.407053	0.0954459	0.328595	51.3632	64.8391	73.46	63.1474	70.1578	61.6994
VC_RS04570	VC0920	vpsD	exopolysaccharide biosynthesis glycosyltransferase VpsD	CDS	-0.401839	0.101891	0.339406	59.1639	73.7438	88.7723	77.528	78.4773	74.4723
VC_RS04575	VC0921	vpsE	exopolysaccharide biosynthesis flippase VpsE	CDS	-0.352839	0.172466	0.437836	39.7172	45.9556	50.3463	37.2232	44.1847	40.3211
VC_RS04580	VC0922	vpsF	exopolysaccharide biosynthesis protein VpsF	CDS	-0.187514	0.471229	0.70262	44.112	56.1133	55.8703	50.5277	57.6785	53.3105
VC_RS04585	VC0923	vpsG	exopolysaccharide biosynthesis acetyltransferase VpsG	CDS	-0.205202	0.446745	0.684769	34.4436	50.2961	52.866	56.593	44.6413	45.9498
VC_RS04590	VC0924	vpsH	exopolysaccharide biosynthesis protein VpsH	CDS	-0.230536	0.329238	0.588253	90.0367	105.738	114.793	118.664	112.313	111.871
VC_RS04595	VC0925	vpsI	exopolysaccharide biosynthesis glycosyltransferase VpsI	CDS	-0.23584	0.279681	0.549681	60.8668	75.4442	75.7859	74.3975	69.2447	79.1809
VC_RS04600	VC0926	vpsj	exopolysaccharide biosynthesis protein VpsJ	CDS	-0.193086	0.361499	0.618699	91.7946	100.369	110.529	105.8	107.596	113.494
VC_RS04605	VC0927	vpsK	exopolysaccharide biosynthesis glycosyltransferase VpsK	CDS	-0.17837	0.485597	0.714465	56.4172	73.1173	83.2967	82.0769	82.9414	74.2017
VC_RS04610	VC0928		hypothetical protein	CDS	-0.257879	0.293902	0.559282	466.115	596.842	617.529	669.186	661.299	582.843
VC_RS04615	VC0929		hypothetical protein	CDS	-0.00338861	0.979985	0.992209	58.3398	61.4383	56.791	63.5387	61.889	59.6428
VC_RS04620	VC0930		hemolysin	CDS	-0.0893473	0.529125	0.748983	461.61	484.66	501.67	486.641	547.616	468.862
VC_RS04625	VC0931		O-antigen ligase family protein	CDS	-0.160868	0.597936	0.790579	9.28384	9.57596	13.4709	9.58706	11.3125	13.2058
VC_RS04630	VC0932		hypothetical protein	CDS	0.0875758	0.819914	0.910818	17.7437	23.3134	29.9461	33.8482	35.9666	29.3884
VC_RS04635	VC0934	vpsL	exopolysaccharide biosynthesis glycosyltransferase VpsL	CDS	-0.0940776	0.827207	0.915507	11.8657	19.6441	24.7128	23.6252	26.0238	20.2417
VC_RS04640	VC0935	vpsM	exopolysaccharide biosynthesis beta-barrel protein VpsM	CDS	-0.108561	0.787832	0.89321	19.3917	29.936	29.4131	37.37	34.6477	33.7182
VC_RS04645	VC0936	vpsN	exopolysaccharide export protein VpsN	CDS	-0.25131	0.592874	0.788955	5.27366	7.60707	13.4709	10.4186	10.3487	12.1775
VC_RS04650	VC0937	vpsO	exopolysaccharide regulatory tyrosine autokinase VpsO	CDS	-0.0851398	0.782347	0.890953	38.289	45.1949	49.7163	56.7397	55.5479	56.2872
VC_RS04655	VC0938	vpsP	exopolysaccharide biosynthesis protein VpsP	CDS	0.390889	0.317987	0.58086	5.9878	6.80161	8.04377	8.41313	9.08044	9.68789
VC_RS04660	VC0939	vpsQ	exopolysaccharide biosynthesis protein VpsQ	CDS	-0.209459	0.135577	0.390151	19.941	21.8368	20.4486	22.1578	22.3714	20.0794
VC_RS04665	VC0940		YitT family protein	CDS	0.116402	0.453212	0.690434	7.96542	11.3659	10.0789	9.7338	8.21805	9.52553
VC_RS04670	VC0941		serine hydroxymethyltransferase	CDS	-0.136721	0.21777	0.489086	2805.04	2542.91	2577.11	2503.44	2566.47	2488.76
VC_RS04675	VC0942		hypothetical protein	CDS	-0.0576725	0.566816	0.775335	38.1791	41.4361	42.0118	40.9896	42.0541	44.9215
VC_RS04680	VC0943	lipA	lipoyl synthase	CDS	-0.131403	0.200749	0.469384	312.354	314.575	298.104	305.563	297.372	302.273
VC_RS04685	VC0944	lipB	lipoyl(octanoyl) transferase LipB	CDS	-0.273976	0.00861679	0.10343	199.465	208.523	194.504	164.79	168.318	161.068
VC_RS04690	VC0945		YbeD family protein	CDS	-0.386558	0.00924097	0.109375	31.587	27.3407	31.3029	27.7829	26.5311	26.1411
VC_RS04695	VC0947		serine hydrolase	CDS	-0.257189	0.00301048	0.0588443	580.707	614.606	627.221	523.228	532.55	543.875
VC_RS04700	VC0948	rlpA	septal ring lytic transglycosylase RlpA	CDS	-0.0566054	0.420265	0.666056	120.855	135.137	137.81	137.643	125.249	126.321
VC_RS04705	VC0949	mrdB	peptidoglycan glycosyltransferase MrdB	CDS	-0.125815	0.19703	0.466431	89.2127	86.3178	88.1423	87.9466	80.2021	80.3175
VC_RS04710	VC0950	mrdA	penicillin-binding protein 2	CDS	-0.140021	0.101907	0.339406	157.66	170.891	173.62	159.703	140.62	153.22
VC_RS04715	VC0951	rlmH	23S rRNA (pseudouridine(1915)-N(3))-methyltransferase RlmH	CDS	-0.261696	0.0077675	0.0964734	82.8953	79.2925	84.2658	74.8866	68.433	69.1683
VC_RS04720	VC0952	rsfS	ribosome silencing factor	CDS	-0.200411	0.0229884	0.170247	79.0499	79.3372	91.0013	73.2725	72.7449	74.0934
VC_RS04725	VC0953	holA	DNA polymerase III subunit delta	CDS	-0.15854	0.0274436	0.182897	107.231	111.287	108.833	97.4847	89.2825	98.5567
VC_RS04730	VC0954		luciferase	CDS	-0.0957492	0.273167	0.545267	98.167	103.501	101.759	98.6586	92.3262	102.616
VC_RS04735	VC0956	leuS	leucine--tRNA ligase	CDS	-0.126919	0.166495	0.428586	1243.81	1170.37	1198.81	1108.92	1147.79	1129.75
VC_RS04740	VC0957		zinc ribbon-containing protein	CDS	0.491944	0.00010883	0.00949473	26.9726	23.7162	23.1622	40.4515	35.713	35.9372
VC_RS04745	VC0958	lnt	apolipoprotein N-acyltransferase	CDS	-0.1808	0.0637304	0.271063	176.173	188.118	183.892	148.355	143.867	162.8
VC_RS04750	VC0959	corC	CNNM family magnesium/cobalt transport protein CorC	CDS	-0.0561011	0.275624	0.546611	540.44	554.645	546.928	500.043	467.566	492.188
VC_RS04755	VC0960	ybeY	rRNA maturation RNase YbeY	CDS	0.0530311	0.479636	0.70895	126.788	121.176	125.26	126.148	121.698	117.987
VC_RS04760	VC0961		PhoH family protein	CDS	0.0221784	0.750364	0.876854	302.301	293.767	299.655	293.873	303.662	293.938
VC_RS04765	VC0962	miaB	tRNA (N6-isopentenyl adenosine(37)-C2)-methylthiotransferase MiaB	CDS	-0.199959	0.181935	0.449124	517.258	466.447	481.657	465.95	472.639	446.401
VC_RS04770	VC0963		2-octaprenyl-3-methyl-6-methoxy-1,4-benzoquinol hydroxylase	CDS	-0.0618206	0.370269	0.626812	77.1822	73.7438	68.0329	73.6149	69.0418	76.6372
VC_RS04775	VC0964	crr	PTS glucose transporter subunit IIA	CDS	0.0905197	0.121125	0.368735	858.453	854.542	821.579	789.22	768.692	805.286
VC_RS04780	VC0965	ptsI	phosphoenolpyruvate-protein phosphotransferase PtsI	CDS	0.186824	0.00850415	0.102768	2051.73	2025.76	1952.89	2025.95	2034.12	2058.6
VC_RS04785	VC0966		HPr family phosphocarrier protein	CDS	0.237967	0.00233114	0.0529416	642.013	607.491	584.046	714.529	678.09	681.129
VC_RS04790	VC0968	cysK	cysteine synthase A	CDS	-0.119527	0.147043	0.4071	482.21	480.722	456.896	540.495	526.97	488.67
VC_RS04795	VC0969	cysZ	sulfate transporter CysZ	CDS	0.0262793	0.748962	0.876499	74.6003	66.2262	70.0681	72.5877	69.3461	66.8952
VC_RS04800	VC0970	zipA	cell division protein ZipA	CDS	-0.0115472	0.844572	0.923291	156.232	159.793	146.823	144.148	132.098	142.991
VC_RS04805	VC0971	ligA	NAD-dependent DNA ligase LigA	CDS	-0.162967	0.0936448	0.324896	143.872	134.063	138.731	131.333	126.314	123.236
VC_RS04810	VC0972	chiP	chitoporin	CDS	0.114409	0.136989	0.392951	74.1059	69.3138	66.24	85.5009	85.9344	71.9285
VC_RS04815	VC0973		hypothetical protein	CDS	0.0586483	0.479409	0.708906	58.7244	56.4713	55.3857	66.8159	64.882	49.4678
VC_RS04820	VC0974	cueR	Cu(I)-responsive transcriptional regulator	CDS	0.147971	0.0918839	0.320028	36.6959	37.0956	36.5846	38.2015	37.6914	38.7516
VC_RS04825	VC0975		NfeD family protein	CDS	0.110714	0.0869205	0.313422	196.114	194.383	196.83	204.85	225.134	205.827
VC_RS04830	VC0976		SPFH/Band 7/PHB domain protein	CDS	0.125989	0.0586031	0.260402	522.257	515.983	514.123	548.027	538.84	517.355
VC_RS04835	VC0977		co-chaperone YbbN	CDS	0.140128	0.259723	0.531177	72.1283	70.9247	66.3369	79.778	75.4843	79.7763
VC_RS04840	VC0979		SDR family oxidoreductase	CDS	0.111725	0.356905	0.614364	21.589	23.4924	22.4353	22.7448	23.3859	23.1643
VC_RS04845	VC0980		TIGR01777 family oxidoreductase	CDS	0.222772	0.0698881	0.283377	32.6308	34.6345	33.5803	39.4732	42.4599	38.8057
VC_RS04850	VC0981	yfcE	phosphodiesterase	CDS	0.163776	0.0655006	0.276364	35.2676	33.6053	36.6331	40.1091	40.9381	39.7258
VC_RS04855	VC0982		SelT/SelW/SelH family protein	CDS	0.117934	0.103722	0.341006	49.6603	54.5471	52.1392	56.593	56.3088	52.7151
VC_RS04860	VC0983	toxS	transmembrane regulator ToxS	CDS	0.0840489	0.14904	0.409146	108.055	107.931	111.111	114.556	112.06	102.887
VC_RS04865	VC0984		transcriptional regulator	CDS	-0.0449313	0.470982	0.70262	125.414	125.248	122.256	131.529	134.938	123.886
VC_RS04870	VC0985	htpG	molecular chaperone HtpG	CDS	0.107502	0.379289	0.633387	350.753	318.512	352.569	342.542	358.601	340.105
VC_RS04875	VC0986	adk	adenylate kinase	CDS	-0.233364	0.030754	0.193078	611.03	587.445	594.852	572.386	541.985	546.689
VC_RS04880	VC0987	hemH	ferrochelatase	CDS	-0.213945	0.00650924	0.0888685	80.8628	90.5688	85.8164	83.1041	76.3467	70.792
VC_RS04885	VC0988	dtpA	dipeptide/tripeptide permease DtpA	CDS	-0.00819634	0.933045	0.968482	94.3765	105.738	100.16	98.7075	95.5729	101.155
VC_RS04890	VC0990	rfaH	transcription/translation regulatory transformer protein RfaH	CDS	-0.140454	0.0980333	0.332437	41.9146	45.1502	50.8308	43.6309	39.4162	45.4627
VC_RS04895	VC0991	asnB	asparagine synthase B	CDS	0.000138144	0.998881	0.99944	1947.13	1906.02	1846.77	1934.24	1854.69	1943.42
VC_RS04900	VC0992		cation:proton antiporter	CDS	-0.315033	0.00316623	0.0598485	188.533	200.916	194.359	163.86	187.798	174.166
VC_RS04905	VC0993		ROK family protein	CDS	0.0588422	0.306616	0.569156	130.193	120.952	120.221	114.947	122.51	126.321
VC_RS04910	VC0994	nagA	N-acetylglucosamine-6-phosphate deacetylase	CDS	0.225232	0.018672	0.151952	71.1395	67.5687	72.0063	84.5715	86.949	83.9437
VC_RS04915	VC0995		PTS transporter subunit EIIC	CDS	0.243789	0.00276966	0.057485	227.481	204.496	203.323	231.508	251.614	238.896
VC_RS04920	VC0997	glnS	glutamine--tRNA ligase	CDS	-0.219268	0.0275223	0.182897	697.222	694.838	692.831	597.528	601.49	594.588
VC_RS04925	VC0998		hypothetical protein	CDS	0.0530485	0.276979	0.546774	436.725	425.101	449.531	465.559	497.699	464.099
VC_RS04930	VC0999	truA	tRNA pseudouridine(38-40) synthase TruA	CDS	-0.0886386	0.318494	0.58086	77.8414	68.1951	64.3502	60.8485	63.0558	63.8102
VC_RS04935	VC1000		acetyl-CoA carboxylase carboxyltransferase subunit beta	CDS	-0.28369	0.0174805	0.147805	479.024	469.938	468.041	401.482	389.901	403.752
VC_RS04940	VC1001	folC	bifunctional tetrahydrofolate synthase/dihydrofolate synthase	CDS	-0.0512488	0.332969	0.59167	278.57	289.964	285.118	243.541	250.549	256.81
VC_RS04945	VC1002		SPOR domain-containing protein	CDS	0.00876762	0.878791	0.940448	120.965	123.995	112.71	122.969	121.292	115.93
VC_RS04950	VC1003		CvpA family protein	CDS	-0.268977	0.023653	0.17169	302.741	272.423	284.488	259.389	231.475	228.775
VC_RS04955	VC1004	purF	amidophosphoribosyltransferase	CDS	-0.326489	0.0436881	0.229475	842.961	794.715	806.897	686.355	710.151	687.949
VC_RS04960	VC1005		Na+/H+ antiporter family protein	CDS	-0.134624	0.0481843	0.241264	194.631	216.757	207.878	195.654	178.869	189.699
VC_RS04965	VC1006	rnt	ribonuclease T	CDS	-0.236747	0.0146775	0.136014	89.3226	96.4308	92.5519	86.3813	82.2819	85.2968
VC_RS04970	VC1008		OmpA family protein	CDS	0.087098	0.406337	0.654177	118.877	130.842	134.515	121.061	116.575	121.505
VC_RS04975	VC1009		DUF2753 domain-containing protein	CDS	0.135671	0.310357	0.573127	279.119	304.685	311.672	332.71	314.467	296.374
VC_RS04980	VC1010	gloA	lactoylglutathione lyase	CDS	-0.0720802	0.290264	0.55601	95.3104	90.0766	95.5562	108.735	90.8551	90.9255
VC_RS04985	VC1011	nth	endonuclease III	CDS	-0.00813518	0.912407	0.956718	78.5006	79.4267	83.8782	76.0606	81.1152	80.9128
VC_RS04990	VC1012		electron transport complex subunit E	CDS	0.0160234	0.832369	0.917247	82.8404	81.7536	82.7637	95.8216	95.5729	90.8172
VC_RS04995	VC1013	rsxG	electron transport complex subunit RsxG	CDS	0.0759806	0.37413	0.629474	61.4162	55.8896	57.4694	64.3702	63.4616	69.7095
VC_RS05000	VC1014	rsxD	electron transport complex subunit RsxD	CDS	-0.09307	0.275516	0.546611	83.8292	79.3372	80.68	86.5281	74.5205	81.4541
VC_RS05005	VC1015	rsxC	electron transport complex subunit RsxC	CDS	-0.115455	0.146544	0.4065	199.905	199.484	196.879	172.909	175.623	177.088
VC_RS05010	VC1016	rsxB	electron transport complex subunit RsxB	CDS	-0.247706	0.0135972	0.130917	38.7284	39.1988	36.73	30.1307	32.2634	30.7956
VC_RS05015	VC1017	rsxA	electron transport complex subunit RsxA	CDS	-0.0977286	0.363964	0.621884	39.113	48.4167	42.1571	39.3265	35.4594	40.2129
VC_RS05025	VC1018	uvrB	excinuclease ABC subunit UvrB	CDS	0.084485	0.165002	0.42689	186.226	183.017	199.253	187.486	175.369	186.181
VC_RS05030	VC1021		sigma-54-dependent Fis family transcriptional regulator	CDS	0.00916688	0.86493	0.934764	232.755	220.068	221.495	231.312	223.714	218.275
[truncated: 2,565 more rows]

## Sheet: 0.0125% arabinose
Locustag	VC_ID	Gene	Description	FeatureType	logFC	PValue	FDR	WT-1	WT-2	WT-3	Pbad-vpvC(W240R)-1	Pbad-vpvC(W240R)-2	Pbad-vpvC(W240R)-3
[truncated: 3,488 more rows]

[truncated: 4 more sheets: 0.025% arabinose, 0.0375% arabinose, 0.05% arabinose, 0.1% arabinose]
