# Supplementary material for: Quantitative input–output dynamics of a c-di-GMP signal transduction cascade in Vibrio cholerae
Source: PLoS Biol. 2022 Mar 18;20(3):e3001585. doi: 10.1371/journal.pbio.3001585 (PMC8967002; doi:10.1371/journal.pbio.3001585)
Supplement: S10 Data — (XLSX) [file pbio.3001585.s020.xlsx]

## Sheet: ∆cdgL
Locustag	VC_ID	Gene	Description	FeatureType	logFC	PValue	FDR	WT-1	WT-2	WT-3	ΔcdgL-1	ΔcdgL-2	ΔcdgL-3
VC_RS00005	VC0002	mioC	FMN-binding protein MioC	CDS	0.29871	0.000448484	0.0109971	90.413	94.8001	88.4858	110.952	112.175	113.541
VC_RS00010	VC0003	mnmE	tRNA uridine-5-carboxymethylaminomethyl(34) synthesis GTPase MnmE	CDS	0.115988	0.0291067	0.139494	180.324	184.416	193.163	203.316	201.048	200.218
VC_RS00015	VC0004	yidC	membrane protein insertase YidC	CDS	0.0502639	0.637064	0.811922	1122.71	928.617	1070.69	1041.11	1049.6	1142.03
VC_RS00020	VC0005	yidD	membrane protein insertion efficiency factor YidD	CDS	-0.0825666	0.600949	0.786019	85.5487	73.7484	77.6096	72.8183	67.0024	83.9682
VC_RS00025	VC0006	rnpA	ribonuclease P protein component	CDS	-0.117138	0.368351	0.613955	282.087	221.516	254.926	225.306	229.092	245.022
VC_RS00030	VC0007	rpmH	50S ribosomal protein L34	CDS	0.0520082	0.648151	0.817612	139.364	109.225	113.732	126.282	112.706	136.765
VC_RS00035	VC0008		amino acid ABC transporter ATP-binding protein	CDS	-0.00664646	0.956977	0.983597	17.9127	19.7444	18.1106	17.8213	19.5407	18.1169
VC_RS00040	VC0009		amino acid ABC transporter permease	CDS	-0.00579212	0.952477	0.980692	16.1369	16.3635	17.2739	16.432	17.8237	15.275
VC_RS00045	VC0010		amino acid ABC transporter substrate-binding protein	CDS	-0.0302635	0.791438	0.898335	40.1878	35.4768	40.109	37.1757	35.8927	40.3189
VC_RS00050	VC0012	dnaA	chromosomal replication initiator protein DnaA	CDS	-0.131132	0.0902893	0.273929	371.419	327.721	389.623	317.574	338.691	337.871
VC_RS00055	VC0013	dnaN	DNA polymerase III subunit beta	CDS	-0.139347	0.0247781	0.126559	274.752	253.747	276.973	238.432	230.727	262.162
VC_RS00060	VC0014	recF	DNA replication/repair protein RecF	CDS	-0.0908464	0.20007	0.434618	174.147	167.422	161.814	152.919	149.621	170.157
VC_RS00065	VC0015	gyrB	DNA topoisomerase (ATP-hydrolyzing) subunit B	CDS	0.0180324	0.791256	0.898335	890.116	825.432	913.5	882.395	864.818	914.902
VC_RS00070	VC0015a		hypothetical protein	CDS	-0.122651	0.363174	0.60869	26.2128	30.6083	29.1836	24.3367	30.6601	23.8894
VC_RS00075	VC0018		Hsp20 family protein	CDS	-0.00194058	0.990484	0.99521	27.5254	26.5062	20.3744	24.672	26.9808	22.7349
VC_RS00080	VC0019		valine--pyruvate transaminase	CDS	-0.357132	0.00138052	0.0211306	196.654	186.76	185.978	147.553	153.382	143.603
VC_RS00085	VC0020	glyS	glycine--tRNA ligase subunit beta	CDS	0.133666	0.0911519	0.275844	783.875	761.196	816.599	856.047	879.289	855.578
VC_RS00090	VC0021	glyQ	glycine--tRNA ligase subunit alpha	CDS	0.125487	0.0891374	0.272512	436.777	450.199	463	494.159	474.454	504.031
VC_RS00095	VC0022		TMEM165/GDT1 family protein	CDS	0.0329843	0.677415	0.831669	61.9611	57.9709	55.2175	57.4882	62.0151	59.7235
VC_RS00100	VC0023		hypothetical protein	CDS	0.0631896	0.716906	0.855974	8.30008	9.0157	5.61033	8.76694	7.35841	7.94834
VC_RS00105	VC0024	tusA	sulfurtransferase TusA	CDS	-0.119707	0.415353	0.65416	14.9015	13.9293	13.2876	10.6832	12.6319	15.4526
VC_RS00110	VC0025		hypothetical protein	CDS	-0.0822262	0.526386	0.737379	36.4045	30.0223	26.9198	28.4087	25.0595	34.8572
VC_RS00115	VC0026		oxidoreductase	CDS	-0.588715	0.00416084	0.0418166	107.013	117.339	123.575	75.9323	81.5557	73.7996
VC_RS00120	VC0027	ilvA	threonine ammonia-lyase, biosynthetic	CDS	0.222642	0.0197847	0.108814	318.646	321.139	327.565	385.314	370.373	373.083
VC_RS00125	VC0028	ilvD	dihydroxy-acid dehydratase	CDS	0.20649	0.038282	0.163349	444.614	459.305	474.221	535.263	533.567	521.349
VC_RS00130	VC0029	ilvE	branched-chain-amino-acid transaminase	CDS	0.20155	0.0325669	0.147953	313.589	339.802	353.648	401.699	384.845	371.44
VC_RS00135	VC0030	ilvM	acetolactate synthase 2 small subunit	CDS	0.186262	0.150402	0.369047	54.2015	56.1227	53.0521	63.9077	59.3579	62.6542
VC_RS00140	VC0031		acetolactate synthase 2 catalytic subunit	CDS	0.165895	0.0595735	0.21426	300.733	298.375	326.974	356.954	342.003	339.958
VC_RS00145	VC0032		YifB family Mg chelatase-like AAA ATPase	CDS	0.078948	0.672593	0.82859	4.24655	4.91356	3.6418	4.31161	5.68233	3.50792
VC_RS00150	VC0033		acyltransferase	CDS	0.38161	0.000405288	0.0102903	29.7259	23.8014	27.2643	34.2534	34.2575	36.811
VC_RS00155	VC0034		thiol:disulfide interchange protein DsbA/DsbL	CDS	0.183809	0.0714896	0.2361	212.598	199.292	198.478	244.66	213.598	235.12
VC_RS00160	VC0035		serine/threonine protein kinase	CDS	-0.113436	0.121912	0.325949	78.3682	83.3952	82.5802	74.8783	76.364	74.5989
VC_RS00165	VC0036	ccoG	cytochrome c oxidase accessory protein CcoG	CDS	-0.0524365	0.594309	0.782466	85.7418	87.9932	79.6766	78.0402	83.518	82.8137
VC_RS00170	VC0037		YihD family protein	CDS	0.017358	0.832768	0.918334	49.8005	54.1844	47.3926	50.2542	57.6818	45.2478
VC_RS00175	VC0039		sporulation protein	CDS	-0.175755	0.0939373	0.280266	61.4592	64.868	66.389	57.8235	56.3736	56.3932
VC_RS00180	VC0040		hemolysin III family protein	CDS	-0.0355417	0.736373	0.868033	84.8538	80.8257	85.6806	75.7407	84.6626	84.8119
VC_RS00185	VC0041		DUF3157 family protein	CDS	-0.117224	0.142992	0.358231	79.565	72.351	79.6274	72.1955	65.8169	75.487
VC_RS00190	VC0042		TrkH family potassium uptake protein	CDS	-0.130395	0.049274	0.190704	124.27	123.29	116.439	117.42	104.653	110.522
VC_RS00195	VC0043	trkA	Trk system potassium transporter TrkA	CDS	0.0360451	0.487506	0.710905	148.514	144.251	146.755	149.9	153.096	147.644
VC_RS00200	VC0044	rsmB	16S rRNA (cytosine(967)-C(5))-methyltransferase RsmB	CDS	0.0246472	0.683653	0.836043	199.897	203.529	213.537	209.64	203.419	214.516
VC_RS00205	VC0045	fmt	methionyl-tRNA formyltransferase	CDS	0.0527437	0.382517	0.626159	202.715	188.789	206.844	203.796	221.161	195.645
VC_RS00210	VC0046	def	peptide deformylase	CDS	0.13906	0.0495293	0.19076	233.136	220.208	217.72	246.96	247.243	244.8
VC_RS00215	VC0047		LysM peptidoglycan-binding domain-containing protein	CDS	-0.0452663	0.646419	0.817612	18.4918	17.6708	18.6027	18.5399	18.1099	16.4295
VC_RS00220	VC0048	dprA	DNA-processing protein DprA	CDS	0.182308	0.117582	0.318279	40.3036	43.2303	40.6995	44.745	50.446	45.7362
VC_RS00225	VC0049		DUF494 domain-containing protein	CDS	0.00664532	0.945128	0.979039	186.887	194.965	181.598	183.866	196.919	185.254
VC_RS00230	VC0050		topoisomerase DNA-binding C4 zinc finger domain-containing protein	CDS	0.0872867	0.47212	0.696633	56.7494	54.0491	55.1191	47.7631	77.0589	51.3312
VC_RS00235	VC0051		5-(carboxyamino)imidazole ribonucleotide synthase	CDS	0.419877	0.000617737	0.0130088	311.311	262.717	308.076	390.488	373.439	416.2
VC_RS00240	VC0052	purE	5-(carboxyamino)imidazole ribonucleotide mutase	CDS	0.422942	0.000610864	0.0130088	204.452	165.258	184.649	241.881	232.281	269.133
VC_RS00245	VC0054		threonylcarbamoyl-AMP synthase	CDS	0.0390777	0.663628	0.824519	31.5789	30.9239	32.1856	31.379	34.7481	31.1273
VC_RS00250	VC0055	hemF	oxygen-dependent coproporphyrinogen oxidase	CDS	-0.0809351	0.315272	0.566277	62.4243	57.5652	61.6645	57.2007	55.1472	59.4127
VC_RS00255	VC0056	aroE	shikimate dehydrogenase	CDS	-0.202367	0.0109404	0.0770387	81.6882	84.6574	82.088	75.1658	69.4552	71.313
VC_RS00260	VC0057		DUF1488 domain-containing protein	CDS	-0.135696	0.2445	0.488181	22.6225	22.2688	23.3272	21.4143	21.135	19.5378
VC_RS00265	VC0058		gamma carbonic anhydrase family protein	CDS	-0.150121	0.178804	0.406425	41.9251	38.9478	38.5834	33.5827	39.8172	34.2356
VC_RS00300	VC0060	crcB	fluoride efflux transporter CrcB	CDS	-0.0861927	0.465121	0.692784	23.356	20.1952	20.522	20.4562	18.9684	21.0031
VC_RS00305	VC0061	thiC	phosphomethylpyrimidine synthase ThiC	CDS	0.359128	0.00336938	0.0369131	1396.38	1465.55	1398.35	1835.98	1799.34	1829.14
VC_RS00310	VC0062		thiamine phosphate synthase	CDS	0.290346	0.0142102	0.0895644	937.716	973.921	941.749	1179.42	1165.61	1144.47
VC_RS00315	VC0063	thiF	thiazole biosynthesis adenylyltransferase ThiF	CDS	0.291778	0.00983371	0.0719932	475.768	486.262	485.048	598.164	593.129	580.14
VC_RS00320	VC0064	thiS	sulfur carrier protein ThiS	CDS	0.276095	0.0123548	0.0823654	102.535	110.983	110.435	134.618	130.285	127.351
VC_RS00325	VC0065		thiazole synthase	CDS	0.223852	0.0237388	0.122633	415.853	434.782	456.356	516.627	517.746	491.953
VC_RS00330	VC0066	thiH	2-iminoacetate synthase ThiH	CDS	0.203631	0.0451212	0.182728	462.527	488.516	516.052	563.384	561.733	564.332
VC_RS00335	VC0067		aminopeptidase P family protein	CDS	-0.162857	0.0356513	0.157182	417.436	422.205	442.675	389.77	377.773	377.879
VC_RS00340	VC0068		LysR family transcriptional regulator	CDS	-0.389324	0.000273058	0.0077583	42.3497	40.4354	42.3236	32.8641	32.9902	29.6619
VC_RS00345	VC0069		multidrug effflux MFS transporter	CDS	0.0544361	0.60181	0.786019	22.1979	24.4325	22.7366	20.9832	24.4463	26.5537
VC_RS00350	VC0070		hypothetical protein	CDS	0.0230993	0.771875	0.885393	94.4279	84.0714	93.604	88.9629	88.3009	99.2432
VC_RS00355	VC0071	asnC	transcriptional regulator AsnC	CDS	-0.108494	0.182331	0.410684	88.9074	74.7402	82.2849	70.1356	79.3891	78.5953
VC_RS00360	VC0072		EAL domain-containing protein	CDS	-0.237162	0.0141145	0.0891181	119.019	106.025	114.421	96.8196	95.782	95.4244
VC_RS00365	VC0073		class I SAM-dependent methyltransferase	CDS	-0.0524543	0.507604	0.72747	69.7593	67.0768	75.6411	67.5007	69.9049	67.4498
VC_RS00370	VC0074		hypothetical protein	CDS	-0.0184336	0.882924	0.946934	31.6175	28.1741	31.6935	31.7143	28.4934	30.1504
VC_RS00375	VC0075		DMT family transporter	CDS	-0.0363741	0.603629	0.78696	102.651	113.192	105.12	102.856	113.851	96.2237
VC_RS00380	VC0076	uspA	universal stress protein UspA	CDS	0.234835	0.315844	0.566655	136.469	185.318	148.723	195.747	195.407	162.475
VC_RS00385	VC0078	ftnA	non-heme ferritin	CDS	-0.0343325	0.707966	0.850961	286.025	314.197	280.96	314.221	268.623	277.659
VC_RS00390	VC0079	uspB	universal stress protein UspB	CDS	-0.214049	0.0233697	0.121307	89.6795	86.9564	80.3656	74.2076	74.5652	72.8227
VC_RS00395	VC0080		NAD(P)/FAD-dependent oxidoreductase	CDS	0.267526	0.00562479	0.0493802	57.0582	51.119	55.3651	66.2551	71.3766	59.2351
VC_RS00400	VC0081		DMT family transporter	CDS	-0.0163256	0.844707	0.927623	39.0297	38.9027	41.2901	35.8822	41.0027	40.9406
VC_RS00405	VC0082	rmuC	DNA recombination protein RmuC	CDS	0.0365286	0.620305	0.797363	63.4667	61.7575	55.8081	64.3388	59.1943	62.2102
VC_RS00410	VC0083	ubiE	bifunctional demethylmenaquinone methyltransferase/2-methoxy-6-polyprenyl-1,4-benzoquinol methylase UbiE	CDS	0.00374538	0.946756	0.979279	174.611	161.967	166.637	173.902	166.627	164.029
VC_RS00415	VC0084		SCP2 domain-containing protein	CDS	-0.0240507	0.740691	0.868524	93.926	83.4403	96.1631	88.5797	90.0588	90.3624
VC_RS00420	VC0085	ubiB	ubiquinone biosynthesis regulatory protein kinase UbiB	CDS	-0.00397606	0.94382	0.978817	253.249	253.206	262.701	264.062	252.802	250.173
VC_RS00425	VC0086	tatA	Sec-independent protein translocase subunit TatA	CDS	0.148864	0.0371768	0.16074	110.488	112.245	108.516	120.965	132.819	113.453
VC_RS00430	VC0087	tatB	Sec-independent protein translocase subunit TatB	CDS	-0.0429273	0.669785	0.827978	183.876	188.067	180.17	177.543	192.341	166.027
VC_RS00435	VC0088	tatC	twin-arginine translocase subunit TatC	CDS	0.0113582	0.877528	0.944543	53.0433	54.8155	60.4341	50.9249	62.383	56.2156
VC_RS00440	VC0089		cytochrome-c peroxidase	CDS	-0.208275	0.110249	0.307631	13.3959	11.4049	12.6479	9.29392	13.1634	9.90212
VC_RS00445	VC0090	dinF	MATE family efflux transporter DinF	CDS	-0.133622	0.247708	0.493486	54.5489	53.1025	56.3986	48.2901	52.8579	48.3561
VC_RS00450	VC0091		class I SAM-dependent methyltransferase	CDS	-0.306226	0.145061	0.361357	495.418	467.689	521.466	420.622	413.911	366.112
VC_RS00455	VC0092	lexA	transcriptional repressor LexA	CDS	-0.18955	0.0324772	0.147785	133.226	136.453	134.451	116.701	117.285	120.38
VC_RS00460	VC0093	plsB	glycerol-3-phosphate 1-O-acyltransferase PlsB	CDS	0.00693023	0.926509	0.96939	135.349	130.773	135.534	128.103	133.473	142.004
VC_RS00465	VC0094	ubiA	4-hydroxybenzoate octaprenyltransferase	CDS	-0.103119	0.204255	0.43898	65.6285	59.5036	64.0267	59.0691	61.361	55.6828
VC_RS00470	VC0095		chorismate lyase	CDS	0.14029	0.133978	0.345516	40.0334	38.0012	34.7939	46.6612	37.4053	40.4077
VC_RS00475	VC0097	fliL	flagellar basal body-associated protein FliL	CDS	-0.10418	0.14715	0.364061	46.3646	49.7216	46.2607	41.4394	47.2574	43.6936
VC_RS00480	VC0098		methyl-accepting chemotaxis protein	CDS	-0.000883137	0.993057	0.996956	29.4556	28.9855	32.1364	28.3608	32.8267	29.2623
VC_RS00485	VC0099	glpG	rhomboid family intramembrane serine protease GlpG	CDS	-0.0771958	0.375501	0.620356	123.884	125.183	131.597	122.067	115.977	122.777
VC_RS00490	VC0100	glpE	thiosulfate sulfurtransferase GlpE	CDS	0.0221848	0.827002	0.915198	45.1293	39.2183	43.3078	43.691	42.1065	43.8713
VC_RS00495	VC0103		TatD family hydrolase	CDS	-0.127034	0.0874125	0.268846	55.514	51.705	52.9537	47.7631	47.4209	51.5088
VC_RS00500	VC0105	hemB	porphobilinogen synthase	CDS	-0.0182941	0.753346	0.876496	164.264	169.315	167.916	166.572	154.772	173.842
VC_RS00505	VC0106		GNAT family N-acetyltransferase	CDS	0.120195	0.424543	0.661503	9.9601	9.42141	8.26786	9.58136	10.3018	10.2129
VC_RS00510	VC0108	polA	DNA polymerase I	CDS	-0.198404	0.0867817	0.268057	615.441	579.259	655.474	541.155	547.261	524.013
VC_RS00515	VC0111		YihA family ribosome biogenesis GTP-binding protein	CDS	-0.0302586	0.660733	0.823903	89.9111	78.7972	90.3559	76.7467	89.6091	87.2985
VC_RS00520	VC0112		cytochrome c4	CDS	0.180909	0.221706	0.460919	280.388	283.363	241.048	310.676	300.346	301.371
VC_RS00525	VC0113		class I SAM-dependent methyltransferase	CDS	0.265255	0.0319698	0.147266	92.3432	92.1405	98.9683	106.066	112.625	121.934
VC_RS00530	VC0114	yihI	Der GTPase-activating protein YihI	CDS	0.219454	0.0494275	0.19076	108.866	106.115	108.22	122.402	129.426	124.465
VC_RS00535	VC0115		DUF2489 domain-containing protein	CDS	0.210809	0.0592081	0.213739	148.205	124.958	140.997	166.332	152.973	160.077
VC_RS00540	VC0116	hemN	oxygen-independent coproporphyrinogen III oxidase	CDS	0.13282	0.0614198	0.217491	202.02	176.392	189.324	205.903	207.875	208.744
VC_RS00545	VC0117		heme biosynthesis protein HemY	CDS	0.0220658	0.740063	0.868524	66.0146	70.4126	71.5072	69.2732	69.4552	72.3787
VC_RS00550	VC0118		uroporphyrinogen-III C-methyltransferase	CDS	0.0103527	0.883741	0.947527	92.8451	88.5793	99.2635	89.1546	100.034	93.4707
VC_RS00555	VC0119		uroporphyrinogen-III synthase	CDS	0.0988911	0.21407	0.451496	50.1093	43.1401	43.2586	51.0207	46.6442	48.6225
VC_RS00560	VC0120	hemC	hydroxymethylbilane synthase	CDS	0.0568357	0.30198	0.551295	137.743	134.965	130.859	136.343	142.467	140.983
VC_RS00565	VC0122		class I adenylate cyclase	CDS	-0.233712	0.00091134	0.0163104	640.689	621.633	628.111	520.986	556.746	529.963
VC_RS00570	VC0123	cyaY	iron donor protein CyaY	CDS	0.372753	0.00113803	0.0190381	36.0571	38.2266	28.5438	46.4696	44.5184	42.2727
VC_RS00575	VC0124		lipoprotein	CDS	0.0472311	0.704081	0.848097	58.7955	60.0896	56.8908	60.4584	68.3924	52.7521
VC_RS00580	VC0125	lysA	diaminopimelate decarboxylase	CDS	-5.56e-05	0.999358	0.999914	436.7	458.764	467.528	454.683	470.039	438.18
VC_RS00585	VC0126	dapF	diaminopimelate epimerase	CDS	-0.0283586	0.657057	0.821423	207.348	228.368	227.563	215.197	215.152	219.978
VC_RS00590	VC0127		DUF484 family protein	CDS	-0.00704411	0.920819	0.967008	76.631	82.4486	88.4366	80.9146	83.2318	82.1032
VC_RS00595	VC0128	xerC	tyrosine recombinase XerC	CDS	-0.019597	0.767016	0.884069	144.267	145.649	144.983	141.852	139.892	147.288
VC_RS00600	VC0129	yigB	5-amino-6-(5-phospho-D-ribitylamino)uracil phosphatase YigB	CDS	-0.0931859	0.283216	0.533078	62.9648	67.3022	66.2413	62.3747	60.9931	60.8336
VC_RS00605	VC0130		sensor domain-containing phosphodiesterase	CDS	0.103336	0.284696	0.534738	168.434	177.519	183.172	203.987	185.514	178.904
VC_RS00610	VC0131		DTW domain-containing protein	CDS	0.105154	0.290402	0.540722	28.9152	26.1906	26.6245	31.0915	27.7167	29.1735
VC_RS00615	VC0132		COG3650 family protein	CDS	0.0798226	0.22494	0.465752	87.7878	80.7356	80.0211	87.6215	88.955	86.144
VC_RS00620	VC0134		Cof-type HAD-IIB family hydrolase	CDS	0.154617	0.032086	0.147266	152.065	156.332	147.444	164.512	175.621	167.27
VC_RS00625	VC0135		alpha/beta fold hydrolase	CDS	-0.142111	0.0725072	0.238344	86.205	92.5011	82.2849	77.9923	85.2349	73.2668
VC_RS00630	VC0136	rhtB	homoserine/homoserine lactone efflux protein	CDS	-0.197549	0.125583	0.332044	58.8341	52.5615	53.2982	44.745	49.5058	49.3774
VC_RS00635	VC0137		HDOD domain-containing protein	CDS	-0.107337	0.385044	0.628572	92.1888	89.9316	88.3382	84.6513	80.1658	86.2772
VC_RS00640	VC0139		DNA starvation/stationary phase protection protein	CDS	-0.107184	0.330351	0.580641	22.4681	24.0719	21.7031	19.5939	19.7451	24.0226
VC_RS00645	VC0140		DUF2500 domain-containing protein	CDS	0.0356035	0.824551	0.913899	9.45823	7.48303	7.03752	7.18602	8.78921	8.6588
VC_RS00650	VC0142		DUF4145 domain-containing protein	CDS	-0.125835	0.41552	0.65416	24.8616	27.4979	18.3074	19.9292	21.5438	23.3566
VC_RS00655	VC0143		hypothetical protein	CDS	-0.30593	0.13946	0.353089	6.29262	6.17575	7.38202	5.74882	5.31441	4.97326
VC_RS00660	VC0144		lysoplasmalogenase	CDS	-0.0571753	0.544382	0.74842	79.2561	70.4577	71.1134	69.3211	69.7005	73.2668
VC_RS00665	VC0145		DUF1145 domain-containing protein	CDS	-0.031944	0.825943	0.914309	11.0024	10.1427	9.64584	9.8688	9.15714	11.1454
VC_RS00670	VC0146	rsmD	16S rRNA (guanine(966)-N(2))-methyltransferase RsmD	CDS	0.131135	0.211002	0.447565	39.9176	40.5706	33.1207	43.3077	42.5153	38.676
VC_RS00675	VC0147	ftsY	signal recognition particle-docking protein FtsY	CDS	0.186267	0.00539237	0.0482031	153.648	150.743	149.953	164.56	182.938	169.446
VC_RS00680	VC0148	ftsE	cell division ATP-binding protein FtsE	CDS	0.0553605	0.347899	0.595624	78.098	76.5884	77.9049	81.4416	75.5464	84.723
VC_RS00685	VC0149	ftsX	permease-like cell division protein FtsX	CDS	-0.054175	0.402068	0.643755	96.7442	92.2757	105.022	95.1908	90.2223	97.7779
VC_RS00690	VC0150	rpoH	RNA polymerase sigma factor RpoH	CDS	-0.0406689	0.601247	0.786019	462.257	475.353	479.536	442.898	497.429	437.381
VC_RS00695	VC0151	sthA	Si-specific NAD(P)(+) transhydrogenase	CDS	0.0829133	0.301391	0.550978	150.791	158.631	145.081	167.818	155.794	157.812
VC_RS00700	VC0152	fabR	HTH-type transcriptional repressor FabR	CDS	-0.112616	0.180695	0.408404	54.1629	56.7989	59.6959	52.3142	52.6944	52.7965
VC_RS00705	VC0153		YijD family membrane protein	CDS	-0.156436	0.128257	0.335889	25.3635	22.7646	22.9827	24.4804	19.7451	19.671
VC_RS00710	VC0154	trmA	tRNA (uridine(54)-C5)-methyltransferase TrmA	CDS	0.226185	0.015659	0.0940594	68.0607	59.4135	67.9638	80.1002	72.4395	76.1086
VC_RS00715	VC0156	btuB	TonB-dependent vitamin B12 receptor	CDS	0.258801	0.0179281	0.10205	1048.4	974.327	1040.37	1188.47	1177.75	1298.73
VC_RS00720	VC0157		S8 family peptidase	CDS	-0.301593	0.0143626	0.0902074	82.5761	81.3216	77.6096	63.6681	63.6911	68.6044
VC_RS00725	VC0158		glutamate racemase	CDS	-0.0251941	0.715359	0.854593	82.6148	80.7807	81.0054	76.603	80.0841	83.4797
VC_RS00730	VC0159		RNA-binding protein	CDS	0.0117747	0.915469	0.964541	94.2735	100.976	85.9759	98.9275	93.0839	91.5613
VC_RS00760	VC0161	ilvY	HTH-type transcriptional activator IlvY	CDS	-0.203981	0.058593	0.212741	52.6186	43.5008	49.2627	40.3854	38.7543	47.1128
VC_RS00765	VC0162	ilvC	ketol-acid reductoisomerase	CDS	-0.198793	0.00152472	0.0227438	207	221.2	217.72	187.028	192.995	182.723
VC_RS00770	VC0163		accessory factor UbiK family protein	CDS	0.248277	0.00971727	0.0712865	47.2139	44.0417	40.0105	56.4821	48.402	51.1535
VC_RS00775	VC0164	vexB	multidrug efflux RND transporter permease subunit VexB	CDS	-0.11927	0.0812447	0.257851	1218.22	1321.34	1405.09	1213.05	1245.66	1172.89
VC_RS00780	VC0165	vexA	multidrug efflux RND transporter periplasmic adaptor subunit VexA	CDS	-0.165779	0.0273307	0.133666	613.936	670.543	673.289	584.271	602.858	558.071
VC_RS00785	VC0166	vexR	TetR family transcriptional regulator VexR	CDS	-0.0610325	0.458662	0.687882	204.066	245.317	211.962	216.97	214.743	202.216
VC_RS00790	VC0167	rep	DNA helicase Rep	CDS	0.0322696	0.638373	0.812433	103.693	105.574	110.533	108.509	111.48	107.014
VC_RS00795	VC0168		cytochrome c5 family protein	CDS	0.172937	0.0915386	0.276781	115.583	108.684	100.592	118.426	120.514	127.351
VC_RS00825	CDS		hypothetical protein	CDS	-0.0438018	0.88148	0.94652	1.93025	1.57775	1.67326	2.01209	1.75784	1.28772
VC_RS00830	VC0170		ABC transporter ATP-binding protein	CDS	-0.152359	0.0256298	0.129232	111.53	99.0825	116.242	99.9815	95.4958	98.6215
VC_RS00835	VC0171		ABC transporter substrate-binding protein	CDS	-0.203924	0.00390326	0.0403863	255.565	266.594	279.828	229.474	240.824	225.928
VC_RS00840	VC0172		ABC transporter permease subunit	CDS	-0.342725	0.00428564	0.0421358	51.5377	42.6443	51.1328	36.6487	39.6945	38.2319
VC_RS00845	VC0173		ABC transporter permease	CDS	-0.351955	0.00476175	0.0445093	54.1629	42.3287	51.2804	38.7566	35.1569	41.9175
VC_RS00850	VC0174		SPOR domain-containing protein	CDS	-0.0915082	0.370301	0.615736	36.1343	32.3213	31.2505	27.4027	34.3801	31.7933
VC_RS00855	VC0175		deoxycytidylate deaminase	CDS	-0.00617645	0.950442	0.980006	481.791	529.898	516.397	506.95	504.419	510.159
VC_RS00860	CDS		hypothetical protein	CDS	-0.0681242	0.645161	0.817585	217.076	231.433	180.761	217.114	181.957	201.284
VC_RS00865	VC0176		helix-turn-helix transcriptional regulator	CDS	0.188339	0.131137	0.340195	12.7397	15.1464	11.5159	14.0367	16.0659	14.7866
VC_RS00870	VC0177	vspR	transcriptional regulator VspR	CDS	-0.087035	0.55368	0.755114	12.0448	13.794	11.6144	11.4497	11.1194	12.6996
VC_RS00875	CDS		hypothetical protein	CDS	0.0118591	0.910541	0.961455	140.986	161.877	163.389	155.362	151.583	163.096
VC_RS00880	VC0178	capV	cGAMP-activated phospholipase CapV	CDS	0.0428958	0.707587	0.850911	374.083	425.316	394.298	412.046	410.109	407.541
VC_RS00885	VC0179	dncV	cyclic AMP-GMP synthase	CDS	0.160073	0.119622	0.321267	574.211	650.573	600.749	666.384	701.625	671.701
VC_RS00890	VC0180		ThiF family adenylyltransferase	CDS	0.127464	0.152396	0.371693	427.242	464.849	427.419	474.565	471.633	495.195
VC_RS00895	VC0181		Mov34/MPN/PAD-1 family protein	CDS	0.102772	0.385595	0.629184	51.9238	54.4548	55.562	57.8235	58.0088	58.0362
VC_RS00900	VC0182		hypothetical protein	CDS	-0.197382	0.0650286	0.224258	36.752	38.3167	33.662	28.7441	33.5625	32.5038
VC_RS00905	VC0183		hypothetical protein	CDS	-0.174162	0.117553	0.318279	35.1306	40.3903	32.1364	29.8459	35.5657	29.9728
VC_RS00910	VC0184		hypothetical protein	CDS	-0.208355	0.0477208	0.18712	22.4295	24.0719	24.213	18.7795	22.852	19.4934
VC_RS00915	VC0185		site-specific integrase	CDS	-0.249218	0.0212537	0.113734	22.8156	20.8263	21.3586	15.6176	21.2985	17.7172
VC_RS00920	VC0186	gorA	glutathione-disulfide reductase	CDS	0.00361443	0.948689	0.979939	845.334	870.781	860.497	881.437	880.066	821.565
VC_RS00925	VC0187		23S rRNA (adenine(2030)-N(6))-methyltransferase RlmJ	CDS	0.0620847	0.240135	0.482812	140.831	151.148	147.837	149.757	153.423	155.947
VC_RS00930	VC0188	prlC	oligopeptidase A	CDS	0.228007	0.0458526	0.183847	318.26	344.355	357.437	398.393	413.747	382.497
VC_RS00935	VC0190	uvrD	DNA helicase II	CDS	-0.0336654	0.559236	0.760374	190.091	181.531	187.602	182.573	176.03	187.741
VC_RS00940	VC0191		LysE family translocator	CDS	0.142758	0.394373	0.636369	5.98378	6.76177	6.84067	6.70695	8.09425	6.74943
VC_RS00945	VC0192		AraC family transcriptional regulator	CDS	-0.173896	0.190873	0.421286	30.691	27.4979	27.0674	26.1092	23.3425	26.1984
VC_RS00950	VC0194	ggt	gamma-glutamyltransferase	CDS	-0.609449	0.176838	0.404008	269	260.599	263.44	177.207	166.055	176.551
VC_RS00955	VC0195	rarD	EamA family transporter RarD	CDS	-0.261745	0.00452476	0.0429672	31.2315	30.5181	32.4809	24.7199	27.0626	26.7757
VC_RS00960	VC0196	recQ	ATP-dependent DNA helicase RecQ	CDS	0.0846526	0.287721	0.538779	173.954	160.84	177.808	186.166	173.331	184.099
VC_RS00965	VC0197		DUF3630 family protein	CDS	0.0310399	0.823475	0.913272	9.45823	6.40115	8.90764	8.28788	8.17601	8.88082
VC_RS00970	VC0198		hypothetical protein	CDS	-0.276019	0.104986	0.297919	12.8169	9.96235	8.16943	7.28183	9.8521	8.48119
VC_RS00975	VC0199		ABC transporter ATP-binding protein	CDS	-0.0890686	0.464607	0.692784	32.351	29.3912	35.0892	28.9357	32.9085	29.1291
VC_RS00980	VC0200	fhuA	TonB-dependent siderophore receptor FhuA	CDS	-0.358281	0.00100515	0.0173001	155.231	151.689	149.757	118.665	125.502	112.076
VC_RS00985	VC0201		ABC transporter ATP-binding protein	CDS	-0.298639	0.0514166	0.195613	11.6587	12.4867	12.9924	10.6832	10.4244	9.05844
VC_RS00990	VC0202		iron-siderophore ABC transporter substrate-binding protein	CDS	-0.382521	0.0270298	0.133085	11.2341	11.4499	12.2049	9.00648	9.11626	8.6144
VC_RS00995	VC0203	fhuB	Fe(3+)-hydroxamate ABC transporter permease FhuB	CDS	-0.0665277	0.623868	0.800519	20.9239	18.4822	18.7995	20.025	19.0501	16.5627
VC_RS01000	VC0204		MurR/RpiR family transcriptional regulator	CDS	-0.225627	0.131066	0.340195	14.5155	15.2816	15.0593	11.306	11.9779	15.053
VC_RS01005	VC0206	murQ	N-acetylmuramic acid 6-phosphate etherase	CDS	0.177643	0.349603	0.597128	4.55539	3.51612	3.69101	3.4972	4.33329	5.50611
VC_RS01010	VC0207	murP	PTS N-acetylmuramic acid transporter subunit IIBC	CDS	-0.0261915	0.768859	0.884486	25.9426	25.1538	23.7701	24.8157	23.7922	24.9551
VC_RS01015	VC0208		TIGR00645 family protein	CDS	-0.0389827	0.607922	0.788823	53.5838	47.6029	49.9024	51.1166	46.358	49.6438
VC_RS01020	VC0209		YicC family protein	CDS	0.0731771	0.234132	0.474897	213.061	202.763	207.878	213.952	212.249	229.969
VC_RS01025	VC0210	rph	ribonuclease PH	CDS	0.0927038	0.202192	0.437324	141.41	138.121	147.936	142.283	154.281	159.233
VC_RS01030	VC0211	pyrE	orotate phosphoribosyltransferase	CDS	-0.104004	0.262301	0.510767	52.6186	53.5533	55.2667	47.0445	51.8359	51.2868
VC_RS01035	VC0212	lpxN	lipid A biosynthesis myristoyltransferase LpxN	CDS	0.140657	0.120684	0.323389	69.8365	56.9341	68.4559	70.6146	72.6848	71.9347
VC_RS01040	VC0213		LpxL/LpxP family Kdo(2)-lipid IV(A) lauroyl/palmitoleoyl acyltransferasee	CDS	0.162517	0.0475261	0.186915	79.6422	72.5313	75.4934	79.8606	88.0148	86.9433
VC_RS01045	VC0214	slmA	nucleoid occlusion factor SlmA	CDS	0.212702	0.0282279	0.136562	31.2701	28.3093	29.8234	36.3134	34.2575	33.0811
VC_RS01050	CDS		hypothetical protein	CDS	0.101669	0.564168	0.762734	4.47818	4.95863	4.97056	5.46138	5.31441	4.66243
VC_RS01055	VC0215	coaBC	bifunctional phosphopantothenoylcysteine decarboxylase/phosphopantothenate--cysteine ligase CoaBC	CDS	0.215893	0.00799947	0.0623446	126.972	111.614	128.447	140.223	147.332	138.718
VC_RS01060	VC0216		methyl-accepting chemotaxis protein	CDS	0.13094	0.26387	0.511731	129.481	162.192	143.113	157.278	164.093	154.66
VC_RS01065	VC0217	radC	DNA repair protein RadC	CDS	0.0455161	0.776904	0.889737	8.57032	9.06078	10.4825	8.91067	11.1194	8.88082
VC_RS01070	VC0218	rpmB	50S ribosomal protein L28	CDS	0.0913378	0.333956	0.58295	2382.97	2195.77	2211.75	2404.2	2343.65	2486.5
VC_RS01075	VC0219	rpmG	50S ribosomal protein L33	CDS	0.026963	0.750766	0.874347	1129	977.212	984.564	1054.81	1041.26	1053.09
VC_RS01080	VC0220		hypothetical protein	CDS	-0.0234487	0.788168	0.89604	44.5502	42.1484	46.3099	39.8106	42.8014	48.2229
VC_RS01085	VC0221	mutM	bifunctional DNA-formamidopyrimidine glycosylase/DNA-(apurinic or apyrimidinic site) lyase	CDS	-0.0126599	0.869403	0.941744	58.2936	53.1926	63.0917	59.2128	55.8831	57.9474
VC_RS01090	VC0222	coaD	pantetheine-phosphate adenylyltransferase	CDS	-0.106351	0.215538	0.452831	59.6448	52.6968	58.2195	46.3738	57.7635	54.2618
VC_RS01095	VC0223		glycosyltransferase family 9 protein	CDS	0.0951477	0.191538	0.421985	80.2212	72.1256	80.2179	80.9146	87.5651	79.9274
VC_RS01100	VC0224		glycosyltransferase family 2 protein	CDS	0.0632129	0.471961	0.696633	41.7706	37.6405	35.3845	39.5231	39.8989	40.5854
VC_RS01105	VC0225		glycosyltransferase family 9 protein	CDS	0.110348	0.134334	0.345516	64.2002	64.1467	72.1961	64.3388	73.298	78.7729
VC_RS01110	VC0227		3-deoxy-D-manno-octulosonic acid kinase	CDS	0.115318	0.156842	0.377347	100.412	98.0908	108.368	109.467	112.338	110.566
VC_RS01115	VC0228		WavE lipopolysaccharide synthesis family protein	CDS	0.00601836	0.938644	0.976598	114.85	114.004	117.719	115.599	113.238	119.181
VC_RS01120	VC0229		WavE lipopolysaccharide synthesis family protein	CDS	-0.0100875	0.896591	0.953751	221.13	224.22	240.506	237.234	227.13	216.692
VC_RS01125	VC0230		glycosyltransferase family 2 protein	CDS	0.07853	0.282246	0.531811	229.7	236.842	231.845	259.032	237.595	240.848
VC_RS01130	VC0231		hypothetical protein	CDS	0.0401431	0.546188	0.749333	350.302	368.336	378.698	380.093	375.892	372.284
VC_RS01135	VC0232		HAD hydrolase family protein	CDS	0.0672705	0.517051	0.732216	56.2089	64.5524	67.1764	68.1714	61.1975	67.4943
VC_RS01140	VC0233	waaA	lipid IV(A) 3-deoxy-D-manno-octulosonic acid transferase	CDS	-0.0221328	0.765353	0.882807	180.826	178.285	179.334	189.903	164.992	175.396
VC_RS01145	VC0234		glycosyl transferase	CDS	0.136559	0.261339	0.510138	140.638	143.71	125.494	160.248	129.467	160.921
VC_RS01150	VC0235		glycosyltransferase family 9 protein	CDS	0.0500444	0.520013	0.73351	159.477	143.395	133.615	156.895	142.753	152.351
VC_RS01155	VC0236	waaF	lipopolysaccharide heptosyltransferase II	CDS	0.052399	0.442811	0.676307	189.666	183.334	183.615	197.184	187.558	192.492
VC_RS01160	VC0237		O-antigen ligase family protein	CDS	-0.178311	0.067056	0.226259	169.592	178.466	189.718	167.243	152.932	155.059
VC_RS01165	VC0238		acyltransferase	CDS	-0.0633956	0.402401	0.643755	91.1851	97.5048	94.4406	88.388	94.8826	87.6537
VC_RS01170	VC0239		polysaccharide deacetylase family protein	CDS	-0.0213695	0.741248	0.868524	394.273	420.673	412.704	403.711	400.461	405.41
VC_RS01175	VC0240	rfaD	ADP-glyceromanno-heptose 6-epimerase	CDS	-0.00449555	0.941899	0.977674	407.746	428.832	428.108	423.831	425.316	411.582
VC_RS01180	VC0241		mannose-1-phosphate guanylyltransferase/mannose-6-phosphate isomerase	CDS	0.080456	0.327169	0.577788	948.564	956.16	939.485	1002.16	970.166	1035.02
VC_RS01185	VC0242		phosphomannomutase/phosphoglucomutase	CDS	0.145633	0.133357	0.344865	846.608	874.568	837.367	946.686	902.877	980.754
VC_RS01190	VC0243	gmd	GDP-mannose 4,6-dehydratase	CDS	0.214158	0.183098	0.411741	1808.34	1879.5	1695.95	2117.43	1924.76	2203.2
VC_RS01195	VC0244		DegT/DnrJ/EryC1/StrS family aminotransferase	CDS	0.123289	0.21712	0.454289	2030.62	2167.92	2059.44	2302.88	2231.03	2282.37
VC_RS01200	VC0245		glycosyltransferase	CDS	0.10067	0.402252	0.643755	2102.31	2270.74	2296.05	2407.56	2343.33	2400.18
VC_RS01205	VC0246		ABC transporter permease	CDS	0.00914348	0.914889	0.964541	1135.41	1146.3	1199.53	1152.64	1162.02	1188.7
VC_RS01210	VC0247		ABC transporter ATP-binding protein	CDS	0.0320339	0.754304	0.877041	903.898	896.341	844.601	907.211	822.262	974.803
VC_RS01215	VC0248		acyl carrier protein	CDS	-0.0721227	0.519949	0.73351	539.621	565.51	585.493	558.306	515.375	534.492
VC_RS01220	VC0249		AMP-binding protein	CDS	-0.00266355	0.980492	0.991291	2209.17	2361.08	2383.16	2342.69	2283.97	2313.9
VC_RS01225	VC0250		iron-containing alcohol dehydrogenase	CDS	-0.0194988	0.821377	0.911793	1927.24	1948.43	1989.31	1928.87	1855.63	2001.74
VC_RS01230	VC0251		acyl-CoA reductase	CDS	-0.00161106	0.983773	0.991809	4953.84	5104.33	5195.32	5181.93	4883.61	5170.9
VC_RS01235	VC0252		acetyltransferase	CDS	-0.00544632	0.957221	0.983597	1028.67	1041.27	1037.96	1052.03	984.065	1060.1
VC_RS01240	VC_0253		IS200/IS605 family transposase	CDS	-0.0915022	0.365914	0.612301	107.206	115.626	107.482	102.281	101.383	106.348
VC_RS01245	VC0254		ISAs1 family transposase	CDS	-0.150442	0.0776724	0.250737	653.274	681.407	716.105	607.267	607.6	632.803
VC_RS01250	VC0255		hypothetical protein	CDS	-0.216141	0.0151802	0.0927389	135.774	132.621	126.134	117.18	111.439	111.055
VC_RS01255	VC0257		IS3-like element ISVch4 family transposase	CDS	-0.205657	0.381152	0.624496	3.0884	2.07361	2.80517	2.34743	2.61632	1.95378
VC_RS01260	VC0258		FkbM family methyltransferase	CDS	-0.149307	0.189137	0.419324	370.685	363.558	367.723	341.24	314.981	337.427
VC_RS01265	VC0259		glycosyltransferase	CDS	-0.108342	0.160783	0.38161	239.12	247.887	268.607	238.049	225.617	237.251
VC_RS01270	VC0260		polysaccharide biosynthesis protein	CDS	-0.0393847	0.527607	0.738402	183.876	186.895	187.405	182.477	182.243	178.416
VC_RS01275	VC0262		SDR family oxidoreductase	CDS	-0.0448195	0.492445	0.715484	84.0431	85.3336	84.6964	78.3755	83.2727	84.6342
VC_RS01280	VC0263		sugar transferase	CDS	-0.173886	0.0158707	0.0946952	47.0981	49.4511	47.1957	39.9543	44.2322	43.2052
VC_RS01285	VC0264		MBL fold metallo-hydrolase	CDS	-0.197886	0.0157275	0.0941547	84.6222	77.2195	84.4011	70.9979	73.298	70.3805
VC_RS01290	VC0265		mechanosensitive ion channel family protein	CDS	-0.0398652	0.490912	0.714707	121.451	122.568	119.195	112.581	122.558	118.159
VC_RS01295	VC0266		uracil-DNA glycosylase family protein	CDS	-0.10975	0.347574	0.595366	15.4806	16.1381	16.9294	15.6176	14.2671	15.0974
VC_RS01300	VC0267		D-2-hydroxyacid dehydrogenase	CDS	-0.118787	0.182955	0.411678	54.0084	53.8237	53.2982	52.3621	49.3831	46.6687
VC_RS01305	VC0268		YjaG family protein	CDS	0.126912	0.0676776	0.227351	136.044	123.921	128.201	128.773	139.728	155.37
VC_RS01310	VC0269	manA	mannose-6-phosphate isomerase, class I	CDS	-0.0541143	0.439577	0.674057	437.665	425.766	439.624	403.854	417.304	433.917
VC_RS01315	VC0270		ROK family protein	CDS	-0.0403823	0.653875	0.820427	253.944	253.747	245.28	246.289	242.092	243.823
VC_RS01320	VC0271		HlyC/CorC family transporter	CDS	-0.15082	0.0596098	0.21426	45.4767	44.8531	45.0303	40.1938	42.597	39.12
VC_RS01325	VC0273	hupA	DNA-binding protein HU-alpha	CDS	0.115053	0.343505	0.592079	129.945	135.326	108.466	146.882	112.461	145.557
VC_RS01330	VC0274		DUF1481 domain-containing protein	CDS	-0.142254	0.106147	0.299453	109.252	111.119	102.561	96.8676	93.8606	101.907
VC_RS01335	VC0275	purD	phosphoribosylamine--glycine ligase	CDS	0.350637	0.00183438	0.0250997	856.028	766.83	820.782	1059.03	999.436	1057.53
VC_RS01340	VC0276	purH	bifunctional phosphoribosylaminoimidazolecarboxamide formyltransferase/IMP cyclohydrolase	CDS	0.421981	0.000947887	0.0167992	919.147	801.586	856.068	1155.9	1100.9	1195.58
VC_RS01345	CDS		hypothetical protein	CDS	0.0058672	0.969822	0.988219	8.76334	7.07732	5.51191	6.56323	6.90873	8.08155
VC_RS01350	VC0277	zntR	Zn(2+)-responsive transcriptional regulator	CDS	-0.109093	0.352363	0.600409	23.9351	19.7895	21.3094	19.4981	19.6224	21.2252
VC_RS01355	VC0278	cadC	lysine decarboxylation/transport transcriptional activator CadC	CDS	-0.268279	0.0550658	0.204392	30.5366	28.8052	24.8036	22.6599	25.3048	21.9356
VC_RS01360	VC0280	cadB	cadaverine/lysine antiporter	CDS	-0.208347	0.276285	0.524769	4.01492	4.28246	4.52764	3.59301	4.00625	3.46352
VC_RS01365	VC0281		lysine decarboxylase CadA	CDS	0.433451	0.00441297	0.0428289	4.20795	3.96691	5.46269	6.41951	6.29553	5.63932
VC_RS01370	VC0282		methyl-accepting chemotaxis protein	CDS	-0.157961	0.24413	0.487715	31.9264	29.2559	30.7092	26.5404	29.4336	26.376
VC_RS01375	VC0283		PepSY-associated TM helix domain-containing protein	CDS	-0.126592	0.616715	0.794187	18.5304	13.6137	18.8488	15.9051	15.4118	15.4082
VC_RS01380	VC0284		TonB-dependent siderophore receptor	CDS	0.0313533	0.874069	0.944511	454.227	343.543	447.35	425.46	412.153	434.894
VC_RS01385	VC0285		bifunctional 4-hydroxy-2-oxoglutarate aldolase/2-dehydro-3-deoxy-phosphogluconate aldolase	CDS	-0.102282	0.354129	0.6017	26.5989	28.6699	30.1679	24.5283	27.7167	27.2641
VC_RS01390	VC0286		GntP family permease	CDS	0.00431607	0.973811	0.989622	15.3262	16.1832	15.9452	13.893	16.5973	17.0512
VC_RS01395	VC0287		gluconokinase	CDS	0.00531238	0.984451	0.991809	2.04607	2.70471	2.26382	2.63487	2.77984	1.59855
VC_RS01400	VC0288		phosphogluconate dehydratase	CDS	0.336917	0.0724409	0.238344	4.82563	6.53638	5.56112	7.56927	7.19489	6.57181
VC_RS01405	VC0289		LacI family DNA-binding transcriptional regulator	CDS	0.214117	0.0658312	0.224258	70.1453	65.4991	65.7984	79.669	70.232	83.835
VC_RS01410	VC0290	fis	DNA-binding transcriptional regulator Fis	CDS	0.257469	0.0457153	0.183847	165.268	115.807	137.355	162.931	157.102	180.281
VC_RS01415	VC0291	dusB	tRNA dihydrouridine synthase DusB	CDS	0.239506	0.0491703	0.190509	632.621	511.01	604.39	686.457	676.361	700.919
VC_RS01420	VC0293	prmA	50S ribosomal protein L11 methyltransferase	CDS	0.174495	0.0446635	0.181699	213.524	186.805	196.066	231.725	214.293	227.127
VC_RS01425	VC0295	accC	acetyl-CoA carboxylase biotin carboxylase subunit	CDS	0.160605	0.0187056	0.104963	1170.04	1121.42	1227.33	1319.83	1304.85	1308.46
VC_RS01430	VC0296		acetyl-CoA carboxylase biotin carboxyl carrier protein	CDS	0.21599	0.00404038	0.0409761	612.816	588.319	617.727	713.955	696.147	702.517
VC_RS01435	VC0297	aroQ	type II 3-dehydroquinate dehydratase	CDS	0.129307	0.15382	0.37334	145.966	152.726	150.101	164.225	154.854	171.8
VC_RS01440	VC0298	acs	acetate--CoA ligase	CDS	-0.150464	0.314416	0.566277	14.8629	13.9743	11.5652	11.9288	13.981	10.5238
VC_RS01445	VC0299		3'-5' exonuclease	CDS	0.325453	0.0933079	0.279559	4.90284	3.15549	4.77371	4.55115	5.96849	5.55051
VC_RS01450	VC0300		cyclic nucleotide-binding/CBS domain-containing protein	CDS	0.213868	0.192377	0.4233	7.52798	6.98717	7.28359	8.14416	8.74833	8.39238
VC_RS01455	VC0302		3-phenylpropionate MFS transporter	CDS	0.0552493	0.513705	0.730538	98.2112	85.1984	91.5862	95.1908	94.3103	96.2681
VC_RS01460	VC0303		hybrid sensor histidine kinase/response regulator	CDS	-0.089286	0.227241	0.46889	54.7033	60.1347	61.7137	54.7096	55.5151	55.6828
VC_RS01465	VC0304	gppA	guanosine-5'-triphosphate,3'-diphosphate diphosphatase	CDS	-0.0948109	0.261524	0.510221	705.314	685.193	751.293	670.312	669.575	665.662
VC_RS01470	VC0305	rhlB	ATP-dependent RNA helicase RhlB	CDS	-0.0105357	0.859317	0.935717	1423.83	1371.56	1380.88	1403.05	1432.48	1310.37
VC_RS01475	VC0306	trxA	thioredoxin TrxA	CDS	0.0291667	0.718152	0.856112	176.888	154.845	137.207	165.901	143.407	169.357
VC_RS01480	VC0307	rho	transcription termination factor Rho	CDS	0.170542	0.0945011	0.281459	883.901	783.374	894.258	942.087	930.062	1010.82
VC_RS01485	VC0308		hypothetical protein	CDS	-0.475245	7.48e-07	0.000250242	59.2973	57.43	57.186	39.6189	42.27	43.2052
VC_RS01490	VC0309	ubiD	4-hydroxy-3-polyprenylbenzoate decarboxylase	CDS	-0.00451777	0.939638	0.976743	300.424	318.975	337.457	316.76	321.563	315.491
VC_RS01495	VC0311		2Fe-2S iron-sulfur cluster binding domain-containing protein	CDS	0.0217073	0.758127	0.879486	58.255	50.8485	57.7766	55.1407	59.1126	55.1499
VC_RS01500	VC0312	fre	NAD(P)H-flavin reductase	CDS	0.0818448	0.167634	0.390455	156.929	142.628	152.513	159.913	153.259	165.317
VC_RS01535	VC0315	pssA	CDP-diacylglycerol--serine O-phosphatidyltransferase	CDS	0.0469793	0.580091	0.773454	137.318	139.383	135.632	139.217	134.25	152.528
VC_RS01540	VC0317		GNAT family N-acetyltransferase	CDS	0.010338	0.944875	0.979039	10.6164	10.6385	8.71078	9.19811	10.7923	10.2129
VC_RS01545	VC0318	murB	UDP-N-acetylmuramate dehydrogenase	CDS	0.0762962	0.272345	0.520942	114.734	107.963	110.238	114.354	119.002	117.671
VC_RS01550	VC0319	birA	bifunctional biotin--[acetyl-CoA-carboxylase] ligase/biotin operon repressor BirA	CDS	0.0273915	0.659962	0.823228	111.877	106.475	110.632	112.341	109.068	113.897
VC_RS01555	VC0320		type I pantothenate kinase	CDS	0.125227	0.155472	0.376061	83.0394	68.6996	77.2159	81.3937	77.8356	90.54
VC_RS01580	VC0321	tuf	elongation factor Tu	CDS	0.378276	9.22e-05	0.00434089	1592.57	1623.91	1593.19	2175.06	1973.93	2102.58
VC_RS01585	VC0322	secE	preprotein translocase subunit SecE	CDS	0.18847	0.035462	0.15654	448.204	430.86	434.112	505.225	472.696	518.551
VC_RS01590	VC0323	nusG	transcription termination/antitermination protein NusG	CDS	0.156506	0.109882	0.307327	750.211	734.239	794.207	837.842	801.699	900.205
VC_RS01595	VC0324	rplK	50S ribosomal protein L11	CDS	0.204556	0.0363176	0.158557	5599.43	5487.59	5854.58	6560.55	6406.4	6555.38
VC_RS01600	VC0325	rplA	50S ribosomal protein L1	CDS	0.210928	0.0848278	0.264658	5874.99	5779.92	6671.28	6930.68	6936.78	7343.82
VC_RS01605	VC0326	rplJ	50S ribosomal protein L10	CDS	0.145421	0.152745	0.371738	8446.12	8068.19	8776.83	9412.06	9504.53	9056.75
VC_RS01610	VC0327	rplL	50S ribosomal protein L7/L12	CDS	0.189249	0.0550902	0.204392	4898.32	4727.07	5126.17	5610.46	5567.05	5641.76
VC_RS01615	VC0328	rpoB	DNA-directed RNA polymerase subunit beta	CDS	0.207803	0.0586559	0.212754	7860.18	7759.36	8319.93	9566.17	8649.2	9432.99
VC_RS01620	VC0329	rpoC	DNA-directed RNA polymerase subunit beta'	CDS	0.103634	0.265815	0.513278	10025.1	10205.4	10989.3	11615.8	10825.6	11103.6
VC_RS01625	VC0330		Rsd/AlgQ family anti-sigma factor	CDS	-0.256796	0.0708919	0.234342	164.882	179.773	157.089	152.487	135.517	131.969
VC_RS01630	VC0331	nudC	NAD(+) diphosphatase	CDS	0.0501306	0.53056	0.740996	40.6125	33.9441	35.1384	34.8282	40.6757	38.0987
VC_RS01635	VC0332	hemE	uroporphyrinogen decarboxylase	CDS	0.035924	0.561339	0.762076	233.715	225.257	230.91	234.791	240.252	232.234
VC_RS01640	VC0333		TetR/AcrR family transcriptional regulator	CDS	-0.190005	0.0160891	0.0949113	87.9809	90.3824	87.157	77.3216	81.3105	74.1105
VC_RS01645	VC0334		hypothetical protein	CDS	-0.0118162	0.877043	0.944543	64.2388	64.6876	71.9993	66.6384	68.9238	63.6755
VC_RS01650	VC0335		murein hydrolase activator EnvC	CDS	-0.188163	0.0853245	0.265158	38.1032	43.3655	39.7153	33.5348	37.0373	35.7453
VC_RS01655	VC0336	gpmM	2,3-bisphosphoglycerate-independent phosphoglycerate mutase	CDS	-0.248417	0.0551515	0.204392	1630.56	1910.65	1763.66	1500.63	1547.51	1417.56
VC_RS01660	VC0337		DMT family transporter	CDS	-0.204007	0.0578708	0.21076	54.2015	48.5946	49.0166	39.5231	48.075	44.1821
VC_RS01665	VC0338		SLC13 family permease	CDS	-0.243818	0.136402	0.348421	25.2091	25.1538	21.4079	19.7376	22.852	18.0281
VC_RS01670	VC0339	psd	phosphatidylserine decarboxylase	CDS	0.0850458	0.28726	0.538707	121.644	109.27	112.354	115.407	125.502	123.221
VC_RS01675	VC0340	rsgA	small ribosomal subunit biogenesis GTPase RsgA	CDS	-0.0836601	0.129939	0.3393	212.868	201.456	215.161	193.256	205.545	195.2
VC_RS01680	VC0341	orn	oligoribonuclease	CDS	-0.17538	0.0360097	0.157984	66.6323	67.3022	65.7	57.4882	58.9899	60.3008
VC_RS01725	VC0342	queG	tRNA epoxyqueuosine(34) reductase QueG	CDS	0.218166	0.00273583	0.0322685	88.2897	87.5875	94.5883	105.778	101.546	107.28
VC_RS01730	VC0343	tsaE	tRNA (adenosine(37)-N6)-threonylcarbamoyltransferase complex ATPase subunit type 1 TsaE	CDS	0.011517	0.926508	0.96939	33.625	34.0343	32.4317	30.8041	36.7512	33.3031
VC_RS01735	VC0344		N-acetylmuramoyl-L-alanine amidase	CDS	0.126296	0.0300541	0.141571	105.121	113.327	111.567	127.336	113.606	119.269
VC_RS01740	VC0345	mutL	DNA mismatch repair endonuclease MutL	CDS	0.0526841	0.384216	0.627792	162.489	165.168	159.698	167.386	171.001	167.093
VC_RS01745	VC0346	miaA	tRNA (adenosine(37)-N6)-dimethylallyltransferase MiaA	CDS	-0.138326	0.0553438	0.204892	515.03	541.753	521.318	493.488	481.281	459.05
VC_RS01750	VC0347	hfq	RNA chaperone Hfq	CDS	-0.0930168	0.140448	0.354428	790.361	810.556	826.983	769.623	759.388	747.277
VC_RS01755	VC0348	hflX	GTPase HflX	CDS	-0.214843	0.0124066	0.0824039	1376.31	1385.8	1486.15	1224.16	1250.19	1186.08
VC_RS01760	VC0349	hflK	FtsH protease activity modulator HflK	CDS	-0.135885	0.0524475	0.197644	1065.85	1035.18	1151.59	1012.56	977.933	969.741
VC_RS01765	VC0350	hflC	protease modulator HflC	CDS	-0.0663582	0.380002	0.623754	791.017	821.961	869.946	820.979	784.243	766.06
VC_RS01770	VC0351		DUF2065 domain-containing protein	CDS	-0.0901456	0.411771	0.651657	11.7745	10.6385	12.0081	10.4437	10.2609	11.6339
VC_RS01775	VC0352		SlyX family protein	CDS	-0.00994176	0.906869	0.959962	17.1406	15.9578	16.6341	16.432	16.7608	16.2075
VC_RS01780	VC0353		hypothetical protein	CDS	0.133979	0.130521	0.339793	123.806	126.58	124.608	140.463	139.81	131.214
VC_RS01785	VC0354	fkpA	FKBP-type peptidyl-prolyl cis-trans isomerase	CDS	0.0429793	0.550876	0.75215	768.935	836.116	802.524	841.914	849.202	789.239
VC_RS01790	VC0355		transcriptional regulator	CDS	-0.169321	0.0948125	0.282152	324.514	400.838	374.514	331.084	322.339	324.594
VC_RS01795	VC0356	tusD	sulfurtransferase complex subunit TusD	CDS	-0.225574	0.0214956	0.114686	150.907	162.643	149.707	127.911	141.486	126.774
VC_RS01800	VC0357	tusC	sulfurtransferase complex subunit TusC	CDS	-0.302205	0.00564148	0.0493802	93.9646	99.0375	104.382	77.5611	86.8701	76.6859
VC_RS01805	VC0358	tusB	sulfurtransferase complex subunit TusB	CDS	-0.438629	0.000682495	0.0137774	79.0631	88.6243	84.8932	60.123	66.5527	59.6347
VC_RS01810	VC0359	rpsL	30S ribosomal protein S12	CDS	0.0817548	0.375554	0.620356	5345.33	4807.13	5370.57	5592.88	5420.49	5414.73
VC_RS01815	VC0360	rpsG	30S ribosomal protein S7	CDS	0.138812	0.174549	0.400311	4828.06	4494.15	5039.61	5348.32	5171.04	5292.97
VC_RS01820	VC0361	fusA	elongation factor G	CDS	0.0683026	0.539497	0.745047	5071.66	4808.12	5281.24	5293.32	5155.51	5447.23
VC_RS01825	VC0362	tuf	elongation factor Tu	CDS	0.147577	0.0212089	0.113665	5116.71	4969.41	5210.47	5826.14	5309.63	5808.41
VC_RS01830	VC0364		bacterioferritin-associated ferredoxin	CDS	0.0345858	0.664222	0.824519	80.144	75.7319	77.7081	73.4411	79.8388	85.9664
VC_RS01835	VC0365	bfr	bacterioferritin	CDS	-0.00488867	0.950314	0.980006	167.044	170.532	183.468	169.973	185.882	163.363
VC_RS01840	VC0366	rpsF	30S ribosomal protein S6	CDS	0.140947	0.212848	0.450885	4862.61	4143.39	4659.33	4851.43	5049.83	5166.55
VC_RS01845	VC0367	priB	primosomal replication protein N	CDS	0.104227	0.343257	0.591936	4143.25	3834.29	4243.14	4370.3	4498.36	4267.55
VC_RS01850	VC0368	rpsR	30S ribosomal protein S18	CDS	0.134546	0.221833	0.460919	3496.92	3264.13	3622.5	3776.21	3766.61	3855.7
VC_RS01855	VC0369	rplI	50S ribosomal protein L9	CDS	0.159269	0.315181	0.566277	2817.7	2623.12	2912.5	3064.74	2916.02	3347.58
VC_RS01860	VC0370		YdiY family protein	CDS	-0.164688	0.177018	0.404161	26.8691	22.5392	22.9335	22.5641	19.9086	22.1577
VC_RS01865	VC0371		replicative DNA helicase	CDS	0.0247699	0.686303	0.837605	262.862	243.424	244.492	256.876	252.639	254.302
VC_RS01870	VC0372	alr	alanine racemase	CDS	0.0809378	0.147725	0.364478	153.378	154.259	150.839	169.303	154.608	161.054
VC_RS01875	VC0373		secondary thiamine-phosphate synthase enzyme YjbQ	CDS	-0.188825	0.0379916	0.162497	23.356	23.8465	25.1481	20.4083	19.8677	23.1789
VC_RS01880	VC0374	pgi	glucose-6-phosphate isomerase	CDS	-0.255512	0.0444871	0.181394	1001.68	1172.58	1140.37	925.703	949.521	901.359
VC_RS01885	VC0376		MBL fold metallo-hydrolase	CDS	-0.223164	0.0101188	0.0728879	26.5603	25.9201	25.4434	20.8395	24.528	21.3584
VC_RS01890	VC0377		chemotaxis protein CheX	CDS	0.0969143	0.206658	0.442396	141.372	136.002	131.892	133.756	158.819	145.113
VC_RS01895	VC0378	zur	zinc uptake transcriptional repressor Zur	CDS	-0.0257853	0.742749	0.86982	152.49	143.62	134.254	137.205	143.571	142.004
VC_RS01900	VC0379	dusA	tRNA dihydrouridine(20/20a) synthase DusA	CDS	0.289025	0.000884153	0.0160673	69.9909	62.6591	67.4224	79.2858	82.4142	82.7693
VC_RS01905	VC0379a	pspG	envelope stress response protein PspG	CDS	0.0239164	0.852996	0.933177	9.34242	8.60999	9.35056	8.4316	9.97474	9.32486
VC_RS01910	VC0381		TIGR04219 family outer membrane beta-barrel protein	CDS	-0.22044	0.0391765	0.165782	82.3445	64.9581	79.529	68.7463	63.7729	62.2102
VC_RS01915	VC0382		hypothetical protein	CDS	0.235725	0.469461	0.694779	0.501865	0.766334	0.541348	0.766509	0.694961	0.666062
VC_RS01920	VC0383		hypothetical protein	CDS	0.0369075	0.859396	0.935717	3.66748	2.07361	3.00202	3.20976	3.06601	2.75306
VC_RS01925	VC0384		assimilatory sulfite reductase (NADPH) flavoprotein subunit	CDS	0.203802	0.150856	0.369906	71.9984	69.3758	71.4087	84.0285	72.276	88.8082
VC_RS01930	VC0385	cysI	assimilatory sulfite reductase (NADPH) hemoprotein subunit	CDS	0.117977	0.331681	0.581092	75.7431	73.0722	77.8557	81.2978	82.0872	82.5917
VC_RS01935	VC0386		phosphoadenylyl-sulfate reductase	CDS	0.0516786	0.613762	0.792951	37.9101	41.7427	45.8669	41.5831	43.619	44.8038
VC_RS01970	VC0389		sodium:proton antiporter	CDS	0.132549	0.0498697	0.19156	112.456	109.315	109.008	115.072	125.42	122.111
VC_RS01975	VC0390	metH	methionine synthase	CDS	-0.0216882	0.720754	0.857169	337.794	332.86	357.634	345.648	336.606	330.677
VC_RS01980	VC0391	lysC	lysine-sensitive aspartokinase 3	CDS	-0.620194	4.51e-07	0.00020172	334.86	327.18	359.652	229.138	227.947	207.589
VC_RS01985	VC0392		alanine--glyoxylate aminotransferase family protein	CDS	-0.129103	0.126497	0.333474	86.6683	91.4643	94.7851	79.7169	82.4551	87.3429
VC_RS01990	VC0393		oligosaccharyltransferase	CDS	-0.269162	0.000807528	0.0151359	105.121	97.5499	98.0824	83.5974	84.9488	81.0375
VC_RS01995	VC0394	uvrA	excinuclease ABC subunit UvrA	CDS	-0.199649	0.00287009	0.0330383	363.312	357.292	356.158	317.047	305.17	315.402
VC_RS02000	VC0395	galU	UTP--glucose-1-phosphate uridylyltransferase GalU	CDS	0.184002	0.336128	0.584616	422.764	412.694	399.761	471.93	434.882	496.482
VC_RS02005	VC0396		helix-turn-helix transcriptional regulator	CDS	-0.16831	0.434307	0.670083	5.86796	7.61827	5.61033	5.6051	5.39617	5.99456
VC_RS02010	VC0397		single-stranded DNA-binding protein	CDS	0.146364	0.037391	0.161235	346.828	329.298	310.635	367.301	342.084	382.808
VC_RS02015	VC0398	csrD	RNase E specificity factor CsrD	CDS	-0.112231	0.125942	0.332501	197.812	188.699	174.314	168.297	170.184	180.414
VC_RS02020	VC0399		MSHA biogenesis protein MshI	CDS	-0.059649	0.296044	0.54659	168.202	161.201	171.115	163.985	152.115	164.162
VC_RS02025	VC0400	pilO	type 4a pilus biogenesis protein PilO	CDS	-0.0314852	0.747601	0.872364	82.5375	91.9151	96.2615	95.6699	80.8199	88.3642
VC_RS02030	VC0401		MSHA biogenesis protein MshK	CDS	0.0926606	0.42793	0.664061	68.2151	79.3832	71.9993	84.316	71.6219	78.24
VC_RS02035	VC0402	mshL	pilus (MSHA type) biogenesis protein MshL	CDS	0.00159423	0.984606	0.991809	469.128	516.555	500.895	529.753	481.608	476.856
VC_RS02040	VC0403		AAA family ATPase	CDS	0.0539536	0.405001	0.645549	108.866	114.59	112.256	117.947	120.106	110.433
VC_RS02045	VC0404		tetratricopeptide repeat protein	CDS	0.0729249	0.375455	0.620356	155.694	166.565	157.335	174.333	164.42	165.716
VC_RS02050	VC0405	tadA	GspE/PulE family protein	CDS	0.000203108	0.997898	0.999002	299.382	334.122	330.075	338.078	316.248	309.363
VC_RS02055	VC0406		type II secretion system F family protein	CDS	-0.112205	0.128432	0.3361	115.854	117.925	120.967	110.808	109.477	107.902
VC_RS02060	VC0407		MSHA biogenesis protein MshF	CDS	-0.136388	0.189263	0.419324	76.7082	79.5185	75.0997	73.1058	65.9804	71.4018
VC_RS02065	VC0408		prepilin-type N-terminal cleavage/methylation domain-containing protein	CDS	-0.13755	0.219253	0.457684	180.98	203.034	175.692	170.836	172.432	165.539
VC_RS02070	VC0409		type II secretion system protein	CDS	-0.0140671	0.896606	0.953751	954.471	1057.32	947.95	984.772	1016.81	929.422
VC_RS02075	VC0410		type II secretion system protein	CDS	-0.24172	0.0144935	0.0904023	207.077	215.475	209.157	170.788	191.278	172.155
VC_RS02080	VC0411		type II secretion system protein	CDS	-0.24598	0.00105695	0.017933	97.8251	103.681	94.4406	80.8188	82.9457	85.7887
VC_RS02085	VC0412		type II secretion system protein	CDS	-0.413305	1.82e-07	0.00012645	126.818	125.003	122.788	93.562	89.5273	98.2219
VC_RS02090	VC0413		hypothetical protein	CDS	-0.416037	9.18e-05	0.00434089	46.5963	47.8283	48.3768	35.4031	34.6254	36.9886
VC_RS02095	VC0414		hypothetical protein	CDS	-0.261167	0.000200341	0.0065202	472.989	507.719	486.77	418.274	390.323	415.889
VC_RS02100	VC0415		rod shape-determining protein	CDS	0.0160529	0.770727	0.885041	521.631	537.381	525.944	529.083	523.306	550.3
VC_RS02105	VC0416	mreC	rod shape-determining protein MreC	CDS	0.00226869	0.97002	0.988219	154.768	147.857	153.201	150.379	145.615	160.565
VC_RS02110	VC0417	mreD	rod shape-determining protein MreD	CDS	0.0102644	0.89859	0.955153	81.9585	71.8551	81.9896	75.4053	72.8892	89.2079
VC_RS02115	VC0418	maf	septum formation inhibitor Maf	CDS	-0.0486223	0.523712	0.73573	121.799	124.056	126.429	127.384	113.442	119.136
VC_RS02120	VC0419	rng	ribonuclease G	CDS	0.0746624	0.276263	0.524769	210.899	210.742	216.835	234.456	211.8	226.15
VC_RS02125	VC0420		TIGR02099 family protein	CDS	-0.0801264	0.200703	0.435465	219.585	216.196	212.799	214.67	202.765	196.133
VC_RS02130	VC0421		carbon-nitrogen hydrolase family protein	CDS	-0.0419958	0.505862	0.72672	88.0967	90.5627	85.8283	87.8132	85.3985	83.7018
VC_RS02135	VC0422	tldD	metalloprotease TldD	CDS	-0.0559564	0.312896	0.564885	219.431	228.548	239.03	221.952	217.359	221.532
VC_RS02140	VC0423	arcA	arginine deiminase	CDS	-0.346174	0.0298	0.14093	65.0495	61.6223	70.1784	46.8049	59.5214	48.4449
VC_RS02145	VC0424	rraB	ribonuclease E inhibitor RraB	CDS	0.387966	0.001514	0.0226784	60.6099	53.5533	61.9105	65.6802	80.5746	84.1014
VC_RS02150	VC0425		hypothetical protein	CDS	0.361073	0.00375895	0.0395826	43.0446	37.4602	36.5164	46.6612	50.119	53.5958
VC_RS02155	VC0426		DUF2061 domain-containing protein	CDS	0.259424	0.018807	0.105298	13.3573	13.0728	12.8447	13.7493	16.7199	16.5183
VC_RS02160	VC0428		universal stress protein	CDS	-0.270656	0.142682	0.357907	263.325	318.074	292.131	252.229	240.457	231.39
VC_RS02165	VC0429		TRAP transporter permease	CDS	-0.0440046	0.614653	0.793529	367.79	358.509	385.243	357.96	357.66	362.515
VC_RS02170	VC0430		TAXI family TRAP transporter solute-binding subunit	CDS	0.0553256	0.422903	0.660267	1149.08	1141.3	1127.48	1149.67	1068.16	1333.68
VC_RS02175	VC0431	argR	transcriptional regulator ArgR	CDS	0.0831374	0.188261	0.419235	152.22	160.029	149.264	165.997	161.762	161.143
VC_RS02180	VC0432	mdh	malate dehydrogenase	CDS	0.230331	0.00429597	0.0421358	385.317	410.079	413.688	469.582	478.256	470.506
VC_RS02185	VC0433		amino acid permease	CDS	-0.0374721	0.778179	0.890626	68.7942	55.1761	58.5148	58.6379	54.2478	65.0076
VC_RS02190	VC0434	ispB	octaprenyl diphosphate synthase	CDS	-0.00592031	0.929389	0.971732	235.182	212.004	228.449	213.377	235.02	224.463
VC_RS02195	VC0435	rplU	50S ribosomal protein L21	CDS	0.129637	0.15918	0.379569	2885.49	2721.52	2812.75	3021.53	3029.62	3160.24
VC_RS02200	VC0436	rpmA	50S ribosomal protein L27	CDS	0.124665	0.263106	0.51108	941.615	873.576	977.625	982.329	959.373	1103.18
VC_RS02205	VC0437	cgtA	Obg family GTPase CgtA	CDS	-0.0910083	0.469196	0.694674	605.404	525.435	580.866	547.623	509.447	550.034
VC_RS02210	VC0438		threonine/serine exporter ThrE family protein	CDS	-0.643684	0.000106618	0.00454396	179.668	180.765	179.629	115.312	116.508	113.852
VC_RS02215	VC0439		threonine/serine exporter family protein	CDS	-0.728058	0.000101557	0.00454396	72.4616	79.6988	72.8851	43.9305	48.6473	43.2496
VC_RS02220	VC0440	folA	type 3 dihydrofolate reductase	CDS	-0.509519	0.000285666	0.0079133	69.3346	80.0594	76.5761	48.817	57.3139	52.5301
VC_RS02225	VC0441		symmetrical bis(5'-nucleosyl)-tetraphosphatase	CDS	-0.132706	0.0933946	0.279559	82.4989	89.1653	88.5842	78.5192	85.2758	73.5332
VC_RS02230	VC0442	apaG	Co2+/Mg2+ efflux protein ApaG	CDS	-0.198881	0.0172897	0.0999952	67.25	76.7687	74.1155	67.6923	62.3012	60.0344
VC_RS02235	VC0443	rsmA	16S rRNA (adenine(1518)-N(6)/adenine(1519)-N(6))-dimethyltransferase RsmA	CDS	0.0711153	0.349145	0.596915	276.566	266.008	267.032	286.483	273.038	291.025
VC_RS02240	VC0444	pdxA	4-hydroxythreonine-4-phosphate dehydrogenase PdxA	CDS	0.000501675	0.99489	0.997677	273.053	261.455	290.458	277.716	266.538	280.989
VC_RS02245	VC0445	surA	peptidylprolyl isomerase SurA	CDS	0.17161	0.0603665	0.215392	265.178	267.586	258.075	305.31	282.4	303.058
VC_RS02250	VC0446	lptD	LPS assembly protein LptD	CDS	0.119246	0.102563	0.295402	501.093	498.613	521.023	558.881	557.359	535.514
VC_RS02255	VC0447	djlA	co-chaperone DjlA	CDS	-0.0333688	0.666215	0.825562	43.5851	35.5219	40.9456	36.6008	39.1631	41.5622
VC_RS02285	VC0449		methyl-accepting chemotaxis protein	CDS	0.292289	0.0032923	0.0363532	53.468	44.0868	46.1622	57.1528	60.8295	58.0806
VC_RS02310	VC0450	mltC	membrane-bound lytic murein transglycosylase MltC	CDS	-0.0597062	0.4062	0.646597	111.684	116.167	116.193	112.581	104.244	113.275
VC_RS02315	VC0451		oxidative damage protection protein	CDS	0.0392253	0.761498	0.881317	31.2315	27.0471	24.4591	28.3608	24.1192	32.6814
VC_RS02320	VC0452	mutY	A/G-specific adenine glycosylase	CDS	0.155722	0.192026	0.422788	92.4976	79.6537	87.0094	94.7117	89.2003	104.838
VC_RS02325	VC0453	trmB	tRNA (guanosine(46)-N7)-methyltransferase TrmB	CDS	0.329693	0.00240301	0.0294488	120.139	101.246	107.433	134.043	131.143	148.132
VC_RS02330	VC0454	glsB	glutaminase B	CDS	0.13419	0.13057	0.339793	78.0208	70.8183	75.4934	89.3941	77.4677	79.3946
VC_RS02335	VC0455	hemW	radical SAM family heme chaperone HemW	CDS	0.140691	0.0403264	0.168852	81.4566	84.0263	93.1119	97.2029	96.8449	90.984
VC_RS02340	VC0456		XTP/dITP diphosphatase	CDS	0.158956	0.0504593	0.192996	54.3559	54.3647	56.8415	60.1709	61.688	62.965
VC_RS02345	VC0457		DUF4426 domain-containing protein	CDS	0.0591164	0.53787	0.744787	62.8876	62.7042	63.9283	59.8835	67.9018	69.6256
VC_RS02350	VC0458		YggU family protein	CDS	-0.0908296	0.260329	0.509141	39.1455	47.2873	42.8157	38.9482	43.0467	39.2976
VC_RS02355	VC0459		YggT family protein	CDS	0.0413309	0.55688	0.7589	91.5711	98.1359	106.498	102.377	104.816	97.5558
VC_RS02360	VC0460		pyrroline-5-carboxylate reductase	CDS	0.084954	0.101108	0.293226	106.164	113.418	111.518	115.887	117.775	117.493
VC_RS02365	VC0461		YggS family pyridoxal phosphate-dependent enzyme	CDS	0.0787458	0.216816	0.454232	93.0381	91.1938	103.742	94.9513	111.276	97.8223
VC_RS02370	VC0462		type IV pilus twitching motility protein PilT	CDS	0.0146173	0.825175	0.913924	84.9311	87.3171	85.9267	89.4899	84.867	86.4548
VC_RS02375	VC0463		PilT/PilU family type 4a pilus ATPase	CDS	0.00697803	0.923333	0.968777	52.4642	53.3279	51.2804	51.7393	50.6913	55.4163
VC_RS02380	VC0464		helix-turn-helix transcriptional regulator	CDS	-0.308146	0.00175403	0.0246468	27.371	28.0388	29.5281	21.2227	26.2041	21.092
VC_RS02385	VC0465	tyrS	tyrosine--tRNA ligase	CDS	-0.0499025	0.562396	0.762355	14.3611	15.5521	17.8153	15.0427	15.6162	15.3638
VC_RS02390	VC0466	ruvX	Holliday junction resolvase RuvX	CDS	-0.0796491	0.533822	0.742745	19.65	18.6625	22.7858	21.7497	17.2923	18.7829
VC_RS02395	VC0467		YqgE/AlgH family protein	CDS	0.0198555	0.800935	0.904526	79.3333	87.3171	85.5822	86.3281	88.5462	80.8155
VC_RS02400	VC0468	gshB	glutathione synthase	CDS	0.00553345	0.946578	0.979279	137.395	137.264	146.115	142.331	140.3	139.74
VC_RS02405	VC0469	rsmE	16S rRNA (uracil(1498)-N(3))-methyltransferase	CDS	-0.15713	0.0398501	0.167445	87.9809	82.719	91.0449	75.8844	82.0463	76.7747
VC_RS02410	VC0470	xds	extracellular deoxyribonuclease Dns	CDS	-0.160432	0.140484	0.354428	34.8603	33.0876	32.3825	30.9478	28.4116	30.4612
VC_RS02415	VC0471		SprT family zinc-dependent metalloprotease	CDS	0.160452	0.367711	0.613755	14.7471	11.3147	11.7128	12.7432	14.7577	14.7866
VC_RS02420	VC0472	metK	methionine adenosyltransferase	CDS	0.353179	0.00127514	0.0204708	550.739	461.378	527.814	646.79	624.157	696.168
VC_RS02425	VC0473	tkt	transketolase	CDS	0.152048	0.0347119	0.153988	842.439	796.131	850.409	912.72	917.88	935.017
VC_RS02430	VC0474		LysR family transcriptional regulator	CDS	-0.0448092	0.734611	0.867027	85.819	75.5065	78.2002	78.5672	83.7633	69.8921
VC_RS02435	VC0475		ligand-gated channel protein	CDS	-0.0162503	0.925571	0.96939	1265.97	1207.97	1338.06	1319.21	1295.98	1154.11
VC_RS02440	VC0476	epd	erythrose-4-phosphate dehydrogenase	CDS	-0.336422	0.000120108	0.00488622	481.829	517.772	519.104	391.878	416.854	394.042
VC_RS02445	VC0477		phosphoglycerate kinase	CDS	-0.627097	0.00159052	0.0232411	2417.64	2945.38	2714.86	1755.07	1798.93	1676.21
VC_RS02450	VC0478	fbaA	class II fructose-bisphosphate aldolase	CDS	-0.250314	0.0745286	0.243442	2512.14	3002.32	2875.3	2355.72	2386.46	2311.15
VC_RS02455	VC0480	mscS	small-conductance mechanosensitive channel MscS	CDS	0.118516	0.0858563	0.266348	424.308	439.876	480.815	475.283	508.834	475.968
VC_RS02460	VC0481		amino acid transporter	CDS	0.342467	0.0498239	0.19156	13.4345	13.5686	17.0279	14.2283	27.4305	13.8985
VC_RS02465	VC0482		LysR family transcriptional regulator ArgP	CDS	0.183737	0.079099	0.253513	18.9937	17.5355	21.1126	22.7557	19.5816	23.1345
VC_RS02470	VC0483		oxidative stress defense protein	CDS	0.0173029	0.820795	0.911429	69.3346	68.7898	66.0937	68.89	73.5841	64.2083
VC_RS02475	VC0485	pykF	pyruvate kinase PykF	CDS	-0.60449	6.87e-06	0.00117171	2077.14	2322.4	2321.3	1497.04	1456.72	1466.53
VC_RS02480	VC0486		DeoR/GlpR transcriptional regulator	CDS	-0.817576	0.0284921	0.137469	73.3495	125.273	120.081	57.2486	72.5212	50.8871
VC_RS02485	VC0487	glmS	glutamine--fructose-6-phosphate transaminase (isomerizing)	CDS	-0.543971	0.0663934	0.224871	265.41	393.851	346.856	242.504	244.912	202.572
VC_RS02490	VC0488		TRAP transporter substrate-binding protein	CDS	-0.154042	0.312849	0.564885	19.843	27.4528	18.9472	20.6478	21.462	17.4064
VC_RS02495	VC0489		GNAT family N-acetyltransferase	CDS	-0.199789	0.193816	0.425942	8.4159	8.20429	7.33281	6.27579	8.33953	6.21658
VC_RS02500	VC0490		DUF3732 domain-containing protein	CDS	0.0952214	0.391072	0.633529	607.064	710.888	643.269	725.501	672.6	696.923
VC_RS02505	VC0491		hypothetical protein	CDS	0.102049	0.376488	0.620356	107.283	116.483	116.636	125.995	119.533	119.802
VC_RS02510	VC0492		hypothetical protein	CDS	0.158544	0.139371	0.353089	374.739	433.79	378.107	442.323	429.404	452.744
VC_RS02515	VC0493		MarR family transcriptional regulator	CDS	-0.0265049	0.752557	0.875862	79.8738	76.363	70.9658	73.489	76.6092	73.0004
VC_RS02520	VC0494		inovirus Gp2 family protein	CDS	-0.683195	0.000478614	0.0114703	7.87543	13.0277	7.43123	5.653	6.62257	5.32849
VC_RS02525	VC0495		inovirus Gp2 family protein	CDS	-0.25525	0.226793	0.468505	4.594	6.94209	5.41348	5.6051	4.41505	4.17399
VC_RS02530	VC0496		inovirus Gp2 family protein	CDS	-0.247666	0.209303	0.445485	4.55539	3.29073	3.83865	3.01813	3.63833	3.1971
VC_RS02535	VC0497		AlpA family transcriptional regulator	CDS	-0.148083	0.749705	0.87368	0.733495	0.58602	0.14764	0.479068	0.367921	0.532849
VC_RS02540	VC0498		ribonuclease HI	CDS	-0.0930654	0.810111	0.906052	0.965126	0.991727	0.492135	0.622788	1.2264	0.444041
VC_RS02545	VC0499		IS3 family transposase	CDS	0.0962441	0.542224	0.746819	8.76334	11.1344	10.1872	10.1083	10.0974	11.9003
VC_RS02550	VC0501		IS5 family transposase	CDS	-0.0735868	0.644519	0.817264	10.1145	10.2328	9.84269	8.52741	10.7515	9.36927
VC_RS02555	VC0502		type II secretion system protein	CDS	-0.113299	0.31469	0.566277	58.1392	63.6959	61.8121	56.4821	58.3767	54.8835
VC_RS02560	CDS		zinc ABC transporter substrate-binding protein	CDS	-0.158899	0.395252	0.636815	4.43958	3.38089	3.59258	3.59301	4.29241	2.35342
VC_RS02565	VC0503		peptidoglycan DD-metalloendopeptidase family protein	CDS	-0.0740332	0.440098	0.674176	42.0409	49.7216	41.4377	44.0743	43.7826	38.676
VC_RS02570	VC0504		hypothetical protein	CDS	-1.01233	0.0384555	0.163504	22.9314	122.659	25.0989	26.1571	30.9462	27.3973
VC_RS02575	VC0505		hypothetical protein	CDS	-1.14493	0.0112538	0.0780455	23.4333	107.828	26.2308	21.8455	25.4683	23.8006
VC_RS02580	VC0506		WYL domain-containing protein	CDS	-1.43194	0.0130861	0.0855477	75.8203	405.166	72.0977	64.7221	74.647	65.5405
VC_RS02585	VC0508		DUF2787 domain-containing protein	CDS	0.178223	0.338307	0.587361	9.30381	7.93382	12.5494	9.43764	12.9999	11.101
VC_RS02590	VC0509		DUF2787 domain-containing protein	CDS	-0.0608415	0.762222	0.881317	4.47818	4.01199	5.06899	3.97626	5.27353	3.68554
VC_RS02595	VC0510	radC	DNA repair protein RadC	CDS	-0.144874	0.505341	0.726393	4.32376	3.06534	4.57685	3.25766	4.45593	3.06388
VC_RS02600	VC0512		methyl-accepting chemotaxis protein	CDS	0.247154	0.501593	0.723897	0.501865	0.856491	0.541348	0.622788	1.06288	0.532849
VC_RS02605	VC0513		helix-turn-helix transcriptional regulator	CDS	-0.0766805	0.763977	0.882807	0.849311	1.48759	1.37798	1.00604	1.6352	0.799274
VC_RS02610	VC0514		methyl-accepting chemotaxis protein	CDS	0.155352	0.368373	0.613955	3.78329	3.78659	3.10045	3.68882	4.04713	4.17399
VC_RS02615	VC0515		EAL domain-containing protein	CDS	-0.216977	0.467735	0.693659	0.810706	1.2622	0.688988	0.526975	1.10376	0.710466
VC_RS02620	VC0516		tyrosine-type recombinase/integrase	CDS	0.162599	0.0336353	0.151084	80.1054	85.7844	82.4818	94.5201	83.1909	100.309
VC_RS02630	VC0517	rpoD	RNA polymerase sigma factor RpoD	CDS	0.0128019	0.857855	0.935717	1133.6	1018.86	1142.79	1090.41	1080.91	1153.31
VC_RS02635	VC0518	dnaG	DNA primase	CDS	0.0322128	0.749066	0.873503	337.601	326.413	330.222	342.39	312.038	362.293
VC_RS02640	VC0519		GatB/YqeY domain-containing protein	CDS	0.0425718	0.714577	0.854593	2484	2092.32	2298.42	2295.5	2276.2	2508.97
VC_RS02645	VC0520	rpsU	30S ribosomal protein S21	CDS	0.0445959	0.695851	0.842866	1048.94	857.573	973.295	968.628	904.512	1097.14
VC_RS02650	VC0521	tsaD	tRNA (adenosine(37)-N6)-threonylcarbamoyltransferase complex transferase subunit TsaD	CDS	0.160984	0.0274933	0.134278	107.978	109.631	100.002	123.216	108.864	123.088
VC_RS02655	VC0522		alpha/beta fold hydrolase	CDS	0.169346	0.00378135	0.0395826	142.568	131.269	134.648	146.93	147.414	165.05
VC_RS02660	VC0523	plsY	glycerol-3-phosphate 1-O-acyltransferase PlsY	CDS	0.00802996	0.917318	0.964541	70.1067	68.1587	66.8319	71.1895	62.0151	73.0892
VC_RS02665	VC0524	folB	bifunctional dihydroneopterin aldolase/7,8-dihydroneopterin epimerase	CDS	0.121931	0.229367	0.470564	34.8603	30.1575	29.8234	30.8041	35.3204	37.1218
VC_RS02670	VC0525	folK	2-amino-4-hydroxy-6-hydroxymethyldihydropteridine diphosphokinase	CDS	-0.0123868	0.850426	0.931617	50.1479	54.004	57.629	50.2542	53.0623	57.0149
VC_RS02675	VC0526		undecaprenyl-diphosphate phosphatase	CDS	0.0204311	0.748864	0.873503	99.794	99.1727	105.809	100.94	102.078	106.081
VC_RS02680	VC0527	ftsB	cell division protein FtsB	CDS	-0.0248369	0.775549	0.888469	55.1666	50.7133	52.806	53.7514	52.1221	50.1322
VC_RS02685	VC0528	ispD	2-C-methyl-D-erythritol 4-phosphate cytidylyltransferase	CDS	0.011342	0.879989	0.94577	77.4417	77.0392	86.5665	81.7769	79.8797	81.2595
VC_RS02690	VC0529	ispF	2-C-methyl-D-erythritol 2,4-cyclodiphosphate synthase	CDS	0.11853	0.0607309	0.215477	81.1478	78.1661	80.6609	85.6095	85.3576	89.5631
VC_RS02695	VC0530	truD	tRNA pseudouridine(13) synthase TruD	CDS	0.203459	0.00632333	0.0533904	152.181	174.814	172.838	193.735	187.967	193.78
VC_RS02700	VC0531	surE	5'/3'-nucleotidase SurE	CDS	0.0904966	0.207007	0.442703	127.435	125.859	139.914	145.445	130.939	142.271
VC_RS02705	VC0532		protein-L-isoaspartate(D-aspartate) O-methyltransferase	CDS	-0.0897227	0.187999	0.419235	97.7093	99.7587	107.531	97.2987	95.455	93.8259
VC_RS02710	VC0533	nlpD	murein hydrolase activator NlpD	CDS	0.140614	0.173432	0.399028	236.417	257.714	218.409	279.776	254.438	251.327
VC_RS02715	VC0534	rpoS	RNA polymerase sigma factor RpoS	CDS	0.116784	0.505305	0.726393	170.403	224.626	187.06	220.659	219.608	190.849
VC_RS02720	VC0535	mutS	DNA mismatch repair protein MutS	CDS	0.261977	0.000583798	0.0129582	150.019	138.391	144.786	175.674	165.85	177.972
VC_RS02725	VC0537	cysM	cysteine synthase CysM	CDS	0.0433051	0.637607	0.812095	40.2264	37.1447	40.8472	36.3134	46.2762	39.1644
VC_RS02730	VC0538	cysP	thiosulfate ABC transporter substrate-binding protein CysP	CDS	0.148904	0.196607	0.429899	71.4965	67.3924	69.0957	75.3574	75.996	79.2613
VC_RS02735	VC0539	cysT	sulfate/thiosulfate ABC transporter permease CysT	CDS	0.0770805	0.542571	0.746819	21.3872	22.945	25.0497	24.8157	21.7891	26.5537
VC_RS02740	VC0540	cysW	sulfate ABC transporter permease subunit CysW	CDS	-0.0619766	0.606881	0.788615	20.6151	22.0885	25.3449	19.6897	21.9935	23.401
VC_RS02745	VC0541		sulfate/molybdate ABC transporter ATP-binding protein	CDS	-0.0384423	0.696513	0.842866	39.2999	40.3453	42.8157	38.6129	39.7354	40.8518
VC_RS02750	VC0542	pncC	nicotinamide-nucleotide amidase	CDS	-0.0658484	0.535123	0.743688	25.4793	20.1952	22.2445	20.4083	22.3614	22.1577
VC_RS02755	VC0543	recA	recombinase RecA	CDS	0.151888	0.0628199	0.220726	194.84	183.244	176.529	201.256	196.429	218.557
VC_RS02760	VC0544	recX	recombination regulator RecX	CDS	-0.115673	0.355284	0.602553	9.88289	9.60172	10.5317	8.00044	10.8332	8.79201
VC_RS02765	VC0545	alaS	alanine--tRNA ligase	CDS	0.164711	0.0229432	0.120083	920.189	840.218	900.803	983.766	987.254	1012.06
VC_RS02770	VC0547		aspartate kinase	CDS	0.0259001	0.681346	0.835063	495.611	522.325	497.597	513.465	531.604	497.903
VC_RS02775	VC0548	csrA	carbon storage regulator CsrA	CDS	0.00672679	0.953025	0.980693	93.2697	106.34	91.5862	98.0652	86.1752	108.346
VC_RS02820	VC0549		oxaloacetate decarboxylase subunit gamma	CDS	-0.128679	0.313774	0.566185	26.8305	32.3213	25.7386	27.6901	25.4683	24.5111
VC_RS02825	VC0550	oadA	sodium-extruding oxaloacetate decarboxylase subunit alpha	CDS	-0.174113	0.12397	0.330194	159.362	189.194	185.732	161.206	164.583	147.688
VC_RS02830	VC0551		sodium ion-translocating decarboxylase subunit beta	CDS	-0.260269	0.0120883	0.0814994	60.8415	71.3593	71.5072	59.117	55.5969	55.3275
VC_RS02835	VC0552		NADP-dependent oxidoreductase	CDS	-0.0908745	0.330982	0.580641	156.852	179.458	159.993	159.817	161.19	144.979
VC_RS02840	VC0553		DedA family protein	CDS	-0.11502	0.351373	0.599579	23.7035	23.2154	22.0476	22.1808	19.6633	21.8912
VC_RS02845	VC0554		insulinase family protein	CDS	0.108446	0.264066	0.511834	217.925	238.646	252.367	258.793	261.51	243.912
VC_RS02850	VC0556		glutamate--cysteine ligase	CDS	0.0843263	0.304169	0.554442	273.748	288.007	306.797	303.346	322.666	294.755
VC_RS02855	VC0557	luxS	S-ribosylhomocysteine lyase	CDS	0.107223	0.124053	0.330194	277.261	293.641	279.237	320.449	300.673	294.621
VC_RS02860	VC0558		HlyC/CorC family transporter	CDS	-0.104968	0.135276	0.34691	159.207	141.456	149.56	131.6	142.59	144.447
VC_RS02865	VC0559		inner membrane protein YpjD	CDS	-0.258033	0.0109748	0.0770387	85.3171	80.6905	88.7811	61.6081	76.0369	75.3538
VC_RS02870	VC0560	ffh	signal recognition particle protein	CDS	0.0908231	0.10214	0.295363	292.858	293.055	306.305	314.987	315.921	319.266
VC_RS02875	VC0561	rpsP	30S ribosomal protein S16	CDS	0.085684	0.376474	0.620356	1998.27	1936.75	2082.07	2138.7	2124.95	2121.63
VC_RS02880	VC0562	rimM	ribosome maturation factor RimM	CDS	0.146113	0.145649	0.361847	4487.22	4475.8	4852.55	5067.68	5105.63	5114.73
VC_RS02885	VC0563	trmD	tRNA (guanosine(37)-N1)-methyltransferase TrmD	CDS	0.118107	0.225219	0.46606	5225.04	5241.28	5531.69	5865.66	5822.22	5674.89
VC_RS02890	VC0564	rplS	50S ribosomal protein L19	CDS	0.118834	0.221798	0.460919	2304.99	2238.1	2265.74	2515.73	2286.79	2590.94
VC_RS02895	VC0565	degS	outer membrane-stress sensor serine endopeptidase DegS	CDS	-0.153809	0.0248751	0.126856	205.07	194.514	196.952	170.596	188.253	177.35
VC_RS02900	VC0566		DegQ family serine endoprotease	CDS	-0.087115	0.476521	0.700019	252.863	251.808	270.428	256.924	250.186	222.553
VC_RS02905	VC0567		DUF1043 family protein	CDS	0.127872	0.0383415	0.163408	285.291	281.876	279.582	289.692	316.166	319.354
VC_RS02910	VC0568		cell division protein ZapE	CDS	-0.0518261	0.378857	0.622746	172.487	172.335	184.698	168.153	172.759	169.89
VC_RS02915	VC0570	rplM	50S ribosomal protein L13	CDS	0.225033	0.0261236	0.130618	4258.64	3854.75	4290.33	4767.92	4849.32	4880.28
VC_RS02920	VC0571	rpsI	30S ribosomal protein S9	CDS	0.15931	0.173034	0.398881	2848.2	2583.63	2989.23	3092.34	3022.26	3289.63
VC_RS02925	VC0573	petA	ubiquinol-cytochrome c reductase iron-sulfur subunit	CDS	-0.00377106	0.958487	0.984223	283.438	273.131	289.621	272.254	277.494	294.222
VC_RS02930	VC0574		cytochrome bc complex cytochrome b subunit	CDS	0.141444	0.109157	0.305777	524.565	527.464	541.939	560.462	557.114	640.574
VC_RS02935	VC0575		cytochrome c1	CDS	0.197441	0.0353788	0.156366	224.025	243.694	230.713	272.302	241.152	287.428
VC_RS02940	VC0576	sspA	stringent starvation protein A	CDS	-0.0598412	0.388683	0.631345	330.112	303.063	349.76	295.585	309.912	337.471
VC_RS02945	VC0577	sspB	ClpXP protease specificity-enhancing factor	CDS	-0.113544	0.166444	0.389203	187.736	171.434	187.011	162.165	158.901	183.789
VC_RS02950	VC0578		BON domain-containing protein	CDS	-0.0970047	0.266798	0.514621	85.2785	88.0834	90.7004	83.262	81.5966	82.0144
VC_RS02955	VC0579		phosphoheptose isomerase	CDS	-0.0233944	0.808844	0.905792	92.6135	86.8212	90.1591	93.562	90.0588	81.6592
VC_RS02960	VC0580		YraN family protein	CDS	0.0437886	0.579715	0.773357	38.2962	40.8862	40.4043	38.9961	44.5184	39.6973
VC_RS02965	VC0581		penicillin-binding protein activator	CDS	0.132009	0.0631273	0.220742	279.964	299.727	276.776	316.281	305.129	317.134
VC_RS02970	VC0582	rsmI	16S rRNA (cytidine(1402)-2'-O)-methyltransferase	CDS	-0.139234	0.0523682	0.197644	118.247	125.363	123.28	106.832	112.42	113.852
VC_RS02975	VC0583		TetR/AcrR family transcriptional regulator	CDS	0.117463	0.0560809	0.206129	403.924	411.522	422.202	456.6	431.775	454.254
VC_RS02980	VC0585	hpt	hypoxanthine phosphoribosyltransferase	CDS	0.250428	0.0363001	0.158557	44.4344	36.0177	35.04	42.4454	43.3738	51.6864
VC_RS02985	VC0586	can	carbonate dehydratase	CDS	-0.0877764	0.201785	0.437283	215.841	206.55	224.315	198.43	201.253	208.833
VC_RS02990	VC0587		SulP family inorganic anion transporter	CDS	0.0871069	0.244129	0.487715	63.8913	58.6471	69.637	69.9918	63.9364	70.2029
VC_RS02995	VC0589		ABC transporter ATP-binding protein	CDS	0.15875	0.13613	0.348421	35.4394	41.4722	48.869	43.8826	46.1945	50.1766
VC_RS03000	VC0590		ABC transporter permease	CDS	0.227805	0.0297467	0.140864	35.0534	34.6203	39.3708	42.7808	43.7417	41.1182
VC_RS03005	VC0591	panC	pantoate--beta-alanine ligase	CDS	-0.0541348	0.543138	0.747285	297.992	272.094	286.767	271.44	270.667	283.209
VC_RS03010	VC0592	panB	3-methyl-2-oxobutanoate hydroxymethyltransferase	CDS	-0.0356926	0.697991	0.843621	299.459	272.409	290.458	292.663	265.025	283.609
VC_RS03015	VC0593	folK	2-amino-4-hydroxy-6-hydroxymethyldihydropteridine diphosphokinase	CDS	0.127719	0.165783	0.388447	84.7766	78.662	75.5919	87.1904	81.7601	92.2717
VC_RS03020	VC0594	pcnB	polynucleotide adenylyltransferase PcnB	CDS	0.101047	0.117509	0.318279	201.866	187.932	196.952	199.771	210.328	219.223
VC_RS03025	VC0595	gluQRS	tRNA glutamyl-Q(34) synthetase GluQRS	CDS	0.145744	0.0687442	0.230219	67.7904	61.3518	63.7806	72.0518	68.5559	72.8671
VC_RS03030	VC0596	dksA	RNA polymerase-binding protein DksA	CDS	0.322789	3.49e-05	0.0025462	405.005	379.336	381.601	487.931	464.52	505.896
VC_RS03035	VC0597	sfsA	DNA/RNA nuclease SfsA	CDS	0.267532	0.00474346	0.0444544	45.9014	48.1438	47.5402	59.644	52.8579	57.9474
VC_RS03040	VC0600		alpha/beta fold hydrolase	CDS	0.179466	0.165041	0.387949	14.5541	13.7489	10.9746	16.8153	14.308	13.4989
VC_RS03045	VC0601	hrpB	ATP-dependent helicase HrpB	CDS	0.160047	0.0314138	0.145864	102.844	99.8038	97.5903	108.509	109.927	117.049
VC_RS03050	VC0602	mrcB	penicillin-binding protein 1B	CDS	0.0556808	0.317328	0.568017	125.389	122.027	127.709	131.696	131.102	127.085
VC_RS03055	VC0603		patatin-like phospholipase family protein	CDS	-0.137133	0.0566078	0.207427	204.838	232.65	219.492	204.849	204.032	188.495
VC_RS03060	VC0604	acnB	bifunctional aconitate hydratase 2/2-methylisocitrate dehydratase	CDS	0.0669789	0.331016	0.580641	1130.9	1189.26	1149.63	1200.45	1197.34	1236.88
VC_RS03065	VC0605		YacL family protein	CDS	0.230121	0.116387	0.317822	14.4769	15.0111	13.9274	18.7795	15.2891	16.918
VC_RS03070	VC0606	glnK	P-II family nitrogen regulator	CDS	-0.310869	0.103654	0.297197	11.3885	8.47476	9.64584	6.70695	8.25777	8.83642
VC_RS03075	VC0607		ammonium transporter	CDS	-0.201531	0.188022	0.419235	16.2141	16.4086	15.5022	12.2162	12.6319	17.0068
VC_RS03080	VC0608		Fe(3+) ABC transporter substrate-binding protein	CDS	-0.00391318	0.965435	0.98722	1089.7	990.69	1149.63	1059.65	1081.11	1080.49
VC_RS03085	VC0609		iron ABC transporter permease	CDS	-0.129558	0.178452	0.406022	246.068	211.418	243.361	208.059	217.809	214.783
VC_RS03090	VC0610		ABC transporter ATP-binding protein	CDS	0.0489051	0.577563	0.772097	153.648	144.341	155.515	159.386	151.379	158.389
VC_RS03095	VC0611		phosphoglucomutase/phosphomannomutase family protein	CDS	-0.0820924	0.399942	0.642059	32.8915	32.727	35.2368	30.7083	32.9085	31.6157
VC_RS03100	VC0612		N,N'-diacetylchitobiose phosphorylase	CDS	0.023314	0.816425	0.90935	61.7294	58.7373	62.7472	66.6863	61.8924	57.6365
VC_RS03105	VC0613		beta-N-acetylhexosaminidase	CDS	-0.070278	0.542591	0.746819	15.056	18.0314	16.5357	15.8092	15.6979	15.7191
VC_RS03110	VC0614		glucosamine kinase GspK	CDS	0.220144	0.19069	0.421141	4.40097	5.27418	4.57685	5.07812	5.02825	6.483
VC_RS03115	VC0615		glycoside hydrolase family 9 protein	CDS	-0.331104	0.00253115	0.0304077	12.5852	15.4168	12.5986	10.3	11.242	10.7014
VC_RS03120	VC0616		ABC transporter ATP-binding protein	CDS	0.0384205	0.796939	0.901435	5.44331	5.18403	6.05326	5.6051	5.64145	5.86134
VC_RS03125	VC0617		ABC transporter ATP-binding protein	CDS	-0.245386	0.0850899	0.264659	6.71727	5.22911	7.92337	5.84463	4.66033	6.26098
VC_RS03130	VC0618		ABC transporter permease	CDS	-0.155623	0.472412	0.696633	4.86423	3.5612	3.00202	3.78464	3.72009	2.84186
VC_RS03135	VC0619		ABC transporter permease	CDS	0.0894645	0.667344	0.826389	3.74469	5.13895	4.18314	5.36556	4.61945	3.90756
VC_RS03140	VC0620		ABC transporter substrate-binding protein	CDS	-0.0284099	0.754935	0.877139	39.7246	41.0665	49.0658	43.6431	42.8423	40.763
VC_RS03145	VC0622	chiS	two-component system sensor histidine kinase ChiS	CDS	-0.126573	0.0702871	0.232805	131.72	133.027	119.146	113.731	118.225	119.713
VC_RS03150	VC0623	rsmC	16S rRNA (guanine(1207)-N(2))-methyltransferase RsmC	CDS	0.078007	0.298107	0.548315	87.5176	82.674	93.2595	90.975	92.5525	94.5364
VC_RS03155	VC0624		AI-2E family transporter	CDS	-0.270495	0.00234542	0.0289218	79.9896	78.9775	71.2611	61.0812	64.7949	65.0076
VC_RS03165	VC0626	hemL	glutamate-1-semialdehyde 2,1-aminomutase	CDS	0.277454	0.000700417	0.0137774	279.385	261.14	247.199	319.443	308.358	327.036
VC_RS03170	VC0627	erpA	iron-sulfur cluster insertion protein ErpA	CDS	0.1948	0.0171688	0.0996182	111.723	88.985	104.234	116.797	122.763	109.501
VC_RS03175	VC0628	vexE	multidrug efflux RND transporter periplasmic adaptor subunit VexE	CDS	0.122545	0.117606	0.318279	85.2013	75.1909	82.777	85.9448	85.6437	93.1598
VC_RS03180	VC0629	vexF	multidrug efflux RND transporter permease subunit VexF	CDS	-0.0663141	0.353904	0.6017	164.303	160.434	176.135	159.721	152.033	166.604
VC_RS03185	VC0630		peptidoglycan DD-metalloendopeptidase family protein	CDS	0.0385613	0.605386	0.788216	65.6671	63.2001	69.2926	66.9737	68.1062	68.4267
VC_RS03190	VC0631		tyrosine--tRNA ligase	CDS	0.242618	0.000867727	0.0160021	387.981	379.741	374.072	443.761	445.266	461.892
VC_RS03195	VC0632	dacB	serine-type D-Ala-D-Ala carboxypeptidase	CDS	-0.0270951	0.738773	0.868524	97.2075	86.3704	102.118	89.2025	91.694	99.4652
VC_RS03200	VC0633	ompU	porin OmpU	CDS	0.079207	0.259818	0.508555	30495.9	31311.8	31240.5	33094.8	32609.1	32595.6
VC_RS03205	VC0634	greA	transcription elongation factor GreA	CDS	0.343893	0.000578977	0.0129582	147.085	150.517	122.64	174.764	166.872	191.826
VC_RS03210	VC0635	yhbY	ribosome assembly RNA-binding protein YhbY	CDS	0.0461297	0.672236	0.82859	108.403	110.442	95.5725	109.802	91.6122	123.31
VC_RS03215	VC0636	rlmE	23S rRNA (uridine(2552)-2'-O)-methyltransferase RlmE	CDS	-0.0212972	0.801647	0.904759	204.105	218.36	218.606	209.065	222.878	199.685
VC_RS03220	VC0637	ftsH	ATP-dependent zinc metalloprotease FtsH	CDS	-0.0452396	0.471977	0.696633	1395.73	1503.41	1519.07	1423.5	1455.94	1402.33
VC_RS03225	VC0638	folP	dihydropteroate synthase	CDS	-0.0315186	0.647946	0.817612	109.831	96.8737	103.102	94.6159	103.222	105.282
VC_RS03230	VC0639	glmM	phosphoglucosamine mutase	CDS	-0.028361	0.688531	0.838392	520.666	490.093	489.083	500.195	466.687	503.809
VC_RS03235	VC0640	secG	preprotein translocase subunit SecG	CDS	0.155393	0.123131	0.328715	607.913	547.704	544.842	584.559	692.876	616.418
VC_RS03250	VC0641	rimP	ribosome maturation factor RimP	CDS	0.10704	0.305865	0.5564	385.934	348.547	362.408	391.351	373.685	416.377
VC_RS03255	VC0642	nusA	transcription termination/antitermination protein NusA	CDS	0.0587974	0.63585	0.811151	1470.54	1344.56	1464.69	1501.59	1389.15	1567.11
VC_RS03260	VC0643	infB	translation initiation factor IF-2	CDS	-0.0406807	0.733321	0.866147	4848.87	4491.76	4744.47	4657.02	4297.6	4738.9
VC_RS03265	VC0644	rbfA	30S ribosome-binding factor RbfA	CDS	-0.0219407	0.87752	0.944543	262.321	225.302	258.371	244.277	228.683	261.807
VC_RS03270	VC0645	truB	tRNA pseudouridine(55) synthase TruB	CDS	-0.0994931	0.516361	0.731818	533.058	436.36	537.165	471.163	441.627	493.419
VC_RS03275	VC0646	rpsO	30S ribosomal protein S15	CDS	0.289684	0.0152784	0.0929068	1328.24	1240.15	1245.15	1539.25	1420.83	1701.57
VC_RS03280	VC0647	pnp	polyribonucleotide nucleotidyltransferase	CDS	-0.140899	0.169623	0.393551	4163.28	3937.88	4306.77	3727.96	3678.72	3846.73
VC_RS03285	VC0648	nlpI	lipoprotein NlpI	CDS	-0.194464	0.0296704	0.140689	184.03	157.594	166.194	146.739	141.813	155.281
VC_RS03290	VC0649		MarR family transcriptional regulator	CDS	-0.023607	0.866574	0.940957	14.3611	14.335	16.0928	13.5576	15.1665	15.275
VC_RS03295	VC0650	vcrM	sodium-coupled multidrug efflux MATE transporter VcrM	CDS	-0.270237	0.000696887	0.0137774	52.2326	45.8448	50.8375	39.5231	43.5782	40.3633
VC_RS03300	VC0651		U32 family peptidase	CDS	-1.14343	0.00230221	0.0287533	119.174	153.537	134.599	62.3267	68.842	53.1517
VC_RS03305	VC0652		U32 family peptidase	CDS	-0.733496	0.00819965	0.0636762	170.21	196.227	164.078	100.508	123.213	95.2912
VC_RS03310	VC0653		bifunctional diguanylate cyclase/phosphodiesterase	CDS	-0.145051	0.103712	0.297197	293.707	296.121	275.743	265.02	263.963	253.814
VC_RS03315	VC0654		SCP2 domain-containing protein	CDS	-0.335218	0.0974664	0.286949	202.29	250.997	202.956	194.118	161.272	164.828
VC_RS03320	VC0655		N-acetyltransferase	CDS	-0.412911	0.032649	0.147953	108.403	119.052	113.732	84.6034	85.8073	85.8332
VC_RS03325	VC0656		DNA polymerase III subunit psi	CDS	-0.459349	0.00752279	0.0602497	63.1578	67.4374	62.6487	44.0264	49.4649	47.024
VC_RS03330	VC0657	rimI	ribosomal protein S18-alanine N-acetyltransferase	CDS	-0.287479	0.0394873	0.166896	32.8915	35.3866	34.7447	26.9236	28.4525	28.9959
VC_RS03335	VC0658		EAL domain-containing protein	CDS	-0.206052	0.0395328	0.166896	38.7981	36.6939	41.3885	33.1515	35.8927	32.2374
VC_RS03340	VC0659	prfC	peptide chain release factor 3	CDS	0.546164	8.01e-05	0.00409789	319.534	296.977	303.401	445.773	432.797	464.733
VC_RS03345	VC0660	srmB	ATP-dependent RNA helicase SrmB	CDS	0.342809	0.00122707	0.0199677	152.992	139.293	156.007	187.507	189.643	191.382
VC_RS03350	VC0661		tRNA1(Val) (adenine(37)-N6)-methyltransferase	CDS	-0.0442719	0.731035	0.864819	14.0136	14.2448	17.8153	13.0786	16.025	15.4526
VC_RS03355	VC0662	brnQ	branched-chain amino acid transport system II carrier protein	CDS	-0.281345	0.0021947	0.0277634	227.615	215.61	242.918	184.058	181.303	199.197
VC_RS03360	VC0663	prfB	peptide chain release factor 2	CDS	0.289445	0.00502134	0.0464506	467.352	447.855	469.989	561.42	560.67	570.859
VC_RS03365	VC0664	lysS	lysine--tRNA ligase	CDS	0.22859	0.00422535	0.0419625	692.381	659.138	733.33	821.458	793.278	828.048
VC_RS03370	VC0665		sigma-54-dependent Fis family transcriptional regulator	CDS	-0.25578	0.508395	0.728027	288.032	276.466	283.125	236.708	219.24	253.992
VC_RS03375	VC0666		hypothetical protein	CDS	-0.246297	0.0194854	0.107984	28.2203	28.4896	30.1186	22.3725	29.6789	21.0475
VC_RS03380	VC0667		NADP(H)-dependent aldo-keto reductase	CDS	-0.160161	0.0788043	0.25306	232.557	252.71	261.668	223.916	232.403	212.074
VC_RS03385	VC0668	mutH	DNA mismatch repair endonuclease MutH	CDS	-0.0103435	0.912221	0.96278	24.2054	27.4979	26.4276	27.5464	25.6727	24.3335
VC_RS03390	VC0671	rppH	RNA pyrophosphohydrolase	CDS	0.0278609	0.735156	0.867128	187.196	197.264	181.007	192.202	197.573	186.719
VC_RS03395	VC0672	ptsP	phosphoenolpyruvate--protein phosphotransferase	CDS	-0.0384395	0.539305	0.745047	258.538	279.442	270.674	267.799	264.739	254.835
VC_RS03400	VC0673		sulfite exporter TauE/SafE family protein	CDS	-0.132191	0.125444	0.332044	80.2598	84.0263	94.2438	78.8546	83.4362	73.5332
VC_RS03405	VC0674	lgt	prolipoprotein diacylglyceryl transferase	CDS	-0.0667391	0.457548	0.687055	121.258	128.113	124.608	113.97	125.747	117.316
VC_RS03410	VC0675		thymidylate synthase	CDS	-0.00965056	0.879076	0.945655	154.961	156.467	162.7	160.584	155.181	155.192
VC_RS03415	VC0676		Na/Pi cotransporter family protein	CDS	-0.167077	0.2973	0.548315	8.57032	8.06905	8.95685	6.94649	8.95273	6.83823
VC_RS03420	VC0677	nhaR	transcriptional activator NhaR	CDS	-0.178659	0.0179557	0.10205	76.7082	82.719	84.844	74.9741	71.4175	69.4036
VC_RS03425	VC0678		winged helix-turn-helix transcriptional regulator	CDS	-0.0648739	0.434992	0.670083	99.9484	109.496	98.8206	101.131	98.6027	94.9804
VC_RS03430	VC0679	rpsT	30S ribosomal protein S20	CDS	0.0796614	0.442056	0.675442	1435.95	1173.98	1166.7	1322.08	1216.8	1452.28
VC_RS03435	VC0680	murJ	murein biosynthesis integral membrane protein MurJ	CDS	0.00550618	0.937137	0.975849	104.928	95.927	100.789	98.3048	104.367	100.131
VC_RS03440	VC0681	ribF	bifunctional riboflavin kinase/FAD synthetase	CDS	-0.0535912	0.43378	0.669945	341.268	320.779	369.642	315.897	333.377	344.754
VC_RS03445	VC0682	ileS	isoleucine--tRNA ligase	CDS	0.0678452	0.328369	0.579093	1424.64	1432.87	1552.49	1539.15	1493.76	1589.4
VC_RS03450	VC0683	lspA	signal peptidase II	CDS	0.158549	0.119072	0.320991	183.76	170.036	181.352	193.927	194.344	209.055
VC_RS03455	VC0684	fkpB	FKBP-type peptidyl-prolyl cis-trans isomerase	CDS	0.138646	0.0454172	0.183307	72.5774	65.1384	71.6548	74.2555	78.04	78.1956
VC_RS03460	VC0685	ispH	4-hydroxy-3-methylbut-2-enyl diphosphate reductase	CDS	0.242531	0.00111352	0.0187154	132.956	119.323	128.398	150.811	144.756	154.837
VC_RS03465	VC0687		carbon starvation protein A	CDS	-0.00319507	0.967717	0.987861	81.3794	79.9693	76.3301	80.7709	79.1029	77.3076
VC_RS03470	VC0688		DUF2799 domain-containing protein	CDS	0.00256142	0.983567	0.991809	17.3723	21.7729	16.831	19.546	16.1885	20.3815
VC_RS03475	VC0689		sodium:proton antiporter	CDS	-0.198821	0.0201167	0.109783	77.4803	87.858	82.9247	72.4351	73.5432	70.2917
VC_RS03480	VC0690	murQ	N-acetylmuramic acid 6-phosphate etherase	CDS	0.0227197	0.803239	0.9057	39.879	44.7179	42.4712	47.4756	41.1662	40.4521
VC_RS03485	VC0691		anhydro-N-acetylmuramic acid kinase	CDS	0.0477034	0.564413	0.762778	69.5277	68.8349	66.7335	77.4653	70.3137	64.2528
VC_RS03490	VC0692	nagZ	beta-N-acetylhexosaminidase	CDS	-0.0109365	0.880307	0.945828	86.7069	88.2186	88.6827	86.1364	86.7066	88.7638
VC_RS03495	VC0693	yehT	two-component system response regulator BtsR	CDS	0.0991017	0.231047	0.472387	27.4482	31.4648	31.8411	33.1994	31.2324	32.7258
VC_RS03500	VC0694		sensor histidine kinase	CDS	-0.00559405	0.937188	0.975849	56.7494	61.3518	59.2038	59.8835	55.6787	61.0557
VC_RS03505	VC0695		3-deoxy-7-phosphoheptulonate synthase	CDS	-0.59446	2.81e-05	0.00232156	937.214	1031.4	1044.26	682.624	639.814	672.944
VC_RS03510	VC0696	tyrA	bifunctional chorismate mutase/prephenate dehydrogenase	CDS	-0.571924	2.26e-05	0.00218373	887.414	931.096	973.491	636.777	606.415	635.023
VC_RS03515	VC0697		PilZ domain-containing protein	CDS	-0.398662	0.000234881	0.00724891	52.8889	57.0694	62.6487	37.9901	43.1285	49.7326
VC_RS03520	VC0698	ettA	energy-dependent translational throttle protein EttA	CDS	0.27883	0.00123471	0.0200012	491.982	484.549	484.949	585.325	566.475	621.302
VC_RS03525	VC0700	sltY	murein transglycosylase	CDS	-0.119167	0.33182	0.581092	79.2175	84.2968	79.4305	76.2676	71.5401	75.8866
VC_RS03530	VC0701	trpR	trp operon repressor	CDS	0.193996	0.0129591	0.0854392	53.3907	55.131	54.184	61.7519	64.0999	60.2564
VC_RS03535	VC0702	yjjX	inosine/xanthosine triphosphatase	CDS	0.167567	0.0294108	0.140142	101.647	106.025	101.035	119.575	112.829	114.341
VC_RS03540	VC0703		GGDEF and EAL domain-containing protein	CDS	-0.0117233	0.916506	0.964541	201.132	204.025	196.312	205.616	188.58	202.438
VC_RS03545	VC0704		extracellular solute-binding protein	CDS	0.0611378	0.944282	0.979012	81.3794	79.3832	71.1627	76.0281	78.8577	87.1209
VC_RS03550	VC0705	pheA	prephenate dehydratase	CDS	-0.345303	0.00250308	0.0302738	179.977	190.457	190.456	151.721	145.942	143.825
VC_RS03555	VC0706	raiA	ribosome-associated translation inhibitor RaiA	CDS	0.215809	0.457909	0.687055	608.338	793.923	466.445	810.823	571.626	787.951
VC_RS03560	VC0708		outer membrane protein assembly factor BamD	CDS	-0.153025	0.102453	0.295402	168.627	151.824	169.54	136.486	158.819	145.335
VC_RS03565	VC0709	rluD	23S rRNA pseudouridine(1911/1915/1917) synthase RluD	CDS	-0.0237368	0.690529	0.838594	359.837	336.466	347.398	353.648	339.264	333.786
VC_RS03570	VC0710	pgeF	peptidoglycan editing factor PgeF	CDS	-0.0833976	0.356577	0.603569	180.285	176.257	179.629	162.979	165.769	177.306
VC_RS03575	VC0711	clpB	ATP-dependent chaperone ClpB	CDS	0.229464	0.0167089	0.0975819	170.403	198.526	191.293	227.03	218.627	211.097
VC_RS03605	VC0714		DUF1904 domain-containing protein	CDS	-0.244117	0.0438818	0.179334	62.3857	52.1107	57.4321	48.1942	48.6882	48.3117
VC_RS03610	VC0715	nfsA	oxygen-insensitive NADPH nitroreductase	CDS	-0.0936698	0.301295	0.550978	164.573	150.878	167.03	143.72	152.687	155.725
VC_RS03615	VC0716		YfhL family 4Fe-4S dicluster ferredoxin	CDS	0.173134	0.130792	0.339793	24.244	23.3957	24.3114	27.9776	24.896	28.2854
VC_RS03620	VC0717	yegQ	tRNA 5-hydroxyuridine modification protein YegQ	CDS	0.263873	0.0322003	0.147602	207.155	176.753	219.295	234.121	227.62	262.517
VC_RS03625	VC0718	rdgC	recombination-associated protein RdgC	CDS	0.319994	0.000497062	0.0115021	102.381	95.2509	107.63	126.713	123.131	131.214
VC_RS03630	VC0719	phoB	phosphate regulon transcriptional regulator PhoB	CDS	-0.388896	0.000150038	0.00559515	24.9388	25.6046	27.7072	17.7734	20.6036	21.314
VC_RS03635	VC0720	phoR	phosphate regulon sensor histidine kinase PhoR	CDS	0.0215147	0.785201	0.895349	40.0334	41.0665	41.7822	44.5054	40.7983	39.4309
VC_RS03640	VC0721		phosphate ABC transporter substrate-binding protein	CDS	0.0983715	0.345782	0.593716	19.4569	20.6009	22.3429	21.6539	22.484	22.6017
VC_RS03645	VC0722	ppx	exopolyphosphatase	CDS	-0.0794435	0.253491	0.501102	69.7593	70.8634	73.771	68.2672	64.9175	69.7145
VC_RS03650	VC0723	ppk1	polyphosphate kinase 1	CDS	0.0466383	0.545044	0.748607	84.8925	92.2306	81.4975	88.1964	93.6154	85.3003
VC_RS03655	VC0724		ABC transporter permease subunit	CDS	-0.179204	0.0197123	0.108737	61.6908	60.0446	56.4478	50.1584	54.2887	52.9297
VC_RS03660	VC0725	pstA	phosphate ABC transporter permease PstA	CDS	-0.106112	0.0988172	0.288788	43.6623	44.4023	43.8	41.0082	40.9618	40.541
VC_RS03665	VC0726	pstB	phosphate ABC transporter ATP-binding protein	CDS	-0.102559	0.2076	0.442916	50.1865	62.3886	57.186	54.1347	51.141	52.7965
VC_RS03670	VC0727	phoU	phosphate signaling complex protein PhoU	CDS	-0.0426787	0.658947	0.822534	39.3385	46.6112	49.4103	44.5054	46.9712	39.8305
VC_RS03675	VC0728	ppk2	polyphosphate kinase 2	CDS	-0.00701273	0.934827	0.975709	36.3659	40.2551	39.7645	40.5292	40.3077	34.946
VC_RS03680	VC0730		copper homeostasis protein CutC	CDS	0.270444	0.012985	0.0854526	21.6188	18.7527	20.3744	24.0492	23.4243	25.8432
VC_RS03685	VC0731		peroxiredoxin C	CDS	0.424168	8.55e-05	0.00431283	834.949	834.538	827.967	1121.21	1055.32	1174.58
VC_RS03690	VC0732		hydrogen peroxide-inducible genes activator	CDS	-0.167966	0.0180838	0.102523	80.9547	86.4606	81.5959	78.3276	72.1942	71.1354
VC_RS03695	VC0734		malate synthase A	CDS	-0.780718	4.68e-06	0.00108763	54.7419	56.2129	54.6269	33.6306	35.7292	26.9977
VC_RS03700	VC0736	aceA	isocitrate lyase	CDS	-0.957731	2.29e-06	0.000630547	45.1293	52.7418	53.6427	25.1032	29.638	23.1789
VC_RS03705	VC0737		CBS domain-containing protein	CDS	0.0449823	0.807856	0.905792	17.1406	21.0517	16.9294	20.4562	19.5407	16.8736
VC_RS03710	VC0739	queA	tRNA preQ1(34) S-adenosylmethionine ribosyltransferase-isomerase QueA	CDS	0.268411	0.00603006	0.0518933	168.395	150.607	174.068	197.232	193.158	203.504
VC_RS03715	VC0741	tgt	tRNA guanosine(34) transglycosylase Tgt	CDS	0.201577	0.0189854	0.105869	429.288	416.075	400.942	494.254	457.652	481.341
VC_RS03720	VC0742	yajC	preprotein translocase subunit YajC	CDS	0.198137	0.00799165	0.0623446	186.308	180.81	170.968	209.017	185.759	222.598
VC_RS03725	VC0743	secD	protein translocase subunit SecD	CDS	0.164009	0.0491208	0.190509	678.754	611.31	677.325	696.517	711.354	796.388
VC_RS03730	VC0744	secF	protein translocase subunit SecF	CDS	0.166771	0.0329513	0.148759	390.374	365.316	384.308	448.695	411.908	419.13
VC_RS03735	VC0745	suhB	inositol-1-monophosphatase	CDS	0.528135	0.00179221	0.0249097	364.316	259.562	279.926	414.681	397.927	490.932
VC_RS03740	VC0746	trmJ	tRNA (cytosine(32)/uridine(32)-2'-O)-methyltransferase TrmJ	CDS	0.10623	0.210966	0.447565	149.131	141.952	144.934	155.458	156.612	157.279
VC_RS03745	VC0747	iscR	Fe-S cluster assembly transcriptional regulator IscR	CDS	0.248253	0.176179	0.40276	174.302	144.612	180.564	189.95	180.772	222.553
VC_RS03750	VC0748		IscS subfamily cysteine desulfurase	CDS	0.350034	0.0391369	0.165782	493.025	435.143	507.391	592.559	575.264	661.932
VC_RS03755	VC0749	iscU	Fe-S cluster assembly scaffold IscU	CDS	0.339981	0.0232522	0.121306	224.565	193.747	220.132	269.524	253.416	285.208
VC_RS03760	VC0750	iscA	iron-sulfur cluster assembly protein IscA	CDS	0.37989	0.0103367	0.0740104	165.654	154.439	165.406	210.311	199.536	221.932
VC_RS03765	VC0751	hscB	co-chaperone HscB	CDS	0.25775	0.0491487	0.190509	114.078	104.086	107.925	127.624	128.895	133.39
VC_RS03770	VC0752	hscA	Fe-S protein assembly chaperone HscA	CDS	0.280288	0.0410706	0.17083	384.931	331.778	372.694	424.885	434.392	463.757
VC_RS03775	VC0753	fdx	ISC system 2Fe-2S type ferredoxin	CDS	0.36753	0.0161908	0.0953338	59.5289	57.8357	56.94	72.4351	68.515	83.9682
VC_RS03780	VC0754	iscX	Fe-S cluster assembly protein IscX	CDS	0.250817	0.0640845	0.22274	23.163	22.2237	19.2425	27.5464	21.2168	28.2854
VC_RS03785	VC0755	pepB	aminopeptidase PepB	CDS	0.0253906	0.637881	0.812096	623.433	590.934	621.32	613.926	616.226	638.132
VC_RS03790	VC0756	ndk	nucleoside-diphosphate kinase	CDS	0.19286	0.0109282	0.0770387	170.789	171.343	154.924	191.915	182.202	194.09
VC_RS03795	VC0757		bifunctional tRNA (adenosine(37)-C2)-methyltransferase TrmG/ribosomal RNA large subunit methyltransferase RlmN	CDS	0.421533	0.000473069	0.0114703	128.13	111.975	117.276	158.092	154.608	166.027
VC_RS03800	VC0758	rodZ	cytoskeleton protein RodZ	CDS	0.0887008	0.163214	0.384665	194.067	179.728	188.488	191.148	193.976	212.829
VC_RS03805	VC0759	ispG	flavodoxin-dependent (E)-4-hydroxy-3-methylbut-2-enyl-diphosphate synthase	CDS	0.0471101	0.417985	0.655448	390.258	378.614	414.18	402.13	403.527	416.644
VC_RS03810	VC0760	hisS	histidine--tRNA ligase	CDS	0.0331385	0.680899	0.834801	420.061	405.752	449.467	442.611	421.801	440.489
VC_RS03815	VC0761		YfgM family protein	CDS	0.10655	0.190196	0.42031	429.597	423.467	419.938	471.259	463.376	435.96
VC_RS03820	VC0762	bamB	outer membrane protein assembly factor BamB	CDS	-0.0232453	0.757505	0.879335	431.064	416.3	425.598	428.047	403.772	420.818
VC_RS03825	VC0763	der	ribosome biogenesis GTPase Der	CDS	0.0261974	0.755123	0.877139	576.72	519.53	577.077	578.187	554.783	571.037
VC_RS03830	VC0764		alanyl-tRNA editing protein	CDS	-0.29475	0.0044743	0.0428289	123.575	126.851	127.217	112.821	96.8449	98.2219
VC_RS03835	VC0765		zinc ribbon domain-containing protein	CDS	-0.174188	0.295641	0.546409	31.0384	35.9726	26.3292	26.4925	31.3141	24.9107
VC_RS03840	VC0766	xseA	exodeoxyribonuclease VII large subunit	CDS	0.198207	0.00698591	0.0574784	129.481	126.175	118.112	134.953	149.253	144.624
VC_RS03845	VC0767	guaB	IMP dehydrogenase	CDS	0.517803	7.99e-05	0.00409789	551.396	500.867	531.309	739.729	723.291	804.336
VC_RS03850	VC0768	guaA	glutamine-hydrolyzing GMP synthase	CDS	0.526474	1.89e-05	0.00198625	841.203	775.891	802.918	1155.51	1133.2	1197.13
VC_RS03855	VC0769		chitinase	CDS	0.0191632	0.842192	0.925144	19.65	19.2034	18.6519	18.5399	19.5816	20.1595
VC_RS03860	VC0770		hypothetical protein	CDS	0.271537	0.00100381	0.0173001	123.961	115.04	116.833	142.762	139.605	147.2
VC_RS03865	VC0771	vibB	vibriobactin biosynthesis bifunctional isochorismatase/aryl carrier protein VibB	CDS	-0.400298	0.178061	0.405766	696.937	730.046	778.409	595.769	586.915	488.312
VC_RS03870	VC0772		(2,3-dihydroxybenzoyl)adenylate synthase	CDS	-0.0413335	0.834314	0.919312	300.115	323.754	341.492	331.755	329.698	276.593
VC_RS03875	VC0773		isochorismate synthase MenF	CDS	-0.146624	0.531295	0.740996	329.532	332.183	347.792	320.64	330.229	261.052
VC_RS03880	VC0774		2,3-dihydro-2,3-dihydroxybenzoate dehydrogenase	CDS	-0.354325	0.102884	0.295842	216.42	222.913	237.455	179.411	184.328	165.627
VC_RS03885	VC0775	vibH	norspermidine-2,3-dihydroxybenzoate synthase VibH	CDS	-0.278311	0.137524	0.350169	228.233	226.745	236.963	187.651	215.479	167.359
VC_RS03890	VC0776	fepB	Fe2+-enterobactin ABC transporter substrate-binding protein	CDS	-0.278973	0.0554295	0.204997	93.733	92.3208	95.7694	82.1123	81.6375	68.5155
VC_RS03895	VC0777		iron ABC transporter permease	CDS	-0.293678	0.0437499	0.178999	71.6123	70.0971	77.0191	67.5965	60.0119	50.8427
VC_RS03900	VC0778		Fe(3+)-siderophore ABC transporter permease	CDS	-0.155615	0.181341	0.409333	74.8937	76.5884	73.771	70.9021	64.9584	66.3841
VC_RS03905	VC0779		ABC transporter ATP-binding protein	CDS	-0.0436793	0.688746	0.838392	60.8801	59.0528	58.1703	59.5002	59.3579	53.951
VC_RS03910	VC0780		4'-phosphopantetheinyl transferase superfamily protein	CDS	-0.0899144	0.425977	0.663042	33.5864	28.1741	28.7899	30.8041	28.7387	25.6212
VC_RS03915	VC0781		LysR family transcriptional regulator	CDS	-0.11996	0.134346	0.345516	88.2897	87.9031	84.155	78.6151	84.5809	76.3751
VC_RS03920	VC0783		alkyl/aryl-sulfatase	CDS	0.198585	0.0898255	0.272984	15.7895	13.1178	13.7798	16.7674	18.2325	14.0317
VC_RS03925	VC0784		alanine:cation symporter family protein	CDS	-0.00645202	0.951504	0.980332	76.4766	60.7658	75.0997	72.483	66.3075	72.6451
VC_RS03930	VC0786		D-amino acid dehydrogenase	CDS	0.421189	0.00741439	0.0595798	8.87916	10.909	8.51393	12.0246	11.937	13.9429
VC_RS03935	VC0787		LysR family transcriptional regulator	CDS	0.0113041	0.9012	0.956855	28.838	26.4611	28.1009	26.0134	28.3299	29.7064
VC_RS03940	VC0788		DOPA 4,5-dioxygenase	CDS	0.0746327	0.485204	0.708673	15.249	12.3515	14.075	15.3781	14.2263	14.3425
VC_RS03945	VC0789		hypothetical protein	CDS	0.0195269	0.887207	0.948969	8.49311	8.56491	8.07101	8.71904	8.38041	8.39238
VC_RS03950	VC0790		response regulator	CDS	-0.787353	0.00669378	0.0556003	16.2141	18.4822	18.6519	10.3958	12.2231	8.21476
VC_RS03955	VC0791		sensor histidine kinase	CDS	-0.800573	0.00356173	0.0382655	19.8816	26.3258	18.209	12.5037	14.7986	9.63569
VC_RS03960	VC0792		sodium ion-translocating decarboxylase subunit beta	CDS	-0.0943831	0.683781	0.836043	3.16561	3.24565	2.21461	3.01813	3.18865	1.90938
VC_RS03965	VC0793m	oadA	sodium-extruding oxaloacetate decarboxylase subunit alpha	CDS	-0.116637	0.535777	0.744232	3.20422	4.28246	3.74022	2.77859	4.29241	3.1971
VC_RS03970	VC0794		OadG family protein	CDS	0.16949	0.443955	0.677071	1.66002	1.8933	2.11618	1.91627	2.53456	1.86497
VC_RS03975	VC0795		2-hydroxycarboxylate transporter family protein	CDS	-0.345643	0.0172267	0.099792	6.79448	5.18403	7.43123	5.26975	5.06913	4.92886
VC_RS03980	VC0796	citC	[citrate (pro-3S)-lyase] ligase	CDS	0.376155	0.126623	0.333563	1.58281	2.02853	2.65753	2.44325	3.39305	2.1758
VC_RS03985	VC0797	citD	citrate lyase acyl carrier protein	CDS	-0.914641	0.19368	0.425905	0.270235	0.180314	0.590562	0.0479068	0.16352	0.310829
VC_RS03990	VC0798	citE	citrate (pro-3S)-lyase subunit beta	CDS	0.265727	0.311596	0.563675	1.5056	1.39743	1.91932	1.72464	2.33016	1.68736
VC_RS03995	VC0799	citF	citrate lyase subunit alpha	CDS	-0.331569	0.0623445	0.220112	3.59027	3.83167	2.65753	3.01813	2.08488	2.97508
VC_RS04000	VC0800	citX	citrate lyase holo-[acyl-carrier protein] synthase	CDS	-0.279476	0.419678	0.657238	0.69489	1.39743	1.23034	0.814416	1.022	0.843678
VC_RS04005	VC0801	citG	triphosphoribosyl-dephospho-CoA synthase CitG	CDS	0.236748	0.329818	0.580641	1.27397	2.07361	1.52562	2.05999	1.79872	1.86497
VC_RS04010	VC0802		ACT domain-containing protein	CDS	0.685438	0.000699763	0.0137774	4.20795	3.29073	3.6418	4.69487	8.09425	5.10647
VC_RS04015	VC0803		RNA methyltransferase	CDS	0.254933	0.019485	0.107984	39.9176	35.7472	33.7112	41.7747	42.0247	46.8019
VC_RS04020	VC0804		ferredoxin family protein	CDS	0.452032	0.0788772	0.25306	3.59027	4.05706	2.75595	4.64696	4.53769	5.10647
VC_RS04025	VC0806		NAD(P)/FAD-dependent oxidoreductase	CDS	0.415965	0.000420508	0.0105274	87.7106	85.3336	86.6157	118.282	108.21	119.98
VC_RS04030	VC0807		MFS transporter	CDS	0.0600823	0.520797	0.734036	21.503	22.7646	22.6382	22.7078	25.0595	21.9356
VC_RS04035	VC0809		SWIM zinc finger domain-containing protein	CDS	0.194332	0.00756799	0.0604763	44.3186	44.0868	43.111	53.3682	49.0152	48.1341
VC_RS04040	VC0810		hypothetical protein	CDS	0.0470807	0.848138	0.929965	3.78329	4.50785	4.62607	4.31161	4.45593	4.52922
VC_RS04045	VC0811		NERD domain-containing protein	CDS	0.26088	0.0445963	0.181632	57.3671	64.1918	51.182	72.8662	64.9584	69.226
VC_RS04050	VC0812		DEAD/DEAH box helicase family protein	CDS	0.113374	0.1862	0.416622	183.451	192.26	189.127	202.215	191.932	216.87
VC_RS04055	VC0813		class I SAM-dependent methyltransferase	CDS	0.160853	0.0328302	0.148399	58.9499	53.2377	55.1191	62.5184	59.5623	65.0076
VC_RS04060	VC0814		helix-turn-helix transcriptional regulator	CDS	-0.0180622	0.869324	0.941744	26.4058	27.9036	26.6245	26.4925	26.6947	26.7313
VC_RS04065	VC0815		type II toxin-antitoxin system HipA family toxin	CDS	-0.0173766	0.857106	0.935215	98.0182	101.246	95.6218	98.7838	101.056	91.5169
VC_RS04070	VC0817		IS481-like element ISVch1 family transposase	CDS	-0.147824	0.309923	0.5615	16.2913	16.679	12.451	12.6953	14.8395	13.4989
VC_RS04075	VC0818		IS5 family transposase	CDS	-0.226977	0.144423	0.360829	8.57032	7.52811	5.95483	5.22184	6.21377	7.45989
VC_RS04080	VC0819		aldehyde dehydrogenase	CDS	-0.162647	0.328946	0.579826	6.98751	7.84366	6.44696	5.653	7.15401	6.17217
VC_RS04085	VC0820		fibronectin type III domain-containing protein	CDS	-0.371832	0.00365508	0.038944	69.7593	80.7356	71.8024	58.59	58.2132	54.9723
VC_RS04095	VC0823		hypothetical protein	CDS	-0.189673	0.0176696	0.101211	163.994	168.413	167.67	144.152	143.734	150.574
VC_RS04100	VC0824	tpx	thiol peroxidase	CDS	0.0535404	0.448584	0.679812	194.338	201.952	207.533	214.814	208.447	203.371
VC_RS04105	VC0825	tcpI	toxin-coregulated pilus methyl-accepting chemotaxis protein TcpI	CDS	0.143933	0.104133	0.297398	22.5453	23.4859	24.6559	24.0013	26.8173	27.2197
VC_RS04110	VC0826	tcpP	toxin-coregulated pilus transcriptional regulator TcpP	CDS	-0.269586	0.0822375	0.259052	155.154	170.667	153.152	140.798	137.316	119.225
VC_RS04115	VC0827	tcpH	toxin-coregulated pilus protein TcpH	CDS	-0.378817	0.0106359	0.0756986	56.3633	64.7327	61.9105	49.2482	47.9523	43.516
VC_RS04120	VC0828	tcpA	toxin-coregulated pilus major pilin TcpA	CDS	-0.0454421	0.680103	0.83411	15.9053	14.9661	15.0593	15.3781	13.9401	15.2306
VC_RS04125	VC0829	tcpB	toxin-coregulated pilus minor pilin TcpB	CDS	-0.115369	0.521958	0.734228	8.06845	8.02397	7.57887	5.89254	7.19489	8.74761
VC_RS04130	VC0830	tcpQ	toxin-coregulated pilus protein TcpQ	CDS	-0.0114385	0.948306	0.979939	5.44331	7.52811	4.47842	4.83859	6.49993	5.95015
VC_RS04135	VC0831	tcpC	toxin-coregulated pilus secretin TcpC	CDS	0.093315	0.467426	0.693488	17.2951	20.6009	19.0456	21.4143	18.1916	21.1364
VC_RS04140	VC0832	tcpR	toxin-coregulated pilus protein TcpR	CDS	0.198211	0.379515	0.623527	2.97259	5.36434	2.90359	4.45533	4.21065	4.21839
VC_RS04145	VC0833	tcpD	toxin-coregulated pilus protein TcpD	CDS	-0.0332712	0.768689	0.884486	11.6201	13.6588	15.0101	14.2762	13.0407	11.9891
VC_RS04150	VC0834	tcpS	toxin-coregulated pilus protein TcpS	CDS	-0.0194969	0.901706	0.956855	7.37356	9.15094	8.21865	8.71904	9.07537	6.57181
VC_RS04155	VC0835	tcpT	toxin-coregulated pilus assembly ATPase TcpT	CDS	0.0607365	0.561052	0.761974	21.1169	21.3221	18.6519	20.3604	21.5847	21.8024
VC_RS04160	VC0836	tcpE	toxin-coregulated pilus assembly protein TcpE	CDS	0.0468765	0.64468	0.817264	17.4881	17.0848	17.9137	18.5399	17.7011	17.9837
VC_RS04165	VC0837	tcpF	colonization factor TcpF	CDS	0.0389059	0.673341	0.828941	64.1229	76.0925	65.4047	70.6625	68.6785	71.8903
VC_RS04170	VC0838	toxT	pilus/toxin transcriptional regulator ToxT	CDS	-0.240099	0.149759	0.367787	11.4271	12.9826	14.5672	11.1623	9.89298	11.9003
VC_RS04175	VC0839	tcpJ	toxin-coregulated pilus pre-pilin peptidase TcpJ	CDS	-0.210328	0.14647	0.363385	11.8131	13.3883	12.8447	11.5934	10.7106	10.5682
VC_RS04180	VC0840	acfB	methyl-accepting chemotaxis protein AcfB	CDS	-0.135507	0.165918	0.388481	76.824	76.4531	76.3793	69.6565	73.5024	65.8957
VC_RS04185	VC0841	acfC	accessory colonization factor AcfC	CDS	-0.0218179	0.786062	0.895804	38.5664	39.3085	38.9278	37.1757	41.2071	36.6334
VC_RS04190	VC0842		RDD family protein	CDS	-0.28985	0.159655	0.379777	6.02238	6.67162	6.34854	4.74277	4.86473	5.95015
VC_RS04195	VC0843		M23 family metallopeptidase	CDS	-0.027135	0.862492	0.938232	8.4159	8.3846	9.59662	8.57532	9.19802	8.08155
VC_RS04200	VC0844	acfA	accessory colonization factor AcfA	CDS	0.40612	0.0160552	0.0949113	9.2266	8.33952	9.94112	12.2641	12.8363	11.323
VC_RS04205	VC0845	acfD	accessory colonization factor AcfD	CDS	-0.0725083	0.368931	0.614438	193.952	206.279	188.241	182.237	188.048	189.339
VC_RS04210	CDS		tyrosine-type recombinase/integrase	CDS	-0.185533	0.509307	0.729035	1.5442	2.299	2.46067	1.77255	1.71696	1.99819
VC_RS04215	/pseudo		transposase	CDS	-0.115763	0.289309	0.539441	16.2527	14.8759	16.1912	15.1865	14.5124	13.9873
VC_RS04220	VC0847		tyrosine-type recombinase/integrase	CDS	0.132966	0.153718	0.37334	82.692	86.8212	76.1824	91.2625	83.3136	94.8916
VC_RS04225	tmRNA	ssrA	transfer-messenger RNA	tmRNA	0.35275	0.000541507	0.0122696	16407.4	17461.1	13305	20230.9	19056.9	20952.3
VC_RS04230	VC0848	smpB	SsrA-binding protein SmpB	CDS	-0.0305934	0.663204	0.824519	193.797	189.285	198.97	184.345	199.454	186.009
VC_RS04235	VC0849		type II toxin-antitoxin system RatA family toxin	CDS	0.149017	0.171009	0.395657	25.3249	23.5761	23.0811	23.2348	28.289	28.2854
VC_RS04240	VC0850		RnfH family protein	CDS	0.0703502	0.539495	0.745047	12.7783	11.495	10.8762	12.1683	12.1414	12.6552
VC_RS04245	VC0851	bamE	outer membrane protein assembly factor BamE	CDS	-0.130301	0.13505	0.346828	64.0457	59.6389	68.5543	58.2547	56.0057	61.3665
VC_RS04250	VC0852	recN	DNA repair protein RecN	CDS	-0.0169932	0.854177	0.933722	54.6261	54.2294	59.7944	58.59	49.2605	58.8354
VC_RS04255	VC0853	nadK	NAD(+) kinase	CDS	-0.0254173	0.70297	0.847351	93.8874	94.2591	89.1256	95.7178	83.5589	93.2042
VC_RS04260	VC0854	grpE	nucleotide exchange factor GrpE	CDS	0.359031	7.27e-05	0.00388696	141.217	135.145	135.731	176.297	175.008	177.261
VC_RS04265	VC0855	dnaK	molecular chaperone DnaK	CDS	0.38342	0.00142248	0.0215783	992.998	1101.9	1143.57	1387.38	1457.21	1379.68
VC_RS04270	VC0856	dnaJ	molecular chaperone DnaJ	CDS	0.563286	5.91e-05	0.00352682	96.5126	110.037	100.888	149.757	142.344	162.164
VC_RS04275	VC0857		type IV pilin protein	CDS	0.294522	0.0475411	0.186915	13.3959	13.7039	11.6144	17.2944	15.0439	15.2306
VC_RS04280	VC0858		Tfp pilus assembly protein FimT/FimU	CDS	0.267954	0.398787	0.641068	1.73723	1.08188	1.18112	1.19767	2.08488	1.55414
VC_RS04285	VC0859		prepilin-type N-terminal cleavage/methylation domain-containing protein	CDS	-0.00575267	0.982997	0.991809	1.85304	2.70471	1.37798	1.34139	2.4528	2.08699
VC_RS04290	VC0860		hypothetical protein	CDS	0.199999	0.257864	0.50643	4.78702	3.65136	3.44494	4.55115	4.82385	4.3516
VC_RS04295	VC0861		prepilin-type N-terminal cleavage/methylation domain-containing protein	CDS	0.0991404	0.783889	0.894873	1.15815	0.811413	1.27955	0.910229	1.47168	1.0657
VC_RS04300	VC0863		AbgT family transporter	CDS	-0.148014	0.0816617	0.258259	190.516	183.109	195.919	167.913	176.847	169.224
VC_RS04305	VC0864	tadA	tRNA adenosine(34) deaminase TadA	CDS	-0.0415261	0.67178	0.82859	22.6998	17.8962	21.8508	18.492	20.6036	21.5804
VC_RS04310	VC0866	mltF	membrane-bound lytic murein transglycosylase MltF	CDS	-0.305093	0.000175417	0.00598088	83.3482	79.3832	87.2062	65.8719	71.2948	65.0964
VC_RS04315	VC0868		hypothetical protein	CDS	-0.299449	0.228142	0.4698	2.35491	2.61455	2.06697	1.82046	2.41192	1.46534
VC_RS04320	VC0869	purL	phosphoribosylformylglycinamidine synthase	CDS	0.516296	7.02e-05	0.00386574	2039.62	1955.23	1981.38	2871.73	2728.01	2947.99
VC_RS04325	VC0870	tnpA	IS200/IS605-like element IS1004 family transposase	CDS	0.135226	0.36103	0.607372	6.33122	7.84366	6.34854	6.56323	8.46217	7.45989
VC_RS04330	VC0871		DUF4250 domain-containing protein	CDS	-0.453069	0.0288223	0.138502	93.347	115.762	102.364	82.256	75.0558	70.2029
VC_RS04335	VC0872		YaeP family protein	CDS	-0.369349	0.0674578	0.226973	94.3893	107.377	94.5391	79.142	78.1627	72.0679
VC_RS04340	VC0873		DUF533 domain-containing protein	CDS	0.114095	0.282056	0.531733	29.7645	31.6	28.2977	33.6785	31.5594	31.8377
VC_RS04345	VC0875		proline--tRNA ligase	CDS	0.376154	4.87e-05	0.00311111	398.442	376.405	396.513	494.015	512.513	513.756
VC_RS04350	VC0876	tsaA	tRNA (N6-threonylcarbamoyladenosine(37)-N6)-methyltransferase TrmO	CDS	-0.250928	0.0207827	0.111932	39.5702	37.7758	39.7645	32.6245	34.3801	31.3937
VC_RS04355	VC0878		type B 50S ribosomal protein L31	CDS	-0.340517	0.403434	0.644775	33.818	36.4685	33.9081	27.0673	28.8204	26.376
VC_RS04360	VC0879	ykgO	type B 50S ribosomal protein L36	CDS	-0.312546	0.516986	0.732216	5.98378	6.13068	7.43123	5.36556	4.57857	5.77253
VC_RS04365	VC0880		AbgT family transporter	CDS	-0.269166	0.156448	0.376655	269.811	189.645	259.749	196.226	188.089	212.518
VC_RS04370	VC0881		YaiI/YqxD family protein	CDS	-0.0457476	0.579802	0.773357	31.5789	32.5918	30.5616	28.4566	27.6349	35.7009
VC_RS04375	VC0882		hypothetical protein	CDS	0.262799	0.0838853	0.262738	11.6587	11.5852	10.4333	16.432	10.22	13.8985
VC_RS04380	VC0884		GNAT family N-acetyltransferase	CDS	0.0240185	0.800353	0.904154	17.9513	18.4822	16.7326	16.7195	18.0281	19.3158
VC_RS04385	VC0885		DUF3301 domain-containing protein	CDS	0.0233489	0.864297	0.939624	6.52425	9.06078	7.97258	7.52137	8.21689	8.12595
VC_RS04390	VC0886		DUF3549 family protein	CDS	0.234514	0.0320124	0.147266	38.1418	42.1033	41.3885	47.5235	48.1567	47.3792
VC_RS04395	VC0887		YqcC family protein	CDS	0.394539	0.00831152	0.0642662	14.2066	12.5769	16.6341	18.9711	18.6004	19.449
VC_RS04400	VC0888	truC	tRNA pseudouridine(65) synthase TruC	CDS	0.161419	0.105277	0.298012	33.0073	30.7435	38.042	36.2175	39.4493	38.0987
VC_RS04405	VC0889	dxs	1-deoxy-D-xylulose-5-phosphate synthase	CDS	0.27898	0.000605558	0.0130088	311.851	290.621	300.547	369.936	360.317	365.446
VC_RS04410	VC0890	ispA	(2E,6E)-farnesyl diphosphate synthase	CDS	0.127367	0.0939099	0.280266	111.993	105.213	113.289	115.264	116.917	128.816
VC_RS04415	VC0891	xseB	exodeoxyribonuclease VII small subunit	CDS	0.251514	0.0251045	0.127481	39.3771	38.0463	36.0735	43.9784	44.1096	47.0684
VC_RS04420	VC0892	pomA	flagellar motor protein PomA	CDS	0.0776307	0.343025	0.591936	66.3234	74.6049	67.4224	75.1179	74.8923	69.8477
VC_RS04425	VC0893		flagellar motor protein MotB	CDS	-0.119332	0.196533	0.429899	81.3794	84.6123	80.1687	76.2197	77.2633	73.1336
VC_RS04430	VC0894	thiI	tRNA 4-thiouridine(8) synthase ThiI	CDS	0.314368	0.0131509	0.0855541	181.212	162.328	177.661	208.538	209.919	229.658
VC_RS04435	VC0896		transcriptional regulator GcvA	CDS	0.0571051	0.58681	0.777202	46.4805	45.9801	47.8847	48.4817	45.009	52.5301
VC_RS04440	VC0897		DUF423 domain-containing protein	CDS	0.140114	0.268505	0.516522	16.0211	15.9127	17.9137	18.492	16.2703	20.1595
VC_RS04445	VC0898	xni	flap endonuclease Xni	CDS	-0.0264665	0.696659	0.842866	58.0234	57.0243	55.4144	56.9133	55.1472	55.3275
VC_RS04450	VC0899		LOG family protein	CDS	-0.10152	0.436008	0.670781	398.095	449.883	400.598	390.153	406.961	366.6
VC_RS04455	VC0900		GGDEF domain-containing protein	CDS	-0.0706667	0.328237	0.579093	149.479	154.619	137.158	138.499	147.086	134.589
VC_RS04460	VC0901		tetratricopeptide repeat protein	CDS	0.18712	0.0246186	0.126399	65.7444	66.3556	65.5523	76.3634	76.2413	72.4231
VC_RS04465	VC0902	queF	NADPH-dependent 7-cyano-7-deazaguanine reductase QueF	CDS	0.393103	0.00041149	0.0103742	37.9873	38.6774	35.0892	44.8887	52.49	49.3774
VC_RS04470	VC0903	syd	SecY-interacting protein	CDS	0.0780954	0.441608	0.675334	22.5839	20.3304	19.6362	19.4023	23.506	23.1345
VC_RS04475	VC0904		Zn-ribbon-containing protein	CDS	0.100453	0.305462	0.555951	29.3784	23.6211	27.2643	26.3966	26.5312	33.1699
VC_RS04480	VC0905	metQ	methionine ABC transporter substrate-binding lipoprotein MetQ	CDS	0.00838377	0.882654	0.946934	356.633	353.28	361.67	364.379	348.543	364.913
VC_RS04485	VC0906		ABC transporter permease	CDS	0.0857132	0.259254	0.508007	67.0569	59.3684	67.8161	68.6504	68.9238	68.56
VC_RS04490	VC0907	metN	methionine ABC transporter ATP-binding protein MetN	CDS	0.206082	0.111489	0.309885	68.6011	52.4714	57.3337	70.7104	62.2603	72.956
VC_RS04495	VC0908	gmhB	D-glycero-beta-D-manno-heptose 1,7-bisphosphate 7-phosphatase	CDS	0.143412	0.053831	0.201932	80.8775	80.7356	75.6903	90.5918	81.5149	90.0515
VC_RS04500	VC0909	treR	trehalose operon repressor TreR	CDS	0.00353029	0.96023	0.985274	80.8003	86.686	88.5842	75.1179	89.8953	91.6057
VC_RS04505	VC0910	treB	PTS trehalose transporter subunit IIBC	CDS	-0.233973	0.0618674	0.218643	11.6587	10.1877	9.84269	9.53345	9.07537	8.39238
VC_RS04510	VC0911	treC	alpha,alpha-phosphotrehalase	CDS	-0.245136	0.0287803	0.138486	18.9551	20.646	19.9315	17.2944	17.4149	15.497
VC_RS04540	VC0913	vexG	vibriobactin export RND transporter periplasmic adaptor subunit VexG	CDS	-0.167259	0.103469	0.297049	29.9189	28.9855	33.8096	28.5525	27.4714	26.5093
VC_RS04545	VC0914	vexH	vibriobactin export RND transporter permease subunit VexH	CDS	-0.219799	0.005362	0.048149	60.8029	68.3841	61.566	56.1947	56.7007	50.8871
VC_RS04550	VC0916	vpsU	exopolysaccharide regulatory protein-tyrosine phosphatase VpsU	CDS	-1.63499	0.104203	0.297398	93.3083	85.6491	80.3656	28.0734	22.4432	33.0367
VC_RS04555	VC0917	vpsA	UDP-N-acetylglucosamine 2-epimerase (non-hydrolyzing) VpsA	CDS	-1.922	0.06523	0.224258	156.582	118.917	148.28	33.918	36.465	41.429
VC_RS04560	VC0918	vpsB	UDP-N-acetyl-D-mannosamine dehydrogenase VpsB	CDS	-1.88641	0.059227	0.213739	196.075	156.197	197.395	45.5594	45.8674	57.2369
VC_RS04565	VC0919	vpsC	exopolysaccharide biosynthesis acetyltransferase VpsC	CDS	-1.76161	0.0697277	0.232642	69.103	58.2865	56.4478	17.3423	15.9023	21.0031
VC_RS04570	VC0920	vpsD	exopolysaccharide biosynthesis glycosyltransferase VpsD	CDS	-1.68478	0.0593276	0.213739	82.2673	73.0722	79.3321	23.2827	21.7482	27.9746
VC_RS04575	VC0921	vpsE	exopolysaccharide biosynthesis flippase VpsE	CDS	-1.73139	0.0419921	0.173794	55.2824	49.361	55.5128	17.0069	13.9401	17.3176
VC_RS04580	VC0922	vpsF	exopolysaccharide biosynthesis protein VpsF	CDS	-1.41543	0.0324158	0.147785	71.5351	62.2534	62.0582	20.8874	26.1224	26.376
VC_RS04585	VC0923	vpsG	exopolysaccharide biosynthesis acetyltransferase VpsG	CDS	-1.37214	0.0348549	0.15424	64.0071	50.5781	60.0404	21.2227	22.0344	24.2002
VC_RS04590	VC0924	vpsH	exopolysaccharide biosynthesis protein VpsH	CDS	-1.28055	0.0377328	0.161708	149.17	118.286	134.943	52.41	54.534	58.7022
VC_RS04595	VC0925	vpsI	exopolysaccharide biosynthesis glycosyltransferase VpsI	CDS	-1.14622	0.0341577	0.152095	92.9995	80.7356	93.1119	39.044	39.8581	41.6511
VC_RS04600	VC0926	vpsj	exopolysaccharide biosynthesis protein VpsJ	CDS	-1.2649	0.016644	0.0975819	148.707	125.408	136.617	54.5658	59.2352	57.1037
VC_RS04605	VC0927	vpsK	exopolysaccharide biosynthesis glycosyltransferase VpsK	CDS	-1.39658	0.0100193	0.0727571	109.677	89.1202	98.9191	37.1757	36.7103	39.2088
VC_RS04610	VC0928		hypothetical protein	CDS	-1.54102	0.0519954	0.196977	470.827	404.129	392.231	144.487	132.533	158.478
VC_RS04615	VC0929		hypothetical protein	CDS	-0.749422	0.140042	0.353811	57.7917	56.258	51.3296	34.6366	29.5154	34.28
VC_RS04620	VC0930		hemolysin	CDS	-0.795835	0.237876	0.480314	335.13	332.95	332.437	187.507	178.155	210.653
VC_RS04625	VC0931		O-antigen ligase family protein	CDS	-1.10847	0.127376	0.334314	11.3113	9.82711	11.0238	4.59905	5.23265	5.06207
VC_RS04630	VC0932		hypothetical protein	CDS	-1.4899	0.0822744	0.259052	24.1667	21.5926	20.2267	9.38973	5.64145	8.56999
VC_RS04635	VC0934	vpsL	exopolysaccharide biosynthesis glycosyltransferase VpsL	CDS	-2.46129	0.040932	0.17059	24.7844	16.4537	17.1755	3.4972	3.27041	3.86316
VC_RS04640	VC0935	vpsM	exopolysaccharide biosynthesis beta-barrel protein VpsM	CDS	-1.61937	0.0702395	0.232805	30.4208	18.8879	24.0654	8.19206	8.33953	7.37108
VC_RS04645	VC0936	vpsN	exopolysaccharide export protein VpsN	CDS	-1.6074	0.0645582	0.223952	12.2378	6.13068	8.80921	3.30557	2.57544	3.10829
VC_RS04650	VC0937	vpsO	exopolysaccharide regulatory tyrosine autokinase VpsO	CDS	-0.874181	0.147967	0.364572	48.2949	40.796	44.046	23.1869	23.7922	25.6656
VC_RS04655	VC0938	vpsP	exopolysaccharide biosynthesis protein VpsP	CDS	-0.814331	0.157332	0.377842	9.65126	9.6468	9.1537	4.55115	5.55969	6.03896
VC_RS04660	VC0939	vpsQ	exopolysaccharide biosynthesis protein VpsQ	CDS	-0.033745	0.836447	0.920864	24.437	23.7564	22.7858	21.4143	22.9337	24.9995
VC_RS04665	VC0940		YitT family protein	CDS	-0.0393894	0.818203	0.910244	12.8169	11.3147	11.6144	9.1502	13.2043	12.3887
VC_RS04670	VC0941		serine hydroxymethyltransferase	CDS	0.460459	1.59e-05	0.00196876	1691.17	1643.34	1612.09	2319.89	2176.99	2309.59
VC_RS04675	VC0942		hypothetical protein	CDS	-0.071182	0.465564	0.692784	38.605	31.7803	32.3825	33.6785	29.3519	34.9016
VC_RS04680	VC0943	lipA	lipoyl synthase	CDS	0.174889	0.0246443	0.126399	223.678	218.856	217.917	244.852	235.96	264.782
VC_RS04685	VC0944	lipB	lipoyl(octanoyl) transferase LipB	CDS	0.114501	0.116684	0.317942	155.308	152.906	157.237	165.087	166.872	171.933
VC_RS04690	VC0945		YbeD family protein	CDS	0.397156	0.00352125	0.0380848	23.163	17.8962	20.4236	26.4925	25.7953	28.7739
VC_RS04695	VC0947		serine hydrolase	CDS	0.0964878	0.274393	0.522986	472.719	434.241	476.042	484.817	487.372	506.473
VC_RS04700	VC0948	rlpA	septal ring lytic transglycosylase RlpA	CDS	0.0485754	0.51871	0.733116	124.694	107.873	114.175	120.917	118.348	119.403
VC_RS04705	VC0949	mrdB	peptidoglycan glycosyltransferase MrdB	CDS	-0.023567	0.779805	0.891917	78.5612	78.5267	79.775	77.2737	71.6628	84.1014
VC_RS04710	VC0950	mrdA	penicillin-binding protein 2	CDS	0.112099	0.139327	0.353089	147.317	133.162	135.632	150.092	143.039	156.658
VC_RS04715	VC0951	rlmH	23S rRNA (pseudouridine(1915)-N(3))-methyltransferase RlmH	CDS	0.114667	0.156305	0.376655	66.4392	63.2451	65.6508	69.7044	73.0936	68.6932
VC_RS04720	VC0952	rsfS	ribosome silencing factor	CDS	0.0817108	0.346838	0.594674	70.0295	68.1136	76.1332	70.95	77.3451	78.4177
VC_RS04725	VC0953	holA	DNA polymerase III subunit delta	CDS	0.167881	0.0166692	0.0975819	84.4678	78.9325	89.1256	94.3285	91.5305	97.8223
VC_RS04730	VC0954		luciferase	CDS	0.103391	0.16935	0.393174	91.9572	77.1744	83.7121	93.9931	88.1374	89.5631
VC_RS04735	VC0956	leuS	leucine--tRNA ligase	CDS	0.144326	0.045521	0.183519	922.969	873.757	922.752	993.395	978.669	1033.55
VC_RS04740	VC0957		zinc ribbon-containing protein	CDS	0.0772447	0.670015	0.827978	26.1742	32.6368	23.0811	29.5106	27.7576	29.1735
VC_RS04745	VC0958	lnt	apolipoprotein N-acyltransferase	CDS	-0.231824	0.0377619	0.161708	189.86	169.27	186.864	153.445	153.873	157.635
VC_RS04750	VC0959	corC	CNNM family magnesium/cobalt transport protein CorC	CDS	-0.164788	0.066487	0.224955	609.033	618.973	613.446	547.575	548.978	546.126
VC_RS04755	VC0960	ybeY	rRNA maturation RNase YbeY	CDS	0.0537247	0.513253	0.730538	137.279	141.682	136.666	143.337	142.549	145.512
VC_RS04760	VC0961		PhoH family protein	CDS	0.127065	0.152265	0.371693	318.569	315.64	321.265	349.72	345.11	348.617
VC_RS04765	VC0962	miaB	tRNA (N6-isopentenyl adenosine(37)-C2)-methylthiotransferase MiaB	CDS	0.421	0.00135491	0.0211306	375.009	342.101	368.067	487.835	480.504	484.582
VC_RS04770	VC0963		2-octaprenyl-3-methyl-6-methoxy-1,4-benzoquinol hydroxylase	CDS	0.100355	0.240192	0.482812	65.3197	55.1761	54.3809	61.704	57.8862	67.9827
VC_RS04775	VC0964	crr	PTS glucose transporter subunit IIA	CDS	0.0354249	0.66479	0.824653	739.286	735.771	721.076	719.081	751.907	779.736
VC_RS04780	VC0965	ptsI	phosphoenolpyruvate-protein phosphotransferase PtsI	CDS	-0.179013	0.0726817	0.238344	1964.26	2209.39	2227.01	1848.92	1941.44	1863.33
VC_RS04785	VC0966		HPr family phosphocarrier protein	CDS	-0.202278	0.020096	0.109783	651.074	750.106	687.217	587.673	623.176	604.296
VC_RS04790	VC0968	cysK	cysteine synthase A	CDS	0.160698	0.0910682	0.275824	297.876	328.712	324.366	349.049	355.125	358.785
VC_RS04795	VC0969	cysZ	sulfate transporter CysZ	CDS	-0.158208	0.0367218	0.159275	67.9062	70.4126	72.1469	61.5602	61.4836	65.5405
VC_RS04800	VC0970	zipA	cell division protein ZipA	CDS	0.0203131	0.785051	0.895349	133.844	131.404	124.953	124.558	131.716	139.473
VC_RS04805	VC0971	ligA	NAD-dependent DNA ligase LigA	CDS	0.223699	0.00188151	0.0250997	104.89	96.468	109.057	127.288	114.342	120.868
VC_RS04810	VC0972	chiP	chitoporin	CDS	0.0960498	0.262735	0.51108	78.3682	82.0879	86.5665	84.6513	96.8449	82.4584
VC_RS04815	VC0973		hypothetical protein	CDS	0.233391	0.0139978	0.0885375	49.1442	51.3444	47.8847	54.4221	66.1439	53.8178
VC_RS04820	VC0974	cueR	Cu(I)-responsive transcriptional regulator	CDS	-0.116029	0.195318	0.428193	45.0907	44.1319	48.7213	44.9845	41.575	40.7186
VC_RS04825	VC0975		NfeD family protein	CDS	-0.0513222	0.550712	0.75215	172.294	196.001	177.168	185.064	169.366	171.977
VC_RS04830	VC0976		SPFH/Band 7/PHB domain protein	CDS	-0.115519	0.168816	0.392187	490.786	524.308	521.367	471.547	481.077	465.577
VC_RS04835	VC0977		co-chaperone YbbN	CDS	0.105757	0.511701	0.729836	48.874	58.2414	45.6701	55.2844	54.1252	55.0167
VC_RS04840	VC0979		SDR family oxidoreductase	CDS	-0.124653	0.217689	0.454948	22.0821	23.9367	20.8173	21.079	19.8268	20.4259
VC_RS04845	VC0980		TIGR01777 family oxidoreductase	CDS	0.0734185	0.537994	0.744787	34.7059	41.9681	36.3687	40.1459	38.5499	40.2301
VC_RS04850	VC0981	yfcE	phosphodiesterase	CDS	-0.119023	0.23025	0.471295	39.879	50.4879	41.7822	39.7147	42.27	39.6529
VC_RS04855	VC0982		SelT/SelW/SelH family protein	CDS	0.0596727	0.44821	0.679812	48.4107	54.3196	50.2469	56.6737	50.2007	52.5745
VC_RS04860	VC0983	toxS	transmembrane regulator ToxS	CDS	-0.0837294	0.160959	0.38161	121.915	114.995	128.89	113.443	116.345	115.362
VC_RS04865	VC0984		transcriptional regulator	CDS	0.184268	0.0286718	0.138149	107.052	105.934	92.6689	111.383	119.043	116.916
VC_RS04870	VC0985	htpG	molecular chaperone HtpG	CDS	0.557245	5.15e-05	0.00323735	249.35	277.593	289.818	391.686	404.018	406.031
VC_RS04875	VC0986	adk	adenylate kinase	CDS	0.302824	0.00026148	0.00768119	461.677	397.773	412.261	512.699	509.529	546.57
VC_RS04880	VC0987	hemH	ferrochelatase	CDS	0.0158008	0.811541	0.906778	76.7082	69.9168	67.2748	77.609	70.5181	68.2047
VC_RS04885	VC0988	dtpA	dipeptide/tripeptide permease DtpA	CDS	-0.32062	0.000589997	0.0129582	112.495	112.696	106.153	80.9146	95.2097	89.1635
VC_RS04890	VC0990	rfaH	transcription/translation regulatory transformer protein RfaH	CDS	-0.0392761	0.632539	0.808747	45.0907	40.21	44.735	40.5292	41.6568	44.3597
VC_RS04895	VC0991	asnB	asparagine synthase B	CDS	-0.0199687	0.82534	0.913924	1525.48	1616.06	1737.33	1611.44	1590.85	1609.47
VC_RS04900	VC0992		cation:proton antiporter	CDS	-0.0318728	0.786926	0.895804	191.906	150.878	169.688	163.793	166.096	171.444
VC_RS04905	VC0993		ROK family protein	CDS	0.112866	0.203956	0.43898	120.409	130.367	122.689	135.049	142.14	126.641
VC_RS04910	VC0994	nagA	N-acetylglucosamine-6-phosphate deacetylase	CDS	0.450797	8.3e-06	0.00129187	86.0892	90.3824	81.5467	110.042	137.48	105.105
VC_RS04915	VC0995		PTS transporter subunit EIIC	CDS	0.139362	0.115609	0.316423	257.843	273.446	282.338	299.609	320.459	276.016
VC_RS04920	VC0997	glnS	glutamine--tRNA ligase	CDS	0.0594042	0.423724	0.660849	529.391	531.43	557.982	547.191	571.299	568.328
VC_RS04925	VC0998		hypothetical protein	CDS	0.0174921	0.768541	0.884486	386.475	402.145	363.54	390.919	383.986	391.333
VC_RS04930	VC0999	truA	tRNA pseudouridine(38-40) synthase TruA	CDS	0.348509	3.08e-05	0.00239758	61.9997	54.7704	62.4027	69.9439	79.3482	78.8173
VC_RS04935	VC1000		acetyl-CoA carboxylase carboxyltransferase subunit beta	CDS	0.250437	0.00852966	0.0656692	351.422	290.17	332.978	370.272	384.6	404.477
VC_RS04940	VC1001	folC	bifunctional tetrahydrofolate synthase/dihydrofolate synthase	CDS	-0.00863121	0.874428	0.944543	267.649	249.69	276.973	263.392	266.007	260.164
VC_RS04945	VC1002		SPOR domain-containing protein	CDS	-0.111532	0.0638261	0.222274	117.707	115.13	124.855	108.748	112.093	110.211
VC_RS04950	VC1003		CvpA family protein	CDS	0.372463	0.00048665	0.0114703	229.545	230.667	248.43	301.669	292.333	323.351
VC_RS04955	VC1004	purF	amidophosphoribosyltransferase	CDS	0.413781	0.000325409	0.00875913	601.968	524.939	610.739	761.191	769.526	784.132
VC_RS04960	VC1005		Na+/H+ antiporter family protein	CDS	-0.190822	0.0225152	0.118841	221.091	191.719	209.551	179.651	180.24	185.387
VC_RS04965	VC1006	rnt	ribonuclease T	CDS	-0.020996	0.840421	0.92405	80.144	73.523	67.5209	66.5905	73.3797	78.0624
VC_RS04970	VC1008		OmpA family protein	CDS	-0.201533	0.0516038	0.195908	142.066	133.613	140.898	121.587	130.407	110.255
VC_RS04975	VC1009		DUF2753 domain-containing protein	CDS	-0.162672	0.334311	0.582953	266.22	260.644	294.592	250.313	253.497	230.013
VC_RS04980	VC1010	gloA	lactoylglutathione lyase	CDS	-0.038027	0.515011	0.730538	91.9958	95.6115	93.5056	87.382	95.0053	91.3837
VC_RS04985	VC1011	nth	endonuclease III	CDS	-0.0126864	0.876793	0.944543	85.1627	81.9527	88.9287	81.5374	88.7506	83.4797
VC_RS04990	VC1012		electron transport complex subunit E	CDS	0.124539	0.152936	0.371951	76.9784	74.4697	74.6568	82.3039	78.2036	86.0108
VC_RS04995	VC1013	rsxG	electron transport complex subunit RsxG	CDS	0.196787	0.0366479	0.159255	58.2936	56.8891	53.0521	68.5546	62.3012	62.0325
VC_RS05000	VC1014	rsxD	electron transport complex subunit RsxD	CDS	0.107172	0.177272	0.404484	76.9398	63.6058	71.9501	80.0044	73.5841	75.3538
VC_RS05005	VC1015	rsxC	electron transport complex subunit RsxC	CDS	0.0980298	0.196461	0.429899	162.18	143.71	160.928	169.494	164.052	166.116
VC_RS05010	VC1016	rsxB	electron transport complex subunit RsxB	CDS	0.104815	0.188305	0.419235	37.3697	32.5467	33.3175	36.3134	39.6537	35.0792
VC_RS05015	VC1017	rsxA	electron transport complex subunit RsxA	CDS	0.0137607	0.893522	0.952594	45.3995	46.9267	48.1308	43.2119	52.7353	45.7806
VC_RS05025	VC1018	uvrB	excinuclease ABC subunit UvrB	CDS	-0.10633	0.0807401	0.256705	178.201	178.105	183.222	168.105	164.747	168.336
VC_RS05030	VC1021		sigma-54-dependent Fis family transcriptional regulator	CDS	0.2061	0.000833948	0.0155497	182.64	185.228	176.479	212.131	209.306	206.524
VC_RS05035	VC1022		Hpt domain-containing protein	CDS	0.163656	0.0475563	0.186915	34.4357	45.5744	43.8984	46.7091	45.663	46.3135
VC_RS05040	VC1023		YvcK family protein	CDS	-0.0879347	0.253766	0.50137	57.7145	59.9544	58.9577	54.9012	60.0937	51.1535
VC_RS05045	VC1024	moaA	GTP 3',8-cyclase MoaA	CDS	-0.0912932	0.180543	0.408404	121.181	125.453	127.758	116.414	124.194	110.788
VC_RS05050	VC1025	moaB	molybdenum cofactor biosynthesis protein B	CDS	-0.0370072	0.611132	0.791267	72.9635	75.0557	78.7907	69.7523	75.9552	75.3094
VC_RS05055	VC1026	moaC	cyclic pyranopterin monophosphate synthase MoaC	CDS	0.0378382	0.592409	0.781678	27.9886	28.9404	33.5144	32.2413	30.6192	29.9284
VC_RS05060	VC1027	moaD	molybdopterin synthase sulfur carrier subunit	CDS	0.14084	0.235227	0.476039	12.8941	16.7692	13.9766	16.6716	15.0847	16.3407
VC_RS05065	VC1028	moaE	molybdopterin synthase catalytic subunit MoaE	CDS	0.0807165	0.428834	0.664557	25.0161	29.842	26.5261	30.9957	27.1444	27.9302
VC_RS05070	VC1029		GGDEF domain-containing protein	CDS	-0.110433	0.26719	0.514822	22.9314	24.117	25.2465	21.0311	23.0972	22.7793
VC_RS05075	VC1031		CBS domain-containing protein	CDS	-0.376531	0.0737476	0.241111	5.98378	4.73324	7.03752	4.50324	4.74209	4.39601
VC_RS05080	VC1033		zinc/cadmium/mercury/lead-transporting ATPase	CDS	-0.0785294	0.854434	0.933722	215.184	236.301	221.018	214.958	219.281	202.616
VC_RS05085	VC1034	udp	uridine phosphorylase	CDS	0.0329005	0.87307	0.944002	240.239	276.241	265.014	278.003	269.931	251.549
VC_RS05090	VC1035		hypothetical protein	CDS	-0.0172477	0.916489	0.964541	4.78702	8.29444	7.03752	5.41347	8.29865	5.99456
VC_RS05095	VC1036	metG	methionine--tRNA ligase	CDS	0.276752	0.000433043	0.0106917	409.175	399.621	443.61	496.506	513.781	506.917
VC_RS05100	VC1037	apbC	iron-sulfur cluster carrier protein ApbC	CDS	0.167471	0.0377204	0.161708	111.414	111.434	121.508	130.929	131.756	124.021
VC_RS05105	VC1038	udk	uridine kinase	CDS	0.149689	0.0281515	0.136377	90.2972	83.5755	91.3402	89.6336	102.813	101.73
VC_RS05110	VC1039		AsmA family protein	CDS	0.0674636	0.381044	0.624496	179.012	187.121	181.548	190.621	189.316	193.957
VC_RS05115	VC1040	cobO	cob(I)yrinic acid a,c-diamide adenosyltransferase	CDS	0.150889	0.187403	0.418611	159.053	136.182	146.656	166.476	162.825	161.365
VC_RS05120	VC1041		low molecular weight phosphotyrosine protein phosphatase	CDS	-0.148396	0.313996	0.566255	9.11079	10.3681	9.35056	7.23393	8.17601	10.5682
VC_RS05125	VC1042		outer membrane protein transport protein	CDS	0.00516338	0.960686	0.98546	23.2402	20.8713	22.7858	21.2227	22.6884	23.2234
VC_RS05130	VC1043		outer membrane protein transport protein	CDS	0.125109	0.123934	0.330194	388.367	374.197	368.018	412.669	372.213	448.171
VC_RS05135	VC1044		DUF3379 domain-containing protein	CDS	0.158084	0.18944	0.419324	59.915	47.7381	51.0836	62.6621	52.2856	62.299
VC_RS05140	VC1045		sigma-70 family RNA polymerase sigma factor	CDS	0.104567	0.367223	0.613755	46.9051	41.1116	44.5382	47.7631	47.0121	47.7788
VC_RS05145	VC1046	fadI	acetyl-CoA C-acyltransferase FadI	CDS	0.199082	0.0538673	0.201932	72.3458	62.3886	60.4341	75.7886	70.4772	77.8848
VC_RS05150	VC1047	fadJ	fatty acid oxidation complex subunit alpha FadJ	CDS	0.289934	0.0123782	0.0823679	95.6633	99.0825	98.4269	109.659	115.445	133.301
VC_RS05155	VC1048		NAD(P)H nitroreductase	CDS	-0.167539	0.0232785	0.121306	195.496	187.842	168.999	171.075	154.976	165.805
VC_RS05160	VC1049		LysR family transcriptional regulator	CDS	-0.37403	0.00235091	0.0289218	194.415	224.04	211.864	156.512	166.709	163.096
VC_RS05165	VC1050		response regulator	CDS	-0.385326	0.00480129	0.0446458	29.4942	30.6083	31.4966	22.6599	24.1601	23.2678
VC_RS05170	VC1052		YbaN family protein	CDS	-0.081282	0.382982	0.626349	57.4829	51.705	50.4438	50.2542	44.8046	55.9048
VC_RS05175	VC1053	apt	adenine phosphoribosyltransferase	CDS	0.0110286	0.877262	0.944543	160.172	144.386	160.337	154.931	156.08	157.457
VC_RS05180	VC1054	dnaX	DNA polymerase III subunit gamma/tau	CDS	-0.0140747	0.823338	0.913272	486.153	444.068	488.739	456.216	480.627	468.33
VC_RS05185	VC1055		YbaB/EbfC family nucleoid-associated protein	CDS	0.207939	0.00137881	0.0211306	116.78	121.802	123.723	142.666	139.115	136.676
VC_RS05190	VC1056	recR	recombination protein RecR	CDS	0.206982	0.00132479	0.0209856	143.263	139.247	159.402	168.201	174.517	167.315
VC_RS05195	VC1057		YkgJ family cysteine cluster protein	CDS	0.0665063	0.724619	0.859888	3.93771	4.37261	3.54337	3.73673	3.72009	4.97326
VC_RS05200	VC1058		YcgN family cysteine cluster protein	CDS	0.391434	0.0228807	0.119931	15.9439	9.51156	12.5494	15.1865	16.6791	18.1169
VC_RS05205	VC1059		YciK family oxidoreductase	CDS	0.164426	0.0184181	0.104122	162.836	160.434	169.245	191.196	173.004	187.785
VC_RS05210	VC1060	sohB	protease SohB	CDS	0.121549	0.102395	0.295402	111.762	109.135	99.608	118.569	109.886	120.291
VC_RS05215	VC1061		PLP-dependent cysteine synthase family protein	CDS	-0.0479097	0.616305	0.793945	108.866	108.188	119.539	109.659	116.958	98.9324
VC_RS05220	VC1062		Lrp/AsnC family transcriptional regulator	CDS	-0.184448	0.110479	0.307794	18.6462	19.4288	18.209	16.959	17.9055	14.6534
VC_RS05225	VC1063	tesB	acyl-CoA thioesterase II	CDS	-0.101844	0.234564	0.475235	76.7082	69.8717	78.151	63.764	74.6061	71.0022
VC_RS05230	VC1064		YbaY family lipoprotein	CDS	0.105622	0.183324	0.41199	60.8029	56.7989	62.1074	65.6802	66.3075	61.3665
VC_RS05235	VC1065		DNA base-flipping protein	CDS	-0.230062	0.0222571	0.117696	12.6238	13.3883	14.5672	10.1083	11.9779	12.4332
VC_RS05240	VC1066		hypothetical protein	CDS	0.158406	0.18959	0.419324	40.6511	40.7059	40.1582	47.4756	45.0907	43.072
VC_RS05245	VC1067		GGDEF domain-containing protein	CDS	0.226441	0.0138048	0.0874711	86.0892	83.5305	84.155	103.479	94.8826	98.5771
VC_RS05250	ncRNA	ffs	signal recognition particle sRNA small type	ncRNA	0.0939604	0.676914	0.831339	5.86796	4.50785	4.92135	4.9344	5.43705	5.99456
VC_RS05255	VC1068		metalloregulator ArsR/SmtB family transcription factor	CDS	0.00929769	0.95709	0.983597	10.2689	9.28617	10.0888	10.6832	8.46217	10.7458
VC_RS05260	VC1069		ArsJ-associated glyceraldehyde-3-phosphate dehydrogenase	CDS	-0.00582273	0.946949	0.979279	83.5799	73.0272	75.8872	75.1179	80.0023	76.4639
VC_RS05265	VC1070		dual specificity protein phosphatase family protein	CDS	-0.0212403	0.866898	0.941024	24.3984	20.691	20.8173	22.2288	20.0721	22.7349
VC_RS05270	VC1071	arsJ	organoarsenical effux MFS transporter ArsJ	CDS	0.0871479	0.509728	0.729346	23.2016	22.6294	25.591	24.2887	24.896	26.6425
VC_RS05275	VC1073		chitinase C-terminal domain-containing protein	CDS	0.186806	0.129786	0.33915	19.4569	19.0682	20.7189	22.7557	19.8677	24.8219
VC_RS05280	VC1074		CPBP family intramembrane metalloprotease	CDS	-0.294829	0.0146047	0.0904023	130.755	96.8737	132.04	92.8434	97.9895	102.351
VC_RS05285	VC1075		YbhB/YbcL family Raf kinase inhibitor-like protein	CDS	0.101852	0.435725	0.670781	10.655	10.9992	9.99033	11.4976	11.7735	10.7014
VC_RS05290	VC1076		helix-turn-helix transcriptional regulator	CDS	-0.100807	0.539041	0.745047	10.3075	8.92554	7.57887	7.37765	8.70745	8.96963
VC_RS05295	VC1077		hypothetical protein	CDS	-0.37982	0.000909638	0.0163104	206.498	243.334	219.837	179.219	166.832	168.602
VC_RS05300	VC1079		threonylcarbamoyl-AMP synthase	CDS	0.220098	0.0268358	0.132696	171.908	158.406	164.028	187.795	187.967	200.085
VC_RS05305	VC1080		Hpt domain-containing protein	CDS	0.27738	0.0771438	0.250158	11.1569	12.036	11.3683	13.7013	14.8395	13.3212
VC_RS05310	VC1081		HDOD domain-containing protein	CDS	0.0653985	0.740778	0.868524	36.9836	49.406	44.2921	47.0445	50.6913	38.898
VC_RS05315	VC1082		response regulator	CDS	-0.191286	0.342041	0.591263	9.61265	10.8188	9.79348	8.67113	9.72946	8.03714
VC_RS05320	VC1083		chemotaxis protein CheC	CDS	-0.120423	0.531676	0.740996	11.8517	17.7609	15.5022	13.7493	15.9023	11.7227
VC_RS05325	VC1084		PAS domain-containing protein	CDS	-0.185153	0.275456	0.523981	19.9974	27.7233	24.4591	20.5999	24.1601	18.6053
VC_RS05330	VC1085		two-component sensor histidine kinase	CDS	-0.0542543	0.689953	0.838594	13.4732	16.9044	13.829	13.8451	13.5722	15.1418
VC_RS05335	VC1086		EAL domain-containing protein	CDS	-0.154616	0.202751	0.437786	24.9775	31.2845	29.7741	25.726	25.918	25.5768
VC_RS05340	VC1087		two-component system response regulator	CDS	-0.0751614	0.391873	0.634404	43.5851	50.8936	45.6701	47.7152	43.5782	41.7399
VC_RS05345	VC1088		HAMP domain-containing protein	CDS	0.0323852	0.770826	0.885041	12.0448	12.1261	11.8604	13.2702	10.7515	12.8772
VC_RS05350	VC1089		phosphate/phosphite/phosphonate ABC transporter substrate-binding protein	CDS	-0.127283	0.441846	0.67541	5.28889	8.11413	6.34854	6.51532	6.54081	4.97326
VC_RS05355	VC1091		peptide ABC transporter substrate-binding protein	CDS	-0.24214	0.000267285	0.00771678	2443.54	2493.61	2546.01	2145.17	2085.13	2096.63
VC_RS05360	VC1092	oppB	oligopeptide ABC transporter permease OppB	CDS	-0.289103	0.00161087	0.0233478	547.844	530.123	575.305	454.683	453.605	444.752
VC_RS05365	VC1093	oppC	oligopeptide ABC transporter permease OppC	CDS	-0.235478	0.0149412	0.0917487	408.48	392.093	401.336	345.121	343.515	332.276
VC_RS05370	VC1094		ABC transporter ATP-binding protein	CDS	-0.10158	0.179422	0.407312	364.431	359.952	375.253	343.731	331.415	349.727
VC_RS05375	VC1095	oppF	murein tripeptide/oligopeptide ABC transporter ATP binding protein OppF	CDS	-0.0869777	0.289242	0.539441	348.488	355.895	363.934	326.581	328.553	350.659
VC_RS05380	VC1096		glutathione S-transferase family protein	CDS	-0.0255043	0.81447	0.908916	12.315	11.9458	12.3526	12.7432	10.8741	12.3887
VC_RS05385	VC1097	pta	phosphate acetyltransferase	CDS	-0.00181073	0.976692	0.989966	1899.37	2023.93	2084.19	2006.43	1985.18	2008.31
VC_RS05390	VC1098		acetate kinase	CDS	0.15655	0.0217523	0.115711	894.401	910.541	928.51	996.174	1024.29	1026.27
VC_RS05395	VC1099		DUF412 domain-containing protein	CDS	-0.151626	0.10196	0.295082	57.1354	48.3692	53.249	44.697	54.3705	43.8269
VC_RS05400	VC1100		VF530 family DNA-binding protein	CDS	0.296457	0.0116406	0.0799873	26.1742	23.2154	27.8056	29.9418	33.6443	31.1717
VC_RS05405	VC1101		ABC transporter substrate-binding protein	CDS	-0.353537	0.00137152	0.0211306	72.1528	66.2203	66.4874	52.8891	49.097	58.3914
VC_RS05410	VC1102		ABC transporter permease	CDS	-0.29701	0.00330022	0.0363532	27.8728	32.0057	36.7132	27.0194	27.962	23.5342
VC_RS05415	VC1103		ABC transporter ATP-binding protein	CDS	-0.236491	0.0227745	0.119549	33.1617	33.3581	33.4652	30.1334	26.6538	28.1078
VC_RS05420	VC1104		sensor domain-containing diguanylate cyclase	CDS	-0.0442336	0.585582	0.776726	34.8217	36.6488	30.3155	31.5706	33.072	34.1024
VC_RS05425	VC1105	dusC	tRNA dihydrouridine(16) synthase DusC	CDS	0.239916	0.0119867	0.08141	34.2041	30.428	33.662	40.098	35.9745	40.0525
VC_RS05430	VC1106		YecA family protein	CDS	0.134263	0.0924847	0.278465	51.2289	42.7344	45.178	49.7273	52.8579	50.1766
VC_RS05435	VC1107	lolA	outer membrane lipoprotein chaperone LolA	CDS	0.0315023	0.654965	0.821	79.0631	68.925	72.7375	78.4713	73.3388	73.844
VC_RS05440	VC1108		replication-associated recombination protein A	CDS	0.0959611	0.186055	0.416622	101.377	97.9105	104.628	114.306	104.489	106.037
VC_RS05445	VC1110	serS	serine--tRNA ligase	CDS	0.132877	0.0616934	0.218243	384.622	370.365	395.332	418.514	428.26	414.512
VC_RS05450	VC1111	bioA	adenosylmethionine--8-amino-7-oxononanoate transaminase	CDS	0.321164	0.0252097	0.127834	42.9288	37.7758	43.9968	53.7035	50.7322	51.3756
VC_RS05455	VC1112	bioB	biotin synthase BioB	CDS	0.286398	0.0145252	0.0904023	207.463	194.333	205.712	251.175	238.126	251.638
VC_RS05460	VC1113	bioF	8-amino-7-oxononanoate synthase	CDS	0.180589	0.154649	0.37441	175.19	164.266	174.166	193.975	181.507	206.657
VC_RS05465	VC1114	bioC	malonyl-ACP O-methyltransferase BioC	CDS	-0.0814218	0.389385	0.631912	164.612	181.576	170.279	173.806	157.715	156.613
VC_RS05470	VC1115	bioD	dethiobiotin synthase	CDS	-0.328781	0.0119795	0.08141	198.507	223.093	208.321	164.512	182.857	154.127
VC_RS05475	VC1117	htpX	protease HtpX	CDS	0.0382517	0.61703	0.794215	68.2923	68.0235	67.3732	68.1714	74.2791	66.695
VC_RS05480	VC1118		nuclear transport factor 2 family protein	CDS	-0.522816	0.000876415	0.016008	23.2788	27.9937	25.2957	18.4441	16.0659	18.7829
VC_RS05485	VC1119		SDR family oxidoreductase	CDS	-0.664409	2.52e-05	0.00223757	38.412	47.6931	53.2982	29.2711	26.7356	31.8822
VC_RS05490	VC1120		NAD(P)/FAD-dependent oxidoreductase	CDS	-0.558335	0.00020504	0.00661301	66.8253	89.4357	90.9957	55.2844	59.7667	52.7521
VC_RS05495	VC1121		DUF1365 domain-containing protein	CDS	-0.68445	3.8e-05	0.00272278	31.2315	36.198	43.3078	24.6241	22.2388	21.98
VC_RS05500	VC1122		class I SAM-dependent methyltransferase	CDS	-0.53544	0.000330774	0.0088371	91.3009	112.561	120.671	77.1779	73.1344	73.5332
VC_RS05505	VC1123		DUF2878 domain-containing protein	CDS	-0.56195	0.00010582	0.00454396	21.5416	27.588	30.1679	18.1088	18.1916	17.3176
VC_RS05510	VC1124		chalcone isomerase family protein	CDS	-0.426557	0.0144075	0.0903307	11.5429	14.0645	12.8447	10.5874	8.09425	9.94652
VC_RS05515	VC1125		DUF3833 domain-containing protein	CDS	-0.437199	0.00446735	0.0428289	13.0485	14.7407	13.5829	8.19206	10.7923	11.5007
VC_RS05520	VC1126	purB	adenylosuccinate lyase	CDS	0.46946	0.000169921	0.00584921	443.224	384.384	429.535	553.515	566.107	621.036
VC_RS05525	VC1127	hflD	high frequency lysogenization protein HflD	CDS	0.0748494	0.514404	0.730538	132.801	103.275	127.364	126.091	132.615	124.109
VC_RS05530	VC1128	mnmA	tRNA 2-thiouridine(34) synthase MnmA	CDS	0.157148	0.108977	0.30551	303.744	277.098	293.607	321.982	328.39	324.727
VC_RS05535	VC1129		inosine/guanosine kinase	CDS	0.196927	0.0374715	0.161235	39.3385	36.0628	35.6798	39.1878	42.4335	45.7362
VC_RS05540	VC1130		H-NS histone family protein	CDS	0.183758	0.0277707	0.135264	334.821	342.236	286.914	372.715	344.496	377.79
VC_RS05545	VC1131		Na+/H+ antiporter NhaC family protein	CDS	-0.0939719	0.473389	0.697708	60.8415	43.9065	51.7726	48.7691	44.5593	53.4181
VC_RS05550	VC1132	hisG	ATP phosphoribosyltransferase	CDS	-0.160727	0.0628883	0.220726	82.8464	89.2103	88.0429	80.1002	72.5621	80.0162
VC_RS05555	VC1133	hisD	histidinol dehydrogenase	CDS	-0.317038	0.00312612	0.0350831	137.164	139.247	139.668	115.264	112.911	105.815
VC_RS05560	VC1134		histidinol-phosphate transaminase	CDS	-0.298849	0.00800656	0.0623446	119.328	124.417	133.516	108.509	98.1122	100.042
VC_RS05565	VC1135	hisB	bifunctional histidinol-phosphatase/imidazoleglycerol-phosphate dehydratase HisB	CDS	-0.234914	0.0109601	0.0770387	118.17	124.417	127.414	106.832	105.593	101.952
VC_RS05570	VC1136	hisH	imidazole glycerol phosphate synthase subunit HisH	CDS	-0.215071	0.0148644	0.0915914	78.677	88.2637	86.5665	73.6328	72.3986	72.3343
VC_RS05575	VC1137	hisA	1-(5-phosphoribosyl)-5-[(5-phosphoribosylamino)methylideneamino]imidazole-4-carboxamide isomerase	CDS	-0.297797	0.001729	0.0244657	84.159	82.4486	81.4483	66.5425	66.9616	68.2935
VC_RS05580	VC1138	hisF	imidazole glycerol phosphate synthase subunit HisF	CDS	-0.221645	0.00559257	0.0493442	78.1366	82.2683	85.7298	77.0341	68.6376	65.4073
VC_RS05585	VC1139		bifunctional phosphoribosyl-AMP cyclohydrolase/phosphoribosyl-ATP diphosphatase HisIE	CDS	-0.104477	0.130766	0.339793	79.3719	76.4982	74.3123	77.8486	67.0433	69.2704
VC_RS05590	VC1140	rluE	23S rRNA pseudouridine(2457) synthase RluE	CDS	0.0544986	0.519335	0.73351	35.5938	28.7601	32.9238	31.1873	33.8487	36.0117
VC_RS05595	VC1141		NADP-dependent isocitrate dehydrogenase	CDS	-0.108232	0.15624	0.376655	1018.67	1066.87	1058.14	970.448	986.027	959.973
VC_RS05600	VC1142	cspD	cold shock domain-containing protein CspD	CDS	0.155701	0.493106	0.715863	3.0884	2.47932	2.75595	2.49115	3.18865	3.59673
VC_RS05605	VC1143	clpS	ATP-dependent Clp protease adapter ClpS	CDS	0.0255861	0.759536	0.88055	103.809	113.057	107.335	105.155	117.121	107.68
VC_RS05610	VC1144	clpA	ATP-dependent Clp protease ATP-binding subunit ClpA	CDS	-0.0188422	0.806296	0.905792	522.673	576.329	578.701	541.874	593.088	520.905
VC_RS05615	VC1145		aspartate:alanine antiporter	CDS	0.102674	0.297102	0.54826	134.345	117.475	132.237	129.971	135.354	147.066
VC_RS05620	VC1146		GrxA family glutaredoxin	CDS	0.310545	0.0320213	0.147266	67.3272	73.2526	49.3119	87.5736	65.6125	82.5028
VC_RS05625	VC1147		iron-containing alcohol dehydrogenase	CDS	-0.0995454	0.657602	0.821423	46.9051	54.545	42.5204	41.4394	53.7164	39.1644
VC_RS05630	VC1148		MurR/RpiR family transcriptional regulator	CDS	-0.00850571	0.925696	0.96939	275.524	276.647	266.885	282.985	268.01	263.272
VC_RS05635	VC1149	panP	putative pyridoxal-dependent aspartate 1-decarboxylase	CDS	0.104809	0.147876	0.364572	257.804	241.215	254.384	265.404	256.563	288.227
VC_RS05640	VC1150		hypothetical protein	CDS	0.181036	0.0672322	0.226426	99.5238	97.5499	87.5015	104.101	102.241	116.339
VC_RS05645	VC1151		lysine exporter LysO family protein	CDS	-0.528621	6.95e-07	0.000250242	81.7654	82.0429	87.3047	52.7933	57.4774	63.7643
VC_RS05650	VC1152		HDOD domain-containing protein	CDS	-0.077727	0.194404	0.426848	187.582	172.38	187.011	162.883	172.269	183.123
VC_RS05655	VC1153		TfoX/Sxy family DNA transformation protein	CDS	0.00767785	0.966384	0.987627	33.3161	30.6985	25.591	28.7441	30.1695	31.2605
VC_RS05660	VC1154		hypothetical protein	CDS	0.00246786	0.973866	0.989622	239.274	225.167	251.087	239.821	235.674	241.248
VC_RS05665	VC1155		response regulator	CDS	-0.297068	0.037434	0.161235	16.7932	16.9946	15.3054	12.9827	13.5313	13.4544
VC_RS05670	VC1156		cyclic nucleotide-binding domain-containing protein	CDS	-0.161646	0.274673	0.523048	46.2488	57.2046	47.1957	45.5115	48.8108	40.3189
VC_RS05675	VC1158		YdgA family protein	CDS	-0.0288184	0.623418	0.800229	354.124	390.38	344.248	351.013	352.672	363.536
VC_RS05680	VC1159	serC	3-phosphoserine/phosphohydroxythreonine transaminase	CDS	-0.0176384	0.794803	0.899923	338.991	348.772	343.707	339.611	340.735	338.581
VC_RS05685	VC1160		alpha-L-glutamate ligase-like protein	CDS	-0.0512426	0.517284	0.732256	83.1552	84.2517	82.0388	83.0704	76.0369	81.6592
VC_RS05690	VC1161		inactive transglutaminase family protein	CDS	-0.0241407	0.808056	0.905792	112.148	103.861	104.529	100.652	108.496	106.081
VC_RS05695	VC1162		ATP-dependent zinc protease	CDS	0.110964	0.353972	0.6017	47.8316	45.7096	42.3728	48.2901	47.2165	51.3312
VC_RS05700	VC1163	cmoB	tRNA 5-methoxyuridine(34)/uridine 5-oxyacetic acid(34) synthase CmoB	CDS	0.320282	0.00397184	0.0407359	55.4754	44.9883	51.3789	60.2668	61.5654	67.8051
VC_RS05705	VC1164	cmoA	carboxy-S-adenosyl-L-methionine synthase CmoA	CDS	0.267043	0.0136815	0.0873534	39.5315	35.5669	35.4829	40.5771	41.6568	50.8871
VC_RS05710	VC1165		DUF72 domain-containing protein	CDS	-0.0897571	0.474848	0.69786	17.6039	15.3267	14.9117	12.5037	15.9841	16.4739
VC_RS05715	VC1166	aspS	aspartate--tRNA ligase	CDS	0.110188	0.104455	0.297494	711.915	702.098	749.472	760.664	778.52	795.988
VC_RS05720	VC1167		thymidine kinase	CDS	0.0932589	0.433778	0.669945	46.0558	39.7142	44.735	41.3436	47.4209	50.4431
VC_RS05725	VC1168		dicarboxylate/amino acid:cation symporter	CDS	-0.186375	0.344418	0.59285	318.646	222.688	285.979	233.833	222.51	270.776
VC_RS05730	VC1169	trpA	tryptophan synthase subunit alpha	CDS	0.0946801	0.28394	0.53416	536.841	570.378	544.301	613.782	567.456	582.316
VC_RS05735	VC1170	trpB	tryptophan synthase subunit beta	CDS	0.0706891	0.46104	0.690306	1048.13	1120.7	1100.81	1169.07	1150.81	1113.92
VC_RS05740	VC1171	trpCF	bifunctional indole-3-glycerol-phosphate synthase TrpC/phosphoribosylanthranilate isomerase TrpF	CDS	-0.0506186	0.6466	0.817612	672.5	707.417	725.013	704.757	701.338	626.231
VC_RS05745	VC1172	trpD	anthranilate phosphoribosyltransferase	CDS	-0.0703452	0.561601	0.762142	531.591	571.37	600.503	567.935	554.252	500.168
VC_RS05750	VC1173		aminodeoxychorismate/anthranilate synthase component II	CDS	-0.221518	0.0842248	0.26334	295.521	317.037	333.224	279.105	273.896	258.121
VC_RS05755	VC1174		anthranilate synthase component 1	CDS	-0.446006	0.00427228	0.0421358	829.275	829.174	940.814	677.546	632.578	597.901
VC_RS05760	VC_1176		hypothetical protein	CDS	-1.011	9.73e-05	0.00447469	88.7916	89.2103	80.7593	45.6073	36.6694	46.1803
VC_RS05765	VC1177		PHP domain-containing protein	CDS	-0.0548094	0.597003	0.784169	67.9062	64.0115	64.1251	63.0454	60.0937	65.6293
VC_RS05770	VC1178		threonylcarbamoyl-AMP synthase	CDS	-0.112097	0.0637384	0.222274	173.414	165.123	183.812	157.518	161.149	164.606
VC_RS05775	VC1179	rluB	23S rRNA pseudouridine(2605) synthase RluB	CDS	0.0276707	0.81475	0.908945	324.282	267.992	313.588	302.867	302.185	318.377
VC_RS05780	VC1180	cydC	cysteine/glutathione ABC transporter ATP-binding protein/permease CydC	CDS	0.13907	0.0174101	0.100206	136.816	128.97	127.266	144.487	140.341	148.043
VC_RS05785	VC1181	cydD	cysteine/glutathione ABC transporter permease/ATP-binding protein CydD	CDS	0.122958	0.0643571	0.223471	126.2	116.212	121.656	125.947	134.904	135.61
VC_RS05790	VC1182	trxB	thioredoxin-disulfide reductase	CDS	0.13727	0.0241374	0.124334	172.14	177.474	181.696	193.831	205.177	185.298
VC_RS05795	VC1183		2OG-Fe dioxygenase family protein	CDS	0.346396	0.00890146	0.0675153	14.2839	18.7977	17.8153	18.5399	23.0564	22.9569
VC_RS05800	VC1184		cysteine desulfurase-like protein	CDS	0.364347	0.00645273	0.0541002	27.564	30.0223	33.5636	38.6129	41.0436	37.5659
VC_RS05805	VC1185		GGDEF domain-containing protein	CDS	-0.0284186	0.7951	0.899923	25.3249	29.5715	25.5418	26.4446	25.4683	26.9533
VC_RS05810	VC1186		vancomycin high temperature exclusion protein	CDS	-0.100313	0.263828	0.511731	32.5826	28.4896	31.0537	29.4627	27.3896	29.1291
VC_RS05815	VC1187		DUF3392 domain-containing protein	CDS	0.0963853	0.455802	0.685907	10.3848	11.7655	11.7128	13.4139	10.6288	12.1667
VC_RS05820	VC1188		NAD-dependent malic enzyme	CDS	0.133302	0.048997	0.190509	330.189	323.709	333.421	352.594	358.763	371.529
VC_RS05825	VC1189		hypothetical protein	CDS	-0.430429	0.00089747	0.016227	91.1851	94.169	91.1433	66.7342	74.1973	64.2083
VC_RS05830	VC1190	purC	phosphoribosylaminoimidazolesuccinocarboxamide synthase	CDS	0.423695	0.000243933	0.00739787	475.228	457.547	465.018	617.758	597.544	659.668
VC_RS05835	VC1191		hypothetical protein	CDS	-0.231688	0.0485257	0.189446	11.7359	13.4334	9.79348	9.72508	9.60682	10.4794
VC_RS05840	VC1193		hypothetical protein	CDS	0.128209	0.394256	0.636369	11.929	11.5852	10.2364	12.7432	10.3835	13.8541
VC_RS05845	VC1194		J domain-containing protein	CDS	0.0774751	0.410044	0.650194	27.2938	24.0268	26.5261	26.6362	26.5312	28.9959
VC_RS05850	VC1195		OmpA family protein	CDS	0.144786	0.120516	0.323181	105.199	87.5424	101.478	107.024	105.103	113.186
VC_RS05855	VC1196		DUF2786 domain-containing protein	CDS	0.0993115	0.343115	0.591936	74.7393	65.5892	72.0977	75.8365	71.7036	80.0606
VC_RS05860	VC1197		DUF3334 family protein	CDS	0.14521	0.207384	0.442916	84.738	90.2472	82.777	98.8796	90.9582	95.2468
VC_RS05865	VC1198		FAD-binding oxidoreductase	CDS	-0.164159	0.00533474	0.048149	415.081	415.038	428.994	382.44	349.974	391.289
VC_RS05870	VC1199		isoprenylcysteine carboxylmethyltransferase family protein	CDS	-0.29613	0.00376109	0.0395826	34.011	34.3047	37.5499	32.4329	26.3676	27.4417
VC_RS05875	VC1200	vesB	GlyGly-anchored extracellular serine protease VesB	CDS	-0.0717951	0.278291	0.527245	88.7916	99.3079	96.4092	84.4118	97.0084	89.2079
VC_RS05880	VC1201		DUF3581 domain-containing protein	CDS	0.259182	0.013581	0.0869768	215.3	172.02	184.993	215.581	225.045	244.4
VC_RS05885	VC1202	hutH	histidine ammonia-lyase	CDS	0.100337	0.32156	0.57294	24.4756	24.6579	26.5753	27.1632	26.5312	27.4417
VC_RS05890	VC1203		urocanate hydratase	CDS	0.161176	0.136578	0.348502	28.1045	25.4243	26.969	30.2771	32.2135	27.5306
VC_RS05895	VC1204		formimidoylglutamase	CDS	0.219258	0.124865	0.331368	9.2266	10.9992	10.0395	11.2581	11.8961	12.0335
VC_RS05900	VC1205		imidazolonepropionase	CDS	0.0490329	0.611677	0.791686	12.0062	13.4334	10.2856	11.5455	12.4275	13.0104
VC_RS05905	VC1206	hutC	histidine utilization repressor	CDS	-0.25364	0.112523	0.310828	8.76334	7.43795	9.05528	6.75486	7.48105	6.92704
VC_RS05910	VC1207		DUF3187 family protein	CDS	-0.0187443	0.874036	0.944511	28.6063	29.9321	28.347	31.9059	28.5343	25.3547
VC_RS05915	VC1208		YciU family protein	CDS	0.297205	0.00894583	0.0677084	110.14	117.339	88.8795	129.396	125.951	133.479
VC_RS05920	VC1209	yeiP	elongation factor P-like protein YeiP	CDS	0.354433	1.49e-05	0.00193197	343.276	349.629	319.887	427.185	432.348	435.338
VC_RS05925	VC1210		nucleotidyltransferase domain-containing protein	CDS	-0.147521	0.200034	0.434618	32.5826	35.9726	26.5753	31.0915	29.0248	25.8432
VC_RS05930	VC1211		PTS sugar transporter subunit IIC/EAL domain-containing protein	CDS	-0.269506	0.00194972	0.0255678	24.244	23.2605	23.524	20.1688	20.0721	18.6941
VC_RS05935	VC1212		DNA polymerase II	CDS	0.16985	0.0135666	0.0869768	44.1255	42.1484	42.6189	47.284	50.1598	47.5568
VC_RS05940	VC1213	uvrY	UvrY/SirA/GacA family response regulator transcription factor	CDS	-0.16113	0.100993	0.293226	222.133	207.091	214.964	186.07	215.152	174.863
VC_RS05945	VC1214	uvrC	excinuclease ABC subunit UvrC	CDS	-0.154202	0.0366553	0.159255	126.895	119.323	129.53	103.239	115.691	118.692
VC_RS05950	VC1215	pgsA	CDP-diacylglycerol--glycerol-3-phosphate 3-phosphatidyltransferase	CDS	-0.277806	0.0114997	0.0791712	72.9635	70.3675	73.4757	61.0333	53.839	63.9863
VC_RS05975	VC1216		GGDEF domain-containing protein	CDS	-0.186607	0.424619	0.661503	86.6683	99.7136	80.9069	86.855	73.5024	74.5545
VC_RS05980	VC1217		GNAT family N-acetyltransferase	CDS	-0.0350064	0.816667	0.90935	11.5043	10.6836	10.2364	10.1562	11.8143	9.6801
VC_RS05985	VC1219	pheS	phenylalanine--tRNA ligase subunit alpha	CDS	0.243601	0.0121736	0.0817666	305.211	275.114	311.226	340.474	365.018	350.038
VC_RS05990	VC1220	pheT	phenylalanine--tRNA ligase subunit beta	CDS	0.17527	0.0451225	0.182728	805.494	785.358	872.21	921.679	930.716	928.801
VC_RS05995	VC1222	ihfA	integration host factor subunit alpha	CDS	-0.0138728	0.889223	0.950274	112.534	114.274	84.7456	100.748	107.637	100.264
VC_RS06000	VC1224	relV	(p)ppGpp synthetase RelV	CDS	-0.182811	0.0884207	0.270796	44.666	39.2183	47.9339	39.8106	42.8423	33.4363
VC_RS06005	VC1226		thiopurine S-methyltransferase	CDS	0.102435	0.294653	0.545372	39.2613	35.5669	41.7822	37.6068	45.3769	42.1395
VC_RS06010	VC1228	purT	phosphoribosylglycinamide formyltransferase 2	CDS	0.288671	0.0015983	0.0232597	456.968	409.989	480.274	539.622	544.89	561.135
VC_RS06015	VC1229		AEC family transporter	CDS	0.0220449	0.884142	0.947549	8.49311	7.52811	6.88988	8.76694	6.74521	7.85953
VC_RS06020	VC1231	cdd	cytidine deaminase	CDS	-0.0254764	0.886391	0.948664	76.1677	89.571	84.4995	82.256	83.2727	80.2826
VC_RS06025	VC1232		LrgB family protein	CDS	0.0588715	0.468129	0.693955	28.1431	26.0554	24.1146	27.8818	27.4305	26.3316
VC_RS06030	VC1233		CidA/LrgA family protein	CDS	-0.117617	0.254884	0.501661	19.65	18.1216	16.142	16.2883	16.0659	17.4064
VC_RS06035	VC1234	sbcB	exodeoxyribonuclease I	CDS	0.0872998	0.221639	0.460919	77.5961	77.4449	78.7907	84.1243	79.757	84.5454
VC_RS06040	VC1235		L-cystine transporter	CDS	0.239363	0.0467354	0.185518	200.746	187.031	209.502	230.24	230.196	244.622
VC_RS06045	VC1236	msrB	peptide-methionine (R)-S-oxide reductase MsrB	CDS	0.0116146	0.94636	0.979279	6.02238	6.13068	7.23438	4.88649	7.35841	7.19347
VC_RS06050	VC1237	cobT	nicotinate-nucleotide--dimethylbenzimidazole phosphoribosyltransferase	CDS	0.461621	0.000145483	0.00548241	31.5017	29.887	28.9867	42.1101	41.3297	41.0738
VC_RS06055	VC1238		adenosylcobinamide-GDP ribazoletransferase	CDS	0.197754	0.0727016	0.238344	24.6686	27.3176	28.2977	32.0497	28.2072	31.7933
VC_RS06060	VC1239	cobU	bifunctional adenosylcobinamide kinase/adenosylcobinamide-phosphate guanylyltransferase	CDS	0.177721	0.199021	0.433286	14.4383	17.0848	13.0908	18.9711	13.6948	17.8949
VC_RS06065	VC1240		histidine phosphatase family protein	CDS	0.221679	0.0660963	0.224871	19.9202	22.3139	20.7681	23.4264	22.8928	27.1309
VC_RS06070	VC1242		succinylglutamate desuccinylase	CDS	0.122606	0.0939438	0.280266	86.012	77.1293	77.3636	85.3699	90.7129	85.7887
VC_RS06075	VC1244	btuC	vitamin B12 ABC transporter permease BtuC	CDS	-0.189083	0.0247653	0.126559	44.8204	37.325	39.0755	34.3013	36.5877	35.4789
VC_RS06080	VC1245	btuD	vitamin B12 ABC transporter ATP-binding protein BtuD	CDS	-0.178426	0.0519077	0.196853	41.8092	36.8291	37.8452	36.9841	32.5405	33.4807
VC_RS06085	VC1246		nucleoside triphosphate pyrophosphohydrolase family protein	CDS	0.118791	0.157979	0.378376	97.9796	91.1938	93.2595	100.077	100.361	106.259
VC_RS06090	VC1247		DUF2750 domain-containing protein	CDS	0.101565	0.280015	0.529279	111.8	116.212	95.7694	117.084	104.203	126.196
VC_RS06095	VC1248		methyl-accepting chemotaxis protein	CDS	-0.050292	0.80795	0.905792	8.06845	10.5033	7.97258	6.3237	11.2011	7.99274
VC_RS06100	VC1249		glycine cleavage system protein R	CDS	-0.0496922	0.818487	0.910278	81.3022	117.565	88.5842	106.545	90.2223	80.9487
VC_RS06105	VC1250		DUF3943 domain-containing protein	CDS	0.0319349	0.61718	0.794215	129.636	119.954	121.065	119.527	137.439	121.978
VC_RS06110	VC1252		CinA family nicotinamide mononucleotide deamidase-related protein	CDS	-0.155653	0.0696819	0.232642	76.0905	79.3832	85.2377	73.5369	73.3797	69.1372
VC_RS06115	CDS		hypothetical protein	CDS	-0.281864	0.0624562	0.220289	10.848	10.0525	9.54741	8.76694	8.58481	7.72632
VC_RS06120	VC1254		2Fe-2S iron-sulfur cluster binding domain-containing protein	CDS	0.23034	0.0303145	0.142609	51.1903	48.6848	60.2373	62.5184	60.3799	64.8744
VC_RS06125	VC1255	nrdB	ribonucleotide-diphosphate reductase subunit beta	CDS	0.22521	0.0157551	0.0941625	345.168	334.212	368.067	408.31	411.376	404.699
VC_RS06130	VC1256	nrdA	ribonucleoside-diphosphate reductase subunit alpha	CDS	0.216648	0.0213837	0.114259	805.339	789.685	851.491	948.986	953.528	940.39
VC_RS06135	VC1257		bifunctional 3-demethylubiquinone 3-O-methyltransferase/2-octaprenyl-6-hydroxy phenol methylase	CDS	-0.00304617	0.967424	0.987861	67.5202	62.8394	67.7177	65.1053	64.2226	68.3379
VC_RS06140	VC1258	gyrA	DNA topoisomerase (ATP-hydrolyzing) subunit A	CDS	-0.0103555	0.868241	0.941624	2157.17	2108.1	2277.45	2191.31	2146.65	2157.95
VC_RS06145	VC1259		rhodanese-related sulfurtransferase	CDS	0.564557	0.000168214	0.00584665	80.3757	76.1376	78.7415	115.934	109.518	122.511
VC_RS06150	VC1260		helix-turn-helix domain-containing protein	CDS	0.240227	0.0347801	0.1541	28.4905	25.1989	26.5753	33.9659	29.9242	30.9941
VC_RS06155	VC1261		sugar efflux transporter	CDS	0.0216864	0.877038	0.944543	11.5815	9.91727	8.76	8.38369	11.5691	10.7902
VC_RS06160	VC1263		GTP cyclohydrolase II	CDS	0.107877	0.238481	0.481049	96.8986	95.0706	91.8323	101.658	103.754	100.442
VC_RS06165	VC1264		peptidase	CDS	0.3094	0.00593987	0.0513641	758.975	694.93	689.825	921.631	849.079	885.862
VC_RS06170	VC1265		c-type cytochrome	CDS	0.130513	0.249166	0.494283	316.87	289.81	321.019	350.726	327.981	336.85
VC_RS06175	VC1266		iron-regulated protein A	CDS	0.0652425	0.503625	0.725306	236.533	223.048	241.884	249.978	238.658	245.288
VC_RS06180	VC1267		DUF1513 domain-containing protein	CDS	0.0932053	0.230748	0.472044	187.08	171.524	168.162	189.471	184.901	187.607
VC_RS06185	VC1268		murein L,D-transpeptidase	CDS	-0.219614	0.112679	0.310866	69.6821	62.5239	63.8299	56.0031	55.6787	56.7041
VC_RS06190	VC1269		DUF882 domain-containing protein	CDS	0.0595708	0.571743	0.767561	19.65	17.0397	17.9137	19.6418	20.0721	17.2288
VC_RS06195	VC1270		MBL fold metallo-hydrolase	CDS	-0.040152	0.592467	0.781678	89.8725	76.5884	88.1905	79.0941	84.3765	84.1902
VC_RS06200	VC1271		DUF2982 domain-containing protein	CDS	-0.040498	0.76135	0.881317	11.5815	9.73696	10.5317	9.10229	9.81122	12.0779
VC_RS06205	VC1272		hypothetical protein	CDS	0.52196	0.000213911	0.00677701	25.8654	21.5475	20.1283	31.4269	30.3739	35.3457
VC_RS06210	VC1273		TRAP transporter substrate-binding protein	CDS	-0.544829	0.0404893	0.169336	4.6326	3.96691	3.05123	1.62883	4.12889	2.1758
VC_RS06215	VC1274		TRAP transporter small permease subunit	CDS	-0.374709	0.0208981	0.112335	9.14939	8.92554	9.84269	6.08416	8.78921	6.57181
VC_RS06220	VC1275		TRAP transporter large permease subunit	CDS	-0.503561	1.51e-05	0.00193197	22.6225	23.3056	25.3941	16.4799	17.0879	16.6959
VC_RS06225	VC1276		cache domain-containing protein	CDS	0.0589163	0.581215	0.774066	17.4495	19.0682	17.2247	19.7376	16.9652	19.3158
VC_RS06230	VC1277		response regulator transcription factor	CDS	-0.064316	0.58398	0.77575	16.3685	17.9863	19.7346	16.959	16.025	18.6941
VC_RS06235	VC1278		MarR family transcriptional regulator	CDS	-0.103364	0.262375	0.510767	40.0334	32.9975	39.9121	33.2952	34.0122	37.8323
VC_RS06240	VC1279		BCCT family transporter	CDS	-0.72003	0.000207148	0.00662133	119.869	94.7099	117.522	64.77	60.6251	76.2419
VC_RS06245	VC1280	cod	chitin oligosaccharide deacetylase	CDS	0.171042	0.14885	0.365991	28.6449	26.9569	23.3764	31.1873	30.2104	27.6194
VC_RS06250	VC1281		PTS sugar transporter subunit IIB	CDS	0.273731	0.14361	0.359527	4.78702	5.90528	5.75797	6.70695	6.94961	6.17217
VC_RS06255	VC1282		PTS sugar transporter subunit IIC	CDS	0.153173	0.20337	0.43833	16.4457	21.9983	18.9964	21.606	23.2199	18.9606
VC_RS06260	VC1283		PTS lactose/cellobiose transporter subunit IIA	CDS	-0.0107113	0.947001	0.979279	4.94144	6.04052	5.80719	4.9344	5.80497	5.86134
VC_RS06265	VC1284		6-phospho-beta-glucosidase	CDS	0.094969	0.374304	0.619513	26.097	29.9772	29.9218	30.0855	32.9902	28.6851
VC_RS06270	VC1285	chbG	chitin disaccharide deacetylase	CDS	0.067019	0.607975	0.788823	18.2988	21.9983	20.4236	23.4264	20.2765	19.893
VC_RS06275	VC1286		LacI family DNA-binding transcriptional regulator	CDS	-0.226077	0.0053116	0.048149	40.9599	39.9396	39.3708	34.2534	35.3613	33.2143
VC_RS06280	VC1287	mdoH	glucans biosynthesis glucosyltransferase MdoH	CDS	0.246652	0.0151228	0.0925464	260.352	240.854	251.579	297.932	290.984	304.257
VC_RS06285	VC1288		glucan biosynthesis protein	CDS	0.186266	0.0304139	0.142889	375.511	382.356	394.643	418.226	454.096	438.979
VC_RS06290	VC1289		methyl-accepting chemotaxis protein	CDS	0.325812	0.000432833	0.0106917	399.678	351.026	398.038	478.972	470.448	490.399
VC_RS06295	VC1290		3'-5' exonuclease	CDS	-0.386015	0.000610726	0.0130088	19.5341	19.7444	21.1126	15.6655	13.8992	16.6515
VC_RS06300	VC1291		cyclic nucleotide-binding/CBS domain-containing protein	CDS	-0.233705	0.000860622	0.0159639	130.369	134.965	138.585	116.461	117.081	109.945
VC_RS06305	VC1293		aspartate/tyrosine/aromatic aminotransferase	CDS	-0.00277412	0.974622	0.989829	587.414	642.053	650.454	621.591	623.871	630.805
VC_RS06310	VC1295		HD domain-containing protein	CDS	0.456511	0.000264358	0.00769431	66.2462	64.1467	64.4204	88.0527	87.1154	92.1829
VC_RS06315	VC1296	thiD	bifunctional hydroxymethylpyrimidine kinase/phosphomethylpyrimidine kinase	CDS	0.0588224	0.445696	0.678029	70.0295	69.7815	65.2078	73.2974	73.0527	67.2278
VC_RS06320	VC1297	asnS	asparagine--tRNA ligase	CDS	0.306066	0.000136679	0.00520545	604.555	561.949	646.566	725.069	747.819	768.635
VC_RS06325	VC1298		methyl-accepting chemotaxis protein	CDS	0.185573	0.174189	0.399998	31.077	36.2431	31.8903	35.5948	39.531	37.6547
VC_RS06330	VC1299	queD	6-carboxytetrahydropterin synthase QueD	CDS	0.343787	0.00867653	0.0663717	19.8044	16.3184	14.1243	19.5939	21.0532	23.2678
VC_RS06335	VC1300		L-serine ammonia-lyase	CDS	0.198615	0.0076657	0.0609299	152.258	145.513	151.676	173.998	175.498	166.293
VC_RS06340	VC1301		serine transporter	CDS	-0.590875	5.25e-05	0.00323992	148.9	152.996	162.454	97.4903	109.109	101.641
VC_RS06345	VC1302		CoA pyrophosphatase	CDS	-0.0706236	0.480022	0.703142	15.5578	12.8023	13.9274	14.6116	13.2451	12.4776
VC_RS06350	VC1303	pabB	aminodeoxychorismate synthase component 1	CDS	-0.0941715	0.10391	0.297197	95.9721	99.5333	97.1474	85.3699	97.499	91.2505
VC_RS06355	VC1304		fumarate hydratase	CDS	0.0346796	0.744295	0.870777	254.716	278.901	239.128	269.236	262.082	260.253
VC_RS06360	VC1305		hypothetical protein	CDS	-0.10353	0.364342	0.610076	44.2028	40.4354	39.4692	39.8585	37.5279	38.1875
VC_RS06365	VC1306		YcjX family protein	CDS	-0.0631344	0.355632	0.602553	74.3919	71.0437	73.8694	64.6742	71.908	73.3112
VC_RS06370	VC1307		TIGR01620 family protein	CDS	-0.128421	0.130528	0.339793	39.4157	37.3701	37.8944	33.1994	34.9933	36.7222
VC_RS06375	VC1308	tyrR	transcriptional regulator TyrR	CDS	0.00988594	0.871786	0.943468	159.902	158.631	181.745	161.685	171.41	170.556
VC_RS06380	VC1309	rimJ	ribosomal protein S5-alanine N-acetyltransferase	CDS	-0.0865689	0.228418	0.469964	49.1828	47.648	50.5422	47.0924	45.8266	45.8694
VC_RS06385	VC1310		DUF2947 domain-containing protein	CDS	0.0128965	0.875006	0.944543	41.8092	35.2514	36.0243	37.9901	34.9933	41.207
VC_RS06390	VC1311		DMT family transporter	CDS	-0.251226	0.0252615	0.127915	27.7956	25.8751	29.8234	23.7618	22.9746	23.401
VC_RS06395	VC1312	alr	alanine racemase	CDS	-0.214622	0.165536	0.388447	106.743	81.547	100.199	81.5853	76.9772	90.0959
VC_RS06400	VC1313		methyl-accepting chemotaxis protein	CDS	-0.232746	0.134081	0.345516	56.4792	43.6811	55.6112	40.8166	45.9083	45.825
VC_RS06405	VC1314		SLC13 family permease	CDS	-1.05968	0.0018441	0.0250997	110.102	139.518	106.547	61.177	60.7478	48.9333
VC_RS06410	VC1315		cyclic nucleotide-binding domain-containing protein	CDS	-1.44229	0.00362131	0.0386993	72.23	111.569	81.1038	32.2413	36.7103	28.463
VC_RS06415	VC1316		response regulator	CDS	-1.03407	5.37e-05	0.0032554	32.9687	53.7786	43.9968	21.5581	19.9904	22.2465
VC_RS06420	VC1317		VirK/YbjX family protein	CDS	-0.103052	0.290475	0.540722	206.575	196.903	207.582	182.717	187.68	198.531
VC_RS06425	VC1318		MipA/OmpV family protein	CDS	0.00931286	0.916119	0.964541	1048.05	946.739	974.328	1014.95	904.471	1068.98
VC_RS06430	VC1319	carS	histidine kinase CarS	CDS	0.0634686	0.427837	0.664061	68.7169	64.4172	71.0642	69.9918	68.9647	74.4213
VC_RS06435	VC1320	carR	response regulator transcription factor CarR	CDS	0.0962167	0.309554	0.5615	57.4057	47.6029	60.1388	61.1291	57.0277	58.3914
VC_RS06440	VC1321		penicillin-binding protein	CDS	-0.141332	0.0259189	0.130039	362.154	349.268	380.272	334.916	323.729	331.166
VC_RS06445	VC1322	nqrM	(Na+)-NQR maturation NqrM	CDS	-0.198513	0.162974	0.384353	9.80568	9.15094	9.4982	9.62927	7.19489	8.03714
VC_RS06450	VC1323		NifB/NifX family molybdenum-iron cluster-binding protein	CDS	-0.126549	0.407741	0.647897	6.25401	6.26591	4.52764	4.69487	5.15089	5.81694
VC_RS06455	VC1325	mglB	galactose/glucose ABC transporter substrate-binding protein MglB	CDS	-0.152541	0.282048	0.531733	10.3848	8.70015	7.77573	8.86276	8.46217	6.92704
VC_RS06460	VC1327	mglA	galactose/methyl galactoside ABC transporter ATP-binding protein MglA	CDS	-0.612262	1.48e-06	0.000440843	16.716	14.2448	17.5692	9.96461	10.8741	10.879
VC_RS06465	VC1328	mglC	galactose/methyl galactoside ABC transporter permease MglC	CDS	-0.124447	0.48613	0.709477	5.75215	5.81513	6.00404	5.17393	5.72321	5.19528
VC_RS06470	VC1329		outer membrane beta-barrel protein	CDS	0.381852	0.0362994	0.158557	95.2386	63.7861	76.0348	94.8076	98.0304	113.586
VC_RS06475	VC1330		DUF1460 domain-containing protein	CDS	-0.00393782	0.979152	0.990273	11.929	10.6385	10.0888	10.4916	11.9779	10.1241
VC_RS06480	VC1332		tripartite tricarboxylate transporter permease	CDS	-0.199683	0.17908	0.406794	12.0062	11.8106	11.1715	10.2041	10.5471	9.7245
VC_RS06485	VC1333		tripartite tricarboxylate transporter TctB family protein	CDS	0.0619833	0.786487	0.895804	2.04607	2.16377	1.72247	2.34743	1.71696	2.1758
VC_RS06490	VC1334		tripartite tricarboxylate transporter substrate binding protein	CDS	-0.0553857	0.840746	0.924124	3.0884	3.92183	3.14966	3.06604	4.12889	2.53103
VC_RS06495	VC1335		GntR family transcriptional regulator	CDS	-0.0529031	0.725944	0.860576	11.3113	10.1877	11.3683	10.0125	10.3018	11.3675
VC_RS06500	VC1336	prpB	methylisocitrate lyase	CDS	-0.122777	0.383217	0.626447	13.7048	14.5153	16.4865	13.9888	13.6948	13.3212
VC_RS06505	VC1337	prpC	2-methylcitrate synthase	CDS	0.0143464	0.901261	0.956855	12.1992	15.6422	15.3546	14.2283	15.6162	13.6765
VC_RS06510	VC1338	acnD	Fe/S-dependent 2-methylisocitrate dehydratase AcnD	CDS	-0.122531	0.293041	0.543569	24.7844	25.6947	26.3784	24.145	22.0752	24.3779
VC_RS06515	VC1339	prpF	2-methylaconitate cis-trans isomerase PrpF	CDS	-0.0590852	0.661739	0.824009	11.6587	14.0194	11.4667	12.4079	11.4464	11.8115
VC_RS06520	VC1340		propionyl-CoA synthetase	CDS	0.0020017	0.984102	0.991809	15.8667	17.9412	18.2582	18.4441	16.9652	16.6959
VC_RS06525	VC1341		GNAT family N-acetyltransferase	CDS	0.0779215	0.586276	0.777071	82.8464	80.5102	76.2809	82.5434	81.8419	88.5862
VC_RS06530	VC1342		NUDIX domain-containing protein	CDS	-0.149767	0.309824	0.5615	116.703	103.049	117.276	98.0173	96.109	109.678
VC_RS06535	VC1343		M20/M25/M40 family metallo-hydrolase	CDS	-1.15545	0.00533976	0.048149	255.025	353.686	309.799	144.056	143.244	124.998
VC_RS06540	VC1344	hppD	4-hydroxyphenylpyruvate dioxygenase	CDS	-0.138479	0.361247	0.607451	7.64379	9.28617	7.38202	7.18602	8.29865	6.57181
VC_RS06545	VC1345		homogentisate 1,2-dioxygenase	CDS	-0.0821419	0.568678	0.766227	9.38102	7.84366	8.90764	8.33578	7.72633	8.6588
VC_RS06550	VC1346		fumarylacetoacetate hydrolase family protein	CDS	-0.251536	0.126251	0.333073	15.3262	16.5438	14.0258	14.3241	12.5093	11.7671
VC_RS06555	VC1347	maiA	maleylacetoacetate isomerase	CDS	-0.247788	0.175945	0.402481	11.4657	9.24109	9.89191	8.28788	9.8521	7.63751
VC_RS06560	VC1348		two-component system response regulator	CDS	-0.238753	0.12714	0.334185	9.11079	11.9458	10.6301	9.91671	8.83009	8.08155
VC_RS06565	VC1349		response regulator	CDS	-0.476876	0.00328579	0.0363532	56.6336	68.2038	65.7984	44.6012	46.3171	46.0027
VC_RS06570	VC1350		peroxiredoxin	CDS	0.222066	0.00514922	0.0472672	279.423	290.846	268.755	344.402	311.997	322.285
VC_RS06575	VC1353		diguanylate cyclase	CDS	0.0776969	0.202027	0.437324	86.7841	86.8212	83.1707	98.161	86.9928	85.8776
VC_RS06580	VC1354		class I SAM-dependent methyltransferase	CDS	0.311483	0.00357002	0.0382655	103.539	86.6409	98.4269	121.348	120.555	116.294
VC_RS06585	VC1355	yccX	acylphosphatase	CDS	-0.213562	0.2818	0.531733	4.70981	6.67162	4.62607	3.92836	5.72321	4.08518
VC_RS06590	VC1356		TusE/DsrC/DsvC family sulfur relay protein	CDS	0.484421	0.000245907	0.00739787	5.98378	5.90528	7.23438	8.67113	9.52506	8.48119
VC_RS06595	VC1358		Bax inhibitor-1/YccA family protein	CDS	-0.23037	0.00926728	0.0688908	337.06	309.689	354.288	290.746	291.23	271.309
VC_RS06600	VC1359		amino acid ABC transporter ATP-binding protein	CDS	-0.273424	0.119561	0.321267	9.14939	9.37633	8.46471	8.57532	7.35841	6.4386
VC_RS06605	VC1360		amino acid ABC transporter permease	CDS	-0.417725	0.00420267	0.0419096	7.14193	8.56491	9.35056	6.22788	6.29553	6.17217
VC_RS06610	VC1361		amino acid ABC transporter permease	CDS	-0.262835	0.219389	0.4577	7.21914	11.0442	8.61236	7.0423	8.99361	6.26098
VC_RS06615	VC1362		amino acid ABC transporter substrate-binding protein	CDS	-0.354532	0.023511	0.121808	16.0211	21.232	16.8802	13.0306	14.5124	14.7422
VC_RS06620	VC1363		siroheme synthase	CDS	-0.0680222	0.32604	0.577261	48.4879	47.648	45.9162	43.5952	44.6819	47.246
VC_RS06625	VC1364		Cof-type HAD-IIB family hydrolase	CDS	-0.0675672	0.426511	0.663585	90.413	84.7476	93.604	84.795	83.4362	88.231
VC_RS06630	VC1365	queE	7-carboxy-7-deazaguanine synthase QueE	CDS	0.267528	0.00381542	0.039707	52.0782	48.0988	51.2312	60.8416	60.9522	60.4784
VC_RS06635	VC1366	queC	7-cyano-7-deazaguanine synthase QueC	CDS	0.208208	0.0339128	0.151381	57.4829	58.0611	65.7984	67.7881	71.7036	69.9365
VC_RS06640	VC1367		GGDEF domain-containing protein	CDS	-0.121066	0.104277	0.297398	157.238	164.356	150.593	145.493	136.499	152.217
VC_RS06645	VC1368		hypothetical protein	CDS	0.332909	0.060345	0.215392	16.2141	20.0149	13.5829	25.5343	15.5753	21.8024
VC_RS06650	VC1369		ABC transporter substrate-binding protein	CDS	0.0250968	0.900456	0.956567	4.40097	5.27418	4.97056	3.88045	6.17289	4.75124
VC_RS06655	VC1370		diguanylate cyclase	CDS	-0.178996	0.326912	0.577664	7.87543	7.57319	4.57685	6.3716	6.74521	4.66243
VC_RS06660	VC1371		hypothetical protein	CDS	0.180445	0.0816056	0.258259	20.1132	19.2936	17.8645	21.3185	20.6853	22.9569
VC_RS06665	VC1372		GGDEF domain-containing protein	CDS	-0.18067	0.0601153	0.215392	43.3534	44.5376	42.3236	38.7087	39.3675	36.811
VC_RS06670	VC1373		hsp70 family protein	CDS	-0.0536621	0.537993	0.744787	156.08	149.661	157.926	149.421	144.838	152.484
VC_RS06675	VC1374		Hsp70 family protein	CDS	0.131423	0.180162	0.408294	179.243	168.008	175.298	190.573	184.328	197.509
VC_RS06680	VC1375		DUF2760 domain-containing protein	CDS	0.16712	0.163625	0.385209	53.0047	49.4962	52.8553	51.931	61.2383	61.2333
VC_RS06685	VC1376		diguanylate cyclase	CDS	-0.164799	0.0343005	0.152465	39.3385	40.6608	37.4514	36.8403	33.6443	34.3244
VC_RS06690	VC1377		exonuclease domain-containing protein	CDS	-0.127851	0.251604	0.498198	21.6574	19.8345	22.589	18.3004	21.9935	18.2945
VC_RS06695	VC1379		TerB family tellurite resistance protein	CDS	0.122839	0.334569	0.582953	19.9588	19.519	20.0299	21.4143	22.852	20.5147
VC_RS06700	VC1380		hypothetical protein	CDS	0.241874	0.0671235	0.226273	20.1132	22.6294	22.2937	26.9715	23.5469	26.376
VC_RS06705	VC1382	hrpA	ATP-dependent RNA helicase HrpA	CDS	0.0216531	0.755591	0.877398	457.74	423.107	449.417	446.252	442.118	462.025
VC_RS06710	VC1384		outer membrane beta-barrel protein	CDS	0.135578	0.0699097	0.232805	244.138	236.662	229.679	265.404	250.922	264.204
VC_RS06715	VC1386	yegD	molecular chaperone	CDS	0.133954	0.263267	0.511114	31.077	25.0636	31.8903	31.9059	31.3959	33.3031
VC_RS06720	VC1388		lipoate--protein ligase A	CDS	0.230484	0.0149157	0.0917487	38.0259	32.4114	36.7625	38.038	41.7794	45.9583
VC_RS06725	VC1389		DUF2256 domain-containing protein	CDS	0.271373	0.433237	0.669685	0.926521	0.90157	0.836629	1.00604	0.981122	1.24332
VC_RS06730	VC1390		LysR family transcriptional regulator	CDS	0.205311	0.13538	0.34693	7.48937	6.04052	7.72651	7.52137	7.35841	9.63569
VC_RS06735	VC1391		MFS transporter	CDS	0.0888338	0.333975	0.58295	22.1207	22.0434	21.1126	23.8097	22.1161	23.5342
VC_RS06740	VC1392		deoxyribodipyrimidine photo-lyase	CDS	-0.0978172	0.356958	0.603927	20.4221	22.5392	23.6225	23.0911	17.8237	21.314
VC_RS06745	VC1393		multidrug efflux SMR transporter	CDS	-0.235507	0.0983278	0.287687	7.29635	6.4913	8.80921	5.50928	7.03137	6.57181
VC_RS06750	VC1394		methyl-accepting chemotaxis protein	CDS	0.141935	0.15372	0.37334	14.0908	15.5972	14.5672	17.1985	16.9652	14.6534
VC_RS06755	VC1395		response regulator	CDS	-0.239498	0.307338	0.558512	3.43585	4.68816	4.28157	3.44929	3.72009	3.2859
VC_RS06760	VC1396		hypothetical protein	CDS	0.301894	0.319987	0.571633	2.2777	2.43424	2.85438	4.35952	2.16664	2.84186
VC_RS06765	VC1397		chemotaxis protein CheA	CDS	0.0288284	0.818935	0.910342	16.1369	19.3838	16.9786	17.5339	18.9275	17.0512
VC_RS06770	VC1398		response regulator	CDS	0.137582	0.59259	0.781678	2.20049	1.93838	1.62404	2.39534	1.92136	2.08699
VC_RS06775	VC1399		protein-glutamate O-methyltransferase CheR	CDS	-0.0129298	0.946785	0.979279	4.594	4.23738	4.33078	3.83254	4.45593	4.75124
VC_RS06780	VC1400		hypothetical protein	CDS	-0.0834003	0.616074	0.793933	6.09959	6.4913	7.23438	7.0423	5.15089	6.5274
VC_RS06785	VC1401		chemotaxis protein CheB	CDS	0.187292	0.199213	0.433286	8.53171	9.15094	8.66157	11.4497	9.60682	8.96963
VC_RS06790	VC1402		chemotaxis protein CheW	CDS	0.0563206	0.66759	0.826409	12.5852	14.1096	11.9589	13.1744	15.5753	11.4119
VC_RS06795	VC1403		methyl-accepting chemotaxis protein	CDS	0.267342	0.208577	0.444468	10.848	14.5604	13.4845	15.4739	16.8835	14.3425
VC_RS06800	VC1405		methyl-accepting chemotaxis protein	CDS	0.0518463	0.721378	0.857414	14.0136	15.9127	17.0279	16.5758	14.4715	17.584
VC_RS06805	VC1406		PAS domain-containing methyl-accepting chemotaxis protein	CDS	0.142029	0.142601	0.357907	26.7533	29.887	29.282	32.6245	29.8424	32.3262
VC_RS06810	VC1407		DEAD/DEAH box helicase	CDS	0.0688392	0.455465	0.685687	129.751	118.016	125.347	122.737	131.184	137.431
VC_RS06815	VC1408	vceR	TetR family multidrug efflux transcriptional regulator VceR	CDS	-0.11893	0.466941	0.693488	8.76334	8.60999	7.33281	6.85067	8.05337	7.85953
VC_RS06820	VC1409	vceC	multidrug efflux MFS transporter outer membrane subunit VceC	CDS	0.0896887	0.531737	0.740996	10.7322	10.4131	11.3191	11.4976	11.4464	11.5895
VC_RS06825	VC1410	vceA	multidrug efflux MFS transporter adaptor subunit VceA	CDS	0.0943839	0.492743	0.715626	11.2341	9.46648	10.2364	11.6414	10.22	11.2342
VC_RS06830	VC1411	vceB	multidrug efflux MFS transporter permease subunit VceB	CDS	-0.0859949	0.331192	0.580641	20.9239	22.1786	24.7052	19.7855	23.874	20.1151
VC_RS06835	VC1413		methyl-accepting chemotaxis protein	CDS	-0.0331522	0.864655	0.939728	55.514	56.6637	60.6802	55.2365	55.8013	57.8586
VC_RS06840	VC1414		carboxypeptidase M32	CDS	0.3261	0.000161493	0.00583986	432.26	440.237	431.11	536.125	553.393	544.705
VC_RS06845	VC1415	hcp-2	type VI secretion system effector Hcp-2	CDS	0.333157	0.00521909	0.047786	46.7121	52.3812	45.3256	64.0035	60.5843	57.3701
VC_RS06850	VC1416	tssI	type VI secretion system tip protein VgrG	CDS	0.168268	0.119461	0.321267	43.3534	55.1761	47.7371	55.6198	51.9586	56.7485
VC_RS06855	VC1417		DUF4123 domain-containing protein	CDS	0.102235	0.397184	0.639065	22.97	21.7278	22.8843	24.8636	25.918	21.758
VC_RS06860	VC1418		lipase	CDS	-0.0408587	0.758552	0.879694	60.0308	70.1421	66.8319	63.8119	64.0591	63.5867
VC_RS06865	VC1419		hypothetical protein	CDS	0.0760685	0.579318	0.773288	11.7745	14.9661	13.14	13.2223	14.1036	14.6534
VC_RS06870	VC1420		DUF2931 family protein	CDS	-0.152601	0.254894	0.501661	8.60892	7.21256	7.28359	7.56927	7.31753	5.95015
VC_RS06875	VC1421		LysE family translocator	CDS	-0.505403	0.000113612	0.00472941	53.1977	53.2377	56.8415	35.3552	39.6537	39.9637
VC_RS06880	VC1422		sodium:alanine symporter family protein	CDS	-0.49549	1.23e-05	0.00176633	102.496	101.697	104.431	72.483	73.9929	72.4231
VC_RS06885	VC1423		chromosome segregation ATPase	CDS	-0.0339107	0.726442	0.860576	45.4381	47.1972	46.1622	48.0984	39.1631	48.3561
VC_RS06890	VC1424		extracellular solute-binding protein	CDS	-0.0334803	0.694575	0.841767	164.496	153.447	156.597	149.805	143.816	170.068
VC_RS06895	VC1425		extracellular solute-binding protein	CDS	0.584444	2.12e-07	0.00012645	483.296	473.505	482.144	725.309	721.124	711.221
VC_RS06900	VC1426	potC	spermidine/putrescine ABC transporter permease PotC	CDS	0.465594	0.000186014	0.00622364	160.597	139.202	161.125	203.221	210.982	222.287
VC_RS06905	VC1427	potB	spermidine/putrescine ABC transporter permease PotB	CDS	0.467048	6.64e-05	0.00373596	155.076	133.703	147.64	193.496	205.218	204.57
VC_RS06910	VC1428	potA	spermidine/putrescine ABC transporter ATP-binding protein PotA	CDS	0.48871	6.43e-05	0.00373596	327.872	285.392	319.986	420.526	439.829	449.192
VC_RS06915	VC1429		hypothetical protein	CDS	0.0271214	0.761868	0.881317	44.1641	39.3986	47.4418	44.3138	44.3958	44.7593
VC_RS06920	VC1430		glucosaminidase domain-containing protein	CDS	0.0681003	0.421692	0.659528	56.4405	47.7832	54.0856	52.5538	55.4743	57.9474
VC_RS06925	VC1431		DUF2987 domain-containing protein	CDS	0.0489698	0.613049	0.792888	28.7221	27.7233	28.593	25.9176	29.9651	32.0598
VC_RS06930	VC1432	ttcA	tRNA 2-thiocytidine(32) synthetase TtcA	CDS	0.467513	4.09e-05	0.00275528	65.4355	59.2782	62.4519	82.1123	83.5589	93.1598
VC_RS06935	VC1433	uspE	universal stress protein UspE	CDS	-0.022597	0.907613	0.960466	640.573	725.178	650.504	694.409	669.738	620.77
VC_RS06940	VC1434		FNR family transcription factor	CDS	0.239938	0.00201092	0.0259896	207.849	183.515	206.647	223.437	235.183	247.597
VC_RS06945	VC1435		sulfite exporter TauE/SafE family protein	CDS	0.000322165	0.996373	0.998884	54.4717	54.0491	60.1388	56.0031	54.4522	58.2138
VC_RS06950	VC1436	ccoS	cbb3-type cytochrome oxidase assembly protein CcoS	CDS	-0.0214054	0.854695	0.933722	24.8616	22.5392	22.9827	25.8697	21.6664	21.8912
VC_RS06955	VC1437	cadA	cadmium-translocating P-type ATPase	CDS	0.167602	0.0308613	0.144709	171.831	185.273	178.202	203.508	196.715	201.017
VC_RS06960	VC1438		FixH family protein	CDS	0.121205	0.0733449	0.240013	54.2015	59.3684	50.9851	58.3984	60.4207	60.1676
VC_RS06965	VC1439	ccoP	cytochrome-c oxidase, cbb3-type subunit III	CDS	0.124116	0.160856	0.38161	675.549	730.542	748.684	784.953	755.75	807.622
VC_RS06970	VC1440		CcoQ/FixQ family Cbb3-type cytochrome c oxidase assembly chaperone	CDS	0.191571	0.0263423	0.131345	99.794	108.414	109.549	120.821	124.03	117.982
VC_RS06975	VC1441	ccoO	cytochrome-c oxidase, cbb3-type subunit II	CDS	0.0837781	0.294293	0.545325	473.105	510.198	518.218	529.466	518.645	543.151
VC_RS06980	VC1442	ccoN	cytochrome-c oxidase, cbb3-type subunit I	CDS	0.0190494	0.822381	0.912624	956.169	985.867	1043.87	972.939	985.537	1067.08
VC_RS06985	VC1443		hypothetical protein	CDS	-0.169917	0.0528866	0.199089	40.6897	37.1447	35.6305	32.6245	32.5814	35.7009
VC_RS06990	VC1444		FIST signal transduction protein	CDS	-0.111218	0.116814	0.317942	106.164	113.868	112.256	98.0173	104.694	104.883
VC_RS06995	VC1445		response regulator	CDS	-0.095862	0.254721	0.501661	122.803	140.059	133.024	128.869	116.426	125.131
VC_RS07000	VC1446		type I secretion system permease/ATPase	CDS	-0.0981104	0.299201	0.54902	26.4444	25.0636	23.9177	23.9055	24.6098	21.98
VC_RS07005	VC1447		HlyD family type I secretion periplasmic adaptor subunit	CDS	0.211013	0.189633	0.419324	9.41963	7.52811	11.0238	12.36	10.4653	9.54688
VC_RS07010	VC1448	rtxB	RTX toxin T1SS ABC transporter subunit RtxB	CDS	0.21019	0.0861575	0.266589	14.3997	14.5153	12.1557	14.8511	16.2294	16.4739
VC_RS07015	VC1449		hypothetical protein	CDS	0.124264	0.321059	0.572405	34.1654	28.1741	34.1049	34.7324	33.6443	36.7666
VC_RS07020	VC1450	rtxC	RTX toxin-activating lysine-acyltransferase RtxC	CDS	0.0700947	0.621872	0.798817	25.8654	23.6662	31.1521	28.9836	26.9808	28.6851
VC_RS07025	VC1451	rtxA	MARTX multifunctional-autoprocessing repeats-in-toxin holotoxin RtxA	CDS	0.0383463	0.661551	0.824009	550.199	513.309	559.409	602.045	512.064	552.565
VC_RS07030	VC1452		RstC protein	CDS	0.176554	0.4707	0.696324	2.08467	3.20057	1.62404	2.68278	2.6572	2.48663
VC_RS07035	VC1453		hypothetical protein	CDS	-0.365144	0.0565733	0.207427	3.66748	3.20057	3.34652	2.1079	2.57544	3.2415
VC_RS07040	VC1454		replication initiation factor domain-containing protein	CDS	0.0957443	0.906218	0.959557	0.038605	0.270471	0.344494	0	0.28616	0.355233
VC_RS07045	VC1455		helix-turn-helix transcriptional regulator	CDS	0.0798254	0.832914	0.918334	4.47818	4.91356	4.38	5.79672	3.80185	5.01766
VC_RS07050	VC1456	ctxB	cholera enterotoxin binding subunit CtxB	CDS	-0.01555	0.926509	0.96939	5.44331	5.54466	5.8564	6.13207	5.60057	4.92886
VC_RS07055	VC1457	ctxA	cholera enterotoxin catalytic subunit CtxA	CDS	0.208795	0.0832594	0.261234	12.8555	14.2899	12.2542	16.0009	14.4715	15.0974
VC_RS07060	VC1458	zot	zonula occludens toxin ZOT	CDS	0.131246	0.449207	0.679812	4.32376	5.13895	5.21663	4.88649	5.27353	5.86134
VC_RS07065	VC1459	ace	accessory cholera enterotoxin	CDS	0.146678	0.76531	0.882807	0.501865	0.946648	0.935056	0.479068	1.2264	0.843678
VC_RS07070	VC1460		minor coat protein pIII	CDS	-0.314345	0.0965721	0.28549	4.55539	4.73324	5.36427	3.59301	3.80185	4.3516
VC_RS07075	VC1461		colonization factor	CDS	0.172149	0.294502	0.545372	5.28889	7.07732	6.84067	5.98835	7.80809	7.72632
VC_RS07080	VC1462		hypothetical protein	CDS	0.0612153	0.810748	0.906458	2.70235	1.39743	1.67326	2.1079	1.92136	2.08699
VC_RS07085	VC1463		replication initiation factor domain-containing protein	CDS	-0.13094	0.785306	0.895349	0.61768	0.315549	0.344494	0.383254	0.367921	0.444041
VC_RS07090	VC1464		helix-turn-helix transcriptional regulator	CDS	-0.904256	0.548193	0.751177	0.733495	0.315549	0.0492135	0.0479068	0.2044	0.355233
VC_RS07095	VC1465		DNA-binding protein	CDS	-0.16124	0.207353	0.442916	17.2564	12.8023	13.7798	12.1204	13.8583	13.2768
VC_RS07115	VC1469		replication protein	CDS	0.848966	0.188552	0.419272	0.115815	0.135235	0.246067	0.191627	0.28616	0.399637
VC_RS07120	VC1470		helix-turn-helix transcriptional regulator	CDS	0.202144	0.753603	0.876511	1.38978	2.43424	0.0984269	1.4372	1.38992	1.77616
VC_RS07140	VC1475		replication protein	CDS	-0.345807	0.112456	0.310828	2.85677	3.60628	2.11618	2.29953	2.12576	2.35342
VC_RS07145	VC1476		helix-turn-helix transcriptional regulator	CDS	-0.123466	0.900004	0.956371	0.69489	3.11042	0	1.10186	0.776721	1.64295
VC_RS07150	VC1478		IS3-like element ISVch4 family transposase	CDS	0.265232	0.238955	0.481406	3.62887	5.09387	3.98629	4.2158	5.35529	5.63932
VC_RS07155	VC1479		hypothetical protein	CDS	-0.221537	0.089691	0.272807	29.4556	34.8006	29.1836	26.4925	29.1884	24.4223
VC_RS07160	VC1480		DUF3634 family protein	CDS	-0.160316	0.144804	0.361002	50.4182	52.246	50.9359	49.0566	50.3642	38.0099
VC_RS07165	VC1481	matP	macrodomain Ter protein MatP	CDS	-0.0754669	0.507463	0.72747	59.1815	61.8928	52.6092	56.0989	58.0497	50.7095
VC_RS07170	VC1482		AAA family ATPase	CDS	-0.0311111	0.711039	0.85163	251.512	250.862	265.31	249.451	243.809	258.032
VC_RS07175	VC1483	fabA	bifunctional 3-hydroxydecanoyl-ACP dehydratase/trans-2-decenoyl-ACP isomerase	CDS	0.340978	0.00228164	0.0286606	297.529	280.163	261.619	349.672	327.449	386.049
VC_RS07180	VC1484	rmf	ribosome modulation factor	CDS	0.157703	0.0655153	0.224258	51.4991	54.9958	44.1445	59.117	52.0403	56.9705
VC_RS07185	VC1485		DUF3466 family protein	CDS	0.0650084	0.524049	0.73573	614.708	601.392	612.954	657.808	627.468	628.096
VC_RS07190	VC1486		ABC transporter ATP-binding protein	CDS	0.0827586	0.357616	0.604374	285.446	276.602	277.416	299.082	289.84	300.127
VC_RS07195	VC1487		glutaredoxin family protein	CDS	0.135473	0.27631	0.524769	23.0472	27.0922	24.8528	27.8339	26.9808	27.5306
VC_RS07200	VC1488	rlmKL	bifunctional 23S rRNA (guanine(2069)-N(7))-methyltransferase RlmK/23S rRNA (guanine(2445)-N(2))-methyltransferase RlmL	CDS	0.0711874	0.355373	0.602553	280.466	262.177	285.93	287.68	290.085	292.712
VC_RS07205	VC1490		cell division protein ZapC	CDS	-0.0457427	0.641514	0.814693	42.1953	46.7915	38.2389	42.6371	38.2229	42.4503
VC_RS07210	VC1491	pyrD	quinone-dependent dihydroorotate dehydrogenase	CDS	0.071075	0.274233	0.522986	198.082	190.051	195.279	206.095	196.592	210.209
VC_RS07215	VC1492		NAD-glutamate dehydrogenase	CDS	0.393134	0.00132394	0.0209856	717.822	743.705	686.675	965.609	906.761	948.783
VC_RS07220	VC1493		DUF2835 domain-containing protein	CDS	-0.304109	0.00531248	0.048149	17.0248	16.3184	18.4058	13.9409	13.6131	14.3425
VC_RS07225	VC1494	pepN	aminopeptidase N	CDS	-0.0935166	0.170215	0.394413	783.257	801.36	780.87	760.76	716.546	739.728
VC_RS07230	VC1495		hypothetical protein	CDS	-0.405152	0.0430763	0.177053	2.81817	2.56947	1.91932	1.48511	2.00312	2.04259
VC_RS07235	VC1496	prc	carboxy terminal-processing peptidase	CDS	-0.0517305	0.374981	0.620347	889.46	879.482	915.469	858.777	863.06	868.012
VC_RS07240	VC1497	proQ	RNA chaperone ProQ	CDS	0.0967239	0.200498	0.435283	606.755	589.762	585.493	641.472	624.934	639.197
VC_RS07245	VC1498		GAF domain-containing protein	CDS	-0.138367	0.085062	0.264659	127.281	141.682	142.079	125.133	123.989	124.287
VC_RS07250	VC1499		ABC transporter ATP-binding protein	CDS	0.109223	0.264703	0.512237	148.9	129.556	146.755	153.589	146.392	158.7
VC_RS07255	VC1500		paraquat-inducible protein A	CDS	-0.110349	0.232	0.473245	39.2613	36.4685	36.0735	33.2952	31.028	39.2976
VC_RS07260	VC1501		PqiB family protein	CDS	-0.110498	0.0499612	0.191705	94.9684	97.9556	95.4249	90.2085	91.0399	85.8332
VC_RS07265	VC1502	rsmF	16S rRNA (cytosine(1407)-C(5))-methyltransferase RsmF	CDS	0.19349	0.0459618	0.183847	74.0058	65.2737	75.8872	78.7109	77.4677	89.8739
VC_RS07270	VC1503		S1 RNA-binding domain-containing protein	CDS	0.116096	0.111693	0.309969	113.113	104.357	110.337	120.534	122.722	112.032
VC_RS07275	VC1505		hypothetical protein	CDS	0.0456569	0.549111	0.751459	84.159	77.4899	83.22	84.5076	80.779	87.4761
VC_RS07280	VC1506		DUF4442 domain-containing protein	CDS	-0.358019	0.013157	0.0855541	6.9489	7.07732	7.72651	5.50928	5.27353	6.17217
VC_RS07285	VC1507		3-deoxy-7-phosphoheptulonate synthase	CDS	-0.115151	0.108407	0.304506	241.05	223.048	250.989	214.862	220.752	224.596
VC_RS07290	VC1508		YajQ family cyclic di-GMP-binding protein	CDS	-0.180993	0.0265767	0.131597	70.9946	68.0235	77.3143	63.9556	61.4019	65.4517
VC_RS07295	VC1509	cobB	NAD-dependent protein deacylase	CDS	0.0793961	0.565069	0.763088	10.6164	12.7572	11.1222	11.8809	10.7106	13.8541
VC_RS07300	VC1510		hypothetical protein	CDS	-0.121698	0.674783	0.829599	6.40843	8.15921	4.92135	5.50928	6.37729	6.03896
VC_RS07305	VC1511		formate dehydrogenase subunit gamma	CDS	-0.276822	0.158009	0.378376	17.4109	18.7527	16.8802	14.372	12.9181	16.5183
VC_RS07310	VC1512	fdh3B	formate dehydrogenase FDH3 subunit beta	CDS	-0.307355	0.281814	0.531733	6.9103	8.47476	5.36427	4.45533	4.70121	7.63751
VC_RS07315	VC1513		formate dehydrogenase subunit alpha	CDS	-0.217113	0.422516	0.660168	49.2986	67.1219	53.5442	50.0626	45.8266	50.3099
VC_RS07320	VC1514		twin-arginine translocation signal domain-containing protein	CDS	-0.249878	0.125938	0.332501	11.3885	13.1629	12.6971	11.0665	9.11626	11.1454
VC_RS07325	VC1515		molecular chaperone	CDS	-0.331479	0.215346	0.452695	11.5429	15.507	12.6971	10.4437	9.36154	11.7671
VC_RS07330	VC1516		4Fe-4S binding protein	CDS	-0.260768	0.394423	0.636369	28.5291	33.0876	20.3252	24.3846	21.8708	22.2465
VC_RS07335	VC1517		DUF3306 domain-containing protein	CDS	-0.302588	0.105994	0.299453	13.2415	14.7857	10.7777	11.4018	10.8741	9.23606
VC_RS07340	VC1518		DUF3305 domain-containing protein	CDS	-0.35968	0.0726584	0.238344	7.14193	8.56491	6.88988	6.27579	6.00937	5.32849
VC_RS07345	VC1519	fdhD	formate dehydrogenase accessory sulfurtransferase FdhD	CDS	-0.0581124	0.634272	0.810171	15.5964	15.7324	16.7326	15.426	14.3898	16.3407
VC_RS07350	VC1520		ABC-F family ATPase	CDS	0.104804	0.404469	0.645541	401.878	337.773	372.3	393.65	381.452	420.685
VC_RS07355	VC1521		HAMP domain-containing sensor histidine kinase	CDS	-0.158714	0.0546647	0.203854	41.1144	44.6728	41.5362	37.0799	38.5499	38.4096
VC_RS07360	VC1522		sigma-54-dependent Fis family transcriptional regulator	CDS	-0.24091	0.0503977	0.192967	26.7919	32.9975	29.6757	24.1929	26.4903	24.9551
VC_RS07365	VC1523		substrate-binding domain-containing protein	CDS	-0.0170284	0.909011	0.960809	48.1791	59.5487	51.5757	51.8831	54.0843	51.42
VC_RS07370	VC1524		ABC transporter permease	CDS	-0.0619001	0.673578	0.828948	19.5341	18.392	16.9294	16.7195	17.0061	18.8717
VC_RS07375	VC1525		energy-coupling factor ABC transporter ATP-binding protein	CDS	0.0747519	0.560912	0.761974	12.7397	14.0194	11.8604	13.4139	13.2043	14.0761
VC_RS07380	VC1526	mobA	molybdenum cofactor guanylyltransferase MobA	CDS	-0.0824421	0.472465	0.696633	20.7309	21.9532	18.9964	20.025	18.6004	19.671
VC_RS07385	VC1527		bifunctional molybdopterin-guanine dinucleotide biosynthesis adaptor protein MobB/molybdopterin molybdotransferase MoeA	CDS	0.0155267	0.804707	0.905792	48.2949	46.1153	46.8512	44.8887	47.5026	50.3987
VC_RS07390	VC1528		transporter substrate-binding domain-containing protein	CDS	-0.08156	0.538964	0.745047	9.53544	9.15094	8.95685	9.24601	8.25777	8.6588
VC_RS07395	VC_1529		hypothetical protein	CDS	-0.155241	0.249638	0.494853	8.68613	9.96235	12.2542	9.77299	9.27978	8.6144
VC_RS07400	VC1531		DUF2960 domain-containing protein	CDS	-0.00738011	0.934049	0.975465	24.823	26.9569	24.9512	24.5283	22.6067	29.2179
VC_RS07405	VC1532	nagK	N-acetylglucosamine kinase	CDS	0.245754	0.0290493	0.139405	119.598	122.388	121.705	146.307	136.539	148.399
VC_RS07410	VC1533		DTW domain-containing protein	CDS	0.453838	0.00399809	0.0407783	20.9625	16.3635	18.5043	28.5525	22.4023	25.6656
VC_RS07415	VC1534		sterol desaturase family protein	CDS	-0.105984	0.498164	0.720868	9.07218	8.11413	8.02179	7.09021	8.25777	8.08155
VC_RS07420	VC1535		methyl-accepting chemotaxis protein	CDS	0.142325	0.497536	0.720542	3.8605	3.47104	3.34652	3.5451	5.06913	3.15269
VC_RS07425	/pseudo		methyl-accepting chemotaxis protein	CDS	-0.408136	0.0148117	0.091424	7.64379	7.21256	6.79146	5.46138	5.11001	5.77253
VC_RS07430	VC1537		lipoprotein NlpC	CDS	-0.27841	0.00413882	0.041738	57.5215	61.0363	57.9735	50.877	48.3202	46.3579
VC_RS07435	VC1538		DUF3802 family protein	CDS	0.0610482	0.46555	0.692784	68.0607	68.6996	71.2119	73.8723	66.1031	76.9967
VC_RS07440	VC1539		fructosamine kinase family protein	CDS	0.0644132	0.606354	0.788216	52.6573	61.8026	57.0384	61.5602	61.6471	56.0824
VC_RS07445	VC1539a		CPXCG motif-containing cysteine-rich protein	CDS	-0.127314	0.524053	0.73573	13.7434	11.8106	9.89191	10.8748	11.4464	10.2129
VC_RS07450	VC1540	vcmA	sodium-coupled multidrug efflux MATE transporter VcmA	CDS	0.0899948	0.41378	0.653387	87.7492	65.5892	74.2139	78.0402	81.5966	82.6361
VC_RS07455	VC1541		DUF3080 domain-containing protein	CDS	-0.321895	0.0340036	0.151598	15.4034	10.5484	13.9274	10.1083	9.15714	12.6996
VC_RS07460	VC1542		DNA ligase	CDS	0.0685921	0.570792	0.767064	22.3909	21.5926	22.0476	22.4204	25.223	21.5804
VC_RS07465	VC1543		hypothetical protein	CDS	0.174797	0.0656647	0.224258	313.589	282.372	300.497	341.48	319.478	351.015
VC_RS07470	VC1544		energy transducer TonB	CDS	0.195551	0.0625208	0.2203	186.462	175.671	180.712	219.222	198.391	204.081
VC_RS07475	VC1545		biopolymer transporter ExbD	CDS	0.207913	0.0631395	0.220742	109.021	98.6318	111.075	126.474	123.376	118.293
VC_RS07480	VC1546		MotA/TolQ/ExbB proton channel family protein	CDS	0.086797	0.394442	0.636369	214.567	194.333	205.417	227.366	220.998	204.081
VC_RS07485	VC1547		MotA/TolQ/ExbB proton channel family protein	CDS	0.12494	0.314129	0.566255	525.221	462.596	526.535	558.497	554.456	538.4
VC_RS07490	VC1548		DUF3450 domain-containing protein	CDS	0.0975824	0.471039	0.696526	287.607	242.522	280.517	289.788	275.94	301.682
VC_RS07495	VC1549		extracellular solute-binding protein	CDS	0.0241861	0.931843	0.97373	3.39724	2.43424	3.24809	2.39534	4.16977	2.61984
VC_RS07500	VC1550		ABC transporter permease subunit	CDS	-0.053765	0.834134	0.919312	2.16188	2.20885	1.72247	1.67674	2.49368	1.68736
VC_RS07505	VC1551	ugpE	sn-glycerol-3-phosphate ABC transporter permease UgpE	CDS	-0.21847	0.287577	0.538779	2.62514	2.34408	2.41146	2.05999	2.37104	1.90938
VC_RS07510	VC1552		sn-glycerol-3-phosphate import ATP-binding protein UgpC	CDS	-0.225974	0.403313	0.644775	3.97632	4.10214	3.49416	3.44929	3.27041	3.1971
VC_RS07515	VC1553		DeoR/GlpR transcriptional regulator	CDS	-0.0547837	0.626589	0.802859	16.909	18.5273	22.8843	18.492	18.8048	18.7385
VC_RS07520	VC1554		glycerophosphoryl diester phosphodiesterase	CDS	-0.0248468	0.743488	0.870401	82.3831	82.4486	85.0409	79.6211	89.0368	76.9079
VC_RS07525	VC1555		YhcH/YjgK/YiaL family protein	CDS	-0.0140591	0.872674	0.943893	24.3984	25.1087	23.7701	25.1032	22.2796	25.2215
VC_RS07530	VC1556		RidA family protein	CDS	0.149844	0.173917	0.399725	20.9625	17.4003	16.7818	20.5041	20.44	20.3371
VC_RS07535	VC1557		LacI family DNA-binding transcriptional regulator	CDS	0.116825	0.0570381	0.208364	57.6373	58.1062	61.7629	64.1951	62.0151	66.2509
VC_RS07540	VC1558		6-phospho-beta-glucosidase	CDS	-0.0334024	0.649906	0.817948	135.04	147.632	140.8	139.936	141.363	132.457
VC_RS07545	VC1560	katG	catalase/peroxidase HPI	CDS	0.0858677	0.388386	0.631243	38.9525	39.9846	38.4849	41.3915	43.7008	39.5197
VC_RS07550	VC1561		LysR family transcriptional regulator	CDS	-0.131829	0.110176	0.307631	40.5353	43.3204	45.4732	38.3254	42.5153	37.1218
VC_RS07555	VC1562		VarG family subclass B1-like metallo-beta-lactamase	CDS	0.141946	0.429363	0.664557	8.37729	9.33125	6.10247	9.82089	8.25777	8.30357
VC_RS07560	VC1563		efflux RND transporter periplasmic adaptor subunit	CDS	0.419085	0.0343259	0.152465	25.0933	26.2808	28.0025	35.6906	36.5468	33.8359
VC_RS07565	VC1565		TolC family protein	CDS	0.131738	0.457838	0.687055	24.9775	24.8383	28.9375	31.9538	28.9431	25.3547
VC_RS07570	VC1566		ABC transporter permease	CDS	0.216087	0.222826	0.462444	19.9974	18.3469	18.2582	23.8097	23.3834	18.6053
VC_RS07575	VC1567		ABC transporter permease	CDS	-0.0281116	0.834758	0.919518	26.3672	27.9487	22.0476	27.4027	24.528	23.0457
VC_RS07580	VC1568		ABC transporter ATP-binding protein	CDS	0.000477482	0.997608	0.999002	17.4495	19.6542	17.6676	20.3604	16.9243	17.5396
VC_RS07585	VC1570		cytochrome d ubiquinol oxidase subunit II	CDS	0.218547	0.253355	0.501102	6.25401	5.58973	5.26584	6.56323	6.94961	6.4386
VC_RS07590	VC1571		cytochrome ubiquinol oxidase subunit I	CDS	-0.0787396	0.58848	0.778551	5.63633	6.40115	7.33281	5.31765	5.92761	7.01585
VC_RS07595	VC1572		hypothetical protein	CDS	-0.414612	0.157988	0.378376	78.7156	76.6334	70.7197	63.0454	53.4711	53.1517
VC_RS07600	VC1573		class II fumarate hydratase	CDS	-0.300282	0.180865	0.408515	307.064	299.637	342.969	277.045	266.579	227.571
VC_RS07605	VC1574		DMT family protein	CDS	-0.0890672	0.405798	0.646531	19.65	16.679	19.6362	16.4799	18.3552	17.7616
VC_RS07610	VC1575		DUF2127 domain-containing protein	CDS	-0.059181	0.576489	0.77106	26.097	20.3755	25.6894	25.0074	19.9086	24.4223
VC_RS07615	VC1576		ASCH domain-containing protein	CDS	-0.0502273	0.618919	0.796167	33.2389	31.4648	34.9908	32.6724	28.9022	34.724
VC_RS07620	VC1577	almG	glycine--lipid A transferase AlmG	CDS	0.178887	0.0959596	0.284855	162.527	146.235	159.156	179.89	170.306	179.526
VC_RS07625	VC1578	almF	lipid A modification system glycine carrier protein AlmF	CDS	0.270794	0.0701492	0.232805	36.559	38.7675	44.9319	51.3082	43.9052	49.8214
VC_RS07630	VC1579	almE	lipid A modification system glycine--protein ligase AlmE	CDS	0.17278	0.0670082	0.226259	270.544	249.509	274.414	303.394	282.277	309.896
VC_RS07635	VC1580		LysR family transcriptional regulator	CDS	-0.371221	0.0100853	0.0728394	17.9127	16.7692	21.2602	15.4739	15.1665	12.5664
VC_RS07640	VC1581		NADH-quinone oxidoreductase subunit L	CDS	-0.152193	0.612342	0.792261	6.1768	6.4913	3.49416	4.59905	4.57857	5.46171
VC_RS07645	VC1582		YbcC family protein	CDS	-0.0174593	0.884291	0.947549	12.2764	14.9661	16.0928	14.1804	15.2891	13.2324
VC_RS07650	VC1583		superoxide dismutase family protein	CDS	-0.0164044	0.917258	0.964541	5.94517	4.95863	6.05326	5.70091	4.70121	6.39419
VC_RS07655	VC1584		ankyrin repeat domain-containing protein	CDS	0.215287	0.133227	0.344865	6.02238	6.35607	5.46269	6.99439	6.94961	6.79383
VC_RS07660	VC1585		catalase	CDS	0.0907356	0.429253	0.664557	22.8542	21.7729	21.1126	23.8576	22.4432	23.7562
VC_RS07665	VC1587		YkgB family protein	CDS	0.407314	0.18008	0.408294	1.81444	0.856491	1.72247	2.01209	2.53456	1.28772
VC_RS07670	VC1588		LysR family transcriptional regulator	CDS	0.185083	0.247311	0.49297	33.0845	39.4888	32.1364	37.032	43.292	38.676
VC_RS07675	VC1589	budA	acetolactate decarboxylase	CDS	0.629375	0.149786	0.367787	64.1229	87.0917	57.875	111.287	117.408	94.7584
VC_RS07680	VC1590	alsS	acetolactate synthase AlsS	CDS	0.864323	0.0472684	0.186915	36.1729	54.2294	34.351	62.6621	106.288	57.9918
VC_RS07685	VC1591		SDR family oxidoreductase	CDS	0.693036	0.140986	0.35495	8.4545	15.0562	7.33281	15.0427	23.9148	10.7902
VC_RS07690	VC1592		EAL domain-containing protein	CDS	0.0692865	0.780936	0.89264	3.51306	3.33581	2.21461	3.5451	3.72009	2.30901
VC_RS07695	VC1593		GGDEF domain-containing protein	CDS	-0.232472	0.144538	0.360829	5.82936	6.89701	6.98831	6.3237	4.94649	5.50611
VC_RS07700	VC1594	galM	galactose-1-epimerase	CDS	-0.267691	0.0462156	0.184184	10.2303	13.3883	13.3368	10.3958	10.6697	9.54688
VC_RS07705	VC1595	galK	galactokinase	CDS	-0.111582	0.355372	0.602553	13.4345	14.1546	13.4353	11.5934	12.5911	13.7653
VC_RS07710	VC1596		UDP-glucose--hexose-1-phosphate uridylyltransferase	CDS	-0.154489	0.272403	0.520942	13.4732	15.6873	15.5022	11.9288	16.3929	11.6783
VC_RS07715	VC1597		MFS transporter	CDS	-0.406208	0.000585903	0.0129582	28.4905	27.543	26.3784	20.9353	19.6633	21.6248
VC_RS07720	VC1598		transporter substrate-binding domain-containing protein	CDS	-0.350673	0.0110334	0.077077	29.9575	21.6828	24.1146	19.9292	17.1696	22.4241
VC_RS07735	VC1599		sensor domain-containing diguanylate cyclase	CDS	-0.401344	0.00064834	0.0134165	46.8279	48.1438	44.8335	36.3134	36.465	33.0811
VC_RS07740	VC1600		DUF2726 domain-containing protein	CDS	-0.11171	0.254741	0.501661	23.0086	24.3424	23.1303	21.3664	20.0721	23.8006
VC_RS07745	CDS		hypothetical protein	CDS	0.186208	0.598494	0.785126	1.15815	0.90157	0.492135	1.34139	0.940242	0.710466
VC_RS07750	VC1601		hypothetical protein	CDS	-0.206947	0.0467421	0.185518	18.762	24.8383	23.278	18.5878	19.4589	19.8042
VC_RS07755	VC1602		chemotaxis protein CheV	CDS	0.0151823	0.832394	0.918326	89.9111	102.463	98.9191	97.2029	100.279	96.8454
VC_RS07760	VC1603		transporter substrate-binding domain-containing protein	CDS	0.0373308	0.674575	0.829599	41.6934	40.3002	39.3708	43.3557	39.3675	41.8731
VC_RS07765	VC1604		response regulator	CDS	0.0218011	0.808068	0.905792	21.0011	22.0885	20.522	22.1808	20.9715	21.4472
VC_RS07770	VC1605		sensor histidine kinase	CDS	-0.0980546	0.167431	0.390237	38.3734	35.1162	36.5656	34.7803	32.8676	35.2125
VC_RS07775	VC1605a		hypothetical protein	CDS	0.235553	0.220011	0.45873	14.9015	23.6211	15.453	19.8813	21.0532	22.5573
VC_RS07780	VC1606		TolC family protein	CDS	0.164139	0.100947	0.293226	37.9487	39.3986	29.3312	37.7027	42.5562	39.342
VC_RS07785	VC1607		HlyD family secretion protein	CDS	0.285063	0.01457	0.0904023	19.6886	21.4123	21.9492	27.2111	24.8551	24.7331
VC_RS07790	VC1608		ABC transporter permease	CDS	0.159917	0.120001	0.322041	19.1481	19.0682	17.52	21.1269	21.5029	19.671
VC_RS07795	VC1609		ABC transporter permease	CDS	0.112001	0.256548	0.504637	18.3374	17.3101	16.4865	18.2046	18.069	20.1151
VC_RS07800	VC1610		ATP-binding protein	CDS	-0.107923	0.412863	0.652561	11.6587	11.2696	10.1872	10.2041	10.3018	10.2574
VC_RS07805	VC1611	metA	homoserine O-succinyltransferase	CDS	-0.0705682	0.531051	0.740996	47.0209	42.2386	49.804	42.6371	44.0278	45.7362
VC_RS07810	VC1612	pilW	type IV pilus biogenesis/stability protein PilW	CDS	-0.0513001	0.708944	0.850961	8.22287	8.29444	6.79146	7.18602	7.39929	7.94834
VC_RS07815	VC1613		hypothetical protein	CDS	0.315206	0.0972594	0.286811	3.62887	5.13895	2.46067	4.79068	4.57857	4.66243
VC_RS07820	VC1614	rlmF	23S rRNA (adenine(1618)-N(6))-methyltransferase RlmF	CDS	0.330214	0.00231145	0.0287533	25.1705	23.4859	22.6382	31.2831	27.7984	30.6388
VC_RS07825	VC1615		M48 family metallopeptidase	CDS	0.313981	0.0257145	0.129295	9.30381	10.3681	11.9097	12.5037	13.286	13.3656
VC_RS07830	VC1616		glutaredoxin family protein	CDS	0.182382	0.1468	0.36395	8.91776	11.9909	10.1872	11.6893	12.4275	11.101
VC_RS07835	VC1617		LysR family transcriptional regulator	CDS	-0.262816	0.0661777	0.224871	32.2352	34.1695	33.662	30.8041	26.8173	25.7988
VC_RS07840	VC1618		MFS transporter	CDS	-0.233646	0.0920343	0.277576	12.0834	12.3515	14.6164	11.306	11.937	9.90212
VC_RS07845	VC1619		DUF1415 domain-containing protein	CDS	0.088963	0.446261	0.678104	25.1319	20.5558	23.278	23.8097	23.8331	25.7544
VC_RS07850	VC1620		cadherin domain-containing protein	CDS	0.185871	0.0652216	0.224258	2054.02	2277.46	2137.19	2511.13	2428.03	2418.96
VC_RS07855	VC1621		TolC family outer membrane protein	CDS	-0.206334	0.449663	0.679812	891.93	865.327	899.425	766.844	728.278	807.533
VC_RS07860	VC1622		OmpA family protein	CDS	-0.103391	0.664039	0.824519	316.87	325.557	333.716	305.502	293.805	309.319
VC_RS07865	VC1623	nspC	carboxynorspermidine decarboxylase	CDS	0.488116	0.00610785	0.0521864	174.688	176.302	177.808	240.588	230.564	270.554
VC_RS07870	VC1624		saccharopine dehydrogenase family protein	CDS	0.256546	0.0693743	0.231895	643.7	590.303	655.326	762.101	738.417	756.513
VC_RS07875	VC1625		pyridoxal phosphate-dependent class III aminotransferase	CDS	0.305174	0.0416581	0.172811	1512.16	1375.3	1545.89	1829.27	1753.63	1894.81
VC_RS07880	VC1627	nhaA	Na+/H+ antiporter NhaA	CDS	0.00576125	0.937415	0.975849	56.0545	50.1724	56.5955	50.8291	57.0686	55.5495
VC_RS07885	VC1628		hydroxyneurosporene synthase	CDS	0.0390178	0.719086	0.856112	107.322	107.557	96.7537	108.317	103.917	107.991
VC_RS07890	VC1629		ABC transporter permease	CDS	-0.0282917	0.718487	0.856112	171.406	154.664	170.426	159.817	160.086	166.959
VC_RS07895	VC1630		ABC transporter ATP-binding protein	CDS	0.181676	0.0705432	0.233405	129.945	112.967	107.482	128.869	137.234	131.392
VC_RS07900	VC1631		MATE family efflux transporter	CDS	0.06826	0.344615	0.59285	49.9935	53.9139	56.0541	55.9551	56.8233	54.8835
VC_RS07905	VC1632		DUF2867 domain-containing protein	CDS	-0.180743	0.0315652	0.146378	34.0882	35.612	32.038	28.4087	28.3299	33.0367
VC_RS07910	VC1633		DUF2913 family protein	CDS	0.159423	0.0557677	0.205729	57.5215	52.3812	54.7254	60.4105	55.4743	68.0271
VC_RS07915	VC1634		Bcr/CflA family multidrug efflux MFS transporter	CDS	-0.00932564	0.895069	0.95303	73.504	65.5441	73.4265	69.7523	67.6565	73.7108
VC_RS07920	VC1635	rsuA	16S rRNA pseudouridine(516) synthase RsuA	CDS	0.140112	0.0650934	0.224258	49.6075	46.3407	46.1622	53.0807	48.0341	55.5495
VC_RS07925	VC1636		DEAD/DEAH box helicase	CDS	0.105872	0.189142	0.419324	35.0148	30.9239	28.3962	33.2473	33.7261	34.6352
VC_RS07930	VC1637		PepSY domain-containing protein	CDS	-0.01937	0.852856	0.933177	15.5192	14.335	13.8782	14.7553	14.1445	14.2981
VC_RS07935	VC1638		response regulator transcription factor	CDS	0.235391	0.0628774	0.220726	14.3997	11.9909	12.4018	15.1865	14.2263	16.3407
VC_RS07940	VC1639		sensor histidine kinase	CDS	-0.0549334	0.495017	0.717587	31.1543	32.7721	29.6265	33.4389	26.94	29.7508
VC_RS07945	VC1640	rplY	50S ribosomal protein L25	CDS	0.352141	0.00455016	0.0430941	1279.49	1189.22	1120.98	1566.7	1362.94	1652.54
VC_RS07950	VC1641		EAL domain-containing protein	CDS	-0.0309449	0.807568	0.905792	23.0858	21.1418	21.9492	17.9171	24.7733	22.0244
VC_RS07955	VC1642		ribosome recycling factor family protein	CDS	0.120104	0.438815	0.673364	6.60146	6.26591	5.16741	6.27579	7.27665	6.08336
VC_RS07960	VC1643		methyl-accepting chemotaxis protein	CDS	-0.0464035	0.77037	0.885041	15.6736	16.1381	14.7148	17.486	14.8803	12.744
VC_RS07965	VC1644		DUF3103 domain-containing protein	CDS	-0.0329199	0.836782	0.920864	6.98751	7.39287	7.48045	7.90462	7.11313	6.34979
VC_RS07970	VC1645		HAD family phosphatase	CDS	-0.222657	0.300452	0.550698	12.3536	11.3147	10.7285	10.0125	10.2609	9.23606
VC_RS07975	VC1647		SgrR family transcriptional regulator	CDS	0.132366	0.241858	0.485344	11.041	11.7204	10.9746	12.312	12.7137	11.9447
VC_RS07980	VC1649	vesC	GlyGly-anchored extracellular serine protease VesC	CDS	0.0915391	0.147456	0.364478	68.0221	71.81	65.8476	73.01	77.7539	68.3823
VC_RS07985	VC1650		collagenase	CDS	-0.0569258	0.710635	0.85143	10.9252	12.3515	9.30134	8.14416	13.8583	9.23606
VC_RS07990	VC1651		response regulator	CDS	-0.0689475	0.556061	0.758072	37.9101	41.2017	37.4514	38.6129	35.8518	36.6778
VC_RS07995	VC1652	vieA	two-component system response regulator VieA	CDS	0.0618332	0.520726	0.734036	52.387	62.7943	62.1074	67.7402	59.7258	57.5477
VC_RS08000	VC1653		transporter substrate-binding domain-containing protein	CDS	0.138426	0.0931582	0.279553	55.1666	53.959	53.8395	60.4584	63.8547	55.0611
VC_RS08005	VC1655	mgtE	magnesium transporter	CDS	0.0346088	0.805978	0.905792	57.8303	59.5487	64.6173	60.0272	61.688	64.6524
VC_RS08010	VC1656		DMT family transporter	CDS	-0.109749	0.23157	0.472916	25.3249	25.4243	26.8705	23.4743	24.4054	24.0226
VC_RS08015	VC1658		serine transporter	CDS	0.499661	0.00379878	0.0396491	71.6509	63.4705	69.4894	89.442	94.6782	105.193
VC_RS08020	VC1659		HlyD family efflux transporter periplasmic adaptor subunit	CDS	0.0923631	0.396415	0.638114	17.5653	20.0599	15.6991	18.9711	18.0281	19.893
VC_RS08025	VC1660a		ABC transporter ATP-binding protein	CDS	0.0462835	0.74502	0.870872	12.1606	11.2245	11.4175	12.7911	10.4244	12.7884
VC_RS08030	VC1660		ABC transporter permease	CDS	-0.0816275	0.464529	0.692784	13.4345	13.5686	11.762	12.6474	12.959	11.0566
VC_RS08035	VC1661		hypothetical protein	CDS	0.225427	0.286381	0.537622	7.87543	6.26591	4.77371	7.95253	6.09113	8.25917
VC_RS08040	VC1662		DUF1289 domain-containing protein	CDS	-0.0465275	0.808888	0.905792	9.9987	8.97062	7.33281	9.05439	7.64457	8.88082
VC_RS08045	VC1663		META domain-containing protein	CDS	0.205711	0.0924027	0.278453	158.898	170.081	133.122	181.088	148.231	203.726
VC_RS08050	VC1664		ABC transporter substrate-binding protein	CDS	-0.02741	0.654279	0.820427	73.0021	77.535	78.5447	77.082	70.1093	77.574
VC_RS08055	VC1665		ABC transporter permease	CDS	-0.290794	0.00290264	0.0332308	38.605	35.7472	43.0126	28.6962	33.072	34.1024
VC_RS08060	VC1666		ATP-binding cassette domain-containing protein	CDS	-0.259264	0.0312315	0.145584	11.9676	16.1832	13.0908	12.0725	11.6099	10.7458
VC_RS08065	VC1667		CDP-alcohol phosphatidyltransferase family protein	CDS	0.0149711	0.881293	0.94652	18.8779	19.7444	19.0456	20.025	18.1916	20.0707
VC_RS08070	VC1668		TIGR01621 family pseudouridine synthase	CDS	0.053894	0.646273	0.817612	18.2602	14.5604	16.4865	18.013	14.8395	18.4277
VC_RS08075	VC1669		sodium-dependent transporter	CDS	0.085726	0.477221	0.700552	44.0483	33.7187	46.113	41.3436	42.0247	48.0897
VC_RS08080	VC1670	cls	cardiolipin synthase	CDS	-0.246597	7.38e-05	0.00388696	155.269	154.935	151.774	128.438	128.813	132.147
VC_RS08085	VC1671		cystathionine beta-lyase	CDS	-0.181617	0.0271536	0.133164	340.689	359.501	335.488	298.986	290.044	324.15
VC_RS08090	VC1672		DNA-3-methyladenine glycosylase I	CDS	-0.146404	0.233378	0.474402	13.975	16.2283	15.5515	13.7972	11.7735	15.7635
VC_RS08095	VC1673	vexK	efflux RND transporter permease subunit VexK	CDS	-0.0358253	0.689882	0.838594	54.8577	54.4548	55.3651	55.4282	51.1001	54.1286
VC_RS08100	VC1674		efflux RND transporter periplasmic adaptor subunit	CDS	0.0730366	0.664017	0.824519	10.8866	12.8474	12.7955	13.5097	12.1823	12.6996
VC_RS08105	VC1675		efflux RND transporter periplasmic adaptor subunit	CDS	-0.100391	0.465222	0.692784	19.1095	18.7977	18.6027	17.8213	16.2703	18.6497
VC_RS08110	VC1676	pspC	envelope stress response membrane protein PspC	CDS	0.18625	0.158707	0.379464	8.33869	9.10586	8.61236	9.58136	10.0974	9.94652
VC_RS08115	VC1677	pspB	envelope stress response membrane protein PspB	CDS	0.101213	0.528442	0.739282	7.02611	9.96235	7.52966	9.34183	9.15714	7.77072
VC_RS08120	VC1678	pspA	phage shock protein PspA	CDS	0.0929524	0.330609	0.580641	27.757	29.6166	31.9887	31.5706	33.072	30.5944
VC_RS08125	VC1679	pspF	phage shock protein operon transcriptional activator	CDS	-0.0980175	0.254227	0.501661	32.1966	28.8052	28.8883	29.0794	29.1066	25.8432
VC_RS08130	VC1680		ABC transporter substrate-binding protein	CDS	0.0749699	0.345389	0.593431	82.3445	68.339	75.3458	72.7704	83.3136	82.0144
VC_RS08135	VC1681		ABC transporter permease subunit	CDS	0.0760454	0.348057	0.595624	36.5204	35.2063	38.2389	38.2775	36.3424	41.2958
VC_RS08140	VC1682	sapC	peptide ABC transporter permease SapC	CDS	-0.0431882	0.594142	0.782466	41.539	45.935	42.0775	44.2659	40.7574	40.7186
VC_RS08145	VC1683		ATP-binding cassette domain-containing protein	CDS	0.115698	0.168815	0.392187	87.9809	98.8121	101.035	105.299	101.056	105.46
VC_RS08150	VC1684		ATP-binding cassette domain-containing protein	CDS	0.095304	0.300839	0.550897	52.8889	50.2625	52.1663	57.0091	53.3485	55.5939
VC_RS08155	VC1685		DUF2927 domain-containing protein	CDS	-0.0889961	0.127066	0.334185	41.3846	40.5706	43.6523	40.2896	38.6317	39.1644
VC_RS08160	VC1686		DUF2750 domain-containing protein	CDS	-0.124958	0.174513	0.400311	43.0832	42.8697	41.5362	38.8524	36.8329	41.2514
VC_RS08165	VC1687		manganese-dependent inorganic pyrophosphatase	CDS	-1.35893	0.00186946	0.0250997	41.5776	55.8973	43.8	19.6897	18.6822	16.6959
VC_RS08170	VC1688		arsenic efflux protein	CDS	-0.390192	0.0820609	0.258835	266.22	270.201	282.83	223.342	218.054	183.7
VC_RS08175	VC_1689		hypothetical protein	CDS	-0.360338	0.0283352	0.136896	14.0136	14.0645	14.2719	9.96461	11.4873	11.5007
VC_RS08180	VC_1690		alpha-galactosidase	CDS	0.180695	0.41578	0.654283	15.5192	22.6745	14.3703	20.025	19.0501	20.5147
VC_RS08185	VC1692	torA	trimethylamine-N-oxide reductase TorA	CDS	-0.179144	0.214781	0.451813	14.0908	18.7527	14.075	14.899	14.1036	12.4332
VC_RS08190	VC1693	torC	pentaheme c-type cytochrome TorC	CDS	-0.204765	0.340233	0.589305	5.59773	4.91356	3.98629	3.83254	4.00625	4.79564
VC_RS08195	VC1694	torE	trimethylamine N-oxide reductase system protein TorE	CDS	-0.268338	0.540988	0.746046	0.733495	0.360628	0.590562	0.479068	0.613201	0.310829
VC_RS08200	CDS		hypothetical protein	CDS	-0.00328152	0.994511	0.997577	0.38605	0.315549	0.935056	0.335348	0.694961	0.532849
VC_RS08205	VC1695	focA	formate transporter FocA	CDS	0.218786	0.0474729	0.186915	24.5142	22.945	23.4256	26.6362	28.2481	27.6194
VC_RS08210	VC1696		TIGR02647 family protein	CDS	-0.138715	0.340414	0.589305	31.0384	35.1162	30.1679	33.5348	24.1601	29.884
VC_RS08215	VC1697		NAD(P)H-binding protein	CDS	-0.244887	0.00337167	0.0369131	135.735	134.92	130.563	108.701	115.977	113.897
VC_RS08220	VC1698		YdcF family protein	CDS	-0.250776	0.00129272	0.0206604	69.5277	73.2976	76.8714	60.9375	65.5716	58.0806
VC_RS08225	VC1699		hypothetical protein	CDS	0.0319754	0.770805	0.885041	17.7969	22.4942	16.6341	19.5939	18.6004	20.0263
VC_RS08230	VC1700		septation protein A	CDS	0.0588775	0.45488	0.685096	50.0321	45.2588	46.1622	49.1045	48.7699	49.5106
VC_RS08235	VC1701	yciA	acyl-CoA thioester hydrolase YciA	CDS	0.184344	0.146128	0.362786	27.2165	28.129	29.3804	32.385	29.5563	34.3244
VC_RS08240	VC1702		YciI family protein	CDS	-0.0867464	0.400125	0.642065	43.3534	42.2386	39.1247	39.8106	38.509	39.1644
VC_RS08245	VC1703		GspS/AspS pilotin family protein	CDS	0.0851987	0.499695	0.7225	58.0234	59.9093	57.8258	60.7458	61.361	64.3416
VC_RS08250	VC1704	metE	5-methyltetrahydropteroyltriglutamate--homocysteine S-methyltransferase	CDS	0.165907	0.0549707	0.204392	108.248	125.679	120.819	134.858	131.021	132.058
VC_RS08255	VC1706	metR	HTH-type transcriptional regulator MetR	CDS	-0.0100299	0.941441	0.977592	17.2564	13.4334	17.3231	16.3841	15.2074	16.1187
VC_RS08260	VC1707		DUF4250 domain-containing protein	CDS	0.178947	0.196745	0.429899	9.188	9.55664	9.44898	12.4079	9.60682	9.94652
VC_RS08265	VC1708		hypothetical protein	CDS	0.227045	0.0605841	0.215436	19.9202	17.4003	21.7523	25.726	21.5438	21.8912
VC_RS08270	VC1709		insulinase family protein	CDS	-0.15225	0.104882	0.297919	416.818	385.196	400.991	367.158	352.918	362.471
VC_RS08275	VC1710		EAL domain-containing protein	CDS	0.0200573	0.891654	0.95194	74.4691	94.3493	83.3184	85.5615	90.4676	79.5722
VC_RS08280	VC1711		YgiQ family radical SAM protein	CDS	0.476985	0.00179517	0.0249097	218.582	187.932	210.338	278.961	282.522	297.108
VC_RS08285	VC1712		LysE family translocator	CDS	0.125674	0.471815	0.696633	11.4271	7.39287	7.92337	9.72508	8.95273	10.657
VC_RS08290	VC1713		Lrp/AsnC family transcriptional regulator	CDS	-0.215735	0.122891	0.328321	16.0597	12.9375	15.8467	12.6474	13.5313	12.4332
VC_RS08295	VC1714	mukB	chromosome partition protein MukB	CDS	0.106627	0.196817	0.429899	565.409	543.016	554.193	604.871	577.104	608.203
VC_RS08300	VC1715	mukE	chromosome partition protein MukE	CDS	0.0788189	0.380533	0.624309	95.0456	86.9113	96.9997	91.5499	99.543	103.506
VC_RS08305	VC1716	mukF	chromosome partition protein MukF	CDS	0.117541	0.136244	0.348421	116.163	118.602	130.563	129.78	133.024	133.479
VC_RS08310	VC1717	cmoM	tRNA uridine 5-oxyacetic acid(34) methyltransferase CmoM	CDS	0.100686	0.145253	0.361367	83.3096	71.9904	78.2002	81.1062	82.5369	86.7656
VC_RS08315	VC1718	elyC	envelope biogenesis factor ElyC	CDS	-0.110771	0.216929	0.454232	76.9398	70.638	83.2692	73.2495	77.7539	62.743
VC_RS08320	VC1719	torR	two-component system response regulator TorR	CDS	-0.168197	0.339925	0.589305	75.164	88.8046	74.2631	65.8239	80.9017	65.2296
VC_RS08325	VC1720	torD	molecular chaperone TorD	CDS	-0.0495719	0.687671	0.838392	9.34242	9.82711	10.0888	8.09625	9.77034	10.3462
VC_RS08330	VC1721	purR	HTH-type transcriptional repressor PurR	CDS	-0.0608626	0.482136	0.70566	342.195	307.12	341.492	319.922	320.909	309.053
VC_RS08335	VC1722		TfoX/Sxy family DNA transformation protein	CDS	-0.36512	0.000131641	0.00506746	380.8	353.686	391.788	273.452	289.962	311.006
VC_RS08340	VC1723		TVP38/TMEM64 family protein	CDS	-0.099806	0.382225	0.625967	14.3997	13.6137	16.7818	13.3181	14.4307	13.9873
VC_RS08345	VC1724		DUF2007 domain-containing protein	CDS	-0.079259	0.466897	0.693488	9.2266	11.1344	11.4175	11.0665	9.60682	9.36927
VC_RS08350	VC1725		alpha/beta hydrolase	CDS	-0.0784285	0.265181	0.512883	45.4767	45.349	51.2312	41.9185	47.2574	45.2922
VC_RS08355	VC1726	glgA	glycogen synthase GlgA	CDS	-0.121636	0.0774797	0.25034	312.662	354.633	353.796	307.753	325.078	305.634
VC_RS08360	VC1727	glgC	glucose-1-phosphate adenylyltransferase	CDS	-0.0518831	0.581094	0.774066	349.8	408.592	380.961	377.17	376.301	345.597
VC_RS08365	VC1730	topA	type I DNA topoisomerase	CDS	-0.106678	0.152517	0.371693	984.583	1057	1063.85	995.312	943.308	945.452
VC_RS08370	VC1731		YciN family protein	CDS	-0.622395	0.00771004	0.0610662	28.7993	32.5016	26.3292	20.1688	18.8866	17.8949
VC_RS08375	VC1732	aroA	3-phosphoshikimate 1-carboxyvinyltransferase	CDS	0.0251151	0.709202	0.850961	267.224	258.165	272.347	269.093	260.202	282.455
VC_RS08380	VC1735	aat	leucyl/phenylalanyl-tRNA--protein transferase	CDS	0.236716	0.0555205	0.205122	11.6201	10.7738	9.99033	12.1683	11.9779	14.0761
VC_RS08385	VC1736		arginyltransferase	CDS	0.183921	0.104338	0.297398	11.9676	10.5484	12.0081	13.2702	12.4275	13.5433
VC_RS08390	VC1737	infA	translation initiation factor IF-1	CDS	0.469271	0.00877843	0.0667235	95.3158	61.2617	69.9323	107.215	85.889	120.735
VC_RS08395	VC1738		trans-2-enoyl-CoA reductase family protein	CDS	0.331197	4.86e-05	0.00311111	828.116	761.556	755.427	1001.68	917.022	1031.64
VC_RS08400	VC1740		acyl-CoA dehydrogenase	CDS	0.271129	0.00682568	0.056434	19.4183	21.3221	18.209	24.1929	24.9777	21.98
VC_RS08405	VC1741		TetR family transcriptional regulator	CDS	0.186316	0.300577	0.550698	4.36237	5.63481	5.46269	5.653	5.27353	6.61621
VC_RS08410	CDS		hypothetical protein	CDS	-0.138063	0.392303	0.634633	19.9588	18.7527	18.1106	17.2464	14.9621	19.4934
VC_RS08415	VC1743		1-aminocyclopropane-1-carboxylate deaminase/D-cysteine desulfhydrase	CDS	-0.427807	0.00039458	0.01009	59.722	54.8605	59.253	45.9426	46.031	37.2551
VC_RS08420	VC1744		YnjH family protein	CDS	-0.0552735	0.654046	0.820427	18.376	16.3635	14.1243	15.3781	17.4967	14.2093
VC_RS08425	VC1745		NAD-dependent succinate-semialdehyde dehydrogenase	CDS	-0.126482	0.0485846	0.189469	67.0569	69.6463	75.0013	65.0095	67.2886	61.5885
VC_RS08430	VC1746	breR	bile response transcriptional repressor BreR	CDS	0.174552	0.1102	0.307631	15.1332	15.6422	14.764	15.9051	19.3772	16.0743
VC_RS08435	VC1748		hypothetical protein	CDS	0.075221	0.668147	0.826811	6.33122	6.17575	4.57685	5.74882	6.74521	5.55051
VC_RS08440	VC1749		BamA/TamA family outer membrane protein	CDS	0.0708774	0.615392	0.793911	9.26521	6.98717	6.64382	7.47346	8.74833	7.90393
VC_RS08445	VC1750		DUF4056 domain-containing protein	CDS	-0.0588493	0.456111	0.686084	29.6101	29.887	30.2663	29.319	28.6569	28.1966
VC_RS08450	VC1751		mechanosensitive ion channel	CDS	0.00180934	0.975291	0.989966	145.193	157.459	145.573	148.846	151.134	148.798
VC_RS08455	VC1753		paraquat-inducible protein A	CDS	-0.168064	0.0587733	0.212964	74.8937	70.4577	65.011	58.4463	61.2792	67.5387
VC_RS08460	VC1754	pqiB	intermembrane transport protein PqiB	CDS	0.0923031	0.260543	0.509141	164.843	182.027	173.625	186.262	180.199	188.407
VC_RS08465	VC1755		membrane integrity-associated transporter subunit PqiC	CDS	0.298544	0.032743	0.148192	43.6623	47.3775	38.9771	57.7756	44.4775	57.7698
VC_RS08470	VC1756	vexC	multidrug efflux RND transporter periplasmic adaptor subunit VexC	CDS	0.256225	0.00176119	0.0246468	99.6782	101.291	99.608	122.354	116.631	120.024
VC_RS08475	VC1757	vexD	efflux RND transporter permease subunit VexD	CDS	0.235157	0.000693316	0.0137774	190.825	189.961	190.702	234.552	216.869	221.266
VC_RS08485	VC1758		tyrosine-type recombinase/integrase	CDS	0.0910457	0.262879	0.51108	54.4717	59.9093	53.938	63.4765	53.5938	62.2546
VC_RS08490	VC1759		tyrosine-type recombinase/integrase	CDS	-0.0723272	0.429821	0.664978	25.2477	24.8383	21.5063	21.5581	22.7293	23.845
VC_RS08495	VC1760		restriction endonuclease	CDS	-0.130836	0.0759478	0.247343	326.792	353.19	344.937	321.742	302.594	311.717
VC_RS08500	VC_1761		hypothetical protein	CDS	-0.206199	0.0263996	0.131359	65.5899	67.3022	67.9638	56.7696	56.578	60.7448
VC_RS08505	VC1762		transcriptional regulator	CDS	-0.326592	0.000269564	0.00772031	123.536	136.858	136.912	104.964	106.574	105.238
VC_RS08510	VC1763		flagellar motor protein MotB	CDS	-0.411284	0.00119833	0.0197697	48.8354	56.9792	46.8512	38.1817	38.9996	37.6103
VC_RS08515	VC1764	zorA	anti-phage defense ZorAB system ZorA	CDS	-0.373637	0.0142867	0.089888	94.7753	118.151	111.075	80.8667	80.6564	88.4974
VC_RS08520	VC1765		type I restriction endonuclease subunit R	CDS	-0.126931	0.316092	0.566655	416.896	496.404	428.009	402.273	416.323	409.717
VC_RS08525	VC1766		DUF262 domain-containing protein	CDS	0.183247	0.048381	0.189087	211.131	219.848	219.394	247.055	238.29	253.103
VC_RS08530	VC1767		DUF262 domain-containing protein	CDS	0.219465	0.00478637	0.044623	129.597	130.412	132.335	149.373	150.234	157.191
VC_RS08535	VC1768		restriction endonuclease subunit S	CDS	0.24861	0.0298909	0.141017	189.203	215.43	201.135	246.049	232.199	241.425
VC_RS08540	VC1769		SAM-dependent DNA methyltransferase	CDS	0.191115	0.0323969	0.147785	231.669	241.531	221.411	254.193	255.214	283.609
VC_RS08545	VC1770		hypothetical protein	CDS	-0.234778	0.0513062	0.1954	92.5362	114.544	97.3934	85.6574	87.933	85.1227
VC_RS08550	VC1771		hypothetical protein	CDS	-0.0925358	0.340394	0.589305	120.37	137.399	118.9	117.324	125.665	110.255
VC_RS08555	VC1772		YafY family transcriptional regulator	CDS	-0.267733	0.0244458	0.125741	16.4457	19.5641	18.3566	15.4739	15.0847	14.5645
VC_RS08560	VC1773		YjhT family mutarotase	CDS	-0.329114	0.00135348	0.0211306	29.7645	33.1327	33.0714	26.0134	26.4903	23.845
VC_RS08565	VC1774		N-acetylneuraminate epimerase	CDS	-0.156374	0.065442	0.224258	23.9351	26.7766	24.0654	21.5581	22.6476	22.8681
VC_RS08570	VC1775		MurR/RpiR family transcriptional regulator	CDS	0.0130668	0.876449	0.944543	82.4989	82.133	84.4011	80.723	91.9393	78.5953
VC_RS08575	VC1776		dihydrodipicolinate synthase family protein	CDS	-0.0387471	0.764928	0.882807	18.6462	17.7609	17.9137	16.6716	17.1696	19.0494
VC_RS08580	VC1777	siaM	sialic acid TRAP transporter large permease SiaM	CDS	-0.186285	0.139984	0.353811	17.1792	16.9946	15.5515	14.3241	13.0407	16.3851
VC_RS08585	VC1778	siaQ	sialic acid TRAP transporter small permease SiaQ	CDS	0.187943	0.189608	0.419324	9.80568	10.1427	8.61236	9.34183	10.4244	12.7884
VC_RS08590	VC1779	siaP	sialic acid TRAP transporter solute-binding subunit SiaP	CDS	0.0101083	0.92177	0.967724	16.6388	19.7444	15.3546	15.3781	18.9275	17.7616
VC_RS08595	VC1781		N-acetylmannosamine-6-phosphate 2-epimerase	CDS	0.259283	0.185558	0.416227	3.43585	4.37261	2.95281	5.22184	3.55657	4.17399
VC_RS08600	VC1782		N-acetylmannosamine kinase	CDS	0.110348	0.320606	0.57193	9.03358	11.3147	9.20292	10.7311	9.93386	11.2342
VC_RS08605	VC1783	nagA	N-acetylglucosamine-6-phosphate deacetylase	CDS	0.056744	0.596739	0.784169	18.9551	19.2485	20.9649	21.606	20.113	19.8042
VC_RS08610	VC1784		sialidase	CDS	-0.0380074	0.762042	0.881317	21.9277	24.9284	19.5377	22.0371	26.5312	16.0743
VC_RS08615	VC1785		AlpA family transcriptional regulator	CDS	0.147998	0.698457	0.843627	0.54047	0.676177	1.18112	0.479068	0.981122	1.1101
VC_RS08620	VC1786	radC	DNA repair protein RadC	CDS	-0.101126	0.606295	0.788216	2.2777	2.16377	2.75595	1.96418	2.8616	1.82057
VC_RS08630	VC1788		hypothetical protein	CDS	-0.45022	0.0755853	0.246444	1.31257	1.39743	1.27955	0.862322	0.940242	1.1101
VC_RS08635	VC1789		IS3-like element ISVch4 family transposase	CDS	-0.303478	0.212989	0.450892	3.24282	3.96691	3.05123	2.8265	2.77984	2.70865
VC_RS08640	VC1791		tape measure protein	CDS	0.0313024	0.784164	0.894901	12.3922	15.6422	16.7326	15.3781	14.5124	15.7635
VC_RS08645	VC1792		phage tail assembly protein	CDS	-0.282002	0.0236823	0.122518	7.41216	7.48303	8.46471	6.51532	5.84585	6.83823
VC_RS08650	VC1793		hypothetical protein	CDS	0.0707668	0.594019	0.782466	5.90657	5.18403	6.69303	6.22788	6.29553	6.12777
VC_RS08655	VC1794		hypothetical protein	CDS	0.00698457	0.964798	0.986885	7.29635	7.1224	10.384	7.47346	8.62569	8.70321
VC_RS08660	VC1795		transcriptional regulator	CDS	-0.0841647	0.707036	0.850534	3.12701	4.28246	3.10045	3.5451	3.47481	2.88627
VC_RS08665	VC1796		middle operon regulator	CDS	-0.49507	0.0427826	0.176417	4.28516	3.42597	3.69101	1.82046	3.55657	2.66425
VC_RS08670	CDS		hypothetical protein	CDS	0.084447	0.501864	0.723897	22.8156	21.9983	17.1263	22.8036	22.157	20.8255
VC_RS08675	VC1797		hypothetical protein	CDS	-0.143816	0.35757	0.604374	6.9103	7.30272	5.16741	5.70091	6.54081	5.32849
VC_RS08680	VC1798		AAA family ATPase	CDS	-0.194019	0.15158	0.371174	12.1606	15.0111	15.0593	12.8869	11.1603	12.8328
VC_RS08685	VC1799		DDE-type integrase/transposase/recombinase	CDS	-0.0188668	0.825109	0.913924	14.168	17.3552	14.8133	15.0906	15.8206	14.7866
VC_RS08690	VC1800		hypothetical protein	CDS	-0.00253369	0.983447	0.991809	8.60892	8.97062	8.31707	7.66509	9.32066	8.83642
VC_RS08695	CDS		helix-turn-helix domain-containing protein	CDS	-0.0458299	0.885105	0.947854	2.47072	0.811413	1.91932	1.62883	1.38992	2.08699
VC_RS08700	VC1801		hypothetical protein	CDS	0.522324	0.0869809	0.268192	1.15815	0.631099	0.738202	0.814416	1.38992	1.46534
VC_RS08705	VC1802		hypothetical protein	CDS	0.200097	0.518435	0.733116	1.08094	1.75806	1.4764	1.10186	2.16664	1.59855
VC_RS08710	CDS		hypothetical protein	CDS	0.000323784	0.998164	0.999002	34.0882	33.5384	33.4159	32.7683	33.399	34.9016
VC_RS08715	VC1804		DUF2787 family protein	CDS	-0.244161	0.115262	0.315955	5.94517	4.86848	6.15168	4.40743	4.53769	5.3729
VC_RS08720	VC1805		DUF2787 domain-containing protein	CDS	-0.0240562	0.858553	0.935717	13.4732	9.96235	12.5002	11.6414	10.8332	12.9216
VC_RS08725	VC1806		GTPase family protein	CDS	0.392101	0.000484879	0.0114703	52.1554	54.545	55.6112	69.8002	76.8545	66.2953
VC_RS08730	VC1807		inovirus Gp2 family protein	CDS	0.614201	0.00184944	0.0250997	3.35864	3.02026	2.65753	4.55115	4.94649	4.39601
VC_RS08735	VC1808		hypothetical protein	CDS	0.0991062	0.726333	0.860576	19.6114	23.3957	19.4393	21.9892	25.1821	19.671
VC_RS08740	VC1809		AlpA family transcriptional regulator	CDS	-0.131819	0.574715	0.770563	5.32749	4.64309	4.23236	4.55115	4.29241	4.17399
VC_RS08745	VC1810		DUF2986 domain-containing protein	CDS	-0.105699	0.301896	0.551295	18.0285	16.093	14.8625	14.5158	15.1665	15.8967
VC_RS08750	VC1811		NYN domain-containing protein	CDS	-0.109213	0.284613	0.534738	16.0983	16.7241	14.518	14.4679	13.6539	15.8079
VC_RS08755	VC1812		thiol-disulfide oxidoreductase DCC family protein	CDS	0.0975338	0.696582	0.842866	2.70235	3.06534	2.01775	2.73069	2.49368	3.15269
VC_RS08760	VC1814		DASH family cryptochrome	CDS	0.172735	0.358323	0.604808	4.78702	6.17575	4.87213	5.46138	6.78609	5.55051
VC_RS08765	VC1815		SDR family oxidoreductase	CDS	-0.182716	0.309681	0.5615	9.45823	8.83539	8.80921	9.19811	7.15401	7.5931
VC_RS08770	VC1816		VF530 family DNA-binding protein	CDS	0.414941	0.00742251	0.0595798	7.79822	6.22083	7.03752	10.1562	8.50305	9.50248
VC_RS08775	VC1817		sigma-54-dependent Fis family transcriptional regulator	CDS	-0.22267	0.156019	0.376655	9.9987	8.3846	10.827	7.28183	8.99361	8.70321
VC_RS08780	VC1819		aldehyde dehydrogenase	CDS	-0.105916	0.558667	0.760178	6.44704	6.53638	5.1182	6.94649	4.82385	5.15088
VC_RS08785	VC1820		PTS sugar transporter subunit IIA	CDS	1.43201	0.00948497	0.0700128	0.30884	0.225392	0.541348	0.958136	0.899361	1.02129
VC_RS08790	VC1821		PTS fructose transporter subunit IIC	CDS	-0.249569	0.0468895	0.185896	10.3075	11.2245	10.0888	9.82089	8.54393	8.25917
VC_RS08795	VC1822		PTS sugar transporter subunit IIA	CDS	-0.150572	0.37796	0.622113	24.244	29.5264	24.5083	24.0971	25.3456	21.0475
VC_RS08800	VC1823		PTS fructose transporter subunit IIB	CDS	0.273446	0.0842215	0.26334	6.83309	10.2779	6.10247	8.95857	9.8521	9.23606
VC_RS08805	VC1824		PTS sugar transporter subunit IIA	CDS	0.0925658	0.58144	0.774066	12.5852	13.0728	9.89191	11.0186	15.2074	11.6783
VC_RS08810	VC1825		helix-turn-helix transcriptional regulator	CDS	0.0793166	0.587285	0.777545	19.843	22.3139	19.1932	23.666	23.7922	17.362
VC_RS08815	VC1826		PTS sugar transporter subunit IIA	CDS	-0.715922	2.88e-05	0.00232156	6.9103	7.1224	7.48045	4.45533	4.57857	4.04077
VC_RS08820	VC1827	manA	mannose-6-phosphate isomerase, class I	CDS	-0.37818	0.00034733	0.00921068	21.1942	24.0268	22.9827	16.6716	19.1319	16.6071
VC_RS08825	VC1828		L-alanine exporter AlaE	CDS	-0.331753	0.00138706	0.0211306	67.5202	71.8551	70.7197	57.4403	56.3736	53.1073
VC_RS08830	VC1831	cqsR	hybrid sensor histidine kinase/response regulator CqsR	CDS	-0.0185323	0.87909	0.945655	24.9002	28.5798	25.6402	24.2408	24.9368	28.9071
VC_RS08835	VC1832		YecA family protein	CDS	0.0989311	0.15169	0.371188	106.666	93.5379	91.4878	102.904	100.156	109.412
VC_RS08840	VC1833	nadA	quinolinate synthase NadA	CDS	0.179685	0.0309105	0.144709	90.7604	83.3051	73.1312	90.7355	91.1626	98.1775
VC_RS08845	VC1834	ybgF	tol-pal system protein YbgF	CDS	-0.0866556	0.360891	0.607372	572.049	514.481	578.553	511.261	546.444	510.292
VC_RS08850	VC1835	pal	peptidoglycan-associated lipoprotein Pal	CDS	0.00696828	0.905927	0.959557	1540.92	1453.42	1541.61	1537.62	1459.38	1560.94
VC_RS08855	VC1836	tolB	Tol-Pal system protein TolB	CDS	0.00402753	0.951579	0.980332	1072.52	1103.97	1076.45	1100.28	1062.68	1099.09
VC_RS08860	VC1837	tolA	cell envelope integrity protein TolA	CDS	0.0374014	0.637654	0.812095	133.959	116.348	118.506	125.995	119.942	132.635
VC_RS08865	VC1838		ExbD/TolR family protein	CDS	-0.00650672	0.925489	0.96939	66.4779	62.7493	65.257	65.5844	62.5056	65.5405
VC_RS08870	VC1839	tolQ	protein TolQ	CDS	-0.0300718	0.686462	0.837605	119.83	111.795	130.514	115.216	122.313	117.094
VC_RS08875	VC1840	ybgC	tol-pal system-associated acyl-CoA thioesterase	CDS	-0.106905	0.268205	0.516222	59.1815	55.8973	63.5838	55.0449	54.0026	56.8373
VC_RS08880	VC1841	ybgE	cyd operon protein YbgE	CDS	0.0528025	0.609046	0.789423	87.9422	95.4312	102.905	97.8736	99.5021	99.5096
VC_RS08885	VC1842	cydX	cytochrome bd-I oxidase subunit CydX	CDS	-0.0845823	0.429143	0.664557	17.6425	16.9044	19.7838	16.959	17.5375	16.6959
VC_RS08890	VC1843	cydB	cytochrome d ubiquinol oxidase subunit II	CDS	-0.093359	0.271599	0.520382	427.203	469.718	517.037	452.144	452.011	421.129
VC_RS08895	VC1844	cydA	cytochrome ubiquinol oxidase subunit I	CDS	-0.259798	0.00187033	0.0250997	684.351	693.623	716.696	586.092	593.66	569.705
VC_RS08900	VC1845	ruvB	Holliday junction branch migration DNA helicase RuvB	CDS	-0.148294	0.0259715	0.130039	144.383	129.015	147.936	125.468	126.197	128.506
VC_RS08905	VC1846	ruvA	Holliday junction branch migration protein RuvA	CDS	-0.0205131	0.765004	0.882807	109.754	111.75	120.376	110.281	109.068	117.671
VC_RS08910	VC1847	ruvC	crossover junction endodeoxyribonuclease RuvC	CDS	-0.0152996	0.875923	0.944543	29.9575	28.3544	33.4159	26.6362	33.5625	30.4612
VC_RS08915	VC1848	cysS	cysteine--tRNA ligase	CDS	0.131967	0.0296131	0.140603	353.082	339.937	352.024	373.098	382.842	389.202
VC_RS08920	VC1849		peptidylprolyl isomerase	CDS	0.194203	0.000487098	0.0114703	420.138	423.963	417.232	485.104	480.995	476.989
VC_RS08925	VC1850	lpxH	UDP-2,3-diacylglucosamine diphosphatase	CDS	-0.0491583	0.536762	0.744232	50.8814	48.5495	47.9339	44.8408	50.7322	46.8463
VC_RS08930	VC1851		EAL domain-containing protein	CDS	-0.0438779	0.599506	0.785878	47.0595	42.8246	43.0126	41.9664	43.3738	43.6048
VC_RS08935	VC1852		YchJ family protein	CDS	-0.0841854	0.198876	0.433286	64.9723	61.7575	60.7786	59.3086	59.0717	58.5246
VC_RS08940	VC1853		DUF2057 family protein	CDS	0.0794855	0.46302	0.692402	95.007	102.644	81.8912	104.389	88.0148	103.062
VC_RS08945	VC1854	ompT	porin OmpT	CDS	0.523199	0.0110664	0.077077	822.017	915.048	862.515	1205.38	1189.32	1341.23
VC_RS08950	VC1855	dinG	ATP-dependent DNA helicase DinG	CDS	-0.234307	0.00290538	0.0332308	232.209	215.25	233.764	188.465	184.696	205.946
VC_RS08955	VC1856		TSUP family transporter	CDS	-0.274926	0.00281339	0.0328077	77.7505	68.4742	77.2159	59.5002	66.2257	58.9243
VC_RS08960	VC1857		primosomal replication protein	CDS	-0.203412	0.0157141	0.0941547	49.7233	47.1521	48.869	44.8408	35.443	46.3579
VC_RS08965	VC1858	rsmS	pleiotropic regulatory protein RsmS	CDS	-0.038062	0.70321	0.847355	15.1332	12.4867	12.8447	14.372	12.3049	12.8328
VC_RS08970	VC1859		methyl-accepting chemotaxis protein	CDS	0.0559956	0.36267	0.60869	69.489	73.2526	71.4087	75.2616	74.974	72.3787
VC_RS08975	VC1860	xthA	exodeoxyribonuclease III	CDS	0.117823	0.0889606	0.272204	129.443	131.584	129.431	144.152	131.47	148.088
VC_RS08980	VC1861		ABC transporter permease	CDS	-0.313492	0.0503847	0.192967	10.3075	11.5852	12.9431	8.76694	9.11626	10.0797
VC_RS08985	VC1862		ABC transporter permease	CDS	-0.526689	1.69e-05	0.00198625	15.2876	15.0111	16.9786	11.1144	9.97474	11.7227
VC_RS08990	VC1863		ABC transporter substrate-binding protein	CDS	-0.249942	0.00716734	0.0580403	41.3074	37.325	43.3571	36.6966	32.8676	33.0367
VC_RS08995	VC1864		ABC transporter ATP-binding protein	CDS	-0.0282119	0.731704	0.865092	30.9612	30.3378	26.969	29.9418	25.1412	31.5713
VC_RS09000	VC1865		DUF3360 domain-containing protein	CDS	-0.857241	0.00211612	0.0268642	1318.05	1636.57	1605.54	839.519	928.1	749.541
VC_RS09005	VC1866	pflB	formate C-acetyltransferase	CDS	-0.879568	0.00157184	0.0232411	6418.93	8426.03	7993.99	4285.55	4484.54	3643.49
VC_RS09010	VC1867		lipid A deacylase LpxR family protein	CDS	-0.282584	0.000773017	0.0146924	146.159	144.657	156.499	127.624	118.184	121.934
VC_RS09015	VC1868		methyl-accepting chemotaxis protein	CDS	-0.18149	0.14763	0.364478	13.3573	14.1096	13.5829	11.8809	12.2231	12.0779
VC_RS09020	VC1869	pflA	pyruvate formate lyase 1-activating protein	CDS	-0.00358045	0.961578	0.985528	64.0843	66.5809	63.1409	61.177	66.6345	65.4961
VC_RS09025	VC1870		energy-coupling factor ABC transporter permease	CDS	-0.286203	0.121789	0.325862	5.82936	4.8234	4.62607	3.30557	4.86473	4.3516
VC_RS09030	VC1871		YfbU family protein	CDS	-0.301297	0.203072	0.438028	520.087	656.974	512.017	490.853	438.071	441.821
VC_RS09035	VC1872		PrkA family serine protein kinase	CDS	-0.494776	0.055134	0.204392	62.849	98.0908	76.4285	57.2965	63.7729	47.2904
VC_RS09040	VC1873		YeaH/YhbH family protein	CDS	-0.615768	0.0397372	0.167371	13.6276	16.7692	18.6519	10.1562	12.7955	8.92523
VC_RS09045	VC1874		SpoVR family protein	CDS	-0.499549	0.00621632	0.0527356	22.3523	26.9119	23.8193	17.7255	16.6382	17.3176
VC_RS09050	VC1875	kdsB	3-deoxy-manno-octulosonate cytidylyltransferase	CDS	-0.0732588	0.314794	0.566277	117.514	110.938	117.03	108.94	107.678	111.765
VC_RS09055	VC1876		Trm112 family protein	CDS	0.0918534	0.297606	0.548315	35.7869	32.8171	35.04	35.3073	36.2606	38.898
VC_RS09060	VC1877	lpxK	tetraacyldisaccharide 4'-kinase	CDS	-0.00212132	0.981125	0.99164	97.8637	83.3051	88.2889	86.9988	88.0148	94.0923
VC_RS09065	VC1878	msbA	lipid A ABC transporter ATP-binding protein/permease MsbA	CDS	0.255764	0.00315493	0.0352958	154.381	144.657	154.727	176.68	185.391	179.703
VC_RS09070	VC1879		DNA internalization-related competence protein ComEC/Rec2	CDS	0.0640483	0.508399	0.728027	17.2951	17.0848	14.3211	16.4799	17.1696	17.3176
VC_RS09075	VC1880		DUF2062 domain-containing protein	CDS	-0.165094	0.119029	0.320991	56.1703	50.2174	44.735	43.164	46.5624	45.1146
VC_RS09080	VC1882	lolE	lipoprotein-releasing ABC transporter permease subunit LolE	CDS	0.0237571	0.724089	0.859781	52.194	45.4391	50.6899	51.3082	48.9334	50.5763
VC_RS09085	VC1883	lolD	lipoprotein-releasing ABC transporter ATP-binding protein LolD	CDS	-0.0450804	0.545216	0.748607	35.4394	31.6451	35.4337	33.2473	32.2953	33.8359
VC_RS09090	VC1884	lolC	lipoprotein-releasing ABC transporter permease subunit LolC	CDS	0.0010388	0.988582	0.994415	48.0247	46.3858	49.7548	49.2003	50.1598	44.8926
VC_RS09095	VC1885		PilZ domain-containing protein	CDS	-0.0998522	0.162719	0.384337	45.1679	42.8246	42.9633	40.2896	41.248	40.6742
VC_RS09100	VC1886	mfd	transcription-repair coupling factor	CDS	-0.0525802	0.33325	0.582252	313.666	292.875	306.747	294.531	293.682	292.401
VC_RS09105	VC1887		peptidoglycan binding protein CsiV	CDS	0.0315969	0.563976	0.762734	171.599	177.79	175.348	179.986	184.819	171.533
VC_RS09110	VC1888		hemolysin	CDS	-1.01133	0.162313	0.384312	533.251	505.826	549.96	254.433	255.623	278.236
VC_RS09115	VC1889		GNAT family N-acetyltransferase	CDS	-0.0705614	0.580493	0.773703	16.4071	17.1298	15.2562	16.0488	13.8175	16.6515
VC_RS09120	VC1890		NAD(P)/FAD-dependent oxidoreductase	CDS	0.238778	0.017348	0.100033	179.012	152.996	173.674	199.819	197.451	199.463
VC_RS09125	VC1892		alpha/beta hydrolase	CDS	-0.329391	0.00267894	0.0319687	64.8564	63.3353	62.1566	48.6733	46.8894	55.9492
VC_RS09130	VC1893		phosphotransferase	CDS	-0.193164	0.00675712	0.0559965	105.932	113.508	120.327	97.2029	93.7789	106.17
VC_RS09135	VC1894	lpoB	penicillin-binding protein activator LpoB	CDS	0.0309627	0.575554	0.770563	227.461	237.924	225.545	246.097	233.998	225.839
VC_RS09140	VC1895		YcfL family protein	CDS	-0.0267386	0.709699	0.850961	65.0881	74.064	76.2809	76.9862	70.0684	64.386
VC_RS09145	VC1896		COG3014 family protein	CDS	-0.142802	0.0317623	0.147101	151.177	155.611	151.233	133.42	141.854	139.562
VC_RS09150	VC1897	hinT	purine nucleoside phosphoramidase	CDS	-0.0128908	0.854304	0.933722	85.0469	79.9693	82.5802	82.5913	83.1092	79.7054
VC_RS09155	VC1898		methyl-accepting chemotaxis protein	CDS	-0.123788	0.236526	0.478126	105.662	105.98	99.5588	96.2927	94.76	94.5808
VC_RS09160	VC1899		DUF1887 family protein	CDS	0.0397428	0.662816	0.824519	114.541	116.573	123.821	127.384	117.121	120.335
VC_RS09165	VC1900	fadR	fatty acid metabolism transcriptional regulator FadR	CDS	0.0320109	0.634423	0.810171	123.111	114.995	116.291	113.731	120.392	128.239
VC_RS09170	VC1901	nhaB	Na(+)/H(+) antiporter NhaB	CDS	0.124743	0.0869468	0.268192	569.27	548.966	616.103	596.679	660.99	633.247
VC_RS09175	VC1902	dsbB	disulfide bond formation protein DsbB	CDS	-0.0742253	0.289291	0.539441	60.3783	57.7456	64.0267	54.8054	59.0717	59.1019
VC_RS09180	VC1903	ftsK	DNA translocase FtsK	CDS	-0.194307	0.0116685	0.0800253	398.249	374.647	397.694	338.222	334.522	350.348
VC_RS09185	VC1904	lrp	leucine-responsive transcriptional regulator Lrp	CDS	-0.624332	1.77e-07	0.00012645	286.256	284.175	269.247	180.13	165.687	198.93
VC_RS09190	VC1905	ald	alanine dehydrogenase	CDS	-0.0344277	0.499297	0.722215	1042.72	1044.15	1021.23	1021.66	992.405	1020.76
VC_RS09195	VC1906		methyltransferase	CDS	-0.106185	0.111654	0.309969	64.7792	65.7245	64.8633	57.8235	64.0182	59.6347
VC_RS09200	VC1907	cysB	HTH-type transcriptional regulator CysB	CDS	-0.267672	0.00419432	0.0419096	258.731	259.562	271.757	212.85	224.023	219.356
VC_RS09205	VC1909		hypothetical protein	CDS	0.0659685	0.371703	0.61692	100.798	98.0908	93.5548	96.1969	107.269	102.662
VC_RS09210	VC1910		tRNA isopentenyl-2-thiomethyl-A-37 hydroxylase MiaE	CDS	0.0608428	0.367381	0.613755	76.4766	77.9407	77.8557	78.2797	77.1407	86.8544
VC_RS09215	VC1911	pyrF	orotidine-5'-phosphate decarboxylase	CDS	0.293565	0.00279353	0.0326825	104.427	108.279	105.514	130.69	129.59	129.749
VC_RS09220	VC1912	lapB	lipopolysaccharide assembly protein LapB	CDS	-0.149571	0.0375633	0.161437	143.495	149.435	138.733	126.761	129.712	132.679
VC_RS09225	VC1913		LapA family protein	CDS	-0.0623097	0.510373	0.729836	61.4978	68.4292	58.1703	60.65	60.0528	59.4571
VC_RS09230	VC1914	ihfB	integration host factor subunit beta	CDS	0.151642	0.171847	0.397168	60.4941	65.6794	53.6427	65.297	61.7698	72.7339
VC_RS09235	VC1915	rpsA	30S ribosomal protein S1	CDS	0.119083	0.166636	0.389398	13532.9	13616.5	14148.4	14778.4	14869.9	15202.9
VC_RS09240	VC1916	cmk	(d)CMP kinase	CDS	0.140717	0.278715	0.527656	893.668	866.048	876.393	1002.64	936.276	967.299
VC_RS09245	VC1917		ComEA family DNA-binding protein	CDS	-0.277782	0.291959	0.542969	3.74469	3.51612	4.47842	2.63487	3.35217	3.64114
VC_RS09250	VC1918	ppiD	peptidylprolyl isomerase	CDS	0.179312	0.0411328	0.17083	786.384	710.527	785.594	835.495	878.717	870.365
VC_RS09255	VC1919		HU family DNA-binding protein	CDS	0.242105	0.0462517	0.184184	418.826	475.353	368.609	531.909	469.426	492.264
VC_RS09260	VC1920	lon	endopeptidase La	CDS	0.369589	9.07e-05	0.00434089	544.871	541.348	547.254	708.158	690.342	711.931
VC_RS09265	VC1921	clpX	ATP-dependent protease ATP-binding subunit ClpX	CDS	0.20203	0.0132684	0.0857418	987.748	961.524	935.449	1097.21	1088.64	1132.53
VC_RS09270	VC1922	clpP	ATP-dependent Clp endopeptidase proteolytic subunit ClpP	CDS	0.141521	0.0264186	0.131359	488.469	487.794	506.751	546.09	537.246	552.52
VC_RS09275	VC1923	tig	trigger factor	CDS	0.232474	0.00574387	0.0500318	1920.14	1803.77	1861.99	2181.96	2081.9	2298.76
VC_RS09280	CDS		hypothetical protein	CDS	0.0782927	0.56923	0.766683	6.1382	5.40942	5.41348	5.50928	5.72321	6.70502
VC_RS09285	VC1925		sensor histidine kinase	CDS	-0.225046	0.0390012	0.165628	28.4519	23.9818	21.1618	21.5102	19.9495	21.6248
VC_RS09290	VC1926		sigma-54-dependent Fis family transcriptional regulator	CDS	-0.177307	0.117621	0.318279	17.8355	20.9615	22.0968	19.019	16.7608	18.0281
VC_RS09295	VC1927		TRAP transporter large permease	CDS	0.0605634	0.732835	0.865953	7.06472	6.40115	5.90562	7.61718	6.66345	5.99456
VC_RS09300	VC1928		TRAP transporter small permease	CDS	-0.0875228	0.773264	0.886351	1.69862	1.39743	1.91932	2.29953	1.47168	0.97689
VC_RS09305	VC1929	dctP	TRAP transporter solute-binding subunit DctP	CDS	0.0916418	0.65395	0.820427	5.90657	6.4913	6.84067	6.03626	7.07225	7.32668
VC_RS09310	VC1931		YdiU family protein	CDS	0.216435	0.220615	0.459722	67.4044	48.82	63.8791	71.4769	70.5999	67.2278
VC_RS09315	VC1933		oxidoreductase	CDS	-0.175476	0.300225	0.550618	3.62887	4.1923	3.10045	3.4972	3.35217	2.84186
VC_RS09320	VC1934		bifunctional diguanylate cyclase/phosphodiesterase	CDS	-0.0666056	0.511331	0.729836	17.7969	19.4288	19.833	18.7795	18.396	17.2732
VC_RS09325	VC1935		CDP-alcohol phosphatidyltransferase family protein	CDS	-0.367072	0.467055	0.693488	21.1942	17.5806	19.1932	15.6655	13.4087	15.9411
VC_RS09330	VC1936		phosphatidate cytidylyltransferase	CDS	-0.366955	0.385005	0.628572	32.0808	29.6617	25.9847	23.8097	23.0155	21.2696
VC_RS09335	VC1937		1-acyl-sn-glycerol-3-phosphate acyltransferase	CDS	-0.253458	0.511356	0.729836	18.9165	16.8594	17.8645	14.372	14.9621	15.6747
VC_RS09340	VC1938		acyl-CoA thioesterase	CDS	-0.216825	0.386831	0.629946	9.61265	7.48303	8.26786	8.95857	6.70433	6.26098
VC_RS09345	VC1939		LysE family translocator	CDS	-0.352246	0.00275611	0.0323504	60.6099	64.8229	59.6467	50.7333	45.7857	48.4893
VC_RS09350	VC1940		HAD-IB family hydrolase	CDS	-0.110433	0.341485	0.590872	31.0384	25.0186	23.0811	24.9115	25.0186	23.4898
VC_RS09355	VC1941	opgC	OpgC domain-containing protein	CDS	0.0919828	0.443393	0.676619	123.999	93.7633	101.232	110.09	112.379	117.626
VC_RS09365	VC1942	folD	bifunctional methylenetetrahydrofolate dehydrogenase/methenyltetrahydrofolate cyclohydrolase FolD	CDS	0.253391	0.0207919	0.111932	238.772	207.136	238.685	270.53	263.963	281.566
VC_RS09370	VC1944		TauD/TfdA family dioxygenase	CDS	0.0130538	0.89001	0.950628	18.183	17.3552	18.9472	18.0609	19.1319	17.7616
VC_RS09375	VC1945		FAD-binding protein	CDS	-0.189658	0.0511491	0.195009	19.9588	17.4454	19.4885	18.6837	14.8395	16.4295
VC_RS09380	VC1947		LysR family transcriptional regulator	CDS	-0.0257633	0.848422	0.929991	16.4457	18.3469	15.207	17.9171	17.4558	13.7653
VC_RS09385	VC1949		L-tyrosine/L-tryptophan isonitrile synthase family protein	CDS	-0.531499	0.0657245	0.224258	6.56285	13.2982	10.0395	7.37765	7.44017	5.77253
VC_RS09390	VC1950		molybdopterin guanine dinucleotide-containing S/N-oxide reductase	CDS	-1.26138	0.00649849	0.0543565	418.054	558.478	487.804	195.699	238.985	176.062
VC_RS09395	VC1951		NapC/NirT family cytochrome c	CDS	-0.685694	0.0160321	0.0949113	308.956	367.841	322.004	198.622	236.082	186.186
VC_RS09400	VC1952		chitinase	CDS	-0.230817	0.0781319	0.251766	13.1257	15.3267	12.9924	10.6353	13.0407	11.5895
VC_RS09405	VC1953		NupC/NupG family nucleoside CNT transporter	CDS	0.126376	0.463763	0.692784	4.94144	4.50785	5.01977	5.17393	5.76409	4.84005
VC_RS09410	VC1955		LysR family transcriptional regulator	CDS	-0.129922	0.238877	0.481406	17.4495	15.9578	16.6341	14.5637	16.0659	15.0974
VC_RS09415	VC1956		lytic murein transglycosylase	CDS	0.0396952	0.526697	0.737417	177.931	180.675	179.137	183.914	189.07	179.748
VC_RS09420	VC1957		YcgL domain-containing protein	CDS	-0.0151577	0.91515	0.964541	22.8156	24.0719	17.7661	22.4683	18.764	22.8681
VC_RS09425	VC1959	minC	septum site-determining protein MinC	CDS	0.10699	0.210763	0.447565	105.083	94.8902	99.2143	100.796	113.565	107.858
VC_RS09430	VC1960	minD	septum site-determining protein MinD	CDS	0.281392	0.00305618	0.0344061	138.592	134.199	126.971	162.979	159.923	163.007
VC_RS09435	VC1961	minE	cell division topological specificity factor MinE	CDS	0.304014	0.0185183	0.104238	28.6449	28.8052	25.5418	36.4571	32.2544	33.8359
VC_RS09440	VC1962		copper resistance protein NlpE N-terminal domain-containing protein	CDS	0.144265	0.233623	0.474402	19.4183	20.5107	17.7168	20.2167	20.5627	22.9569
VC_RS09445	VC1963		DUF1244 domain-containing protein	CDS	0.0857451	0.452459	0.682598	20.7695	22.1786	18.7503	22.1329	19.2545	24.1558
VC_RS09450	VC1964		Tim44 domain-containing protein	CDS	-0.0997319	0.0647647	0.223985	209.201	211.283	209.748	197.424	198.882	191.826
VC_RS09455	VC1965		TetR/AcrR family transcriptional regulator	CDS	-0.101726	0.243871	0.487715	32.2738	31.8705	30.7092	26.8757	32.05	29.4399
VC_RS09460	VC1966		MFS transporter	CDS	-0.0922351	0.21193	0.449206	62.3471	57.8357	62.4027	54.6617	59.317	57.2813
VC_RS09465	CDS		hypothetical protein	CDS	0.381357	0.247946	0.493686	1.35118	0.721256	0.935056	1.62883	1.59432	0.75487
VC_RS09470	VC1967		methyl-accepting chemotaxis protein	CDS	-0.077955	0.402246	0.643755	29.1468	25.4694	30.4139	25.7739	27.7576	26.9977
VC_RS09475	VC1968		helix-turn-helix transcriptional regulator	CDS	-0.293891	0.00563982	0.0493802	37.6013	39.8043	40.6011	29.8459	32.7449	33.6139
VC_RS09480	VC1970		benzoate/H(+) symporter BenE family transporter	CDS	-0.54733	0.00605676	0.0519981	47.5614	61.3969	53.7411	35.978	37.7323	37.5659
VC_RS09485	VC1971	menE	o-succinylbenzoate--CoA ligase	CDS	-1.15143	0.00712707	0.0578645	149.633	215.07	217.228	85.5136	103.059	73.2668
VC_RS09490	VC1972	menC	o-succinylbenzoate synthase	CDS	-0.797636	0.0337967	0.151381	188.393	262.943	244.099	125.468	164.379	110.078
VC_RS09495	VC1973	menB	1,4-dihydroxy-2-naphthoyl-CoA synthase	CDS	-0.29681	0.203937	0.43898	490.207	610.678	566.841	454.3	495.426	407.807
VC_RS09500	VC1974	menH	2-succinyl-6-hydroxy-2,4-cyclohexadiene-1-carboxylate synthase	CDS	-0.127418	0.454349	0.684867	218.929	249.014	210.24	222.096	207.712	191.071
VC_RS09505	VC1975		2-succinyl-5-enolpyruvyl-6-hydroxy-3-cyclohexene-1-carboxylic-acid synthase	CDS	0.0654264	0.344522	0.59285	194.531	198.3	197.248	208.634	209.306	199.508
VC_RS09510	VC1976		isochorismate synthase MenF	CDS	0.0427586	0.478919	0.701898	154.304	143.62	153.94	155.745	161.354	148.354
VC_RS09515	VC1977		pyridoxal phosphate-dependent aminotransferase	CDS	0.17737	0.0546566	0.203854	100.527	92.6363	96.36	108.174	108.904	110.344
VC_RS09520	VC1978	yfbR	5'-deoxynucleotidase	CDS	-0.130252	0.142421	0.357907	27.0621	28.3544	29.282	26.2529	25.1821	25.932
VC_RS09525	VC1979		deoxyguanosinetriphosphate triphosphohydrolase family protein	CDS	-0.0972213	0.276876	0.525565	110.835	109	111.173	106.114	105.103	98.2219
VC_RS09530	VC1980		DTW domain-containing protein	CDS	0.273716	0.02254	0.118841	17.9513	14.4702	13.4353	17.1506	20.44	17.9393
VC_RS09535	VC1981	rrtA	rhombosortase	CDS	-0.110858	0.326471	0.577664	22.3137	20.2402	20.6697	17.1506	19.418	21.98
VC_RS09540	VC1983		M3 family oligoendopeptidase	CDS	-0.179093	0.00329099	0.0363532	282.82	294.949	303.007	257.307	261.959	258.654
VC_RS09545	VC1984	rnd	ribonuclease D	CDS	0.0186363	0.76123	0.881317	101.222	98.9924	103.791	105.06	103.917	98.9768
VC_RS09550	VC1985	fadD	long-chain-fatty-acid--CoA ligase FadD	CDS	0.0566839	0.399425	0.641517	249.427	222.733	240.654	244.852	250.677	245.866
VC_RS09555	VC1986		alpha/beta hydrolase	CDS	-0.0319152	0.647335	0.817612	66.6709	60.4953	61.9597	61.3686	61.4836	62.1658
VC_RS09560	VC1987		Slp family lipoprotein	CDS	0.0909065	0.152383	0.371693	55.128	54.2745	57.4813	61.8477	58.7855	57.1037
VC_RS09565	VC1988		hypothetical protein	CDS	0.056631	0.602381	0.786192	19.4955	18.7076	20.7681	19.4502	19.7451	22.1132
VC_RS09570	VC1989	tsaB	tRNA (adenosine(37)-N6)-threonylcarbamoyltransferase complex dimerization subunit type 1 TsaB	CDS	0.181617	0.0432877	0.177718	48.1791	48.9553	46.4083	55.4282	48.3202	59.1019
VC_RS09575	VC1990		ATP-dependent DNA helicase	CDS	-0.00447927	0.945036	0.979039	127.126	118.692	132.187	131.408	126.156	119.269
VC_RS09580	CDS		hypothetical protein	CDS	-1.69e-05	0.999914	0.999914	5.05726	4.32754	3.6418	5.50928	4.37417	3.2415
VC_RS09585	VC1992	purU	formyltetrahydrofolate deformylase	CDS	-0.500115	0.0166917	0.0975819	117.321	112.065	115.996	77.2737	84.0494	82.8581
VC_RS09590	VC1993		NADPH-dependent 2,4-dienoyl-CoA reductase	CDS	0.0340129	0.684989	0.83696	30.1505	28.8052	27.658	32.3371	27.4714	28.9515
VC_RS09595	VC1994	sppA	signal peptide peptidase SppA	CDS	-0.0818895	0.218326	0.456013	251.743	241.801	249.414	224.012	239.353	238.583
VC_RS09600	VC1995	ansA	asparaginase	CDS	0.209103	0.00664339	0.0553101	110.488	95.0706	107.384	119.815	119.983	121.978
VC_RS09605	VC1996		YeaC family protein	CDS	0.232804	0.0256937	0.129295	12.122	11.0893	11.7128	12.6474	12.9999	15.4082
VC_RS09610	VC1997		DUF2989 domain-containing protein	CDS	-0.0708037	0.351937	0.600219	44.3572	45.3039	44.8827	41.4873	45.9492	40.6298
VC_RS09615	VC1998	msrB	peptide-methionine (R)-S-oxide reductase MsrB	CDS	0.212413	0.0195853	0.108303	28.1431	28.8052	26.4276	29.6064	34.8298	32.1486
VC_RS09620	VC2000	gap	type I glyceraldehyde-3-phosphate dehydrogenase	CDS	-0.279774	0.0118011	0.0804721	7777.45	8921.31	8837.51	7146.88	7127.85	6759.95
VC_RS09625	VC2001		D-hexose-6-phosphate mutarotase	CDS	-0.203523	0.096891	0.286196	204.182	238.105	221.067	193.064	200.639	182.323
VC_RS09630	VC2002		DUF2860 domain-containing protein	CDS	-0.214902	0.0188536	0.105298	68.4853	72.7567	71.1627	59.5482	62.9962	60.434
VC_RS09635	VC2003	rlmA	23S rRNA (guanine(745)-N(1))-methyltransferase	CDS	0.133862	0.104975	0.297919	59.2973	53.418	56.3494	62.6621	58.4994	64.386
VC_RS09640	VC2004		ChaN family lipoprotein	CDS	0.169574	0.362354	0.60869	138.36	109.315	134.746	145.685	146.146	138.319
VC_RS09645	VC2005		hypothetical protein	CDS	0.0384216	0.813945	0.908613	44.666	36.2431	38.2881	40.8166	43.8643	37.7879
VC_RS09650	VC2006		chemotaxis protein CheV	CDS	0.0722527	0.500899	0.723655	78.2524	79.6988	74.8045	82.3518	76.691	85.6999
VC_RS09655	VC2007		ROK family protein	CDS	0.121591	0.224897	0.465752	116.047	121.532	113.88	124.989	130.285	127.085
VC_RS09660	VC2008	pyk	pyruvate kinase	CDS	0.140607	0.142763	0.357907	47.0209	53.418	50.5914	52.41	59.4396	54.5727
VC_RS09665	VC2009		patatin family protein	CDS	0.15823	0.228145	0.4698	148.436	174.273	141.636	189.328	176.479	152.395
VC_RS09670	VC_2010		YnhF family membrane protein	CDS	0.294867	0.049555	0.19076	21.3486	22.0434	18.209	27.1152	24.5689	23.9782
VC_RS09675	VC2011		porin family protein	CDS	-0.221394	0.102843	0.295842	19.5341	17.0397	17.1263	15.5697	14.3898	16.1631
VC_RS09680	VC2012		sodium-dependent transporter	CDS	-0.246027	0.0226051	0.119009	27.6798	23.8465	29.0852	23.1869	22.9746	21.8024
VC_RS09685	CDS		MetS family NSS transporter small subunit	CDS	-0.255956	0.444093	0.677071	1.73723	0.991727	2.01775	1.91627	0.817601	1.28772
VC_RS09690	VC2013	ptsG	PTS glucose transporter subunit IIBC	CDS	-0.0521219	0.506426	0.726946	2541.18	2854.1	2949.81	2707.84	2838.26	2502.79
VC_RS09695	VC2014		YchF/TatD family DNA exonuclease	CDS	0.0423105	0.719525	0.856225	32.351	26.4611	32.3332	29.0315	32.1317	32.6814
VC_RS09700	VC2015		DNA polymerase III subunit delta'	CDS	0.0139336	0.903114	0.957686	67.5202	55.7621	71.7532	62.4226	64.0182	70.4693
VC_RS09705	VC2016		dTMP kinase	CDS	0.0579454	0.515812	0.73133	47.4456	43.1401	45.4732	45.5115	45.1725	50.9759
VC_RS09710	VC2017	mltG	endolytic transglycosylase MltG	CDS	0.0382488	0.718295	0.856112	55.5526	64.0115	62.009	60.8895	56.0875	69.448
VC_RS09715	VC2018	pabC	aminodeoxychorismate lyase	CDS	0.0942407	0.367739	0.613755	59.722	53.959	58.3179	58.4463	64.6314	60.5228
VC_RS09720	VC2019	fabF	beta-ketoacyl-ACP synthase II	CDS	-0.0348375	0.688367	0.838392	1202.74	1080.67	1202.19	1104.97	1147.26	1150.2
VC_RS09725	VC2020	acpP	acyl carrier protein	CDS	0.199112	0.00957074	0.0705005	1141.2	1132.96	980.48	1274.94	1113.57	1347.89
VC_RS09730	VC2021	fabG	3-oxoacyl-ACP reductase FabG	CDS	0.178537	0.0494768	0.19076	901.62	847.07	907.25	1010.31	984.801	1010.73
VC_RS09735	VC2022	fabD	ACP S-malonyltransferase	CDS	0.0726823	0.453748	0.684253	617.603	589.672	648.24	638.598	647.377	665.396
VC_RS09740	VC2023		ketoacyl-ACP synthase III	CDS	0.0622456	0.52166	0.734228	548.925	500.236	533.622	546.042	527.966	578.586
VC_RS09745	VC2024	plsX	phosphate acyltransferase PlsX	CDS	0.0542668	0.641229	0.81462	335.323	294.633	317.378	315.706	319.396	348.572
VC_RS09750	VC2025	rpmF	50S ribosomal protein L32	CDS	0.0975111	0.353285	0.601518	514.258	431.897	509.261	512.651	503.315	541.242
VC_RS09755	VC2026	yceD	23S rRNA accumulation protein YceD	CDS	0.196271	0.100569	0.292713	3391.61	3173.35	3654.84	3740.13	3929.84	4039.13
VC_RS09760	VC2027	maf	septum formation inhibitor Maf	CDS	-0.113109	0.188555	0.419272	54.935	54.9958	59.6959	53.3203	52.7353	50.7539
VC_RS09765	VC2028	rluC	23S rRNA pseudouridine(955/2504/2580) synthase RluC	CDS	0.0754595	0.308526	0.560102	109.407	97.1892	100.592	102.425	109.518	111.765
VC_RS09770	VC2030	rne	ribonuclease E	CDS	-0.132068	0.0605988	0.215436	2349.97	2246.89	2360.67	2116.67	2123.35	2108.88
VC_RS09775	VC2031		SulP family inorganic anion transporter	CDS	0.396686	0.0129252	0.0853734	80.9933	66.9416	80.4148	97.155	100.238	103.24
VC_RS09780	VC2032		DMT family transporter	CDS	-0.37237	0.00189299	0.0250997	31.5403	28.3995	29.0852	23.666	23.4652	21.6692
VC_RS09785	VC2033	adhE	bifunctional acetaldehyde-CoA/alcohol dehydrogenase	CDS	-0.737994	0.00442192	0.0428289	10240.8	13686	11870.4	7493.73	7750.7	6218.53
VC_RS09790	VC2035		YchE family NAAT transporter	CDS	0.0997878	0.465597	0.692784	33.5092	29.7518	31.2013	29.5585	41.9021	29.7064
VC_RS09795	VC2036	asd	aspartate-semialdehyde dehydrogenase	CDS	-0.103035	0.237349	0.47952	609.959	613.699	625.06	568.845	570.563	581.871
VC_RS09800	VC2037	nhaC	Na+/H+ antiporter NhaC	CDS	-0.424389	0.00165068	0.0235435	715.042	653.773	770.387	530.999	550.982	512.024
VC_RS09805	VC2038		Hpt domain-containing protein	CDS	0.00240724	0.982574	0.991809	13.5118	11.8556	11.762	10.6832	12.7137	13.8097
VC_RS09810	VC2039	yejK	nucleoid-associated protein YejK	CDS	0.211892	0.0196034	0.108303	87.286	92.2757	90.848	98.7838	106.779	107.591
VC_RS09815	VC2040		YejL family protein	CDS	0.161162	0.336236	0.584616	43.5851	39.5789	37.6975	44.1701	39.1222	51.9528
VC_RS09820	VC2041		DUF3413 domain-containing protein	CDS	-0.0513041	0.535069	0.743688	273.941	259.562	264.375	246.193	247.897	275.927
VC_RS09835	VC2042		histone deacetylase	CDS	-0.104703	0.298081	0.548315	24.5142	26.0103	26.3784	26.3966	23.5878	21.536
VC_RS09840	VC2043		DNA topoisomerase III	CDS	0.133827	0.0591748	0.213739	69.103	67.3473	71.0642	76.8425	70.9269	79.9274
VC_RS09845	VC2044		Grx4 family monothiol glutaredoxin	CDS	0.303071	0.00576512	0.050095	138.283	136.272	124.608	159.051	145.451	188.051
VC_RS09850	VC2045	sodB	superoxide dismutase [Fe]	CDS	0.0918464	0.502499	0.724213	575.447	680.956	579.488	631.651	608.5	716.416
VC_RS09855	VC2046		hypothetical protein	CDS	0.159912	0.0941957	0.280783	24.9775	20.6009	20.0791	22.6599	26.7764	23.9782
VC_RS09860	VC2047		SDR family oxidoreductase	CDS	-0.3356	0.000276667	0.00779895	27.2551	28.6699	27.8056	23.2827	22.157	20.9143
VC_RS09865	VC2048		VacJ family lipoprotein	CDS	-0.120761	0.0773508	0.25034	71.1877	67.0317	71.8024	66.2072	62.71	64.2528
VC_RS09870	VC2049	ccmI	c-type cytochrome biogenesis protein CcmI	CDS	-0.150473	0.117598	0.318279	152.335	170.171	151.282	141.373	133.637	151.862
VC_RS09875	VC2050		cytochrome c-type biogenesis protein CcmH	CDS	-0.214218	0.0475507	0.186915	81.804	89.7513	91.7831	77.5132	77.9992	71.4462
VC_RS09880	VC2051		DsbE family thiol:disulfide interchange protein	CDS	-0.250825	0.0205207	0.111648	87.5562	102.058	107.482	83.8848	85.9299	79.7942
VC_RS09885	VC2052		heme lyase CcmF/NrfE family subunit	CDS	-0.337941	0.000695539	0.0137774	282.898	316.812	338.539	242.169	257.177	242.89
VC_RS09890	VC2053	ccmE	cytochrome c maturation protein CcmE	CDS	-0.200219	0.0425588	0.175733	93.8874	105.844	97.4919	85.1304	88.3827	85.1671
VC_RS09895	VC2054	ccmD	heme exporter protein CcmD	CDS	-0.139192	0.243495	0.487715	28.9152	33.0876	37.7959	30.852	31.0689	28.5962
VC_RS09900	VC2055		heme ABC transporter permease	CDS	-0.235961	0.00712153	0.0578645	168.588	173.282	176.283	143.05	154.036	142.848
VC_RS09905	VC2056	ccmB	heme exporter protein CcmB	CDS	-0.0717624	0.324106	0.575545	47.0981	43.8614	43.0126	43.0203	44.0278	40.4521
VC_RS09910	VC2057	ccmA	cytochrome c biogenesis heme-transporting ATPase CcmA	CDS	-0.184486	0.0206635	0.1119	50.341	45.6194	46.0638	41.2478	41.575	42.1839
VC_RS09915	VC2058	flrD	flagellar transcriptional regulator FlrD	CDS	0.0502714	0.604275	0.787516	121.413	125.634	130.071	130.498	132.165	127.795
VC_RS09920	VC2059		chemotaxis protein CheW	CDS	0.125365	0.180702	0.408404	161.292	180.945	169.147	191.483	175.253	191.071
VC_RS09925	VC2060		chemotaxis protein CheW	CDS	0.0403299	0.678634	0.832594	227.461	244.461	243.459	243.414	248.387	243.823
VC_RS09930	VC2061		ParA family protein	CDS	0.0227002	0.84936	0.930735	184.648	198.39	199.807	200.346	209.061	182.634
VC_RS09935	VC2062		chemotaxis response regulator protein-glutamate methylesterase	CDS	-0.0267446	0.790511	0.897852	349.453	351.026	360.735	348.282	353.776	339.647
VC_RS09940	VC2063		chemotaxis protein CheA	CDS	0.0759908	0.47373	0.69786	638.064	664.908	660.445	695.559	694.961	679.072
VC_RS09945	VC2064		protein phosphatase CheZ	CDS	0.0899874	0.360296	0.606992	317.719	325.332	327.122	330.222	366.612	335.739
VC_RS09950	VC2065	cheY	chemotaxis response regulator CheY	CDS	0.105274	0.359084	0.605807	232.286	237.248	233.419	246.672	263.431	246.043
VC_RS09955	VC2066		RNA polymerase sigma factor FliA	CDS	0.00501294	0.967535	0.987861	235.182	242.748	239.374	240.157	249.123	230.502
VC_RS09960	VC2067		MinD/ParA family protein	CDS	-0.113565	0.425747	0.662973	178.124	172.876	190.308	165.662	170.92	163.718
VC_RS09965	VC2068	flhF	flagellar biosynthesis protein FlhF	CDS	-0.110696	0.524449	0.735996	173.144	174.319	183.861	167.338	162.253	162.475
VC_RS09970	VC2069	flhA	flagellar biosynthesis protein FlhA	CDS	-0.182032	0.160503	0.381287	113.653	125.363	118.358	102.712	109.599	102.662
VC_RS09975	VC2070	sixA	phosphohistidine phosphatase SixA	CDS	-0.0514363	0.656057	0.821218	47.2526	44.2671	44.9319	43.9305	45.1725	42.5835
VC_RS09980	VC2072		insulinase family protein	CDS	-0.129515	0.0220791	0.116928	103.307	99.0825	99.4112	91.8852	88.955	95.0692
VC_RS09985	VC2073		VOC family protein	CDS	0.0870963	0.326894	0.577664	22.0821	18.6625	21.8508	23.0911	19.786	23.6674
VC_RS09990	VC2074	argS	arginine--tRNA ligase	CDS	0.315179	0.000871622	0.0160021	251.242	236.121	242.967	306.46	292.865	309.363
VC_RS09995	VC2075		HIT domain-containing protein	CDS	-0.275311	0.0052879	0.048149	39.1841	40.4354	38.3373	30.852	34.2166	32.3706
VC_RS10000	VC2076		iron transporter FeoC	CDS	-0.753967	0.00535918	0.048149	44.3958	50.6682	44.489	26.5883	29.9651	26.154
VC_RS10005	VC2077	feoB	Fe(2+) transporter permease subunit FeoB	CDS	-0.514802	0.00284769	0.0329927	445.232	525.886	471.76	341.528	351.691	316.601
VC_RS10010	VC2078		ferrous iron transport protein A	CDS	-0.295354	0.0546311	0.203854	36.6748	47.7381	39.6168	35.3073	33.8078	31.9266
VC_RS10015	VC2080		AraC family transcriptional regulator	CDS	-0.0758927	0.216584	0.454232	120.409	115.942	109.352	105.539	110.131	112.342
VC_RS10020	VC2081	znuA	zinc ABC transporter substrate-binding protein ZnuA	CDS	0.137658	0.450271	0.680443	50.9586	42.9598	43.7016	49.2003	50.9774	51.2868
VC_RS10025	VC2082	znuC	zinc ABC transporter ATP-binding protein ZnuC	CDS	-0.0261492	0.824455	0.913899	66.2848	69.6914	71.3595	66.1593	67.6156	69.8033
VC_RS10030	VC2083	znuB	zinc ABC transporter permease subunit ZnuB	CDS	-0.12711	0.375996	0.620356	37.7557	37.1898	46.6544	35.9301	35.116	40.2301
VC_RS10035	VC2084	sucD	succinate--CoA ligase subunit alpha	CDS	0.166558	0.0132388	0.0857049	556.646	592.602	583.672	652.347	640.018	652.607
VC_RS10040	VC2085	sucC	ADP-forming succinate--CoA ligase subunit beta	CDS	0.184596	0.0381228	0.162864	696.242	756.868	733.281	823.805	794.995	866.013
VC_RS10045	VC2086	odhB	2-oxoglutarate dehydrogenase complex dihydrolipoyllysine-residue succinyltransferase	CDS	0.252614	0.0184686	0.104122	703.692	793.291	767.189	925.703	868.988	902.736
VC_RS10050	VC2087	sucA	2-oxoglutarate dehydrogenase E1 component	CDS	0.244622	0.0193128	0.10736	1531.35	1686.16	1633.89	1950.86	1860.41	1936.55
VC_RS10055	VC2088		succinate dehydrogenase iron-sulfur subunit	CDS	0.28717	0.0205801	0.111801	271.316	288.457	275.3	343.731	326.918	348.35
VC_RS10060	VC2089	sdhA	succinate dehydrogenase flavoprotein subunit	CDS	0.275852	0.00998296	0.0726402	714.425	738.566	733.133	884.743	868.334	893.677
VC_RS10065	VC2090	sdhD	succinate dehydrogenase, hydrophobic membrane anchor protein	CDS	0.270163	0.0114732	0.0791408	128.671	141.862	141.538	164.56	166.872	165.45
VC_RS10070	VC2091	sdhC	succinate dehydrogenase cytochrome b556 subunit	CDS	0.269853	0.00731537	0.0589843	160.558	153.132	158.615	189.998	181.835	197.643
VC_RS10075	VC2092		citrate synthase	CDS	0.0894548	0.13466	0.346075	779.59	819.437	821.52	861.316	864.327	849.717
VC_RS10080	VC2093		Nif3-like dinuclear metal center hexameric protein	CDS	0.227872	0.00542157	0.0482817	48.7195	50.6232	49.4595	61.0812	54.3705	58.8354
VC_RS10085	VC2094		DUF1853 family protein	CDS	-0.114676	0.297759	0.548315	43.0832	40.3903	39.666	37.6068	36.465	39.6973
VC_RS10090	VC2095	pgm	phosphoglucomutase (alpha-D-glucose-1,6-bisphosphate-dependent)	CDS	0.0804152	0.258129	0.50643	452.412	432.754	478.158	461.438	493.995	486.003
VC_RS10095	VC2096	seqA	replication initiation negative regulator SeqA	CDS	0.156543	0.0589889	0.213529	177.738	153.492	167.277	166.332	190.338	198.975
VC_RS10100	VC2097		alpha/beta fold hydrolase	CDS	0.120511	0.0982671	0.287687	66.0146	64.4623	68.5543	70.423	73.5024	72.4231
VC_RS10105	VC2098		DUF2788 domain-containing protein	CDS	0.0833138	0.362801	0.60869	129.327	115.04	116.39	122.162	126.606	133.479
VC_RS10110	VC2099	fldA	flavodoxin FldA	CDS	0.147315	0.0857219	0.266162	189.86	169.405	195.181	199.963	207.507	206.568
VC_RS10115	VC2100		LrgB family protein	CDS	-0.403189	0.0159866	0.0949113	21.7346	24.0268	21.9492	17.1985	16.6382	17.362
VC_RS10120	VC2101		CidA/LrgA family protein	CDS	-0.316898	0.131404	0.340641	13.7434	16.9495	14.764	11.0186	12.0596	13.3656
VC_RS10125	VC2103		LysR family transcriptional regulator	CDS	0.165355	0.112116	0.310421	13.0485	12.7121	11.3191	13.7493	14.5942	13.2768
VC_RS10130	VC2105		DUF4442 domain-containing protein	CDS	0.364806	0.0294481	0.140142	5.21168	4.32754	3.05123	5.26975	6.17289	4.88445
VC_RS10135	VC2106	fur	ferric iron uptake transcriptional regulator	CDS	0.00758538	0.905972	0.959557	344.588	313.656	342.23	310.58	350.792	344.354
VC_RS10140	VC2107		aspartate-semialdehyde dehydrogenase	CDS	0.132141	0.139242	0.353089	231.9	205.513	221.805	242.217	223.982	256.301
VC_RS10145	VC2108		4-phosphoerythronate dehydrogenase	CDS	0.0571166	0.511576	0.729836	191.095	174.138	203.252	196.418	197.982	197.021
VC_RS10150	VC2109	fabB	beta-ketoacyl-ACP synthase I	CDS	0.212126	0.00512588	0.0471739	829.506	744.246	816.156	922.493	908.968	937.016
VC_RS10155	VC2110	mnmC	bifunctional tRNA (5-methylaminomethyl-2-thiouridine)(34)-methyltransferase MnmD/FAD-dependent 5-carboxymethylaminomethyl-2-thiouridine(34) oxidoreductase MnmC	CDS	0.109284	0.079546	0.254036	50.727	50.8936	50.4438	57.6798	52.163	54.2174
VC_RS10160	VC2111		NAD(P)H-dependent oxidoreductase	CDS	0.0271326	0.740623	0.868524	52.9661	55.0408	59.253	58.9254	54.207	57.2813
VC_RS10165	VC2112		YfcL family protein	CDS	0.408726	0.00110074	0.018588	17.7197	15.4168	13.0416	19.019	19.9086	22.5129
VC_RS10170	VC2113		elongation factor P hydroxylase	CDS	0.264026	0.0044465	0.0428289	48.6809	46.8366	42.3236	57.3444	49.6693	58.6134
VC_RS10175	VC2115		trimeric intracellular cation channel family protein	CDS	-0.0113363	0.923585	0.968777	37.138	30.9689	36.9101	31.6185	36.6285	35.9229
VC_RS10180	VC2116	aroC	chorismate synthase	CDS	-0.029064	0.698925	0.843896	401.685	410.304	429.633	399.447	418.448	398.927
VC_RS10185	VC2118	prmB	50S ribosomal protein L3 N(5)-glutamine methyltransferase	CDS	-0.20021	0.00446873	0.0428289	185.652	194.424	193.114	166.62	158.451	173.842
VC_RS10190	VC2119	smrB	endonuclease SmrB	CDS	0.109428	0.0770599	0.250113	75.0482	77.0842	75.4934	81.2499	84.9488	79.3502
VC_RS10195	VC2120	flhB	flagellar biosynthesis protein FlhB	CDS	-0.0881511	0.42383	0.660849	62.2313	65.0483	68.4067	63.237	62.9144	57.903
VC_RS10200	VC2121	fliR	flagellar type III secretion system protein FliR	CDS	-0.128929	0.27835	0.527245	31.077	38.3618	36.5164	30.5645	33.0311	33.2143
VC_RS10205	VC2122	fliQ	flagellar biosynthesis protein FliQ	CDS	-0.0368037	0.744654	0.870872	30.884	28.9855	30.0694	30.4208	29.4336	27.8414
VC_RS10210	VC2123	fliP	flagellar type III secretion system pore protein FliP	CDS	-0.0380244	0.60116	0.786019	87.4404	86.4606	85.533	85.7532	84.1312	82.8137
VC_RS10215	VC2124	fliO	flagellar biosynthetic protein FliO	CDS	0.0357304	0.693644	0.840922	27.0235	28.0388	25.2465	28.9836	26.0815	27.3085
VC_RS10220	VC2125	fliN	flagellar motor switch protein FliN	CDS	0.161908	0.0505696	0.193212	55.2052	52.2009	52.3631	62.9016	53.9208	61.9881
VC_RS10225	VC2126	fliM	flagellar motor switch protein FliM	CDS	0.0183806	0.819054	0.910342	125.621	137.309	146.755	135.72	139.892	139.251
VC_RS10230	VC2127	fliL	flagellar basal body-associated protein FliL	CDS	0.0211015	0.804922	0.905792	141.951	132.441	144.442	141.9	144.511	138.585
VC_RS10235	VC2128		flagellar hook-length control protein FliK	CDS	0.0964341	0.474481	0.69786	139.21	131.494	136.863	144.918	145.942	144.891
VC_RS10240	CDS		hypothetical protein	CDS	0.103171	0.629741	0.806033	3.70608	3.87675	3.10045	3.4972	4.21065	3.77435
VC_RS10245	VC2129	fliJ	flagella biosynthesis chaperone FliJ	CDS	-0.234715	0.208932	0.44496	16.8318	14.5604	13.8782	11.8809	13.6539	12.966
VC_RS10250	VC2130	fliI	flagellar protein export ATPase FliI	CDS	-0.0648704	0.677819	0.831879	107.592	108.188	112.059	103.527	106.37	103.506
VC_RS10255	VC2131	fliH	flagellar assembly protein FliH	CDS	-0.101113	0.541816	0.746735	92.3818	101.517	94.2438	93.9931	84.7853	89.8739
VC_RS10260	VC2132	fliG	flagellar motor switch protein FliG	CDS	-0.0065865	0.9687	0.988019	158.705	153.988	149.51	162.069	154.2	143.869
VC_RS10265	VC2133	fliF	flagellar M-ring protein FliF	CDS	-0.187694	0.159007	0.379569	178.432	184.281	181.598	164.32	153.832	159.766
VC_RS10270	VC2134	fliE	flagellar hook-basal body complex protein FliE	CDS	-0.218199	0.103936	0.297197	73.9672	79.6537	74.2631	66.3988	70.1093	59.3683
VC_RS10275	VC2135		sigma-54-dependent Fis family transcriptional regulator	CDS	-0.0725638	0.492435	0.715484	131.296	144.296	146.41	132.75	131.389	137.12
VC_RS10280	VC2136		PAS domain-containing protein	CDS	-0.0918967	0.273495	0.522751	92.7293	90.157	94.4898	88.1964	83.9268	88.1422
VC_RS10285	VC2137		sigma-54-dependent Fis family transcriptional regulator	CDS	0.0345262	0.568677	0.766227	319.302	310.771	304.238	311.682	327.776	317.489
VC_RS10290	VC2138	fliS	flagellar export chaperone FliS	CDS	-0.0860919	0.270694	0.519059	87.5562	85.2434	87.4031	77.9444	85.1941	81.97
VC_RS10295	VC2139		flagellar protein FliT	CDS	-0.0539347	0.607889	0.788823	48.3721	53.959	47.0481	47.4756	48.1976	48.2229
VC_RS10300	VC2140	fliD	flagellar filament capping protein FliD	CDS	0.0105303	0.898353	0.955153	373.002	384.61	396.907	384.021	406.675	372.24
VC_RS10305	VC2141	flaG	flagellar protein FlaG	CDS	0.0482361	0.586738	0.777202	347.522	389.523	388.048	383.973	417.099	362.204
VC_RS10310	VC2142		flagellin	CDS	0.037425	0.599985	0.786019	585.291	619.379	620.828	633.424	624.852	615.175
VC_RS10315	VC2143		flagellin	CDS	0.026966	0.710091	0.851063	1217.95	1211.48	1204.75	1245.19	1251.05	1206.5
VC_RS10320	VC2144		flagellin	CDS	0.0571174	0.558071	0.760178	62.6174	67.3924	64.0267	65.9198	69.4552	66.473
VC_RS10325	VC2145		Dyp-type peroxidase	CDS	-0.490146	0.0179585	0.10205	260.005	322.401	272.2	212.562	203.46	192.403
VC_RS10330	VC2146		DUF2919 domain-containing protein	CDS	-0.466348	0.000776852	0.0146924	92.9995	96.2426	92.8166	66.4467	75.0149	62.6542
VC_RS10335	VC2147		DUF2956 domain-containing protein	CDS	-0.609958	0.00274011	0.0322685	43.8939	50.9838	48.9182	29.1273	34.5028	30.5056
VC_RS10340	VC2149		helix-turn-helix domain-containing protein	CDS	-0.683256	0.00778893	0.0614193	110.603	126.13	101.232	76.6988	67.2068	66.6062
VC_RS10345	VC2150		ArsC family reductase	CDS	0.0146822	0.872706	0.943893	65.6285	64.2369	63.4854	65.297	60.7478	69.3148
VC_RS10350	VC2152	dapE	succinyl-diaminopimelate desuccinylase	CDS	-0.170517	0.0200936	0.109783	208.776	220.028	217.77	188.992	193.608	191.87
VC_RS10355	VC2153		M15 family metallopeptidase	CDS	-0.125374	0.139117	0.353089	102.265	120.675	110.533	101.419	101.955	102.307
VC_RS10360	VC2154		DUF2897 family protein	CDS	-0.0618179	0.444444	0.677071	60.7643	65.7695	55.7096	61.4644	54.5749	58.6134
VC_RS10365	VC2156	bamC	outer membrane protein assembly factor BamC	CDS	-0.0808386	0.201528	0.436989	390.181	392.544	410.883	376.931	388.115	363.492
VC_RS10370	VC2157	dapA	4-hydroxy-tetrahydrodipicolinate synthase	CDS	-0.0733219	0.357729	0.604374	337.755	345.166	340.803	322.317	322.217	328.457
VC_RS10375	VC2159		glycine cleavage system protein R	CDS	0.0702955	0.391081	0.633529	93.2697	97.0089	102.266	101.658	108.373	97.0674
VC_RS10380	VC2160	bcp	thioredoxin-dependent thiol peroxidase	CDS	0.218595	0.00658881	0.0549836	71.2263	64.2819	63.0917	79.2378	68.5559	83.3909
VC_RS10385	VC2161	mlp24	methyl-accepting chemotaxis protein Mlp24	CDS	0.0919829	0.178391	0.406022	102.882	123.245	114.126	125.707	120.392	116.516
VC_RS10390	VC2162		AI-2E family transporter	CDS	-0.112567	0.0834148	0.261493	110.796	105.078	122.788	99.7899	106.166	107.236
VC_RS10395	VC2163		sulfurtransferase TusA family protein	CDS	-0.141757	0.111312	0.309631	39.3771	36.0628	35.3353	33.2473	32.7041	34.502
VC_RS10400	VC2164		M48 family metallopeptidase	CDS	-0.15581	0.0451296	0.182728	191.442	198.255	175.544	171.458	171.206	164.739
VC_RS10405	VC2165	arsC	arsenate reductase (glutaredoxin)	CDS	-0.196102	0.0294767	0.140142	56.5178	58.2865	58.2195	48.2901	47.5844	55.1499
VC_RS10410	VC2166	wrbA	NAD(P)H:quinone oxidoreductase	CDS	-0.216182	0.00232357	0.0287833	90.8762	81.0511	88.0921	78.663	70.4364	74.7765
VC_RS10415	VC2167		DUF2069 domain-containing protein	CDS	-0.1989	0.0137309	0.0874283	45.9786	42.9598	43.7508	37.8464	37.3235	40.4521
VC_RS10420	VC2168		DUF2066 domain-containing protein	CDS	0.0987673	0.157418	0.377842	86.0892	79.1578	85.2377	87.6215	86.6657	93.9591
VC_RS10425	VC2171		uracil-xanthine permease	CDS	0.484232	1.85e-05	0.00198625	266.182	238.105	253.302	350.199	348.053	361.538
VC_RS10430	VC2172	ybaK	Cys-tRNA(Pro) deacylase	CDS	-0.134837	0.130733	0.339793	29.9961	30.7435	32.4317	27.5943	27.8802	29.3511
VC_RS10435	VC2174		bifunctional UDP-sugar hydrolase/5'-nucleotidase	CDS	0.175656	0.0293369	0.140142	337.64	375.865	362.851	391.446	406.43	417.798
VC_RS10440	VC2175	kdsA	3-deoxy-8-phosphooctulonate synthase	CDS	-0.00242386	0.97146	0.989143	256.415	238.691	254.926	251.08	251.167	246.532
VC_RS10445	VC2176		tetratricopeptide repeat protein	CDS	-0.00619954	0.937347	0.975849	177.776	166.565	165.111	170.021	167.527	169.757
[truncated: 1,581 more rows]

## Sheet: 0% Arabinose
Locustag	VC_ID	Gene	Description	FeatureType	logFC	PValue	FDR	WT-1	WT-2	WT-3	Pbad-cdgL-1	Pbad-cdgL-2	Pbad-cdgL-3
VC_RS00005	VC0002	mioC	FMN-binding protein MioC	CDS	0.128188	0.0453324	0.999086	130.523	115.493	120.754	131.703	130.851	138.233
VC_RS00010	VC0003	mnmE	tRNA uridine-5-carboxymethylaminomethyl(34) synthesis GTPase MnmE	CDS	0.030726	0.530936	0.999086	222.043	203.422	201.24	217.469	211.062	211.602
VC_RS00015	VC0004	yidC	membrane protein insertase YidC	CDS	-0.0565356	0.630575	0.999086	1204.98	1191.71	1204.48	1156.63	1163.4	1142.74
VC_RS00020	VC0005	yidD	membrane protein insertion efficiency factor YidD	CDS	-0.20066	0.0904887	0.999086	80.0388	81.8431	80.3408	70.3533	67.4064	73.0459
VC_RS00025	VC0006	rnpA	ribonuclease P protein component	CDS	-0.205062	0.0648337	0.999086	204.574	213.624	209.332	192.747	179.122	172.522
VC_RS00030	VC0007	rpmH	50S ribosomal protein L34	CDS	0.0290487	0.742189	0.999086	128.326	126.367	122.643	125.242	136.987	122.73
VC_RS00035	VC0008		amino acid ABC transporter ATP-binding protein	CDS	0.0874239	0.493741	0.999086	16.2604	18.1227	18.6557	18.1606	20.3427	17.8712
VC_RS00040	VC0009		amino acid ABC transporter permease	CDS	-0.121385	0.294859	0.999086	15.9308	18.2122	16.7175	13.9893	15.0275	17.8174
VC_RS00045	VC0010		amino acid ABC transporter substrate-binding protein	CDS	0.161377	0.155217	0.999086	39.6623	44.7922	41.6726	46.2409	49.4314	45.4316
VC_RS00050	VC0012	dnaA	chromosomal replication initiator protein DnaA	CDS	0.00219276	0.972816	0.999086	360.092	359.456	345.931	349.223	362.11	355.756
VC_RS00055	VC0013	dnaN	DNA polymerase III subunit beta	CDS	-0.0217889	0.734376	0.999086	261.595	276.36	272.858	265.236	275.811	257.625
VC_RS00060	VC0014	recF	DNA replication/repair protein RecF	CDS	-0.0977645	0.0717326	0.999086	166.889	164.178	170.906	154.594	153.658	160.841
VC_RS00065	VC0015	gyrB	DNA topoisomerase (ATP-hydrolyzing) subunit B	CDS	-0.0277239	0.774447	0.999086	1063.74	1039.53	1041.09	1008.35	1039.51	1036.64
VC_RS00070	VC0015a		hypothetical protein	CDS	0.14147	0.300478	0.999086	18.4029	21.1655	17.8804	21.1619	20.5843	21.6931
VC_RS00075	VC0018		Hsp20 family protein	CDS	0.0737956	0.706753	0.999086	24.9949	27.5197	30.1884	30.522	28.7987	27.7757
VC_RS00080	VC0019		valine--pyruvate transaminase	CDS	0.0599881	0.490149	0.999086	168.318	190.177	176.042	189.033	185.307	182.965
VC_RS00085	VC0020	glyS	glycine--tRNA ligase subunit beta	CDS	0.00480181	0.951305	0.999086	971.452	965.158	941.412	954.017	977.852	955.733
VC_RS00090	VC0021	glyQ	glycine--tRNA ligase subunit alpha	CDS	-0.0115944	0.889326	0.999086	547.362	525.783	532.537	516.789	522.726	553.308
VC_RS00095	VC0022		TMEM165/GDT1 family protein	CDS	-0.0158626	0.881759	0.999086	54.3846	58.4402	57.3725	56.6692	53.9735	57.7585
VC_RS00100	VC0023		hypothetical protein	CDS	0.102979	0.503428	0.999086	11.0417	11.2316	12.2595	11.4966	12.3216	13.2958
VC_RS00105	VC0024	tusA	sulfurtransferase TusA	CDS	0.266468	0.0764507	0.999086	13.6786	15.0351	14.5369	16.9397	14.7376	20.455
VC_RS00110	VC0025		hypothetical protein	CDS	0.107164	0.303981	0.999086	35.3225	36.1112	37.3599	38.9156	37.3997	40.91
VC_RS00115	VC0026		oxidoreductase	CDS	0.0748772	0.531377	0.999086	76.3032	89.0027	79.614	87.5473	89.1504	81.3356
VC_RS00120	VC0027	ilvA	threonine ammonia-lyase, biosynthetic	CDS	0.0404052	0.608779	0.999086	291.589	273.138	292.193	287.823	299.487	293.906
VC_RS00125	VC0028	ilvD	dihydroxy-acid dehydratase	CDS	0.0486587	0.57318	0.999086	451.282	419.06	448.174	446.435	472.135	445.112
VC_RS00130	VC0029	ilvE	branched-chain-amino-acid transaminase	CDS	0.0615159	0.475707	0.999086	314.277	305.178	315.888	317.378	333.505	325.181
VC_RS00135	VC0030	ilvM	acetolactate synthase 2 small subunit	CDS	0.0442467	0.694594	0.999086	57.0764	51.6833	50.7339	55.9062	51.9923	56.5204
VC_RS00140	VC0031		acetolactate synthase 2 catalytic subunit	CDS	0.0951408	0.281596	0.999086	313.618	290.232	309.249	313.919	329.687	331.694
VC_RS00145	VC0032		YifB family Mg chelatase-like AAA ATPase	CDS	-0.114312	0.613435	0.999086	3.62564	4.65374	3.53732	3.61177	3.52736	3.82186
VC_RS00150	VC0033		acyltransferase	CDS	0.0684469	0.602938	0.999086	36.3663	41.1677	38.6198	40.3399	43.5363	37.9494
VC_RS00155	VC0034		thiol:disulfide interchange protein DsbA/DsbL	CDS	0.074314	0.52005	0.999086	284.778	335.83	316.033	307.052	336.597	342.621
VC_RS00160	VC0035		serine/threonine protein kinase	CDS	0.00277835	0.9697	0.999086	84.4884	84.4384	76.5128	83.1216	78.1335	84.673
VC_RS00165	VC0036	ccoG	cytochrome c oxidase accessory protein CcoG	CDS	0.0162315	0.886111	0.999086	82.7305	79.7847	68.3236	80.629	74.8477	77.9443
VC_RS00170	VC0037		YihD family protein	CDS	0.00437544	0.969978	0.999086	38.6186	35.1715	36.5362	37.0334	38.0279	35.5271
VC_RS00175	VC0039		sporulation protein	CDS	-0.0170027	0.805008	0.999086	66.6898	66.271	65.2709	63.2315	72.9632	59.6425
VC_RS00180	VC0040		hemolysin III family protein	CDS	0.0283589	0.785968	0.999086	53.9451	51.5938	52.9629	56.6692	55.1815	49.738
VC_RS00185	VC0041		DUF3157 family protein	CDS	-0.0170982	0.816132	0.999086	66.4151	64.1679	62.848	66.5889	63.5891	60.9344
VC_RS00190	VC0042		TrkH family potassium uptake protein	CDS	-0.0478526	0.431701	0.999086	107.396	116.567	111.014	112.372	107.125	104.59
VC_RS00195	VC0043	trkA	Trk system potassium transporter TrkA	CDS	-0.0693821	0.24538	0.999086	165.571	158.093	162.087	147.777	159.939	155.189
VC_RS00200	VC0044	rsmB	16S rRNA (cytosine(967)-C(5))-methyltransferase RsmB	CDS	0.0144235	0.828086	0.999086	222.153	218.412	212.675	214.366	221.982	223.444
VC_RS00205	VC0045	fmt	methionyl-tRNA formyltransferase	CDS	-0.0171542	0.725579	0.999086	172.932	181.988	177.932	172.602	179.461	174.513
VC_RS00210	VC0046	def	peptide deformylase	CDS	-0.0200956	0.753688	0.999086	216.055	218.547	230.556	221.997	215.217	218.761
VC_RS00215	VC0047		LysM peptidoglycan-binding domain-containing protein	CDS	0.0545591	0.639485	0.999086	15.2167	16.3328	18.6557	16.5836	16.6221	19.0016
VC_RS00220	VC0048	dprA	DNA-processing protein DprA	CDS	0.0457633	0.748218	0.999086	26.588	25.864	30.1399	27.6224	29.5719	28.0449
VC_RS00225	VC0049		DUF494 domain-containing protein	CDS	0.116761	0.419738	0.999086	117.504	121.668	127.78	144.725	127.227	125.96
VC_RS00230	VC0050		topoisomerase DNA-binding C4 zinc finger domain-containing protein	CDS	0.142968	0.410496	0.999086	31.8068	40.4964	35.4701	43.5448	40.7821	34.7735
VC_RS00235	VC0051		5-(carboxyamino)imidazole ribonucleotide synthase	CDS	-0.0365123	0.833811	0.999086	499.954	460.496	447.641	440.891	447.25	484.73
VC_RS00240	VC0052	purE	5-(carboxyamino)imidazole ribonucleotide mutase	CDS	-0.0890358	0.549256	0.999086	290.875	280.522	274.409	256.995	271.703	266.453
VC_RS00245	VC0054		threonylcarbamoyl-AMP synthase	CDS	-0.0248015	0.785279	0.999086	31.5321	33.3816	32.4174	31.0307	35.177	29.4444
VC_RS00250	VC0055	hemF	oxygen-dependent coproporphyrinogen oxidase	CDS	-0.0289364	0.744797	0.999086	61.8007	54.9946	59.6015	59.2127	53.152	60.5038
VC_RS00255	VC0056	aroE	shikimate dehydrogenase	CDS	-0.00663111	0.918626	0.999086	84.7631	84.3042	86.6402	83.1216	86.2512	85.1574
VC_RS00260	VC0057		DUF1488 domain-containing protein	CDS	0.216801	0.0162597	0.999086	16.645	19.5994	19.9641	20.8567	23.5318	20.9933
VC_RS00265	VC0058		gamma carbonic anhydrase family protein	CDS	0.0132921	0.888616	0.999086	35.8169	37.5431	34.8402	39.1699	36.9165	33.1048
VC_RS00300	VC0060	crcB	fluoride efflux transporter CrcB	CDS	0.0260851	0.855688	0.999086	16.8647	14.5877	16.2814	15.5662	16.0422	16.9561
VC_RS00305	VC0061	thiC	phosphomethylpyrimidine synthase ThiC	CDS	0.0191755	0.910337	0.999086	1472.61	1692.71	1700.63	1656.68	1668.2	1606.26
VC_RS00310	VC0062		thiamine phosphate synthase	CDS	-0.0130642	0.929503	0.999086	935.36	1044.14	1064.49	1017.1	1007.62	991.906
VC_RS00315	VC0063	thiF	thiazole biosynthesis adenylyltransferase ThiF	CDS	-0.0310548	0.820321	0.999086	470.729	543.234	545.378	516.178	504.703	505.346
VC_RS00320	VC0064	thiS	sulfur carrier protein ThiS	CDS	-0.023041	0.860669	0.999086	105.418	118.491	125.066	120.155	112.586	110.78
VC_RS00325	VC0065		thiazole synthase	CDS	0.0175568	0.893353	0.999086	420.574	486.987	504.626	478.687	493.589	457.277
VC_RS00330	VC0066	thiH	2-iminoacetate synthase ThiH	CDS	-0.0292244	0.800362	0.999086	482.705	544.398	542.664	514.093	532.68	491.566
VC_RS00335	VC0067		aminopeptidase P family protein	CDS	0.0253568	0.677503	0.999086	418.157	415.167	416.629	419.22	423.718	429.178
VC_RS00340	VC0068		LysR family transcriptional regulator	CDS	-0.0212059	0.832487	0.999086	35.3225	35.8875	36.0032	36.5247	30.4416	38.7569
VC_RS00345	VC0069		multidrug effflux MFS transporter	CDS	0.0100373	0.92991	0.999086	22.7427	23.9846	24.1798	24.7737	22.7104	23.9539
VC_RS00350	VC0070		hypothetical protein	CDS	-0.0495117	0.490742	0.999086	103.056	104.083	108.252	96.9583	102.149	105.666
VC_RS00355	VC0071	asnC	transcriptional regulator AsnC	CDS	-0.0431837	0.61904	0.999086	73.2819	83.4093	85.5257	81.036	74.3162	79.8284
VC_RS00360	VC0072		EAL domain-containing protein	CDS	-0.0265001	0.750125	0.999086	83.2799	91.0163	84.4596	86.886	88.474	78.6979
VC_RS00365	VC0073		class I SAM-dependent methyltransferase	CDS	-0.0364366	0.594319	0.999086	70.0957	72.4461	68.3236	65.8767	69.8224	69.9238
VC_RS00370	VC0074		hypothetical protein	CDS	0.00106535	0.991515	0.999086	34.1689	35.0373	32.6112	32.8112	35.2736	33.8046
VC_RS00375	VC0075		DMT family transporter	CDS	0.0655582	0.329576	0.999086	95.7499	97.5495	95.7015	100.57	100.361	101.521
VC_RS00380	VC0076	uspA	universal stress protein UspA	CDS	0.274784	0.0339629	0.999086	141.839	111.511	116.199	144.318	154.962	147.599
VC_RS00385	VC0078	ftnA	non-heme ferritin	CDS	0.102148	0.171703	0.999086	268.682	243.918	243.639	266.305	279.096	266.238
VC_RS00390	VC0079	uspB	universal stress protein UspB	CDS	-0.00571931	0.946453	0.999086	66.1954	63.3624	61.1036	66.6906	64.2656	58.8889
VC_RS00395	VC0080		NAD(P)/FAD-dependent oxidoreductase	CDS	0.0517872	0.664525	0.999086	61.4162	60.5881	64.544	66.4871	64.2656	62.6031
VC_RS00400	VC0081		DMT family transporter	CDS	0.136711	0.0710558	0.999086	40.5413	43.3603	43.417	49.3948	42.3767	48.2846
VC_RS00405	VC0082	rmuC	DNA recombination protein RmuC	CDS	-0.0676606	0.384943	0.999086	55.758	53.4732	51.8969	50.9209	50.0595	52.7524
VC_RS00410	VC0083	ubiE	bifunctional demethylmenaquinone methyltransferase/2-methoxy-6-polyprenyl-1,4-benzoquinol methylase UbiE	CDS	-0.00917998	0.878827	0.999086	187.38	194.517	189.61	183.488	195.841	188.563
VC_RS00415	VC0084		SCP2 domain-containing protein	CDS	-0.0156823	0.828801	0.999086	106.352	102.293	95.3623	102.707	99.201	98.7761
VC_RS00420	VC0085	ubiB	ubiquinone biosynthesis regulatory protein kinase UbiB	CDS	0.0449936	0.42924	0.999086	248.521	259.446	253.863	259.844	270.495	255.634
VC_RS00425	VC0086	tatA	Sec-independent protein translocase subunit TatA	CDS	0.0860463	0.27309	0.999086	93.7722	99.0261	96.5253	106.725	92.4845	107.981
VC_RS00430	VC0087	tatB	Sec-independent protein translocase subunit TatB	CDS	0.0113948	0.87276	0.999086	164.143	159.838	161.312	163.751	168.009	157.342
VC_RS00435	VC0088	tatC	twin-arginine translocase subunit TatC	CDS	-0.125409	0.205728	0.999086	50.3195	60.4091	59.553	54.6344	48.9482	52.6447
VC_RS00440	VC0089		cytochrome-c peroxidase	CDS	-0.113189	0.544638	0.999086	7.47102	8.68101	8.52834	8.95313	6.95808	6.94394
VC_RS00445	VC0090	dinF	MATE family efflux transporter DinF	CDS	-0.13429	0.166507	0.999086	42.0794	50.8779	48.2142	43.2395	45.1309	40.3179
VC_RS00450	VC0091		class I SAM-dependent methyltransferase	CDS	0.114344	0.314801	0.999086	457.435	457.856	519.793	528.031	533.308	492.104
VC_RS00455	VC0092	lexA	transcriptional repressor LexA	CDS	0.0209807	0.807529	0.999086	103.605	104.799	98.2213	105.81	103.405	101.898
VC_RS00460	VC0093	plsB	glycerol-3-phosphate 1-O-acyltransferase PlsB	CDS	-0.0337352	0.749603	0.999086	157.276	158.272	157.58	159.121	153.368	149.698
VC_RS00465	VC0094	ubiA	4-hydroxybenzoate octaprenyltransferase	CDS	-0.103123	0.266972	0.999086	47.9573	52.3993	48.3596	51.5822	46.2906	40.587
VC_RS00470	VC0095		chorismate lyase	CDS	-0.0195625	0.848301	0.999086	36.2015	39.8252	33.8711	33.9303	35.9018	38.6492
VC_RS00475	VC0097	fliL	flagellar basal body-associated protein FliL	CDS	0.00362703	0.977255	0.999086	34.114	34.8135	36.1485	36.0669	33.7757	35.5271
VC_RS00480	VC0098		methyl-accepting chemotaxis protein	CDS	-0.0757997	0.434242	0.999086	30.2686	28.9516	28.6862	26.605	28.992	27.7757
VC_RS00485	VC0099	glpG	rhomboid family intramembrane serine protease GlpG	CDS	0.11904	0.240441	0.999086	85.5871	102.427	98.7543	104.691	105.869	100.983
VC_RS00490	VC0100	glpE	thiosulfate sulfurtransferase GlpE	CDS	0.121996	0.225697	0.999086	42.0245	41.6151	44.8222	45.1217	47.7885	46.885
VC_RS00495	VC0103		TatD family hydrolase	CDS	0.0591877	0.40412	0.999086	42.9034	47.7455	43.8531	46.6987	46.7738	46.7235
VC_RS00500	VC0105	hemB	porphobilinogen synthase	CDS	0.0674986	0.282618	0.999086	175.953	184.404	174.395	176.672	190.429	193.3
VC_RS00505	VC0106		GNAT family N-acetyltransferase	CDS	0.171878	0.246326	0.999086	10.1628	10.8289	9.93358	13.2262	9.71232	11.95
VC_RS00510	VC0108	polA	DNA polymerase I	CDS	-0.0253991	0.64404	0.999086	564.666	579.703	585.79	557.281	574.912	567.788
VC_RS00515	VC0111		YihA family ribosome biogenesis GTP-binding protein	CDS	-0.0939254	0.21229	0.999086	80.5332	84.6174	86.0102	73.2529	78.3751	83.7579
VC_RS00520	VC0112		cytochrome c4	CDS	0.00356669	0.974427	0.999086	328.395	275.063	280.127	283.55	311.133	290.946
VC_RS00525	VC0113		class I SAM-dependent methyltransferase	CDS	-0.0293465	0.831117	0.999086	115.911	98.8471	100.983	95.2796	105.917	108.089
VC_RS00530	VC0114	yihI	Der GTPase-activating protein YihI	CDS	-0.0546938	0.68755	0.999086	124.92	123.503	116.199	112.219	116.113	122.73
VC_RS00535	VC0115		DUF2489 domain-containing protein	CDS	-0.0251785	0.858151	0.999086	149.97	139.03	126.762	137.553	134.716	136.241
VC_RS00540	VC0116	hemN	oxygen-independent coproporphyrinogen III oxidase	CDS	-0.0110721	0.90293	0.999086	195.455	191.788	194.65	183.081	195.889	198.467
VC_RS00545	VC0117		heme biosynthesis protein HemY	CDS	0.0366821	0.607379	0.999086	79.1049	75.9812	80.0016	75.542	85.1399	80.4205
VC_RS00550	VC0118		uroporphyrinogen-III C-methyltransferase	CDS	0.000552248	0.994068	0.999086	105.528	111.69	101.468	110.795	99.4426	108.627
VC_RS00555	VC0119		uroporphyrinogen-III synthase	CDS	0.136241	0.107495	0.999086	46.8587	53.2495	53.8351	53.8205	56.5827	58.8889
VC_RS00560	VC0120	hemC	hydroxymethylbilane synthase	CDS	-0.0255594	0.794179	0.999086	170.295	165.118	161.651	165.633	159.263	163.425
VC_RS00565	VC0122		class I adenylate cyclase	CDS	-0.034178	0.690425	0.999086	539.396	588.429	588.552	588.312	560.609	527.309
VC_RS00570	VC0123	cyaY	iron donor protein CyaY	CDS	0.0502626	0.613679	0.999086	48.0123	37.9458	43.8047	42.5274	46.4839	45.2163
VC_RS00575	VC0124		lipoprotein	CDS	-0.0227937	0.808056	0.999086	52.407	52.6678	55.5311	50.1579	53.6835	54.2596
VC_RS00580	VC0125	lysA	diaminopimelate decarboxylase	CDS	0.0307144	0.627742	0.999086	446.723	446.087	445.267	455.897	454.933	456.039
VC_RS00585	VC0126	dapF	diaminopimelate epimerase	CDS	0.0676344	0.291457	0.999086	223.691	221.097	233.173	234.155	233.482	242.876
VC_RS00590	VC0127		DUF484 family protein	CDS	0.0284052	0.755531	0.999086	93.992	97.46	100.014	92.1256	105.241	99.9066
VC_RS00595	VC0128	xerC	tyrosine recombinase XerC	CDS	0.00354601	0.951909	0.999086	151.013	143.281	138.925	146.709	142.206	145.338
VC_RS00600	VC0129	yigB	5-amino-6-(5-phospho-D-ribitylamino)uracil phosphatase YigB	CDS	0.013668	0.843499	0.999086	69.5464	66.1367	63.1388	65.6223	70.6439	64.3794
VC_RS00605	VC0130		sensor domain-containing phosphodiesterase	CDS	0.0372181	0.670956	0.999086	183.04	163.686	166.739	172.551	174.532	179.735
VC_RS00610	VC0131		DTW domain-containing protein	CDS	0.0974168	0.292296	0.999086	29.0051	29.6676	25.9727	32.7094	30.0551	27.7757
VC_RS00615	VC0132		COG3650 family protein	CDS	0.115637	0.106368	0.999086	100.474	90.9716	88.7238	95.6865	106.787	100.983
VC_RS00620	VC0134		Cof-type HAD-IIB family hydrolase	CDS	0.0458044	0.570278	0.999086	154.145	149.904	149.44	159.579	148.777	159.764
VC_RS00625	VC0135		alpha/beta fold hydrolase	CDS	0.0534676	0.61323	0.999086	66.2503	68.3741	66.3369	68.9798	70.3056	69.2779
VC_RS00630	VC0136	rhtB	homoserine/homoserine lactone efflux protein	CDS	-0.0390992	0.588916	0.999086	53.7803	54.5919	56.1611	55.7027	53.8768	50.5454
VC_RS00635	VC0137		HDOD domain-containing protein	CDS	-0.0354019	0.660234	0.999086	87.5098	88.0182	89.4991	89.1243	84.2218	85.2651
VC_RS00640	VC0139		DNA starvation/stationary phase protection protein	CDS	0.127099	0.221051	0.999086	18.8973	18.6149	20.1094	18.8219	23.1453	20.9395
VC_RS00645	VC0140		DUF2500 domain-containing protein	CDS	0.144566	0.40535	0.999086	6.81181	5.05646	6.3478	5.5957	7.82784	6.62096
VC_RS00650	VC0142		DUF4145 domain-containing protein	CDS	0.120439	0.245421	0.999086	22.9075	25.4166	21.127	25.3333	24.015	26.2147
VC_RS00655	VC0143		hypothetical protein	CDS	-0.0346844	0.866721	0.999086	4.50458	4.38525	4.1188	4.83265	3.67232	4.19866
VC_RS00660	VC0144		lysoplasmalogenase	CDS	-0.0270448	0.725604	0.999086	69.1618	68.8663	62.8965	66.6397	63.5408	67.0171
VC_RS00665	VC0145		DUF1145 domain-containing protein	CDS	0.0345512	0.852053	0.999086	10.4374	8.50202	9.10982	9.97053	9.27744	9.42007
VC_RS00670	VC0146	rsmD	16S rRNA (guanine(966)-N(2))-methyltransferase RsmD	CDS	0.0225839	0.799353	0.999086	32.9054	37.7221	33.968	33.1673	36.9165	36.2269
VC_RS00675	VC0147	ftsY	signal recognition particle-docking protein FtsY	CDS	-0.00156666	0.983836	0.999086	179.085	175.186	178.611	175.247	168.25	188.832
VC_RS00680	VC0148	ftsE	cell division ATP-binding protein FtsE	CDS	0.0264064	0.674639	0.999086	85.4223	78.2186	82.7637	82.1551	88.1357	80.582
VC_RS00685	VC0149	ftsX	permease-like cell division protein FtsX	CDS	-0.0198999	0.738324	0.999086	106.737	104.978	99.3358	99.5527	109.107	98.0764
VC_RS00690	VC0150	rpoH	RNA polymerase sigma factor RpoH	CDS	0.000859819	0.986597	0.999086	470.125	511.24	494.547	491.303	495.425	490.113
VC_RS00695	VC0151	sthA	Si-specific NAD(P)(+) transhydrogenase	CDS	-0.0371884	0.706974	0.999086	136.786	118.491	122.643	115.933	129.691	122.569
VC_RS00700	VC0152	fabR	HTH-type transcriptional repressor FabR	CDS	-0.0787658	0.288352	0.999086	64.2727	59.6484	63.478	57.3814	61.1731	58.8351
VC_RS00705	VC0153		YijD family membrane protein	CDS	0.0255846	0.787916	0.999086	26.3683	23.9846	27.3779	28.0803	27.4458	23.5233
VC_RS00710	VC0154	trmA	tRNA (uridine(54)-C5)-methyltransferase TrmA	CDS	-0.0395708	0.773344	0.999086	80.9726	72.7594	76.2705	73.1511	75.5242	75.0376
VC_RS00715	VC0156	btuB	TonB-dependent vitamin B12 receptor	CDS	-0.0266431	0.78885	0.999086	1005.68	798.787	867.08	873.795	845.649	903.089
VC_RS00720	VC0157		S8 family peptidase	CDS	0.0580484	0.628232	0.999086	77.7315	84.4384	85.9618	89.4295	91.808	77.0831
VC_RS00725	VC0158		glutamate racemase	CDS	-0.00240922	0.971008	0.999086	79.3246	85.1097	87.3186	82.2569	86.5895	82.5198
VC_RS00730	VC0159		RNA-binding protein	CDS	0.0161086	0.816448	0.999086	100.969	94.3724	93.4725	98.1792	97.3648	96.4615
VC_RS00760	VC0161	ilvY	HTH-type transcriptional activator IlvY	CDS	-0.124827	0.238586	0.999086	34.7183	39.7357	35.3248	36.2703	34.5005	29.9289
VC_RS00765	VC0162	ilvC	ketol-acid reductoisomerase	CDS	0.0589795	0.569206	0.999086	201.113	181.003	176.624	193.408	195.696	192.869
VC_RS00770	VC0163		accessory factor UbiK family protein	CDS	0.141002	0.140023	0.999086	63.2839	59.6484	58.8262	67.8606	62.5744	69.9777
VC_RS00775	VC0164	vexB	multidrug efflux RND transporter permease subunit VexB	CDS	-0.0486651	0.360234	0.999086	1127.3	1234.31	1229.68	1190.46	1214.62	1067.11
VC_RS00780	VC0165	vexA	multidrug efflux RND transporter periplasmic adaptor subunit VexA	CDS	-0.00472935	0.940225	0.999086	557.195	585.744	603.186	614.51	570.466	555.461
VC_RS00785	VC0166	vexR	TetR family transcriptional regulator VexR	CDS	0.0568112	0.592119	0.999086	181.721	172.457	181.179	208.058	176.078	172.683
VC_RS00790	VC0167	rep	DNA helicase Rep	CDS	0.117957	0.0927549	0.999086	99.0459	106.32	104.957	119.392	112.537	104.859
VC_RS00795	VC0168		cytochrome c5 family protein	CDS	0.0284646	0.773498	0.999086	122.338	119.118	119.978	121.274	116.258	131.127
VC_RS00825	CDS		hypothetical protein	CDS	-0.233389	0.411247	0.999086	1.42828	1.34242	2.42282	1.27175	1.83616	1.2919
VC_RS00830	VC0170		ABC transporter ATP-binding protein	CDS	0.100991	0.407943	0.999086	88.7733	79.6057	81.3584	86.0212	93.4509	88.2795
VC_RS00835	VC0171		ABC transporter substrate-binding protein	CDS	-0.0291263	0.758224	0.999086	187.215	176.394	179.289	176.214	181.055	174.729
VC_RS00840	VC0172		ABC transporter permease subunit	CDS	-0.076126	0.576556	0.999086	36.586	32.3077	31.0121	28.8942	34.4039	31.3823
VC_RS00845	VC0173		ABC transporter permease	CDS	-0.112721	0.321363	0.999086	37.7946	37.9458	39.4436	33.5742	36.1434	36.819
VC_RS00850	VC0174		SPOR domain-containing protein	CDS	0.0868008	0.340749	0.999086	34.8281	33.3369	36.1485	40.696	35.6602	34.3967
VC_RS00855	VC0175		deoxycytidylate deaminase	CDS	0.031165	0.607467	0.999086	438.538	411.453	400.25	443.688	395.886	437.952
VC_RS00860	CDS		hypothetical protein	CDS	0.109019	0.425933	0.999086	130.029	137.375	130.929	156.476	140.611	132.527
VC_RS00865	VC0176		helix-turn-helix transcriptional regulator	CDS	0.0634283	0.739362	0.999086	12.9644	9.44171	9.78821	11.5475	9.95392	12.0577
VC_RS00870	VC0177	vspR	transcriptional regulator VspR	CDS	-0.0422	0.773872	0.999086	11.4812	10.7841	9.15827	9.91966	9.03584	11.5732
VC_RS00875	CDS		hypothetical protein	CDS	0.0899165	0.482629	0.999086	139.587	122.026	125.26	131.601	129.498	150.613
VC_RS00880	VC0178	capV	cGAMP-activated phospholipase CapV	CDS	0.0666446	0.517353	0.999086	347.128	303.611	312.787	333.3	315.723	360.008
VC_RS00885	VC0179	dncV	cyclic AMP-GMP synthase	CDS	0.0690554	0.357587	0.999086	544.121	493.654	486.358	528.692	523.692	546.418
VC_RS00890	VC0180		ThiF family adenylyltransferase	CDS	-0.00504258	0.940406	0.999086	410.082	379.951	380.189	388.851	380.907	396.343
VC_RS00895	VC0181		Mov34/MPN/PAD-1 family protein	CDS	-0.0390825	0.595412	0.999086	39.6074	38.4828	40.7034	39.6786	37.448	38.4877
VC_RS00900	VC0182		hypothetical protein	CDS	0.177967	0.217556	0.999086	18.4029	22.0157	22.0477	25.1807	24.4982	21.0471
VC_RS00905	VC0183		hypothetical protein	CDS	-0.0209155	0.884214	0.999086	22.6877	25.506	22.6776	24.0107	21.744	24.1692
VC_RS00910	VC0184		hypothetical protein	CDS	-0.141388	0.366391	0.999086	13.6786	17.0935	15.603	16.0241	12.225	13.8879
VC_RS00915	VC0185		site-specific integrase	CDS	0.133667	0.304488	0.999086	11.3713	13.6927	12.5987	13.7349	13.1914	14.48
VC_RS00920	VC0186	gorA	glutathione-disulfide reductase	CDS	-0.00333148	0.946617	0.999086	909.651	857.048	892.665	902.689	884.981	865.516
VC_RS00925	VC0187		23S rRNA (adenine(2030)-N(6))-methyltransferase RlmJ	CDS	-0.00284535	0.96237	0.999086	148.157	157.064	154.382	157.29	142.254	159.226
VC_RS00930	VC0188	prlC	oligopeptidase A	CDS	0.14865	0.121243	0.999086	410.851	423.803	426.805	447.249	475.082	476.063
VC_RS00935	VC0190	uvrD	DNA helicase II	CDS	0.00598211	0.904035	0.999086	196.993	193.354	192.614	193.306	197.629	194.43
VC_RS00940	VC0191		LysE family translocator	CDS	0.222536	0.157531	0.999086	5.76806	7.0701	5.2333	7.93573	6.42656	6.78245
VC_RS00945	VC0192		AraC family transcriptional regulator	CDS	0.141359	0.273177	0.999086	27.8515	26.222	28.8316	29.8607	29.8135	31.7591
VC_RS00950	VC0194	ggt	gamma-glutamyltransferase	CDS	-0.0527489	0.596982	0.999086	352.951	352.207	358.869	357.057	339.593	329.164
VC_RS00955	VC0195	rarD	EamA family transporter RarD	CDS	0.072499	0.484802	0.999086	29.939	29.3543	30.6729	33.1673	32.2295	29.1753
VC_RS00960	VC0196	recQ	ATP-dependent DNA helicase RecQ	CDS	-0.0482934	0.569767	0.999086	210.946	198.947	199.253	188.321	213.043	187.648
VC_RS00965	VC0197		DUF3630 family protein	CDS	-0.417307	0.000661534	0.788769	10.1078	9.39697	9.44901	7.68138	7.34464	6.62096
VC_RS00970	VC0198		hypothetical protein	CDS	0.0371425	0.846867	0.999086	6.37234	6.9806	6.73545	5.90092	7.82784	6.89011
VC_RS00975	VC0199		ABC transporter ATP-binding protein	CDS	-0.0971825	0.396053	0.999086	25.9288	29.9808	33.0958	27.3681	28.5571	27.3451
VC_RS00980	VC0200	fhuA	TonB-dependent siderophore receptor FhuA	CDS	0.0516028	0.718499	0.999086	96.3541	95.5806	95.5562	99.3492	101.859	96.7306
VC_RS00985	VC0201		ABC transporter ATP-binding protein	CDS	0.171964	0.216722	0.999086	9.11903	9.30747	9.93358	9.91966	9.80896	12.273
VC_RS00990	VC0202		iron-siderophore ABC transporter substrate-binding protein	CDS	-0.279739	0.0387437	0.999086	9.17397	11.0974	11.3388	9.30922	7.44128	9.36624
VC_RS00995	VC0203	fhuB	Fe(3+)-hydroxamate ABC transporter permease FhuB	CDS	0.110651	0.381053	0.999086	16.5901	16.2433	20.2063	18.5167	19.9078	18.8401
VC_RS01000	VC0204		MurR/RpiR family transcriptional regulator	CDS	0.244608	0.0889082	0.999086	10.7671	13.5137	11.7265	15.9732	14.7376	12.0039
VC_RS01005	VC0206	murQ	N-acetylmuramic acid 6-phosphate etherase	CDS	-0.0186507	0.927623	0.999086	4.28485	5.1907	4.74873	5.13787	4.05888	4.89844
VC_RS01010	VC0207	murP	PTS N-acetylmuramic acid transporter subunit IIBC	CDS	0.0599381	0.588872	0.999086	20.2157	22.4185	20.061	22.9933	21.4058	20.9933
VC_RS01015	VC0208		TIGR00645 family protein	CDS	-0.0514802	0.531945	0.999086	54.4945	54.3682	49.1833	50.9209	53.6835	47.8539
VC_RS01020	VC0209		YicC family protein	CDS	-0.0183813	0.765707	0.999086	240.94	252.331	232.93	241.48	233.869	241.692
VC_RS01025	VC0210	rph	ribonuclease PH	CDS	-0.03622	0.670416	0.999086	177.437	174.694	160.052	168.787	161.775	168.915
VC_RS01030	VC0211	pyrE	orotate phosphoribosyltransferase	CDS	-0.0485437	0.521286	0.999086	57.2961	54.0549	56.2095	53.7188	54.1667	54.0981
VC_RS01035	VC0212	lpxN	lipid A biosynthesis myristoyltransferase LpxN	CDS	0.0595672	0.537149	0.999086	83.7193	73.6096	74.6714	79.2046	80.4045	82.0892
VC_RS01040	VC0213		LpxL/LpxP family Kdo(2)-lipid IV(A) lauroyl/palmitoleoyl acyltransferasee	CDS	0.0217353	0.793969	0.999086	98.8262	92.0008	94.8293	91.2608	98.0896	100.606
VC_RS01045	VC0214	slmA	nucleoid occlusion factor SlmA	CDS	-0.0566907	0.5244	0.999086	33.5646	37.1404	37.4569	34.2864	34.9837	34.7735
VC_RS01050	CDS		hypothetical protein	CDS	-0.120426	0.528672	0.999086	5.32859	5.86192	5.76632	4.68004	5.65344	5.27524
VC_RS01055	VC0215	coaBC	bifunctional phosphopantothenoylcysteine decarboxylase/phosphopantothenate--cysteine ligase CoaBC	CDS	0.0126502	0.89276	0.999086	164.088	153.842	155.448	154.492	159.649	163.371
VC_RS01060	VC0216		methyl-accepting chemotaxis protein	CDS	0.152248	0.138381	0.999086	159.693	137.196	142.268	159.783	150.082	178.12
VC_RS01065	VC0217	radC	DNA repair protein RadC	CDS	0.169798	0.245836	0.999086	8.5697	7.74131	8.5768	9.30922	9.03584	9.63538
VC_RS01070	VC0218	rpmB	50S ribosomal protein L28	CDS	-0.0856444	0.216189	0.999086	2245.53	2182.2	2279.88	2059.58	2183.87	2077.53
VC_RS01075	VC0219	rpmG	50S ribosomal protein L33	CDS	-0.0662973	0.342079	0.999086	1094.01	1018.94	1047.14	1004.68	1011.19	1002.24
VC_RS01080	VC0220		hypothetical protein	CDS	-0.0403749	0.570683	0.999086	46.1445	44.9712	43.6593	46.8513	40.4439	43.7629
VC_RS01085	VC0221	mutM	bifunctional DNA-formamidopyrimidine glycosylase/DNA-(apurinic or apyrimidinic site) lyase	CDS	0.022988	0.737483	0.999086	55.8678	55.2184	57.857	58.8566	56.4378	56.3589
VC_RS01090	VC0222	coaD	pantetheine-phosphate adenylyltransferase	CDS	-0.119694	0.0818256	0.999086	54.7142	56.2476	56.4518	51.2261	49.8179	53.0754
VC_RS01095	VC0223		glycosyltransferase family 9 protein	CDS	0.0515329	0.557977	0.999086	91.8496	95.9833	91.7281	91.973	93.4992	104.321
VC_RS01100	VC0224		glycosyltransferase family 2 protein	CDS	0.0651414	0.485876	0.999086	45.1008	47.4323	49.3287	49.0387	48.0784	51.3528
VC_RS01105	VC0225		glycosyltransferase family 9 protein	CDS	-0.0045928	0.948807	0.999086	86.1364	85.7809	81.6976	82.3586	82.2407	88.2257
VC_RS01110	VC0227		3-deoxy-D-manno-octulosonic acid kinase	CDS	-0.0594265	0.357636	0.999086	99.4854	100.727	93.7148	96.4496	90.89	94.739
VC_RS01115	VC0228		WavE lipopolysaccharide synthesis family protein	CDS	-0.0275909	0.681862	0.999086	114.153	108.826	108.203	116.391	110.315	98.1302
VC_RS01120	VC0229		WavE lipopolysaccharide synthesis family protein	CDS	-0.0517646	0.38856	0.999086	192.598	200.603	186.412	193.51	176.078	189.639
VC_RS01125	VC0230		glycosyltransferase family 2 protein	CDS	-0.0508209	0.404396	0.999086	203.146	204.227	208.169	206.481	195.744	192.008
VC_RS01130	VC0231		hypothetical protein	CDS	-0.0816668	0.148702	0.999086	397.282	374.491	387.216	379.236	359.743	356.186
VC_RS01135	VC0232		HAD hydrolase family protein	CDS	-0.0803301	0.158535	0.999086	71.9085	69.6718	70.9887	67.7589	66.585	66.6941
VC_RS01140	VC0233	waaA	lipid IV(A) 3-deoxy-D-manno-octulosonic acid transferase	CDS	0.0201852	0.719032	0.999086	154.859	142.521	157.096	159.121	151.58	150.129
VC_RS01145	VC0234		glycosyl transferase	CDS	0.1325	0.10754	0.999086	133.325	129.096	126.859	142.283	140.273	144.154
VC_RS01150	VC0235		glycosyltransferase family 9 protein	CDS	0.0741452	0.302908	0.999086	160.352	151.112	164.752	172.348	157.91	171.068
VC_RS01155	VC0236	waaF	lipopolysaccharide heptosyltransferase II	CDS	0.0551805	0.270825	0.999086	197.872	181.451	176.818	190.457	190.139	197.175
VC_RS01160	VC0237		O-antigen ligase family protein	CDS	0.00936112	0.89915	0.999086	135.962	138.091	139.894	139.282	136.939	140.44
VC_RS01165	VC0238		acyltransferase	CDS	0.0459531	0.48841	0.999086	77.6766	73.9228	79.8563	84.1899	78.7133	76.0065
VC_RS01170	VC0239		polysaccharide deacetylase family protein	CDS	0.0338375	0.589213	0.999086	362.839	387.423	372.63	394.548	388.976	366.037
VC_RS01175	VC0240	rfaD	ADP-glyceromanno-heptose 6-epimerase	CDS	-0.00370635	0.953501	0.999086	391.24	383.083	388.96	398.058	379.505	382.724
VC_RS01180	VC0241		mannose-1-phosphate guanylyltransferase/mannose-6-phosphate isomerase	CDS	-0.0232633	0.698695	0.999086	925.802	907.076	898.916	898.365	872.273	917.461
VC_RS01185	VC0242		phosphomannomutase/phosphoglucomutase	CDS	0.0374872	0.599385	0.999086	899.159	822.234	863.591	894.448	846.422	912.132
VC_RS01190	VC0243	gmd	GDP-mannose 4,6-dehydratase	CDS	0.0517703	0.503909	0.999086	1959.71	1835.99	1876.77	2004.08	1806.78	2068.86
VC_RS01195	VC0244		DegT/DnrJ/EryC1/StrS family aminotransferase	CDS	-0.00770275	0.902261	0.999086	2008.33	1901.19	1977.31	2006.67	1857.61	1991.19
VC_RS01200	VC0245		glycosyltransferase	CDS	-0.0188672	0.774129	0.999086	1949	1933.05	1967.53	1972.59	1869.98	1931.01
VC_RS01205	VC0246		ABC transporter permease	CDS	-0.0193441	0.755428	0.999086	942.447	932.268	951.346	937.891	916.437	934.094
VC_RS01210	VC0247		ABC transporter ATP-binding protein	CDS	0.0268698	0.708928	0.999086	849.608	833.824	855.354	907.928	808.346	870.253
VC_RS01215	VC0248		acyl carrier protein	CDS	-0.0653056	0.354573	0.999086	459.248	464.3	475.358	461.29	425.989	449.741
VC_RS01220	VC0249		AMP-binding protein	CDS	-0.033814	0.611318	0.999086	1782.99	1832.36	1896.2	1878.68	1712.03	1793.2
VC_RS01225	VC0250		iron-containing alcohol dehydrogenase	CDS	-0.0300519	0.604039	0.999086	1680.1	1684.25	1702.18	1710.56	1628.53	1623
VC_RS01230	VC0251		acyl-CoA reductase	CDS	-0.0439162	0.459442	0.999086	4479.31	4420.2	4580.93	4508.97	4259.26	4308.04
VC_RS01235	VC0252		acetyltransferase	CDS	-0.0191268	0.774239	0.999086	885.315	900.811	912.581	915.203	856.472	891.515
VC_RS01240	VC_0253		IS200/IS605 family transposase	CDS	-0.0989578	0.259072	0.999086	80.643	79.5162	83.8782	86.4282	68.1312	73.315
VC_RS01245	VC0254		ISAs1 family transposase	CDS	-0.0910603	0.0931661	0.999086	530.058	501.708	518.097	508.293	466.481	480.262
VC_RS01250	VC0255		hypothetical protein	CDS	-0.0503894	0.459603	0.999086	100.309	99.1156	94.9747	97.6705	89.1021	97.5381
VC_RS01255	VC0257		IS3-like element ISVch4 family transposase	CDS	-0.10493	0.641092	0.999086	2.41709	3.04283	1.98672	1.88219	3.04416	1.99167
VC_RS01260	VC0258		FkbM family methyltransferase	CDS	-0.00160333	0.980082	0.999086	276.702	273.496	265.057	280.548	251.602	282.225
VC_RS01265	VC0259		glycosyltransferase	CDS	-0.0592422	0.292416	0.999086	223.636	221.321	212.046	206.787	214.154	209.61
VC_RS01270	VC0260		polysaccharide biosynthesis protein	CDS	-0.0300018	0.615596	0.999086	178.316	172.099	168.144	172.348	157.378	178.174
VC_RS01275	VC0262		SDR family oxidoreductase	CDS	0.064843	0.305667	0.999086	78.0062	75.8917	74.0415	78.1364	80.1629	80.0975
VC_RS01280	VC0263		sugar transferase	CDS	-0.13063	0.0851134	0.999086	41.4751	45.2397	45.4037	39.3734	39.3325	42.0404
VC_RS01285	VC0264		MBL fold metallo-hydrolase	CDS	0.0167389	0.791128	0.999086	73.996	84.2147	80.0501	81.8499	79.873	79.3977
VC_RS01290	VC0265		mechanosensitive ion channel family protein	CDS	-0.00678804	0.920251	0.999086	129.644	130.842	131.802	139.791	124.811	125.852
VC_RS01295	VC0266		uracil-DNA glycosylase family protein	CDS	0.212699	0.0598161	0.999086	16.1506	16.1538	16.4752	19.8393	19.8112	16.8485
VC_RS01300	VC0267		D-2-hydroxyacid dehydrogenase	CDS	0.0344794	0.700404	0.999086	53.0113	52.9362	47.5358	53.5661	50.3978	53.2368
VC_RS01305	VC0268		YjaG family protein	CDS	-0.137696	0.120804	0.999086	144.147	156.079	158.792	136.84	129.449	151.044
VC_RS01310	VC0269	manA	mannose-6-phosphate isomerase, class I	CDS	0.0397504	0.452435	0.999086	396.568	382.77	377.282	393.836	388.3	406.785
VC_RS01315	VC0270		ROK family protein	CDS	-0.0648661	0.176009	0.999086	227.207	220.694	235.353	224.489	205.457	223.283
VC_RS01320	VC0271		HlyC/CorC family transporter	CDS	0.0740931	0.436923	0.999086	43.8922	42.5996	48.1173	45.9356	46.049	49.738
VC_RS01325	VC0273	hupA	DNA-binding protein HU-alpha	CDS	0.161749	0.0815726	0.999086	169.966	183.196	166.303	164.768	208.114	208.264
VC_RS01330	VC0274		DUF1481 domain-containing protein	CDS	-0.00238756	0.977763	0.999086	119.481	125.338	122.595	126.921	115.968	123.968
VC_RS01335	VC0275	purD	phosphoribosylamine--glycine ligase	CDS	-0.055644	0.712342	0.999086	1103.51	1049.06	1038.42	1012.87	1060.53	996.805
VC_RS01340	VC0276	purH	bifunctional phosphoribosylaminoimidazolecarboxamide formyltransferase/IMP cyclohydrolase	CDS	-0.0798572	0.67104	0.999086	1363.68	1270.6	1263.65	1191.43	1265.21	1231.34
VC_RS01345	CDS		hypothetical protein	CDS	0.108598	0.435241	0.999086	8.95423	7.74131	7.07464	8.39356	8.26272	8.93561
VC_RS01350	VC0277	zntR	Zn(2+)-responsive transcriptional regulator	CDS	-0.0434375	0.722942	0.999086	21.3144	23.2687	22.7261	22.9424	20.1978	22.2314
VC_RS01355	VC0278	cadC	lysine decarboxylation/transport transcriptional activator CadC	CDS	0.0176505	0.913176	0.999086	17.0845	19.1519	20.7394	18.8728	19.3763	19.4861
VC_RS01360	VC0280	cadB	cadaverine/lysine antiporter	CDS	-0.00212611	0.991869	0.999086	3.2411	4.16151	3.3435	3.20481	4.15552	3.39122
VC_RS01365	VC0281		lysine decarboxylase CadA	CDS	-0.0179542	0.937899	0.999086	3.95524	3.53505	4.84565	4.47656	4.5904	3.06825
VC_RS01370	VC0282		methyl-accepting chemotaxis protein	CDS	-0.0854312	0.443986	0.999086	35.9817	35.8875	32.5143	32.8112	29.8135	35.7963
VC_RS01375	VC0283		PepSY-associated TM helix domain-containing protein	CDS	0.0491007	0.716201	0.999086	12.6897	15.1246	13.5678	15.7697	13.3846	13.7264
VC_RS01380	VC0284		TonB-dependent siderophore receptor	CDS	-0.0324579	0.759022	0.999086	406.017	438.928	442.504	431.734	433.817	393.274
VC_RS01385	VC0285		bifunctional 4-hydroxy-2-oxoglutarate aldolase/2-dehydro-3-deoxy-phosphogluconate aldolase	CDS	-0.000942553	0.992861	0.999086	28.6206	32.5761	31.5936	31.3359	31.9395	29.4983
VC_RS01390	VC0286		GntP family permease	CDS	-0.0917262	0.472483	0.999086	12.1953	13.648	13.374	12.0053	12.6598	12.1653
VC_RS01395	VC0287		gluconokinase	CDS	1.00701	0.0107028	0.999086	0.714141	0.760707	1.1145	1.93306	1.78784	1.50721
VC_RS01400	VC0288		phosphogluconate dehydratase	CDS	0.20674	0.328614	0.999086	4.61445	4.69848	3.3435	4.47656	5.17024	4.95226
VC_RS01405	VC0289		LacI family DNA-binding transcriptional regulator	CDS	-0.0295903	0.660104	0.999086	74.875	78.0843	78.5964	75.6946	76.7322	74.4455
VC_RS01410	VC0290	fis	DNA-binding transcriptional regulator Fis	CDS	-0.118018	0.496934	0.999086	173.976	180.511	174.637	161.665	161.582	164.34
VC_RS01415	VC0291	dusB	tRNA dihydrouridine synthase DusB	CDS	-0.0995489	0.549646	0.999086	653	619.842	642.969	585.616	595.351	607.083
VC_RS01420	VC0293	prmA	50S ribosomal protein L11 methyltransferase	CDS	-0.00578203	0.950329	0.999086	239.182	235.282	239.472	228.152	238.653	244.276
VC_RS01425	VC0295	accC	acetyl-CoA carboxylase biotin carboxylase subunit	CDS	-0.0160785	0.835526	0.999086	1505.25	1491.84	1480.59	1433.06	1539.96	1455
VC_RS01430	VC0296		acetyl-CoA carboxylase biotin carboxyl carrier protein	CDS	0.00771124	0.922701	0.999086	808.023	772.744	776.806	775.31	779.643	815.24
VC_RS01435	VC0297	aroQ	type II 3-dehydroquinate dehydratase	CDS	-0.0519862	0.394648	0.999086	188.973	191.161	185.201	167.617	188.4	189.316
VC_RS01440	VC0298	acs	acetate--CoA ligase	CDS	0.0477738	0.72143	0.999086	11.5361	13.5585	11.6296	11.8018	14.5443	11.6271
VC_RS01445	VC0299		3'-5' exonuclease	CDS	-0.0621739	0.78507	0.999086	4.12005	4.29576	4.55491	5.03613	3.52736	3.87569
VC_RS01450	VC0300		cyclic nucleotide-binding/CBS domain-containing protein	CDS	-0.096974	0.615578	0.999086	5.38353	5.72767	6.49317	5.69744	5.65344	5.11375
VC_RS01455	VC0302		3-phenylpropionate MFS transporter	CDS	-0.099032	0.343808	0.999086	99.2107	94.1486	103.503	93.6009	91.7114	91.8322
VC_RS01460	VC0303		hybrid sensor histidine kinase/response regulator	CDS	0.0752642	0.27428	0.999086	64.6023	65.734	63.6233	67.708	68.1795	68.4704
VC_RS01465	VC0304	gppA	guanosine-5'-triphosphate,3'-diphosphate diphosphatase	CDS	-0.0744387	0.123348	0.999086	572.631	608.431	602.314	559.927	572.254	561.544
VC_RS01470	VC0305	rhlB	ATP-dependent RNA helicase RhlB	CDS	-0.0314896	0.582005	0.999086	1214.86	1184.87	1199.44	1187.71	1171.57	1162.17
VC_RS01475	VC0306	trxA	thioredoxin TrxA	CDS	0.070223	0.416353	0.999086	203.311	224.587	205.892	217.215	219.759	228.504
VC_RS01480	VC0307	rho	transcription termination factor Rho	CDS	-0.0606783	0.679812	0.999086	1171.3	1100.3	1123.37	1043.85	1080.1	1131.16
VC_RS01485	VC0308		hypothetical protein	CDS	-0.0496417	0.620011	0.999086	47.6277	53.8759	51.0731	48.1231	49.6247	49.738
VC_RS01490	VC0309	ubiD	4-hydroxy-3-polyprenylbenzoate decarboxylase	CDS	-0.0274855	0.548929	0.999086	313.343	309.876	321.218	306.085	313.694	306.825
VC_RS01495	VC0311		2Fe-2S iron-sulfur cluster binding domain-containing protein	CDS	0.081295	0.212636	0.999086	49.0011	51.3253	51.9453	55.4992	51.1226	54.5287
VC_RS01500	VC0312	fre	NAD(P)H-flavin reductase	CDS	0.062819	0.245032	0.999086	153.046	143.371	147.162	150.881	156.509	155.889
VC_RS01535	VC0315	pssA	CDP-diacylglycerol--serine O-phosphatidyltransferase	CDS	0.0331083	0.60822	0.999086	145.685	139.791	141.881	139.842	148.681	148.729
VC_RS01540	VC0317		GNAT family N-acetyltransferase	CDS	-0.155879	0.293187	0.999086	10.1078	11.6791	11.3873	9.56357	10.3405	9.90453
VC_RS01545	VC0318	murB	UDP-N-acetylmuramate dehydrogenase	CDS	-0.134549	0.0360288	0.999086	123.492	121.847	122.934	114.61	107.995	112.879
VC_RS01550	VC0319	birA	bifunctional biotin--[acetyl-CoA-carboxylase] ligase/biotin operon repressor BirA	CDS	-0.0849134	0.155632	0.999086	115.856	119.118	116.102	104.385	110.653	116.001
VC_RS01555	VC0320		type I pantothenate kinase	CDS	0.015905	0.8612	0.999086	83.1151	83.9015	81.3584	84.3425	80.7911	86.0187
VC_RS01580	VC0321	tuf	elongation factor Tu	CDS	-0.00751485	0.937099	0.999086	2160.33	1984.59	2001.4	1967.55	2070.22	2076.56
VC_RS01585	VC0322	secE	preprotein translocase subunit SecE	CDS	-0.0216918	0.791985	0.999086	531.376	490.969	491.785	493.388	494.797	503.301
VC_RS01590	VC0323	nusG	transcription termination/antitermination protein NusG	CDS	-0.0539867	0.518713	0.999086	829.832	791.94	822.936	780.346	780.948	793.6
VC_RS01595	VC0324	rplK	50S ribosomal protein L11	CDS	0.00057423	0.995255	0.999086	5925.07	5464.87	5578.7	5577.14	5718.92	5679.28
VC_RS01600	VC0325	rplA	50S ribosomal protein L1	CDS	-0.0395039	0.640405	0.999086	6297.24	6027.8	6111.14	5869.44	6152.97	5915.75
VC_RS01605	VC0326	rplJ	50S ribosomal protein L10	CDS	-0.013572	0.864275	0.999086	8743.18	8248.25	8188.27	8225.38	8443.97	8274.53
VC_RS01610	VC0327	rplL	50S ribosomal protein L7/L12	CDS	-0.0149081	0.850689	0.999086	5453.18	5201.98	5174.09	5185.08	5162.9	5318.52
VC_RS01615	VC0328	rpoB	DNA-directed RNA polymerase subunit beta	CDS	-0.0525101	0.569857	0.999086	9248.18	9291.99	9616.48	9222.08	8960.22	8967.96
VC_RS01620	VC0329	rpoC	DNA-directed RNA polymerase subunit beta'	CDS	-0.0236439	0.753669	0.999086	10661	10483.7	10813.6	10661.6	10448.2	10329.1
VC_RS01625	VC0330		Rsd/AlgQ family anti-sigma factor	CDS	0.0515745	0.669144	0.999086	133.819	123.906	132.916	142.589	135.489	126.713
VC_RS01630	VC0331	nudC	NAD(+) diphosphatase	CDS	0.0209664	0.825812	0.999086	41.5301	42.3311	42.6902	44.5113	37.3514	46.6159
VC_RS01635	VC0332	hemE	uroporphyrinogen decarboxylase	CDS	0.0366735	0.468952	0.999086	228.086	229.823	217.909	237.36	220.484	235.394
VC_RS01640	VC0333		TetR/AcrR family transcriptional regulator	CDS	0.0655758	0.42492	0.999086	72.6227	79.919	72.0063	80.4764	77.6986	76.8678
VC_RS01645	VC0334		hypothetical protein	CDS	-0.0279375	0.671023	0.999086	62.6247	65.7788	68.0329	64.4523	63.9274	64.3256
VC_RS01650	VC0335		murein hydrolase activator EnvC	CDS	-0.0545935	0.464865	0.999086	42.2442	40.4964	44.8222	41.1539	40.5888	41.0715
VC_RS01655	VC0336	gpmM	2,3-bisphosphoglycerate-independent phosphoglycerate mutase	CDS	0.0515867	0.549295	0.999086	1554.85	1561.82	1549.01	1644.12	1607.22	1584.19
VC_RS01660	VC0337		DMT family transporter	CDS	-0.0279293	0.712593	0.999086	45.8698	52.086	49.5225	48.2248	47.7885	48.7152
VC_RS01665	VC0338		SLC13 family permease	CDS	0.0227368	0.879606	0.999086	18.4029	18.8834	14.5369	18.8219	18.0717	15.7181
VC_RS01670	VC0339	psd	phosphatidylserine decarboxylase	CDS	-0.0138672	0.861011	0.999086	130.688	120.773	115.763	118.883	122.201	122.569
VC_RS01675	VC0340	rsgA	small ribosomal subunit biogenesis GTPase RsgA	CDS	-0.0682542	0.236979	0.999086	193.367	194.651	178.078	183.336	171.343	185.279
VC_RS01680	VC0341	orn	oligoribonuclease	CDS	-0.0872054	0.184934	0.999086	63.6684	69.3586	68.4205	66.5889	61.5114	61.5803
VC_RS01725	VC0342	queG	tRNA epoxyqueuosine(34) reductase QueG	CDS	-0.14162	0.153742	0.999086	106.462	109.094	98.4151	92.5835	98.0896	93.9315
VC_RS01730	VC0343	tsaE	tRNA (adenosine(37)-N6)-threonylcarbamoyltransferase complex ATPase subunit type 1 TsaE	CDS	-0.107762	0.287663	0.999086	39.0031	38.0801	39.6859	32.2516	38.3661	37.7341
VC_RS01735	VC0344		N-acetylmuramoyl-L-alanine amidase	CDS	0.0364496	0.587152	0.999086	128.49	119.476	125.115	119.138	130.174	133.281
VC_RS01740	VC0345	mutL	DNA mismatch repair endonuclease MutL	CDS	0.0228369	0.731482	0.999086	183.864	183.465	192.76	193.408	190.333	185.279
VC_RS01745	VC0346	miaA	tRNA (adenosine(37)-N6)-dimethylallyltransferase MiaA	CDS	-0.0292676	0.579296	0.999086	480.397	481.751	494.304	470.497	493.976	462.714
VC_RS01750	VC0347	hfq	RNA chaperone Hfq	CDS	-0.0359951	0.525849	0.999086	731.061	752.786	760.427	736.395	724.994	727.606
VC_RS01755	VC0348	hflX	GTPase HflX	CDS	-0.05895	0.241035	0.999086	1219.15	1274.36	1260.11	1210.61	1187.8	1204.96
VC_RS01760	VC0349	hflK	FtsH protease activity modulator HflK	CDS	-0.0470354	0.280496	0.999086	1020.89	1041.23	1051.8	1010.08	1025.88	978.072
VC_RS01765	VC0350	hflC	protease modulator HflC	CDS	-0.0625857	0.237813	0.999086	798.575	772.833	822.742	745.856	790.757	755.866
VC_RS01770	VC0351		DUF2065 domain-containing protein	CDS	-0.0926703	0.452523	0.999086	9.99798	9.35222	10.612	10.0723	9.22912	8.77412
VC_RS01775	VC0352		SlyX family protein	CDS	-0.0529524	0.609598	0.999086	18.4578	17.004	15.9422	16.3802	16.1872	16.9561
VC_RS01780	VC0353		hypothetical protein	CDS	0.0654474	0.507014	0.999086	159.363	171.651	177.302	174.84	176.803	180.327
VC_RS01785	VC0354	fkpA	FKBP-type peptidyl-prolyl cis-trans isomerase	CDS	0.0362656	0.678998	0.999086	1103.07	1085.66	1100.98	1072.19	1170.84	1130.41
VC_RS01790	VC0355		transcriptional regulator	CDS	-0.0492246	0.652356	0.999086	266.594	280.611	268.594	268.136	263.392	256.926
VC_RS01795	VC0356	tusD	sulfurtransferase complex subunit TusD	CDS	-0.108167	0.330462	0.999086	100.694	104.485	106.604	94.1604	96.785	98.3455
VC_RS01800	VC0357	tusC	sulfurtransferase complex subunit TusC	CDS	-0.0804968	0.455754	0.999086	82.291	74.5493	71.3764	72.0828	73.2048	70.4621
VC_RS01805	VC0358	tusB	sulfurtransferase complex subunit TusB	CDS	-0.0423675	0.672018	0.999086	56.4172	57.0083	59.7953	56.2623	55.7613	56.1974
VC_RS01810	VC0359	rpsL	30S ribosomal protein S12	CDS	-0.0195104	0.794588	0.999086	5086.55	4782.7	4784.4	4809.1	4914.1	4733.56
VC_RS01815	VC0360	rpsG	30S ribosomal protein S7	CDS	-0.0114897	0.88245	0.999086	4448.22	4252.66	4273.62	4233.91	4364.31	4273.32
VC_RS01820	VC0361	fusA	elongation factor G	CDS	-0.0939919	0.181955	0.999086	4972.13	4774.02	4880.83	4562.43	4636.5	4505.43
VC_RS01825	VC0362	tuf	elongation factor Tu	CDS	-0.0171353	0.807644	0.999086	6603.5	5781.1	6107.7	5888.21	6131.71	6253.96
VC_RS01830	VC0364		bacterioferritin-associated ferredoxin	CDS	0.148256	0.0823157	0.999086	79.3246	85.9599	90.9528	97.2126	91.1316	95.7079
VC_RS01835	VC0365	bfr	bacterioferritin	CDS	0.0372654	0.57957	0.999086	163.978	172.188	185.394	184.709	179.992	170.53
VC_RS01840	VC0366	rpsF	30S ribosomal protein S6	CDS	-0.00851658	0.923298	0.999086	4357.42	4319.43	4199	4134.16	4371.03	4294.85
VC_RS01845	VC0367	priB	primosomal replication protein N	CDS	-0.0434135	0.618476	0.999086	3913	3656.23	3689.62	3640.62	3656.57	3627.86
VC_RS01850	VC0368	rpsR	30S ribosomal protein S18	CDS	-0.0365255	0.657179	0.999086	3298.73	3108.78	3178.45	3052.35	3155.1	3138.82
VC_RS01855	VC0369	rplI	50S ribosomal protein L9	CDS	-0.0188384	0.828144	0.999086	3021.09	2833.23	2950.81	2718.04	3145.63	2827.15
VC_RS01860	VC0370		YdiY family protein	CDS	-0.0102143	0.920014	0.999086	23.9512	21.1208	23.0653	21.8741	22.8554	22.8773
VC_RS01865	VC0371		replicative DNA helicase	CDS	0.0243636	0.599175	0.999086	276.153	285.936	269.903	275.461	291.225	279.48
VC_RS01870	VC0372	alr	alanine racemase	CDS	-0.00480393	0.927839	0.999086	190.511	181.361	184.571	188.423	175.933	190.232
VC_RS01875	VC0373		secondary thiamine-phosphate synthase enzyme YjbQ	CDS	0.0302144	0.747743	0.999086	20.6552	21.7025	18.0743	21.8741	20.8259	19.0016
VC_RS01880	VC0374	pgi	glucose-6-phosphate isomerase	CDS	0.0407679	0.585424	0.999086	1063.58	1046.42	1018.46	1041.21	1109.19	1067.7
VC_RS01885	VC0376		MBL fold metallo-hydrolase	CDS	-0.00121155	0.990467	0.999086	20.7101	18.3017	16.4752	17.0923	18.6515	19.6476
VC_RS01890	VC0377		chemotaxis protein CheX	CDS	0.0230466	0.745798	0.999086	123.162	132.721	139.312	127.379	135.634	138.61
VC_RS01895	VC0378	zur	zinc uptake transcriptional repressor Zur	CDS	0.0136223	0.87849	0.999086	124.261	107.036	120.85	117.052	117.514	120.846
VC_RS01900	VC0379	dusA	tRNA dihydrouridine(20/20a) synthase DusA	CDS	-0.0422664	0.722805	0.999086	80.4782	74.7283	82.0368	76.8646	81.8541	71.5925
VC_RS01905	VC0379a	pspG	envelope stress response protein PspG	CDS	0.123281	0.488314	0.999086	6.70194	7.33858	7.02619	8.08834	6.57152	8.34349
VC_RS01910	VC0381		TIGR04219 family outer membrane beta-barrel protein	CDS	-0.109123	0.284925	0.999086	78.2259	81.3061	77.9665	73.5581	78.0368	68.5781
VC_RS01915	VC0382		hypothetical protein	CDS	0.17337	0.666681	0.999086	1.04374	0.492222	0.533021	0.66131	1.06304	0.53829
VC_RS01920	VC0383		hypothetical protein	CDS	-0.380802	0.0914107	0.999086	1.81282	3.66929	3.10121	1.88219	2.56096	2.20699
VC_RS01925	VC0384		assimilatory sulfite reductase (NADPH) flavoprotein subunit	CDS	0.28565	0.038214	0.999086	80.698	73.1621	77.4334	94.4148	90.745	96.7306
VC_RS01930	VC0385	cysI	assimilatory sulfite reductase (NADPH) hemoprotein subunit	CDS	0.121526	0.258988	0.999086	71.7437	75.489	79.0325	84.546	80.7428	80.9049
VC_RS01935	VC0386		phosphoadenylyl-sulfate reductase	CDS	0.00573543	0.966842	0.999086	37.2452	33.6053	39.1044	38.8138	37.0131	34.5044
VC_RS01970	VC0389		sodium:proton antiporter	CDS	0.0121521	0.828623	0.999086	121.898	118.894	115.859	119.595	114.18	125.906
VC_RS01975	VC0390	metH	methionine synthase	CDS	-0.0128162	0.791303	0.999086	402.995	400.4	403.691	415.964	392.6	387.838
VC_RS01980	VC0391	lysC	lysine-sensitive aspartokinase 3	CDS	-0.0103163	0.906242	0.999086	247.807	244.053	261.471	256.894	251.941	239.108
VC_RS01985	VC0392		alanine--glyoxylate aminotransferase family protein	CDS	0.133809	0.11258	0.999086	99.815	91.9113	99.1904	101.282	106.449	111.426
VC_RS01990	VC0393		oligosaccharyltransferase	CDS	-0.0265412	0.753739	0.999086	76.6878	83.9462	84.6535	83.8338	76.6355	80.4205
VC_RS01995	VC0394	uvrA	excinuclease ABC subunit UvrA	CDS	-0.031502	0.435276	0.999086	349.874	359.367	361.582	352.377	351.576	343.752
VC_RS02000	VC0395	galU	UTP--glucose-1-phosphate uridylyltransferase GalU	CDS	-0.0233133	0.844193	0.999086	684.202	630.089	636.33	603.675	636.326	679.322
VC_RS02005	VC0396		helix-turn-helix transcriptional regulator	CDS	0.0188335	0.923133	0.999086	6.04273	6.44363	5.52404	6.1044	6.32992	5.81353
VC_RS02010	VC0397		single-stranded DNA-binding protein	CDS	0.0589447	0.425715	0.999086	416.235	405.636	403.061	439.314	396.128	440.59
VC_RS02015	VC0398	csrD	RNase E specificity factor CsrD	CDS	-0.00840483	0.863766	0.999086	173.646	174.247	178.659	178.706	175.112	169.669
VC_RS02020	VC0399		MSHA biogenesis protein MshI	CDS	0.0369728	0.502482	0.999086	158.814	156.303	155.206	166.803	155.639	160.087
VC_RS02025	VC0400	pilO	type 4a pilus biogenesis protein PilO	CDS	-0.082227	0.294539	0.999086	86.6308	81.7089	83.5874	75.8472	79.0999	83.0043
VC_RS02030	VC0401		MSHA biogenesis protein MshK	CDS	0.0704541	0.37983	0.999086	70.7	67.6134	73.4116	77.3225	72.5767	72.4
VC_RS02035	VC0402	mshL	pilus (MSHA type) biogenesis protein MshL	CDS	0.00336701	0.960009	0.999086	433.319	409.439	423.073	435.854	424.54	408.347
VC_RS02040	VC0403		AAA family ATPase	CDS	0.0639429	0.341925	0.999086	100.364	94.5066	98.4151	104.233	100.361	101.952
VC_RS02045	VC0404		tetratricopeptide repeat protein	CDS	-0.0336678	0.526986	0.999086	167.219	149.591	155.255	156.476	148.487	156.158
VC_RS02050	VC0405	tadA	GspE/PulE family protein	CDS	-0.0489283	0.388374	0.999086	283.844	291.261	282.695	279.327	285.233	264.623
VC_RS02055	VC0406		type II secretion system F family protein	CDS	-0.0855417	0.193763	0.999086	106.462	100.279	100.596	92.4817	101.182	95.9232
VC_RS02060	VC0407		MSHA biogenesis protein MshF	CDS	-0.110903	0.398066	0.999086	55.1537	52.8467	53.9321	49.4457	50.736	49.738
VC_RS02065	VC0408		prepilin-type N-terminal cleavage/methylation domain-containing protein	CDS	-0.000483952	0.997068	0.999583	127.721	122.429	115.133	124.733	117.514	122.892
VC_RS02070	VC0409		type II secretion system protein	CDS	0.036878	0.571392	0.999086	854.552	798.339	783.299	834.167	809.457	855.611
VC_RS02075	VC0410		type II secretion system protein	CDS	-0.0557373	0.438562	0.999086	176.173	172.815	171.73	168.278	169.845	162.833
VC_RS02080	VC0411		type II secretion system protein	CDS	-0.0863767	0.249089	0.999086	87.8943	91.7323	80.68	85.8686	77.3603	81.9815
VC_RS02085	VC0412		type II secretion system protein	CDS	-0.0880266	0.192785	0.999086	97.0683	106.857	96.5253	92.0748	99.5876	91.0248
VC_RS02090	VC0413		hypothetical protein	CDS	-0.0526495	0.530805	0.999086	32.0814	34.9925	40.0735	32.5568	34.1139	36.7114
VC_RS02095	VC0414		hypothetical protein	CDS	-0.0278059	0.669553	0.999086	374.32	377.758	374.326	376.337	360.226	368.352
VC_RS02100	VC0415		rod shape-determining protein	CDS	0.00789817	0.898501	0.999086	605.757	593.799	607.063	572.593	631.833	612.089
VC_RS02105	VC0416	mreC	rod shape-determining protein MreC	CDS	-0.0673135	0.341534	0.999086	172.712	184.046	181.13	163.242	164.336	185.871
VC_RS02110	VC0417	mreD	rod shape-determining protein MreD	CDS	-0.0200749	0.759276	0.999086	87.6196	94.5514	87.9	95.6357	83.4487	87.3106
VC_RS02115	VC0418	maf	septum formation inhibitor Maf	CDS	-0.138677	0.0329094	0.999086	132.665	124.801	126.907	117.815	117.756	113.525
VC_RS02120	VC0419	rng	ribonuclease G	CDS	0.0234099	0.727638	0.999086	206.991	195.994	211.028	212.586	204.635	206.811
VC_RS02125	VC0420		TIGR02099 family protein	CDS	-0.0461368	0.437776	0.999086	188.149	194.472	197.169	194.069	188.496	178.981
VC_RS02130	VC0421		carbon-nitrogen hydrolase family protein	CDS	-0.0596725	0.343745	0.999086	82.4009	87.168	89.3537	82.9182	83.8836	81.6585
VC_RS02135	VC0422	tldD	metalloprotease TldD	CDS	-0.0126114	0.796843	0.999086	228.086	230.539	228.182	226.524	226.186	228.127
VC_RS02140	VC0423	arcA	arginine deiminase	CDS	0.116749	0.449254	0.999086	48.0123	49.2669	51.17	54.8888	53.9251	52.1603
VC_RS02145	VC0424	rraB	ribonuclease E inhibitor RraB	CDS	0.00487292	0.97233	0.999086	88.8282	88.0182	82.9575	88.8191	79.5831	92.3167
VC_RS02150	VC0425		hypothetical protein	CDS	-0.150443	0.139472	0.999086	64.2178	63.6309	62.1697	57.8392	58.8538	54.4749
VC_RS02155	VC0426		DUF2061 domain-containing protein	CDS	-0.0231932	0.873052	0.999086	13.5687	13.3795	11.2904	12.7684	13.7712	11.0349
VC_RS02160	VC0428		universal stress protein	CDS	0.0651319	0.751766	0.999086	112.724	123.816	112.952	135.62	126.598	103.405
VC_RS02165	VC0429		TRAP transporter permease	CDS	-0.0563592	0.482478	0.999086	383.988	383.53	386.247	384.323	371.726	353.495
VC_RS02170	VC0430		TAXI family TRAP transporter solute-binding subunit	CDS	0.0420704	0.42394	0.999086	1218.54	1146.52	1156.46	1191.07	1219.21	1215.4
VC_RS02175	VC0431	argR	transcriptional regulator ArgR	CDS	0.0177058	0.838459	0.999086	124.59	118.939	116.635	124.784	116.596	123.214
VC_RS02180	VC0432	mdh	malate dehydrogenase	CDS	0.0540711	0.544089	0.999086	503.36	431.768	456.557	452.336	498.083	494.311
VC_RS02185	VC0433		amino acid permease	CDS	-0.106492	0.208842	0.999086	56.1425	56.6503	60.5706	50.3105	57.3075	53.3983
VC_RS02190	VC0434	ispB	octaprenyl diphosphate synthase	CDS	-0.00410432	0.944193	0.999086	220.944	222.842	221.107	218.538	220.871	223.606
VC_RS02195	VC0435	rplU	50S ribosomal protein L21	CDS	-0.0434487	0.608447	0.999086	2996.15	2823.56	2892.22	2691.23	2803.58	2958.66
VC_RS02200	VC0436	rpmA	50S ribosomal protein L27	CDS	-0.0287324	0.753121	0.999086	996.502	925.377	965.011	902.689	973.697	953.526
VC_RS02205	VC0437	cgtA	Obg family GTPase CgtA	CDS	-0.123073	0.0875582	0.999086	476.277	457.587	452.923	424.663	432.802	415.883
VC_RS02210	VC0438		threonine/serine exporter ThrE family protein	CDS	-0.163401	0.445894	0.999086	75.8088	96.1175	81.7945	84.9021	75.5725	66.1558
VC_RS02215	VC0439		threonine/serine exporter family protein	CDS	-0.182035	0.417154	0.999086	36.0916	37.1851	35.9547	34.439	32.8576	28.96
VC_RS02220	VC0440	folA	type 3 dihydrofolate reductase	CDS	-0.0693869	0.612074	0.999086	49.4406	50.4751	48.2142	45.6813	47.5952	47.9078
VC_RS02225	VC0441		symmetrical bis(5'-nucleosyl)-tetraphosphatase	CDS	-0.0460236	0.604092	0.999086	72.348	85.6019	77.0942	74.6772	81.1293	71.9155
VC_RS02230	VC0442	apaG	Co2+/Mg2+ efflux protein ApaG	CDS	-0.0705774	0.496631	0.999086	54.2198	62.02	61.2005	59.9758	51.5091	57.597
VC_RS02235	VC0443	rsmA	16S rRNA (adenine(1518)-N(6)/adenine(1519)-N(6))-dimethyltransferase RsmA	CDS	-0.0825076	0.165123	0.999086	291.205	301.106	279.012	274.902	276.535	271.459
VC_RS02240	VC0444	pdxA	4-hydroxythreonine-4-phosphate dehydrogenase PdxA	CDS	-0.133802	0.0440572	0.999086	313.343	300.255	298.492	282.532	284.363	264.354
VC_RS02245	VC0445	surA	peptidylprolyl isomerase SurA	CDS	-0.0104553	0.882659	0.999086	325.044	336.993	333.914	331.571	321.28	335.947
VC_RS02250	VC0446	lptD	LPS assembly protein LptD	CDS	-0.0138504	0.860311	0.999086	611.854	632.461	613.604	599.503	620.574	620.11
VC_RS02255	VC0447	djlA	co-chaperone DjlA	CDS	0.0945199	0.187001	0.999086	38.5087	41.7494	42.1087	45.3252	44.0195	41.3406
VC_RS02285	VC0449		methyl-accepting chemotaxis protein	CDS	0.0154214	0.923463	0.999086	65.4813	59.4694	62.3635	63.2315	63.0576	62.9799
VC_RS02310	VC0450	mltC	membrane-bound lytic murein transglycosylase MltC	CDS	0.0363014	0.662289	0.999086	98.7712	97.3257	98.0274	104.436	93.6925	103.513
VC_RS02315	VC0451		oxidative damage protection protein	CDS	0.184037	0.0371889	0.999086	34.8831	34.903	35.8093	41.7134	39.3325	38.9183
VC_RS02320	VC0452	mutY	A/G-specific adenine glycosylase	CDS	0.112335	0.186157	0.999086	106.187	120.594	112.71	125.089	115.243	126.767
VC_RS02325	VC0453	trmB	tRNA (guanosine(46)-N7)-methyltransferase TrmB	CDS	0.00746542	0.95785	0.999086	171.174	157.466	153.752	159.63	160.229	164.986
VC_RS02330	VC0454	glsB	glutaminase B	CDS	0.00814048	0.931115	0.999086	76.4131	77.0104	76.8035	73.7616	82.9172	74.8223
VC_RS02335	VC0455	hemW	radical SAM family heme chaperone HemW	CDS	-0.0121781	0.855323	0.999086	97.5627	98.1759	90.7105	89.1752	101.762	93.0703
VC_RS02340	VC0456		XTP/dITP diphosphatase	CDS	0.0556669	0.401843	0.999086	62.8444	62.6912	57.5663	64.0454	66.1984	60.0193
VC_RS02345	VC0457		DUF4426 domain-containing protein	CDS	0.0278609	0.682159	0.999086	68.1181	71.1485	68.5175	72.4898	68.2762	71.1081
VC_RS02350	VC0458		YggU family protein	CDS	0.0571444	0.402271	0.999086	39.5524	41.3019	43.417	42.9343	44.5994	41.7713
VC_RS02355	VC0459		YggT family protein	CDS	0.0028451	0.958264	0.999086	101.078	99.7421	99.7234	99.5527	101.182	100.391
VC_RS02360	VC0460		pyrroline-5-carboxylate reductase	CDS	0.0562401	0.372395	0.999086	116.68	117.059	119.978	119.138	123.071	125.583
VC_RS02365	VC0461		YggS family pyridoxal phosphate-dependent enzyme	CDS	0.105032	0.145471	0.999086	90.2565	85.9151	92.7941	94.8726	100.747	93.6086
VC_RS02370	VC0462		type IV pilus twitching motility protein PilT	CDS	-0.00276207	0.96257	0.999086	83.6095	81.3061	80.7769	75.7964	83.4004	86.0187
VC_RS02375	VC0463		PilT/PilU family type 4a pilus ATPase	CDS	0.149879	0.0238036	0.999086	64.4925	54.5024	53.9805	64.3506	66.1018	61.3112
VC_RS02380	VC0464		helix-turn-helix transcriptional regulator	CDS	-0.150372	0.15437	0.999086	23.9512	24.7453	26.0696	21.0602	25.1264	21.1548
VC_RS02385	VC0465	tyrS	tyrosine--tRNA ligase	CDS	-0.0315757	0.795121	0.999086	16.1506	12.8873	13.5194	14.1927	12.9014	14.48
VC_RS02390	VC0466	ruvX	Holliday junction resolvase RuvX	CDS	0.0253607	0.82645	0.999086	20.9298	19.5994	18.5104	20.5515	19.9562	19.5399
VC_RS02395	VC0467		YqgE/AlgH family protein	CDS	-0.0501517	0.490774	0.999086	73.9411	77.9948	79.4202	74.372	76.0557	73.0459
VC_RS02400	VC0468	gshB	glutathione synthase	CDS	0.0105265	0.872239	0.999086	140.191	150.575	159.325	144.166	158.538	150.721
VC_RS02405	VC0469	rsmE	16S rRNA (uracil(1498)-N(3))-methyltransferase	CDS	-0.0185411	0.819262	0.999086	80.5881	85.6914	90.6136	88.2595	84.3184	81.0664
VC_RS02410	VC0470	xds	extracellular deoxyribonuclease Dns	CDS	0.0106595	0.952849	0.999086	19.7762	22.9107	19.7218	20.2463	23.5802	19.0555
VC_RS02415	VC0471		SprT family zinc-dependent metalloprotease	CDS	0.0785915	0.596836	0.999086	14.3927	15.9748	14.7308	15.2101	15.5107	16.9561
VC_RS02420	VC0472	metK	methionine adenosyltransferase	CDS	-0.0562408	0.618285	0.999086	810.166	746.03	745.067	726.78	740.698	745.746
VC_RS02425	VC0473	tkt	transketolase	CDS	-0.0285112	0.678488	0.999086	1096.54	1031.79	1021.8	1013.53	1028.64	1046.27
VC_RS02430	VC0474		LysR family transcriptional regulator	CDS	0.158897	0.151069	0.999086	67.5138	66.0025	74.623	72.8968	79.4381	80.0437
VC_RS02435	VC0475		ligand-gated channel protein	CDS	-0.0419075	0.752828	0.999086	2551.3	2721.14	2817.74	2608.36	2675	2575.23
VC_RS02440	VC0476	epd	erythrose-4-phosphate dehydrogenase	CDS	-0.0685554	0.509	0.999086	368.936	387.692	376.119	372.42	356.602	351.18
VC_RS02445	VC0477		phosphoglycerate kinase	CDS	0.00863139	0.938788	0.999086	1901.54	2021.65	1918.54	1956.82	1984.89	1935.1
VC_RS02450	VC0478	fbaA	class II fructose-bisphosphate aldolase	CDS	0.0465799	0.556904	0.999086	2574.48	2525.5	2502.58	2495.79	2698.04	2658.18
VC_RS02455	VC0480	mscS	small-conductance mechanosensitive channel MscS	CDS	0.0797268	0.177752	0.999086	498.086	475.621	480.737	497.56	540.846	498.618
VC_RS02460	VC0481		amino acid transporter	CDS	0.0396629	0.721544	0.999086	13.8434	12.2608	14.0039	14.7014	11.935	14.5876
VC_RS02465	VC0482		LysR family transcriptional regulator ArgP	CDS	0.120082	0.315547	0.999086	20.0509	17.5857	19.9641	21.8232	19.9562	20.778
VC_RS02470	VC0483		oxidative stress defense protein	CDS	0.0116478	0.891769	0.999086	89.6522	96.5203	96.1861	86.0721	100.167	98.4532
VC_RS02475	VC0485	pykF	pyruvate kinase PykF	CDS	-0.0526249	0.574601	0.999086	1634.67	1669.3	1662.59	1610.65	1576.73	1601.3
VC_RS02480	VC0486		DeoR/GlpR transcriptional regulator	CDS	0.145394	0.57325	0.999086	54.879	54.1892	60.7644	60.3319	61.7047	65.8328
VC_RS02485	VC0487	glmS	glutamine--fructose-6-phosphate transaminase (isomerizing)	CDS	0.120506	0.299006	0.999086	199.685	204.004	205.698	217.113	217.537	227.858
VC_RS02490	VC0488		TRAP transporter substrate-binding protein	CDS	0.0128284	0.92989	0.999086	21.0397	21.0761	18.0743	18.3641	21.9373	20.4012
VC_RS02495	VC0489		GNAT family N-acetyltransferase	CDS	0.123181	0.534943	0.999086	5.93287	5.50394	4.65182	8.24095	4.832	4.41397
VC_RS02500	VC0490		DUF3732 domain-containing protein	CDS	0.0746645	0.295295	0.999086	674.314	625.256	637.057	689.696	657.684	692.079
VC_RS02505	VC0491		hypothetical protein	CDS	0.0638471	0.432387	0.999086	116.899	111.824	110.917	115.831	112.634	126.552
VC_RS02510	VC0492		hypothetical protein	CDS	0.0784497	0.325587	0.999086	458.589	402.28	407.325	440.687	429.517	468.796
VC_RS02515	VC0493		MarR family transcriptional regulator	CDS	0.0753706	0.283191	0.999086	63.8882	61.3488	59.4561	66.7924	61.8013	65.9943
VC_RS02520	VC0494		inovirus Gp2 family protein	CDS	-0.106406	0.57178	0.999086	4.88912	4.16151	4.07034	3.86612	4.3488	3.92951
VC_RS02525	VC0495		inovirus Gp2 family protein	CDS	0.122737	0.593262	0.999086	3.79044	4.38525	4.26417	4.32395	4.88032	4.36015
VC_RS02530	VC0496		inovirus Gp2 family protein	CDS	-0.155777	0.503389	0.999086	2.14242	3.08757	2.18054	2.28915	2.75424	1.61487
VC_RS02535	VC0497		AlpA family transcriptional regulator	CDS	-0.279133	0.549355	0.999086	0.604273	0.492222	0.581478	0.35609	0.62816	0.376803
VC_RS02540	VC0498		ribonuclease HI	CDS	0.187311	0.626384	0.999086	0.384538	1.07394	0.678391	1.32262	0.53152	0.645948
VC_RS02545	VC0499		IS3 family transposase	CDS	0.165026	0.243159	0.999086	9.50357	9.75495	7.75304	11.1914	8.9392	10.1737
VC_RS02550	VC0501		IS5 family transposase	CDS	0.0757279	0.63475	0.999086	6.42727	5.14596	6.05706	4.93439	6.81312	6.78245
VC_RS02555	VC0502		type II secretion system protein	CDS	-0.0313102	0.811799	0.999086	41.7498	47.9693	47.9719	47.9196	45.4208	41.4483
VC_RS02560	CDS		zinc ABC transporter substrate-binding protein	CDS	0.0534999	0.808855	0.999086	2.47203	2.41636	2.42282	2.18741	2.70592	2.69145
VC_RS02565	VC0503		peptidoglycan DD-metalloendopeptidase family protein	CDS	-0.122317	0.34138	0.999086	36.2015	35.2162	37.9414	32.862	32.4711	35.1503
VC_RS02570	VC0504		hypothetical protein	CDS	0.0993183	0.393011	0.999086	24.116	20.2258	20.4002	21.8232	22.1789	25.2996
VC_RS02575	VC0505		hypothetical protein	CDS	0.0198831	0.866186	0.999086	22.468	20.9418	23.5498	23.6037	24.3533	19.8629
VC_RS02580	VC0506		WYL domain-containing protein	CDS	-0.0452082	0.713385	0.999086	44.9909	52.981	48.8441	50.0561	46.7738	45.5393
VC_RS02585	VC0508		DUF2787 domain-containing protein	CDS	0.0660321	0.639135	0.999086	6.26247	7.33858	9.93358	9.15661	7.7312	7.8052
VC_RS02590	VC0509		DUF2787 domain-containing protein	CDS	-0.278981	0.278502	0.999086	3.79044	2.5506	2.85893	2.39089	2.70592	2.4223
VC_RS02595	VC0510	radC	DNA repair protein RadC	CDS	-0.0185448	0.947357	0.999086	1.64802	2.37162	2.32591	1.47523	2.51264	2.31465
VC_RS02600	VC0512		methyl-accepting chemotaxis protein	CDS	-0.176165	0.656407	0.999086	0.714141	0.492222	0.484565	0.61044	0.38656	0.484461
VC_RS02605	VC0513		helix-turn-helix transcriptional regulator	CDS	-0.222341	0.502603	0.999086	0.988811	1.02919	0.726847	0.55957	0.57984	1.23807
VC_RS02610	VC0514		methyl-accepting chemotaxis protein	CDS	0.0562713	0.768149	0.999086	4.17498	3.53505	2.66511	3.25568	3.624	3.87569
VC_RS02615	VC0515		EAL domain-containing protein	CDS	0.191884	0.578859	0.999086	0.714141	0.715959	0.533021	0.55957	0.7248	0.968921
VC_RS02620	VC0516		tyrosine-type recombinase/integrase	CDS	0.0390433	0.663167	0.999086	96.8485	89.1817	90.6136	95.0761	88.3773	100.768
VC_RS02630	VC0517	rpoD	RNA polymerase sigma factor RpoD	CDS	-0.0507156	0.447702	0.999086	1299.68	1256.2	1288.89	1220.73	1228.83	1262.4
VC_RS02635	VC0518	dnaG	DNA primase	CDS	-0.123528	0.14135	0.999086	354.379	352.744	356.397	331.622	321.328	323.297
VC_RS02640	VC0519		GatB/YqeY domain-containing protein	CDS	-0.102477	0.34845	0.999086	2410.34	2335.19	2334.83	2146	2211.56	2237.29
VC_RS02645	VC0520	rpsU	30S ribosomal protein S21	CDS	-0.0679992	0.516127	0.999086	1161.36	1142.76	1107.62	1059.52	1107.88	1087.24
VC_RS02650	VC0521	tsaD	tRNA (adenosine(37)-N6)-threonylcarbamoyltransferase complex transferase subunit TsaD	CDS	0.0741298	0.25882	0.999086	116.515	117.775	115.084	119.341	119.834	128.651
VC_RS02655	VC0522		alpha/beta fold hydrolase	CDS	0.0550999	0.420031	0.999086	155.243	159.48	164.8	166.905	161.872	169.454
VC_RS02660	VC0523	plsY	glycerol-3-phosphate 1-O-acyltransferase PlsY	CDS	-0.0370162	0.709299	0.999086	60.2625	65.4208	65.2709	63.2315	65.6186	57.274
VC_RS02665	VC0524	folB	bifunctional dihydroneopterin aldolase/7,8-dihydroneopterin epimerase	CDS	0.0064979	0.939627	0.999086	36.4761	35.1268	34.0649	34.0829	32.4227	39.6719
VC_RS02670	VC0525	folK	2-amino-4-hydroxy-6-hydroxymethyldihydropteridine diphosphokinase	CDS	0.00340982	0.966937	0.999086	53.6705	59.2904	55.4342	52.9048	55.4714	60.5038
VC_RS02675	VC0526		undecaprenyl-diphosphate phosphatase	CDS	0.044966	0.549794	0.999086	120.305	111.197	108.203	110.744	118.819	120.846
VC_RS02680	VC0527	ftsB	cell division protein FtsB	CDS	-0.0681135	0.398626	0.999086	49.3307	51.8623	48.3111	44.5113	48.6583	49.4688
VC_RS02685	VC0528	ispD	2-C-methyl-D-erythritol 4-phosphate cytidylyltransferase	CDS	-0.100215	0.144375	0.999086	92.7834	90.5688	94.054	79.2555	89.1504	90.3788
VC_RS02690	VC0529	ispF	2-C-methyl-D-erythritol 2,4-cyclodiphosphate synthase	CDS	0.00651845	0.92471	0.999086	95.3653	91.6875	93.3272	93.3465	91.5664	96.7306
VC_RS02695	VC0530	truD	tRNA pseudouridine(13) synthase TruD	CDS	-0.00931755	0.886524	0.999086	193.532	181.719	186.315	188.626	184.438	184.849
VC_RS02700	VC0531	surE	5'/3'-nucleotidase SurE	CDS	-0.0447229	0.473174	0.999086	146.014	144.892	142.607	140.808	134.958	144.531
VC_RS02705	VC0532		protein-L-isoaspartate(D-aspartate) O-methyltransferase	CDS	-0.0795919	0.220047	0.999086	93.7722	93.3432	94.7324	93.143	86.1063	87.4721
VC_RS02710	VC0533	nlpD	murein hydrolase activator NlpD	CDS	0.0806701	0.545612	0.999086	209.408	203.646	220.186	227.593	224.253	217.792
VC_RS02715	VC0534	rpoS	RNA polymerase sigma factor RpoS	CDS	0.120566	0.543035	0.999086	130.798	144.892	149.973	154.645	159.069	149.106
VC_RS02720	VC0535	mutS	DNA mismatch repair protein MutS	CDS	0.0205863	0.862986	0.999086	203.311	189.326	191.209	198.241	201.494	192.439
VC_RS02725	VC0537	cysM	cysteine synthase CysM	CDS	0.0824622	0.326473	0.999086	51.3083	45.0607	52.4784	49.3948	54.8432	53.2907
VC_RS02730	VC0538	cysP	thiosulfate ABC transporter substrate-binding protein CysP	CDS	0.301317	0.00548649	0.999086	79.7092	78.5318	76.5128	91.4135	99.346	98.507
VC_RS02735	VC0539	cysT	sulfate/thiosulfate ABC transporter permease CysT	CDS	-0.114212	0.359185	0.999086	25.764	26.401	29.8007	22.8915	29.3303	23.4694
VC_RS02740	VC0540	cysW	sulfate ABC transporter permease subunit CysW	CDS	-0.0299141	0.781724	0.999086	21.7538	23.8951	24.7128	21.925	24.305	22.7158
VC_RS02745	VC0541		sulfate/molybdate ABC transporter ATP-binding protein	CDS	0.169106	0.0628378	0.999086	36.6409	41.8389	41.5757	40.7978	46.4839	47.8001
VC_RS02750	VC0542	pncC	nicotinamide-nucleotide amidase	CDS	-0.0136656	0.887316	0.999086	26.5331	24.9243	24.8097	23.5528	23.4835	28.5294
VC_RS02755	VC0543	recA	recombinase RecA	CDS	0.0064057	0.921232	0.999086	224.625	218.278	217.618	209.585	222.514	231.357
VC_RS02760	VC0544	recX	recombination regulator RecX	CDS	-0.0544894	0.801431	0.999086	11.646	8.81525	8.14069	7.32529	9.9056	10.2275
VC_RS02765	VC0545	alaS	alanine--tRNA ligase	CDS	-0.0295681	0.763382	0.999086	1215.96	1174.75	1189.95	1146.51	1174.51	1186.98
VC_RS02770	VC0547		aspartate kinase	CDS	-0.0252977	0.692014	0.999086	494.735	484.928	482.53	478.941	470.25	487.583
VC_RS02775	VC0548	csrA	carbon storage regulator CsrA	CDS	0.142851	0.0452177	0.999086	146.619	150.441	147.598	166.599	154.721	169.669
VC_RS02820	VC0549		oxaloacetate decarboxylase subunit gamma	CDS	0.177901	0.0226143	0.999086	31.8068	30.115	30.4791	32.6586	34.4522	37.4111
VC_RS02825	VC0550	oadA	sodium-extruding oxaloacetate decarboxylase subunit alpha	CDS	0.0362155	0.645043	0.999086	210.507	188.924	197.654	203.684	205.892	202.612
VC_RS02830	VC0551		sodium ion-translocating decarboxylase subunit beta	CDS	0.0394484	0.666714	0.999086	74.875	70.8352	75.4467	71.7776	77.6986	77.7829
VC_RS02835	VC0552		NADP-dependent oxidoreductase	CDS	-0.0281007	0.749391	0.999086	133.874	145.787	142.559	129.363	150.372	134.357
VC_RS02840	VC0553		DedA family protein	CDS	-0.00980613	0.925392	0.999086	20.9298	25.0586	27.814	24.0107	23.7734	25.6226
VC_RS02845	VC0554		insulinase family protein	CDS	0.0181373	0.863108	0.999086	302.356	351.939	354.508	328.163	353.509	339.984
VC_RS02850	VC0556		glutamate--cysteine ligase	CDS	0.0186793	0.804208	0.999086	337.899	389.929	384.938	369.571	382.598	375.188
VC_RS02855	VC0557	luxS	S-ribosylhomocysteine lyase	CDS	0.0670739	0.268896	0.999086	326.582	333.592	334.592	350.851	348.001	343.267
VC_RS02860	VC0558		HlyC/CorC family transporter	CDS	-0.0652789	0.335859	0.999086	156.287	164.805	162.62	158.358	146.023	157.988
VC_RS02865	VC0559		inner membrane protein YpjD	CDS	-0.0823439	0.45497	0.999086	67.1293	83.3645	74.8168	71.7776	73.2531	67.8783
VC_RS02870	VC0560	ffh	signal recognition particle protein	CDS	-0.0491386	0.384728	0.999086	361.41	348.404	333.429	324.144	341.623	342.514
VC_RS02875	VC0561	rpsP	30S ribosomal protein S16	CDS	-0.0390793	0.604908	0.999086	2051.18	1862.25	1903.42	1833.81	1915.84	1911.68
VC_RS02880	VC0562	rimM	ribosome maturation factor RimM	CDS	-0.051225	0.460339	0.999086	4731.85	4348.2	4494.19	4231.78	4473.37	4395.51
VC_RS02885	VC0563	trmD	tRNA (guanosine(37)-N1)-methyltransferase TrmD	CDS	-0.051256	0.491338	0.999086	5308.76	4840.42	4992.18	4847.86	4854.18	4910.76
VC_RS02890	VC0564	rplS	50S ribosomal protein L19	CDS	0.00281473	0.973089	0.999086	2621.01	2418.29	2457.81	2412.87	2567.73	2531.09
VC_RS02895	VC0565	degS	outer membrane-stress sensor serine endopeptidase DegS	CDS	-0.0315603	0.804537	0.999086	145.795	174.739	156.466	161.004	156.122	149.645
VC_RS02900	VC0566		DegQ family serine endoprotease	CDS	0.0166373	0.900752	0.999086	295.16	360.083	366.767	331.266	363.801	338.907
VC_RS02905	VC0567		DUF1043 family protein	CDS	0.0911058	0.199393	0.999086	284.063	282.759	277.365	304.05	303.933	291.215
VC_RS02910	VC0568		cell division protein ZapE	CDS	-0.0403404	0.564486	0.999086	152.222	145.027	150.7	146.76	146.796	142.001
VC_RS02915	VC0570	rplM	50S ribosomal protein L13	CDS	-0.0548203	0.526465	0.999086	4417.84	4171.04	4266.25	4025.65	4228.82	4121.31
VC_RS02920	VC0571	rpsI	30S ribosomal protein S9	CDS	-0.0823451	0.343107	0.999086	3290.21	2994.41	3172.98	2905.95	3125.92	2900.95
VC_RS02925	VC0573	petA	ubiquinol-cytochrome c reductase iron-sulfur subunit	CDS	-0.11663	0.322343	0.999086	295.874	269.693	253.815	252.112	239.571	264.031
VC_RS02930	VC0574		cytochrome bc complex cytochrome b subunit	CDS	-0.0569022	0.64886	0.999086	630.147	557.016	550.126	551.329	556.502	562.19
VC_RS02935	VC0575		cytochrome c1	CDS	-0.0806456	0.479606	0.999086	300.214	247.409	247.855	240.92	253.294	257.895
VC_RS02940	VC0576	sspA	stringent starvation protein A	CDS	-0.0702963	0.396533	0.999086	325.758	335.74	335.9	313.817	328.673	307.471
VC_RS02945	VC0577	sspB	ClpXP protease specificity-enhancing factor	CDS	-0.0439796	0.576148	0.999086	179.854	185.702	185.249	180.538	176.706	177.043
VC_RS02950	VC0578		BON domain-containing protein	CDS	-0.0574082	0.406475	0.999086	101.298	108.647	112.71	102.401	105.483	102.221
VC_RS02955	VC0579		phosphoheptose isomerase	CDS	-0.0623429	0.431524	0.999086	107.671	117.731	117.458	106.369	115.92	106.097
VC_RS02960	VC0580		YraN family protein	CDS	-0.0140052	0.845991	0.999086	48.5616	54.6366	51.4608	47.7161	54.36	51.1375
VC_RS02965	VC0581		penicillin-binding protein activator	CDS	0.0246909	0.570691	0.999086	353.61	353.863	351.842	350.393	360.854	366.36
VC_RS02970	VC0582	rsmI	16S rRNA (cytidine(1402)-2'-O)-methyltransferase	CDS	-0.0419519	0.402074	0.999086	114.812	123.056	121.287	114.865	113.697	120.362
VC_RS02975	VC0583		TetR/AcrR family transcriptional regulator	CDS	0.0314564	0.674437	0.999086	464.906	433.469	453.553	439.975	474.309	467.397
VC_RS02980	VC0585	hpt	hypoxanthine phosphoribosyltransferase	CDS	0.0960074	0.345295	0.999086	53.7803	54.9051	50.2494	56.6692	55.0365	58.1891
VC_RS02985	VC0586	can	carbonate dehydratase	CDS	0.036141	0.511198	0.999086	227.207	233.671	238.115	231.713	245.756	239.27
VC_RS02990	VC0587		SulP family inorganic anion transporter	CDS	-0.012956	0.837637	0.999086	64.4925	69.5375	66.1915	63.9436	67.4064	67.1247
VC_RS02995	VC0589		ABC transporter ATP-binding protein	CDS	0.0226671	0.834241	0.999086	55.758	57.9927	58.7777	55.601	59.7235	59.9655
VC_RS03000	VC0590		ABC transporter permease	CDS	-0.0430795	0.72042	0.999086	42.2991	42.5101	43.1747	40.1873	42.4733	41.556
VC_RS03005	VC0591	panC	pantoate--beta-alanine ligase	CDS	-0.0311061	0.620122	0.999086	274.395	251.928	265.445	261.828	253.873	259.133
VC_RS03010	VC0592	panB	3-methyl-2-oxobutanoate hydroxymethyltransferase	CDS	-0.0748782	0.301089	0.999086	267.858	264.547	264.185	248.856	249.766	257.679
VC_RS03015	VC0593	folK	2-amino-4-hydroxy-6-hydroxymethyldihydropteridine diphosphokinase	CDS	0.114423	0.260488	0.999086	90.2015	89.3159	89.1115	100.316	93.0644	97.4304
VC_RS03020	VC0594	pcnB	polynucleotide adenylyltransferase PcnB	CDS	-0.000929965	0.989177	0.999086	235.557	231.21	232.155	227.593	231.501	239.377
VC_RS03025	VC0595	gluQRS	tRNA glutamyl-Q(34) synthetase GluQRS	CDS	-0.0832903	0.365885	0.999086	71.3043	74.4598	74.3807	68.9289	68.7594	70.1391
VC_RS03030	VC0596	dksA	RNA polymerase-binding protein DksA	CDS	0.0127881	0.901107	0.999086	513.193	487.613	492.802	476.093	499.726	531.077
VC_RS03035	VC0597	sfsA	DNA/RNA nuclease SfsA	CDS	0.170144	0.0909904	0.999086	53.2859	54.2787	52.7206	60.4845	53.2003	66.7479
VC_RS03040	VC0600		alpha/beta fold hydrolase	CDS	0.0404603	0.727371	0.999086	16.8647	16.1986	17.9289	18.3132	16.4771	17.6559
VC_RS03045	VC0601	hrpB	ATP-dependent helicase HrpB	CDS	0.0311334	0.67666	0.999086	118.822	129.052	123.903	129.566	123.989	126.39
VC_RS03050	VC0602	mrcB	penicillin-binding protein 1B	CDS	-0.0650824	0.269772	0.999086	153.101	140.91	149.44	133.178	141.578	149.106
VC_RS03055	VC0603		patatin-like phospholipase family protein	CDS	-0.0369917	0.596689	0.999086	182.82	195.054	196.103	186.133	187.965	185.387
VC_RS03060	VC0604	acnB	bifunctional aconitate hydratase 2/2-methylisocitrate dehydratase	CDS	0.0194252	0.828799	0.999086	1239.75	1053.27	1076.9	1126.47	1121.31	1167.71
VC_RS03065	VC0605		YacL family protein	CDS	-0.0637206	0.63447	0.999086	18.0733	17.6752	15.5061	16.0241	17.1053	15.8795
VC_RS03070	VC0606	glnK	P-II family nitrogen regulator	CDS	-0.205757	0.482388	0.999086	10.2726	13.29	8.72216	11.751	8.16608	8.12817
VC_RS03075	VC0607		ammonium transporter	CDS	-0.0902341	0.737994	0.999086	21.4242	24.2979	20.7394	23.858	19.7629	18.8401
VC_RS03080	VC0608		Fe(3+) ABC transporter substrate-binding protein	CDS	0.022799	0.764258	0.999086	1372.36	1367.21	1370.16	1331.93	1443.32	1399.93
VC_RS03085	VC0609		iron ABC transporter permease	CDS	-0.0274737	0.699528	0.999086	277.361	278.329	275.233	270.018	278.227	266.992
VC_RS03090	VC0610		ABC transporter ATP-binding protein	CDS	-0.0679704	0.318447	0.999086	161.561	154.513	164.316	153.831	159.649	144.746
VC_RS03095	VC0611		phosphoglucomutase/phosphomannomutase family protein	CDS	0.0993664	0.290359	0.999086	31.0377	25.0586	27.3294	31.8446	31.2147	26.1609
VC_RS03100	VC0612		N,N'-diacetylchitobiose phosphorylase	CDS	0.0184537	0.809879	0.999086	56.6918	53.7417	60.4252	58.8566	52.8621	61.365
VC_RS03105	VC0613		beta-N-acetylhexosaminidase	CDS	0.201497	0.164802	0.999086	12.3601	13.0663	14.2947	14.9558	14.2544	16.5255
VC_RS03110	VC0614		glucosamine kinase GspK	CDS	0.106548	0.56696	0.999086	3.57071	4.3405	5.03947	4.93439	3.91392	5.16758
VC_RS03115	VC0615		glycoside hydrolase family 9 protein	CDS	-0.128961	0.272595	0.999086	10.9868	13.1558	10.9027	9.25835	12.4182	10.389
VC_RS03120	VC0616		ABC transporter ATP-binding protein	CDS	-0.114292	0.587927	0.999086	5.32859	5.90666	5.96015	5.23961	5.75008	4.89844
VC_RS03125	VC0617		ABC transporter ATP-binding protein	CDS	0.266261	0.111823	0.999086	4.50458	4.16151	4.99102	6.35875	5.41184	4.62929
VC_RS03130	VC0618		ABC transporter permease	CDS	-0.118132	0.632417	0.999086	3.57071	2.77434	4.1188	3.86612	3.04416	2.69145
VC_RS03135	VC0619		ABC transporter permease	CDS	-0.0342496	0.858255	0.999086	5.6582	3.4903	4.07034	3.66264	4.78368	4.36015
VC_RS03140	VC0620		ABC transporter substrate-binding protein	CDS	-0.0329811	0.671901	0.999086	42.1343	38.9303	40.025	43.3413	39.6224	35.3118
VC_RS03145	VC0622	chiS	two-component system sensor histidine kinase ChiS	CDS	-0.0111301	0.863998	0.999086	135.357	127.933	126.326	131.194	130.222	125.152
VC_RS03150	VC0623	rsmC	16S rRNA (guanine(1207)-N(2))-methyltransferase RsmC	CDS	-0.0851522	0.261773	0.999086	91.7397	93.03	98.2697	89.5313	85.8647	91.4554
VC_RS03155	VC0624		AI-2E family transporter	CDS	0.0908154	0.321875	0.999086	64.053	67.1212	72.3455	73.6089	73.9296	69.224
VC_RS03165	VC0626	hemL	glutamate-1-semialdehyde 2,1-aminomutase	CDS	0.0200833	0.870208	0.999086	398.601	375.7	372.291	383.153	379.216	400.272
VC_RS03170	VC0627	erpA	iron-sulfur cluster insertion protein ErpA	CDS	0.0812061	0.302072	0.999086	119.207	123.503	115.52	127.989	130.077	120.9
VC_RS03175	VC0628	vexE	multidrug efflux RND transporter periplasmic adaptor subunit VexE	CDS	0.0349935	0.689612	0.999086	103.001	115.583	118.525	110.948	114.712	119.823
VC_RS03180	VC0629	vexF	multidrug efflux RND transporter permease subunit VexF	CDS	-0.0154842	0.847097	0.999086	218.143	224.722	216.988	220.878	214.589	217.361
VC_RS03185	VC0630		peptidoglycan DD-metalloendopeptidase family protein	CDS	-0.0298372	0.725523	0.999086	68.4477	70.2088	70.0196	71.9811	62.816	69.6547
VC_RS03190	VC0631		tyrosine--tRNA ligase	CDS	0.0315533	0.774283	0.999086	544.45	519.652	523.524	522.435	530.457	569.833
VC_RS03195	VC0632	dacB	serine-type D-Ala-D-Ala carboxypeptidase	CDS	0.0123806	0.865689	0.999086	100.859	95.9833	97.3491	99.7561	95.3837	101.575
VC_RS03200	VC0633	ompU	porin OmpU	CDS	0.00332507	0.949045	0.999086	33453.9	31272.4	31761.3	31888.8	32665.2	32156.3
VC_RS03205	VC0634	greA	transcription elongation factor GreA	CDS	0.0334868	0.686344	0.999086	163.648	175.634	163.928	165.022	155.639	194.484
VC_RS03210	VC0635	yhbY	ribosome assembly RNA-binding protein YhbY	CDS	-0.0420199	0.648188	0.999086	120.745	115.135	115.569	115.221	109.107	117.024
VC_RS03215	VC0636	rlmE	23S rRNA (uridine(2552)-2'-O)-methyltransferase RlmE	CDS	0.0129401	0.861923	0.999086	198.531	207.539	213.354	214.468	199.9	210.687
VC_RS03220	VC0637	ftsH	ATP-dependent zinc metalloprotease FtsH	CDS	0.0084785	0.876996	0.999086	1382.74	1367.3	1401.07	1404.32	1415.29	1355.95
VC_RS03225	VC0638	folP	dihydropteroate synthase	CDS	-0.00177976	0.976735	0.999086	110.362	107.931	108.979	109.472	107.899	109.488
VC_RS03230	VC0639	glmM	phosphoglucosamine mutase	CDS	-0.0160304	0.843938	0.999086	553.569	540.37	536.074	520.044	548.481	543.457
VC_RS03235	VC0640	secG	preprotein translocase subunit SecG	CDS	0.0407505	0.576671	0.999086	630.752	610.087	609.437	638.877	613.181	651.223
VC_RS03250	VC0641	rimP	ribosome maturation factor RimP	CDS	-0.0921861	0.445356	0.999086	380.582	361.873	374.617	345.458	346.744	355.702
VC_RS03255	VC0642	nusA	transcription termination/antitermination protein NusA	CDS	-0.111577	0.260756	0.999086	1550.73	1459.93	1528.46	1391.65	1406.89	1402.73
VC_RS03260	VC0643	infB	translation initiation factor IF-2	CDS	-0.117561	0.0905432	0.999086	4127.63	4071.17	4130.62	3867.85	3750.65	3746.07
VC_RS03265	VC0644	rbfA	30S ribosome-binding factor RbfA	CDS	-0.161346	0.0771354	0.999086	230.942	237.251	235.741	216.757	206.81	205.896
VC_RS03270	VC0645	truB	tRNA pseudouridine(55) synthase TruB	CDS	-0.142765	0.0688184	0.999086	435.242	423.49	447.932	397.855	400.525	385.146
VC_RS03275	VC0646	rpsO	30S ribosomal protein S15	CDS	0.0236957	0.820657	0.999086	1376.64	1277.32	1349.42	1280.7	1401.43	1387.5
VC_RS03280	VC0647	pnp	polyribonucleotide nucleotidyltransferase	CDS	-0.116973	0.0188111	0.999086	3879.44	3889.94	3889.84	3644.48	3588.78	3517.94
VC_RS03285	VC0648	nlpI	lipoprotein NlpI	CDS	-0.0190076	0.76616	0.999086	152.442	156.213	157.726	157.646	148.439	154.22
VC_RS03290	VC0649		MarR family transcriptional regulator	CDS	-0.0771904	0.60917	0.999086	15.9308	12.9768	13.5194	11.8018	12.5632	15.8257
VC_RS03295	VC0650	vcrM	sodium-coupled multidrug efflux MATE transporter VcrM	CDS	-0.0149147	0.880901	0.999086	41.2005	41.8836	39.9281	41.51	39.7674	40.4794
VC_RS03300	VC0651		U32 family peptidase	CDS	-0.0918067	0.714579	0.999086	44.8261	62.1095	54.7074	55.4992	49.7696	46.5621
VC_RS03305	VC0652		U32 family peptidase	CDS	-0.00992045	0.968639	0.999086	58.0102	74.0123	66.5792	76.5085	61.753	59.1042
VC_RS03310	VC0653		bifunctional diguanylate cyclase/phosphodiesterase	CDS	0.0845794	0.329412	0.999086	238.468	237.967	241.507	260.404	257.401	243.468
VC_RS03315	VC0654		SCP2 domain-containing protein	CDS	0.0179797	0.937208	0.999086	91.52	106.812	96.7676	114.966	94.1757	89.7329
VC_RS03320	VC0655		N-acetyltransferase	CDS	-0.0664365	0.736919	0.999086	56.1974	68.5531	59.8922	58.8566	62.4778	55.067
VC_RS03325	VC0656		DNA polymerase III subunit psi	CDS	0.10664	0.468859	0.999086	35.8719	38.5723	38.0383	41.8152	45.6624	33.5893
VC_RS03330	VC0657	rimI	ribosomal protein S18-alanine N-acetyltransferase	CDS	0.0347926	0.770431	0.999086	25.7091	25.5508	25.8758	28.9451	24.3533	25.7302
VC_RS03335	VC0658		EAL domain-containing protein	CDS	0.075124	0.543023	0.999086	23.8963	26.759	25.2943	27.0629	28.8954	24.0615
VC_RS03340	VC0659	prfC	peptide chain release factor 3	CDS	-0.0361659	0.846378	0.999086	514.017	513.253	485.485	468.615	498.276	508.415
VC_RS03345	VC0660	srmB	ATP-dependent RNA helicase SrmB	CDS	0.00513469	0.972405	0.999086	217.154	201.722	196.976	198.088	211.69	208.21
VC_RS03350	VC0661		tRNA1(Val) (adenine(37)-N6)-methyltransferase	CDS	0.084561	0.438597	0.999086	15.8759	15.1694	16.0391	15.7697	17.3952	16.7408
VC_RS03355	VC0662	brnQ	branched-chain amino acid transport system II carrier protein	CDS	0.0308141	0.720681	0.999086	237.754	248.885	236.419	252.112	245.852	240.723
VC_RS03360	VC0663	prfB	peptide chain release factor 2	CDS	-0.0342245	0.764586	0.999086	669.15	640.426	656.246	634.451	627.001	658.274
VC_RS03365	VC0664	lysS	lysine--tRNA ligase	CDS	-0.0490731	0.624744	0.999086	1010.73	962.876	955.562	921.918	946.154	963.108
VC_RS03370	VC0665		sigma-54-dependent Fis family transcriptional regulator	CDS	-0.0404979	0.601083	0.999086	397.447	396.507	391.819	378.677	382.888	391.39
VC_RS03375	VC0666		hypothetical protein	CDS	-0.0661709	0.559798	0.999086	17.9634	19.5994	24.4221	19.8902	20.8742	18.4633
VC_RS03380	VC0667		NADP(H)-dependent aldo-keto reductase	CDS	0.0852542	0.253328	0.999086	207.101	219.084	220.041	234.46	228.07	223.067
VC_RS03385	VC0668	mutH	DNA mismatch repair endonuclease MutH	CDS	-0.0783619	0.505849	0.999086	29.8291	24.3426	23.4045	22.7898	25.6579	24.9228
VC_RS03390	VC0671	rppH	RNA pyrophosphohydrolase	CDS	0.00512031	0.928288	0.999086	176.832	165.431	175.849	172.042	174.435	173.437
VC_RS03395	VC0672	ptsP	phosphoenolpyruvate--protein phosphotransferase	CDS	0.019952	0.731367	0.999086	264.782	273.586	263.845	272.256	275.327	265.807
VC_RS03400	VC0673		sulfite exporter TauE/SafE family protein	CDS	-0.0629491	0.401702	0.999086	85.5322	100.145	100.547	92.1765	87.7492	94.2007
VC_RS03405	VC0674	lgt	prolipoprotein diacylglyceryl transferase	CDS	0.0157024	0.769265	0.999086	127.996	134.958	137.859	137.654	130.657	136.941
VC_RS03410	VC0675		thymidylate synthase	CDS	-0.0183502	0.71941	0.999086	171.174	177.647	176.139	173.365	174.822	170.153
VC_RS03415	VC0676		Na/Pi cotransporter family protein	CDS	-0.642145	0.00101525	0.907885	7.25128	8.72575	8.5768	4.98526	5.75008	5.00609
VC_RS03420	VC0677	nhaR	transcriptional activator NhaR	CDS	0.0793773	0.388997	0.999086	63.9431	63.6756	70.3103	71.4215	67.7447	69.9777
VC_RS03425	VC0678		winged helix-turn-helix transcriptional regulator	CDS	0.103203	0.189962	0.999086	76.0286	74.1018	78.9356	85.8686	77.9402	82.2507
VC_RS03430	VC0679	rpsT	30S ribosomal protein S20	CDS	0.0104477	0.86857	0.999086	1514.75	1544.59	1488.53	1465.36	1549.91	1565.67
VC_RS03435	VC0680	murJ	murein biosynthesis integral membrane protein MurJ	CDS	-0.107101	0.0327244	0.999086	108.824	111.421	112.564	101.435	100.747	106.85
VC_RS03440	VC0681	ribF	bifunctional riboflavin kinase/FAD synthetase	CDS	-0.0407903	0.44031	0.999086	340.59	349.836	321.751	323.839	333.167	326.957
VC_RS03445	VC0682	ileS	isoleucine--tRNA ligase	CDS	-0.0222127	0.772265	0.999086	1778.1	1664.16	1695.1	1649.46	1711.06	1698.3
VC_RS03450	VC0683	lspA	signal peptidase II	CDS	-0.0326704	0.743755	0.999086	190.895	207.718	196.588	187.1	201.35	193.461
VC_RS03455	VC0684	fkpB	FKBP-type peptidyl-prolyl cis-trans isomerase	CDS	0.0049718	0.937485	0.999086	74.6003	75.7574	77.0942	75.6946	75.9591	76.5986
VC_RS03460	VC0685	ispH	4-hydroxy-3-methylbut-2-enyl diphosphate reductase	CDS	0.0183025	0.842617	0.999086	154.2	159.748	156.902	159.02	158.103	159.764
VC_RS03465	VC0687		carbon starvation protein A	CDS	0.103747	0.696698	0.999086	84.9279	94.4619	90.4198	95.89	99.7808	94.3083
VC_RS03470	VC0688		DUF2799 domain-containing protein	CDS	0.0676664	0.608562	0.999086	15.3266	21.1655	20.9332	20.7041	17.4435	22.2314
VC_RS03475	VC0689		sodium:proton antiporter	CDS	-0.0153762	0.873324	0.999086	71.1395	82.0668	74.7199	75.0333	75.041	75.522
VC_RS03480	VC0690	murQ	N-acetylmuramic acid 6-phosphate etherase	CDS	0.0716922	0.365412	0.999086	44.0021	43.1813	43.0293	42.9343	48.0784	45.8084
VC_RS03485	VC0691		anhydro-N-acetylmuramic acid kinase	CDS	0.00047873	0.994554	0.999086	71.3592	70.2088	66.4338	66.2837	74.5578	67.1785
VC_RS03490	VC0692	nagZ	beta-N-acetylhexosaminidase	CDS	0.0639886	0.456355	0.999086	114.043	111.197	105.054	110.948	117.224	117.078
VC_RS03495	VC0693	yehT	two-component system response regulator BtsR	CDS	-0.107463	0.231867	0.999086	33.8942	30.294	30.2368	27.5207	29.7168	30.3595
VC_RS03500	VC0694		sensor histidine kinase	CDS	-0.0410535	0.569008	0.999086	54.2747	52.5335	48.9895	52.1927	51.1709	48.0154
VC_RS03505	VC0695		3-deoxy-7-phosphoheptulonate synthase	CDS	-0.0460335	0.579362	0.999086	848.235	915.22	893.344	875.372	869.325	828.697
VC_RS03510	VC0696	tyrA	bifunctional chorismate mutase/prephenate dehydrogenase	CDS	0.0255413	0.744978	0.999086	737.708	778.829	775.691	790.368	787.23	755.597
VC_RS03515	VC0697		PilZ domain-containing protein	CDS	-0.136432	0.137382	0.999086	46.8587	46.9848	48.0688	43.5956	45.904	39.5643
VC_RS03520	VC0698	ettA	energy-dependent translational throttle protein EttA	CDS	0.0123667	0.894422	0.999086	692.058	676.045	666.373	659.835	696.775	695.363
VC_RS03525	VC0700	sltY	murein transglycosylase	CDS	0.00596569	0.931757	0.999086	100.584	98.0417	100.789	95.5339	103.26	101.844
VC_RS03530	VC0701	trpR	trp operon repressor	CDS	-0.00148973	0.982597	0.999086	64.7671	61.2593	61.6851	60.8914	63.9274	62.6569
VC_RS03535	VC0702	yjjX	inosine/xanthosine triphosphatase	CDS	0.0606498	0.408488	0.999086	115.251	119.431	112.661	114.101	123.458	124.722
VC_RS03540	VC0703		GGDEF and EAL domain-containing protein	CDS	-0.0368151	0.67346	0.999086	233.854	249.333	244.657	238.53	240.344	230.657
VC_RS03545	VC0704		extracellular solute-binding protein	CDS	-0.0132221	0.878727	0.999086	118.547	113.927	119.348	115.678	117.659	115.248
VC_RS03550	VC0705	pheA	prephenate dehydratase	CDS	0.00345069	0.959219	0.999086	141.675	152.499	150.651	154.391	140.901	150.667
VC_RS03555	VC0706	raiA	ribosome-associated translation inhibitor RaiA	CDS	0.271355	0.257153	0.999086	642.672	577.779	597.323	796.676	624.488	772.769
VC_RS03560	VC0708		outer membrane protein assembly factor BamD	CDS	0.00565247	0.946661	0.999086	160.847	184.002	184.038	179.266	178.446	173.329
VC_RS03565	VC0709	rluD	23S rRNA pseudouridine(1911/1915/1917) synthase RluD	CDS	-0.0854544	0.0634582	0.999086	363.773	350.686	360.371	341.592	336.742	334.655
VC_RS03570	VC0710	pgeF	peptidoglycan editing factor PgeF	CDS	-0.0882828	0.117894	0.999086	161.066	168.027	164.219	161.461	153.368	149.214
VC_RS03575	VC0711	clpB	ATP-dependent chaperone ClpB	CDS	0.111562	0.318578	0.999086	225.229	226.646	235.644	241.531	248.123	253.158
VC_RS03605	VC0714		DUF1904 domain-containing protein	CDS	0.0425985	0.734489	0.999086	37.3551	42.5548	38.3291	41.4591	40.9271	39.4566
VC_RS03610	VC0715	nfsA	oxygen-insensitive NADPH nitroreductase	CDS	-0.0200297	0.80853	0.999086	119.921	118.089	118.137	120.664	117.079	113.471
VC_RS03615	VC0716		YfhL family 4Fe-4S dicluster ferredoxin	CDS	-0.134786	0.205763	0.999086	23.292	24.1636	24.3736	22.2302	23.097	20.0782
VC_RS03620	VC0717	yegQ	tRNA 5-hydroxyuridine modification protein YegQ	CDS	-0.0631911	0.720817	0.999086	254.894	231.255	232.64	218.283	234.835	234.802
VC_RS03625	VC0718	rdgC	recombination-associated protein RdgC	CDS	0.0496933	0.719437	0.999086	150.08	142.431	138.246	143.86	148.391	153.574
VC_RS03630	VC0719	phoB	phosphate regulon transcriptional regulator PhoB	CDS	0.16331	0.154746	0.999086	26.5331	26.1325	25.4881	26.5542	28.7987	32.1897
VC_RS03635	VC0720	phoR	phosphate regulon sensor histidine kinase PhoR	CDS	-0.00333129	0.964578	0.999086	42.6287	38.8408	40.8973	40.1873	41.8935	39.9411
VC_RS03640	VC0721		phosphate ABC transporter substrate-binding protein	CDS	-0.0720681	0.515161	0.999086	20.6552	25.4613	26.748	22.0776	26.3344	20.9395
VC_RS03645	VC0722	ppx	exopolyphosphatase	CDS	0.062641	0.307173	0.999086	81.1374	78.3528	76.852	79.866	90.5517	76.3295
VC_RS03650	VC0723	ppk1	polyphosphate kinase 1	CDS	0.0358486	0.494375	0.999086	100.309	90.2109	90.2744	94.1604	97.2682	96.3538
VC_RS03655	VC0724		ABC transporter permease subunit	CDS	0.0513762	0.611091	0.999086	46.0896	46.6268	49.0864	54.1766	48.6099	44.1397
VC_RS03660	VC0725	pstA	phosphate ABC transporter permease PstA	CDS	0.0439938	0.573933	0.999086	41.2554	43.2708	39.0075	41.5608	42.28	43.5476
VC_RS03665	VC0726	pstB	phosphate ABC transporter ATP-binding protein	CDS	0.035427	0.658809	0.999086	54.6593	52.1755	50.2978	53.1592	55.1331	52.6986
VC_RS03670	VC0727	phoU	phosphate signaling complex protein PhoU	CDS	0.0835005	0.280971	0.999086	39.7172	42.1969	41.8664	42.68	45.8074	42.6864
VC_RS03675	VC0728	ppk2	polyphosphate kinase 2	CDS	0.119339	0.125069	0.999086	34.3886	34.5003	33.7742	37.8473	37.593	36.0654
VC_RS03680	VC0730		copper homeostasis protein CutC	CDS	-0.0362779	0.752057	0.999086	29.1699	25.685	22.9684	25.5368	25.513	24.7613
VC_RS03685	VC0731		peroxiredoxin C	CDS	0.143635	0.0564247	0.999086	1141.69	1156.23	1148.42	1221.44	1325.32	1260.35
VC_RS03690	VC0732		hydrogen peroxide-inducible genes activator	CDS	0.00808465	0.915395	0.999086	71.9635	70.88	73.46	75.6946	69.4842	72.3461
VC_RS03695	VC0734		malate synthase A	CDS	-0.105192	0.682741	0.999086	20.2157	29.5781	25.8273	25.9946	24.8848	19.5399
VC_RS03700	VC0736	aceA	isocitrate lyase	CDS	0.0775058	0.677359	0.999086	26.9726	24.9691	23.2591	24.9772	28.4605	25.8379
VC_RS03705	VC0737		CBS domain-containing protein	CDS	-0.0519801	0.673803	0.999086	15.1068	16.5118	15.603	15.668	16.5738	13.2958
VC_RS03710	VC0739	queA	tRNA preQ1(34) S-adenosylmethionine ribosyltransferase-isomerase QueA	CDS	-0.0559098	0.632237	0.999086	207.54	197.784	206.618	192.085	192.845	203.743
VC_RS03715	VC0741	tgt	tRNA guanosine(34) transglycosylase Tgt	CDS	-0.0460212	0.461508	0.999086	477.98	441.613	456.508	441.247	450.681	440.913
VC_RS03720	VC0742	yajC	preprotein translocase subunit YajC	CDS	0.0204967	0.777185	0.999086	244.401	224.811	239.133	231.103	240.102	247.236
VC_RS03725	VC0743	secD	protein translocase subunit SecD	CDS	-0.0677732	0.479924	0.999086	913.002	900.006	895.233	841.289	858.26	884.41
VC_RS03730	VC0744	secF	protein translocase subunit SecF	CDS	-0.0342493	0.73742	0.999086	521.543	498.666	499.925	467.801	519.247	497.38
VC_RS03735	VC0745	suhB	inositol-1-monophosphatase	CDS	-0.1083	0.599675	0.999086	417.059	415.256	395.55	361.177	387.14	390.744
VC_RS03740	VC0746	trmJ	tRNA (cytosine(32)/uridine(32)-2'-O)-methyltransferase TrmJ	CDS	-0.0540083	0.490882	0.999086	171.724	166.595	162.329	159.223	165.593	157.396
VC_RS03745	VC0747	iscR	Fe-S cluster assembly transcriptional regulator IscR	CDS	0.111768	0.566073	0.999086	134.643	150.665	143.14	164.361	156.267	142.378
VC_RS03750	VC0748		IscS subfamily cysteine desulfurase	CDS	0.0742265	0.636809	0.999086	462.983	495.22	479.331	517.603	517.846	478.001
VC_RS03755	VC0749	iscU	Fe-S cluster assembly scaffold IscU	CDS	0.180982	0.258094	0.999086	206.936	211.7	209.332	247.483	236.671	227.75
VC_RS03760	VC0750	iscA	iron-sulfur cluster assembly protein IscA	CDS	0.151076	0.328135	0.999086	145.245	136.569	146.339	168.38	152.305	154.704
VC_RS03765	VC0751	hscB	co-chaperone HscB	CDS	0.105602	0.436839	0.999086	96.7387	102.024	104.181	117.306	102.438	106.258
VC_RS03770	VC0752	hscA	Fe-S protein assembly chaperone HscA	CDS	0.0746358	0.51345	0.999086	383.878	385.141	380.48	408.944	403.52	398.065
VC_RS03775	VC0753	fdx	ISC system 2Fe-2S type ferredoxin	CDS	0.0375433	0.736485	0.999086	70.3154	63.7651	69.5835	69.6411	68.0829	71.2695
VC_RS03780	VC0754	iscX	Fe-S cluster assembly protein IscX	CDS	-0.0851072	0.511336	0.999086	24.8301	25.685	28.8801	23.858	26.8176	24.1692
VC_RS03785	VC0755	pepB	aminopeptidase PepB	CDS	-0.0109509	0.895685	0.999086	692.497	656.266	648.541	649.509	676.577	656.067
VC_RS03790	VC0756	ndk	nucleoside-diphosphate kinase	CDS	0.101873	0.181915	0.999086	196.499	185.21	182.584	187.761	208.598	209.179
VC_RS03795	VC0757		bifunctional tRNA (adenosine(37)-C2)-methyltransferase TrmG/ribosomal RNA large subunit methyltransferase RlmN	CDS	-0.0241927	0.877431	0.999086	172.383	162.12	156.708	152.712	159.939	170.369
VC_RS03800	VC0758	rodZ	cytoskeleton protein RodZ	CDS	-0.0188515	0.740607	0.999086	213.199	221.992	214.565	213.909	202.413	225.059
VC_RS03805	VC0759	ispG	flavodoxin-dependent (E)-4-hydroxy-3-methylbut-2-enyl-diphosphate synthase	CDS	-0.0942907	0.107613	0.999086	421.343	410.692	435.672	398.618	387.43	401.456
VC_RS03810	VC0760	hisS	histidine--tRNA ligase	CDS	-0.0461005	0.436988	0.999086	460.456	474.323	477.054	445.723	450.149	471.596
VC_RS03815	VC0761		YfgM family protein	CDS	-0.0200177	0.744128	0.999086	432.879	436.332	429.954	421.458	422.945	436.876
VC_RS03820	VC0762	bamB	outer membrane protein assembly factor BamB	CDS	-0.0717156	0.202346	0.999086	467.872	481.035	490.622	455.541	454.933	459.269
VC_RS03825	VC0763	der	ribosome biogenesis GTPase Der	CDS	-0.0740498	0.379551	0.999086	586.09	568.248	581.623	560.791	554.086	534.199
VC_RS03830	VC0764		alanyl-tRNA editing protein	CDS	-0.078683	0.582447	0.999086	76.7427	71.1037	78.7902	74.5755	71.5619	68.4166
VC_RS03835	VC0765		zinc ribbon domain-containing protein	CDS	0.209907	0.357849	0.999086	17.4141	18.3912	18.4135	19.5341	21.3091	21.9084
VC_RS03840	VC0766	xseA	exodeoxyribonuclease VII large subunit	CDS	0.0104565	0.872196	0.999086	137.61	145.519	142.995	139.689	141.288	148.299
VC_RS03845	VC0767	guaB	IMP dehydrogenase	CDS	-0.0276195	0.881595	0.999086	903.608	836.822	859.909	824.603	848.548	877.843
VC_RS03850	VC0768	guaA	glutamine-hydrolyzing GMP synthase	CDS	-0.012221	0.946575	0.999086	1387.52	1326.67	1315.21	1273.73	1329.43	1392.23
VC_RS03855	VC0769		chitinase	CDS	-0.0607185	0.572999	0.999086	17.469	18.3912	17.4443	16.6854	17.057	17.3868
VC_RS03860	VC0770		hypothetical protein	CDS	-0.0130505	0.924593	0.999086	202.047	204.451	204.244	190.305	205.022	209.933
VC_RS03865	VC0771	vibB	vibriobactin biosynthesis bifunctional isochorismatase/aryl carrier protein VibB	CDS	0.193586	0.224146	0.999086	648.88	678.55	763.965	758.93	813.951	818.9
VC_RS03870	VC0772		(2,3-dihydroxybenzoyl)adenylate synthase	CDS	0.133392	0.36868	0.999086	411.071	445.327	453.698	451.777	502.432	482.846
VC_RS03875	VC0773		isochorismate synthase MenF	CDS	0.161809	0.255495	0.999086	388.768	426.399	440.76	447.962	484.263	472.834
VC_RS03880	VC0774		2,3-dihydro-2,3-dihydroxybenzoate dehydrogenase	CDS	0.104698	0.415922	0.999086	229.349	242.889	282.695	265.542	279.966	266.292
VC_RS03885	VC0775	vibH	norspermidine-2,3-dihydroxybenzoate synthase VibH	CDS	0.0137038	0.911574	0.999086	247.532	277.837	281.241	269.916	256.579	287.931
VC_RS03890	VC0776	fepB	Fe2+-enterobactin ABC transporter substrate-binding protein	CDS	0.0778887	0.447909	0.999086	112.67	124.801	124.291	129.006	126.985	125.906
VC_RS03895	VC0777		iron ABC transporter permease	CDS	-0.0200374	0.83989	0.999086	74.3806	81.1719	86.3494	77.2207	81.9991	79.3977
VC_RS03900	VC0778		Fe(3+)-siderophore ABC transporter permease	CDS	-0.116287	0.315207	0.999086	79.4345	92.4035	90.6621	80.5273	86.5412	75.1452
VC_RS03905	VC0779		ABC transporter ATP-binding protein	CDS	-0.0199415	0.845009	0.999086	68.228	80.9481	84.5565	74.8807	80.6944	75.0376
VC_RS03910	VC0780		4'-phosphopantetheinyl transferase superfamily protein	CDS	-0.0311255	0.800552	0.999086	34.6084	41.7046	40.9942	38.763	40.7338	35.3656
VC_RS03915	VC0781		LysR family transcriptional regulator	CDS	-0.0303861	0.67697	0.999086	74.3256	85.0202	82.5698	80.1712	78.0368	78.7518
VC_RS03920	VC0783		alkyl/aryl-sulfatase	CDS	-0.0365335	0.795828	0.999086	15.7111	14.6772	12.6471	13.1753	15.2691	13.4572
VC_RS03925	VC0784		alanine:cation symporter family protein	CDS	-0.0718032	0.517192	0.999086	87.1802	84.8412	80.68	86.0721	76.8771	77.4599
VC_RS03930	VC0786		D-amino acid dehydrogenase	CDS	0.289071	0.0155824	0.999086	16.6999	17.5857	15.4092	19.585	21.6474	19.4861
VC_RS03935	VC0787		LysR family transcriptional regulator	CDS	-0.0733653	0.474594	0.999086	29.8291	28.4594	27.0872	26.5542	27.0592	27.5066
VC_RS03940	VC0788		DOPA 4,5-dioxygenase	CDS	0.0587574	0.571588	0.999086	14.8322	14.9904	14.1008	14.6506	15.1242	15.9872
VC_RS03945	VC0789		hypothetical protein	CDS	0.0959599	0.475972	0.999086	6.53714	6.1304	7.36538	7.63051	7.29632	6.45948
VC_RS03950	VC0790		response regulator	CDS	0.168063	0.417247	0.999086	9.66837	8.50202	8.72216	10.5301	10.0506	9.58156
VC_RS03955	VC0791		sensor histidine kinase	CDS	0.037056	0.881519	0.999086	8.34996	7.87555	7.8984	6.6131	9.9056	8.182
VC_RS03960	VC0792		sodium ion-translocating decarboxylase subunit beta	CDS	0.0708886	0.796963	0.999086	3.02137	2.6401	2.13208	3.5609	2.94752	1.61487
VC_RS03965	VC0793m	oadA	sodium-extruding oxaloacetate decarboxylase subunit alpha	CDS	0.0697098	0.766697	0.999086	4.12005	2.72959	2.85893	3.40829	3.624	3.06825
VC_RS03970	VC0794		OadG family protein	CDS	0.129458	0.690628	0.999086	1.26348	1.74515	1.01759	1.78045	1.15968	1.50721
VC_RS03975	VC0795		2-hydroxycarboxylate transporter family protein	CDS	-0.167377	0.290486	0.999086	5.87793	4.87747	5.37867	5.03613	5.02528	4.25249
VC_RS03980	VC0796	citC	[citrate (pro-3S)-lyase] ligase	CDS	0.0732358	0.779368	0.999086	2.47203	1.92414	2.42282	2.18741	2.12608	2.85294
VC_RS03990	VC0798	citE	citrate (pro-3S)-lyase subunit beta	CDS	-0.03129	0.934417	0.999086	1.81282	1.65566	1.50215	1.88219	1.11136	1.88401
VC_RS03995	VC0799	citF	citrate lyase subunit alpha	CDS	-0.394005	0.136713	0.999086	2.9115	4.87747	2.66511	2.39089	3.3824	2.20699
VC_RS04000	VC0800	citX	citrate lyase holo-[acyl-carrier protein] synthase	CDS	0.488415	0.170666	0.999086	1.48322	0.850202	1.01759	1.57697	1.25632	1.83018
VC_RS04005	VC0801	citG	triphosphoribosyl-dephospho-CoA synthase CitG	CDS	-0.188266	0.567952	0.999086	1.97762	1.56616	1.8898	1.88219	1.15968	1.72253
VC_RS04010	VC0802		ACT domain-containing protein	CDS	0.0729263	0.767545	0.999086	2.08749	3.22182	4.31263	3.76438	2.99584	3.44505
VC_RS04015	VC0803		RNA methyltransferase	CDS	0.00155333	0.989144	0.999086	48.6715	42.4206	44.7253	46.2409	44.1162	45.5393
VC_RS04020	VC0804		ferredoxin family protein	CDS	-0.0455692	0.812327	0.999086	5.32859	5.1907	5.08793	5.18874	5.02528	4.89844
VC_RS04025	VC0806		NAD(P)/FAD-dependent oxidoreductase	CDS	-0.0158778	0.924397	0.999086	134.368	129.902	127.78	132.211	126.019	129.512
VC_RS04030	VC0807		MFS transporter	CDS	-0.0989566	0.326372	0.999086	24.0611	27.0722	27.0872	20.6024	25.8995	26.5915
VC_RS04035	VC0809		SWIM zinc finger domain-containing protein	CDS	0.0470618	0.521857	0.999086	47.408	50.3409	52.6722	53.7696	50.4944	51.1913
VC_RS04040	VC0810		hypothetical protein	CDS	-0.111265	0.596691	0.999086	3.68057	4.38525	4.26417	4.37482	3.72064	3.3374
VC_RS04045	VC0811		NERD domain-containing protein	CDS	0.110017	0.305926	0.999086	62.405	58.8877	56.6941	63.8419	59.192	69.0626
VC_RS04050	VC0812		DEAD/DEAH box helicase family protein	CDS	0.0421916	0.55874	0.999086	219.571	202.393	201.191	219.708	208.404	213.486
VC_RS04055	VC0813		class I SAM-dependent methyltransferase	CDS	0.0190249	0.85352	0.999086	69.4365	61.3935	64.8832	61.6545	67.2615	69.3317
VC_RS04060	VC0814		helix-turn-helix transcriptional regulator	CDS	0.101373	0.498547	0.999086	19.1719	15.6169	19.9641	20.2463	20.1978	18.1942
VC_RS04065	VC0815		type II toxin-antitoxin system HipA family toxin	CDS	0.0212188	0.873447	0.999086	70.0957	68.1056	63.2842	70.6585	66.8749	66.9094
VC_RS04070	VC0817		IS481-like element ISVch1 family transposase	CDS	0.200005	0.247554	0.999086	9.66837	14.7219	12.9863	16.2784	13.6262	13.1881
VC_RS04075	VC0818		IS5 family transposase	CDS	-0.0533286	0.785613	0.999086	5.27366	4.96697	4.84565	4.5783	6.2816	3.60654
VC_RS04080	VC0819		aldehyde dehydrogenase	CDS	0.1708	0.356431	0.999086	5.32859	5.2802	5.2333	6.46049	6.18496	5.16758
VC_RS04085	VC0820		fibronectin type III domain-containing protein	CDS	-0.0640778	0.440485	0.999086	56.3073	54.0997	58.9715	54.8379	54.4567	52.6986
VC_RS04095	VC0823		hypothetical protein	CDS	-0.0590612	0.412901	0.999086	119.536	124.443	118.912	123.716	112.779	111.857
VC_RS04100	VC0824	tpx	thiol peroxidase	CDS	-0.0221138	0.730557	0.999086	195.51	192.906	199.689	195.087	189.753	194.323
VC_RS04105	VC0825	tcpI	toxin-coregulated pilus methyl-accepting chemotaxis protein TcpI	CDS	-0.0157225	0.890019	0.999086	18.6226	22.329	23.3076	21.518	21.5507	20.5627
VC_RS04110	VC0826	tcpP	toxin-coregulated pilus transcriptional regulator TcpP	CDS	0.073681	0.766839	0.999086	77.2921	96.7887	96.7676	97.3144	97.3648	90.4865
VC_RS04115	VC0827	tcpH	toxin-coregulated pilus protein TcpH	CDS	-0.0152456	0.952379	0.999086	33.3449	39.0198	37.0207	43.9008	33.3408	31.0593
VC_RS04120	VC0828	tcpA	toxin-coregulated pilus major pilin TcpA	CDS	0.0607588	0.67639	0.999086	10.6572	13.827	13.6647	13.8875	13.9645	12.0039
VC_RS04125	VC0829	tcpB	toxin-coregulated pilus minor pilin TcpB	CDS	-0.069828	0.562836	0.999086	8.07529	8.14404	7.1231	7.83399	7.34464	7.05159
VC_RS04130	VC0830	tcpQ	toxin-coregulated pilus protein TcpQ	CDS	-0.288216	0.0770706	0.999086	7.69075	5.95141	5.71786	4.47656	5.41184	5.92119
VC_RS04135	VC0831	tcpC	toxin-coregulated pilus secretin TcpC	CDS	0.210513	0.0400843	0.999086	17.5239	15.5274	16.4752	19.0763	18.0717	20.132
VC_RS04140	VC0832	tcpR	toxin-coregulated pilus protein TcpR	CDS	-0.0235399	0.924255	0.999086	3.90031	2.68485	3.73115	2.74698	4.25216	3.06825
VC_RS04145	VC0833	tcpD	toxin-coregulated pilus protein TcpD	CDS	0.104609	0.505872	0.999086	10.2177	8.86	12.5987	11.1405	12.3699	10.4966
VC_RS04150	VC0834	tcpS	toxin-coregulated pilus protein TcpS	CDS	0.0068116	0.970606	0.999086	8.62463	7.74131	6.78391	8.24095	5.99168	9.04327
VC_RS04155	VC0835	tcpT	toxin-coregulated pilus assembly ATPase TcpT	CDS	-0.120543	0.288836	0.999086	21.4242	18.2122	19.9156	16.2275	19.328	19.1631
VC_RS04160	VC0836	tcpE	toxin-coregulated pilus assembly protein TcpE	CDS	-0.131978	0.25775	0.999086	16.7549	15.4379	15.8937	13.9384	14.6893	15.2336
VC_RS04165	VC0837	tcpF	colonization factor TcpF	CDS	0.00778233	0.918706	0.999086	67.7336	61.841	61.0552	66.1819	58.7088	66.7479
VC_RS04170	VC0838	toxT	pilus/toxin transcriptional regulator ToxT	CDS	-0.0776617	0.613532	0.999086	10.7121	7.69656	12.9379	10.2249	9.56736	9.8507
VC_RS04175	VC0839	tcpJ	toxin-coregulated pilus pre-pilin peptidase TcpJ	CDS	-0.0735859	0.592367	0.999086	9.99798	9.57596	12.5987	9.66531	12.0317	8.82795
VC_RS04180	VC0840	acfB	methyl-accepting chemotaxis protein AcfB	CDS	-0.0305417	0.678491	0.999086	53.6155	58.3507	57.4694	56.6184	52.7655	56.5742
VC_RS04185	VC0841	acfC	accessory colonization factor AcfC	CDS	-0.00490891	0.958541	0.999086	37.3001	31.8602	33.2896	34.0321	29.0403	39.026
VC_RS04190	VC0842		RDD family protein	CDS	-0.200223	0.306863	0.999086	5.93287	5.14596	5.62095	6.00266	4.25216	4.25249
VC_RS04195	VC0843		M23 family metallopeptidase	CDS	-0.261579	0.14487	0.999086	7.74569	9.66545	8.04377	6.71484	8.02112	6.5133
VC_RS04200	VC0844	acfA	accessory colonization factor AcfA	CDS	0.13858	0.457611	0.999086	11.4263	9.93394	10.5635	10.4792	12.6598	11.95
VC_RS04205	VC0845	acfD	accessory colonization factor AcfD	CDS	-0.0510785	0.459196	0.999086	159.418	170.935	161.796	161.614	151.773	161.702
VC_RS04210	CDS		tyrosine-type recombinase/integrase	CDS	0.79323	0.0249037	0.999086	1.04374	1.11869	0.82376	2.5435	1.30464	1.34572
VC_RS04215	/pseudo		transposase	CDS	-0.0392739	0.757349	0.999086	11.5361	12.6188	10.5151	12.2597	10.6304	10.8735
VC_RS04220	VC0847		tyrosine-type recombinase/integrase	CDS	0.110434	0.233948	0.999086	78.3358	80.0979	76.4643	83.8338	81.5642	88.2257
VC_RS04225	tmRNA	ssrA	transfer-messenger RNA	tmRNA	0.153166	0.0706032	0.999086	18136.9	18005.8	18235.9	18760.2	21642.8	20066.4
VC_RS04230	VC0848	smpB	SsrA-binding protein SmpB	CDS	-0.0558248	0.267254	0.999086	213.968	200.961	207.055	201.751	193.183	203.42
VC_RS04235	VC0849		type II toxin-antitoxin system RatA family toxin	CDS	0.0905861	0.287925	0.999086	28.3459	30.6073	27.814	31.7938	28.8954	31.7591
VC_RS04240	VC0850		RnfH family protein	CDS	-0.0821311	0.517004	0.999086	14.4476	18.7044	15.07	15.2101	13.143	17.3329
VC_RS04245	VC0851	bamE	outer membrane protein assembly factor BamE	CDS	-0.00103441	0.990566	0.999086	57.6257	61.125	60.8613	60.4336	60.8832	58.1891
VC_RS04250	VC0852	recN	DNA repair protein RecN	CDS	-0.0550169	0.541782	0.999086	48.2869	48.193	42.3025	45.0709	45.3725	43.117
VC_RS04255	VC0853	nadK	NAD(+) kinase	CDS	0.123989	0.0778057	0.999086	84.3236	84.5279	83.3451	92.1765	95.5287	87.0953
VC_RS04260	VC0854	grpE	nucleotide exchange factor GrpE	CDS	0.0798976	0.404158	0.999086	205.728	207.941	206.667	219.148	202.413	234.156
VC_RS04265	VC0855	dnaK	molecular chaperone DnaK	CDS	0.0930645	0.360439	0.999086	1504.04	1466.73	1470.36	1486.88	1637.23	1612.93
VC_RS04270	VC0856	dnaJ	molecular chaperone DnaJ	CDS	0.127277	0.278024	0.999086	169.746	155.274	164.558	157.595	185.356	191.739
VC_RS04275	VC0857		type IV pilin protein	CDS	0.209628	0.142303	0.999086	18.4578	14.6324	15.7968	19.4324	16.4288	20.6165
VC_RS04280	VC0858		Tfp pilus assembly protein FimT/FimU	CDS	-0.467114	0.233891	0.999086	1.92269	1.83465	1.25987	1.37349	1.06304	1.18424
VC_RS04285	VC0859		prepilin-type N-terminal cleavage/methylation domain-containing protein	CDS	0.184609	0.524841	0.999086	2.36216	2.46111	1.21141	2.69611	1.40128	2.79911
VC_RS04290	VC0860		hypothetical protein	CDS	0.0758824	0.751768	0.999086	3.35097	4.07202	3.87652	4.27308	4.1072	3.55271
VC_RS04295	VC0861		prepilin-type N-terminal cleavage/methylation domain-containing protein	CDS	0.940933	0.00923868	0.999086	0.714141	0.715959	0.872216	1.37349	1.25632	1.83018
VC_RS04300	VC0863		AbgT family transporter	CDS	-0.0220654	0.810052	0.999086	208.804	198.858	201.821	193.815	205.65	200.728
VC_RS04305	VC0864	tadA	tRNA adenosine(34) deaminase TadA	CDS	-0.0159649	0.867156	0.999086	23.6765	23.3134	24.3736	22.7389	24.305	23.5233
VC_RS04310	VC0866	mltF	membrane-bound lytic murein transglycosylase MltF	CDS	-0.0928159	0.105843	0.999086	78.8851	76.5181	79.2748	73.0494	73.833	73.1536
VC_RS04315	VC0868		hypothetical protein	CDS	-0.082434	0.783016	0.999086	1.26348	1.29768	1.69598	1.32262	1.25632	1.45338
VC_RS04320	VC0869	purL	phosphoribosylformylglycinamidine synthase	CDS	-0.0516734	0.760352	0.999086	3332.46	3109.05	3109.74	2993.7	3108.48	3112.98
VC_RS04325	VC0870	tnpA	IS200/IS605-like element IS1004 family transposase	CDS	-0.486945	0.0172446	0.999086	4.44965	5.36969	5.33021	3.86612	3.67232	3.28357
VC_RS04330	VC0871		DUF4250 domain-containing protein	CDS	0.017986	0.923241	0.999086	60.4273	59.2904	57.6147	60.7897	60.4967	58.2429
VC_RS04335	VC0872		YaeP family protein	CDS	0.0544324	0.772617	0.999086	58.1201	57.59	56.4518	62.6719	62.3328	53.7213
VC_RS04340	VC0873		DUF533 domain-containing protein	CDS	0.189867	0.0396678	0.999086	32.1364	32.6656	34.7433	34.8968	35.0803	43.6553
VC_RS04345	VC0875		proline--tRNA ligase	CDS	-0.000682616	0.996464	0.999257	622.676	599.124	583.271	583.886	597.622	622.693
VC_RS04350	VC0876	tsaA	tRNA (N6-threonylcarbamoyladenosine(37)-N6)-methyltransferase TrmO	CDS	0.104771	0.266134	0.999086	31.8068	31.5917	36.0032	33.4725	34.0656	39.4028
VC_RS04355	VC0878		type B 50S ribosomal protein L31	CDS	0.0665272	0.847993	0.999086	44.1669	51.4148	53.4475	50.9209	54.9399	50.2763
VC_RS04360	VC0879	ykgO	type B 50S ribosomal protein L36	CDS	-0.110941	0.775921	0.999086	12.3601	9.97868	12.4049	10.6318	10.9203	10.5505
VC_RS04365	VC0880		AbgT family transporter	CDS	-0.2272	0.0305324	0.999086	181.886	184.583	186.8	160.953	163.805	147.868
VC_RS04370	VC0881		YaiI/YqxD family protein	CDS	-0.020258	0.812251	0.999086	39.4975	34.903	38.5714	37.186	38.1245	36.0116
VC_RS04375	VC0882		hypothetical protein	CDS	0.234413	0.0791553	0.999086	16.5901	17.5857	16.8144	20.8058	17.3469	21.9084
VC_RS04380	VC0884		GNAT family N-acetyltransferase	CDS	-0.00579437	0.966148	0.999086	19.0621	22.9107	18.0258	22.688	18.4582	18.6787
VC_RS04385	VC0885		DUF3301 domain-containing protein	CDS	0.0655671	0.595938	0.999086	9.11903	11.0079	9.98203	10.6318	11.0653	9.8507
VC_RS04390	VC0886		DUF3549 family protein	CDS	0.104805	0.388394	0.999086	55.5382	58.9771	56.3549	60.9423	60.3034	62.5493
VC_RS04395	VC0887		YqcC family protein	CDS	-0.0935488	0.544284	0.999086	22.9624	19.2414	23.6468	20.2463	19.4246	22.016
VC_RS04400	VC0888	truC	tRNA pseudouridine(65) synthase TruC	CDS	-0.0930433	0.454021	0.999086	46.1445	45.7766	44.8222	42.6291	42.1351	43.44
VC_RS04405	VC0889	dxs	1-deoxy-D-xylulose-5-phosphate synthase	CDS	0.00911322	0.921004	0.999086	421.893	388.408	397.052	400.958	410.43	403.556
VC_RS04410	VC0890	ispA	(2E,6E)-farnesyl diphosphate synthase	CDS	-0.0588794	0.465366	0.999086	134.753	152.902	144.546	135.62	136.794	142.593
VC_RS04415	VC0891	xseB	exodeoxyribonuclease VII small subunit	CDS	-0.0484588	0.643634	0.999086	58.23	56.3818	55.5796	57.2797	50.8327	56.4666
VC_RS04420	VC0892	pomA	flagellar motor protein PomA	CDS	0.0521883	0.554243	0.999086	59.5484	61.5278	66.8215	68.4202	62.3811	64.0565
VC_RS04425	VC0893		flagellar motor protein MotB	CDS	-0.0543621	0.53213	0.999086	71.0296	75.131	75.0106	66.4363	76.104	70.4621
VC_RS04430	VC0894	thiI	tRNA 4-thiouridine(8) synthase ThiI	CDS	-0.117994	0.539995	0.999086	234.238	234.208	235.014	212.688	219.131	216.392
VC_RS04435	VC0896		transcriptional regulator GcvA	CDS	0.0507335	0.562268	0.999086	56.6918	61.2145	61.4428	62.621	57.3559	65.8867
VC_RS04440	VC0897		DUF423 domain-containing protein	CDS	0.00763224	0.94321	0.999086	16.3154	16.7355	19.8672	14.2436	18.0717	20.9395
VC_RS04445	VC0898	xni	flap endonuclease Xni	CDS	0.0178626	0.790266	0.999086	58.0652	61.125	61.4428	60.6371	60.545	61.7418
VC_RS04450	VC0899		LOG family protein	CDS	0.0727638	0.393885	0.999086	421.069	393.151	411.153	438.601	413.958	436.176
VC_RS04455	VC0900		GGDEF domain-containing protein	CDS	0.0400417	0.580867	0.999086	127.721	122.921	129.766	138.926	126.743	125.421
VC_RS04460	VC0901		tetratricopeptide repeat protein	CDS	-0.0157561	0.834496	0.999086	79.874	80.0532	77.8695	76.1524	74.7511	84.35
VC_RS04465	VC0902	queF	NADPH-dependent 7-cyano-7-deazaguanine reductase QueF	CDS	-0.0672926	0.606483	0.999086	62.405	58.1717	49.3287	52.04	52.8138	57.274
VC_RS04470	VC0903	syd	SecY-interacting protein	CDS	-0.106698	0.369135	0.999086	29.6643	27.5644	27.9594	28.6907	26.0445	24.3307
VC_RS04475	VC0904		Zn-ribbon-containing protein	CDS	0.0366266	0.735674	0.999086	33.8942	35.1268	33.2896	35.2021	32.8576	36.9267
VC_RS04480	VC0905	metQ	methionine ABC transporter substrate-binding lipoprotein MetQ	CDS	0.00325535	0.956448	0.999086	449.25	443.089	423.364	440.738	446.042	431.87
VC_RS04485	VC0906		ABC transporter permease	CDS	0.0392786	0.662206	0.999086	83.0601	91.956	93.7633	94.0078	91.6631	90.5941
VC_RS04490	VC0907	metN	methionine ABC transporter ATP-binding protein MetN	CDS	-0.00793529	0.947062	0.999086	105.858	102.83	100.014	103.215	103.743	100.014
VC_RS04495	VC0908	gmhB	D-glycero-beta-D-manno-heptose 1,7-bisphosphate 7-phosphatase	CDS	0.0403547	0.540234	0.999086	97.9472	98.0417	91.5827	94.1096	96.3018	105.343
VC_RS04500	VC0909	treR	trehalose operon repressor TreR	CDS	-0.0565547	0.337982	0.999086	97.6176	99.4288	102.049	94.4148	98.7661	94.416
VC_RS04505	VC0910	treB	PTS trehalose transporter subunit IIBC	CDS	-0.0931384	0.580961	0.999086	9.28384	9.48646	9.78821	9.41096	9.32576	8.02052
VC_RS04510	VC0911	treC	alpha,alpha-phosphotrehalase	CDS	-0.103855	0.390639	0.999086	18.1831	17.3173	19.2372	15.9732	17.2986	17.6559
VC_RS04540	VC0913	vexG	vibriobactin export RND transporter periplasmic adaptor subunit VexG	CDS	-0.136599	0.172997	0.999086	32.2462	30.8757	33.7257	28.8942	30.0067	29.1753
VC_RS04545	VC0914	vexH	vibriobactin export RND transporter permease subunit VexH	CDS	0.00872816	0.891749	0.999086	73.0072	68.9111	73.46	68.115	73.3498	75.1991
VC_RS04550	VC0916	vpsU	exopolysaccharide regulatory protein-tyrosine phosphatase VpsU	CDS	-0.171539	0.463618	0.999086	72.4029	93.6564	96.7676	85.0038	81.9024	66.5326
VC_RS04555	VC0917	vpsA	UDP-N-acetylglucosamine 2-epimerase (non-hydrolyzing) VpsA	CDS	-0.149314	0.511761	0.999086	125.854	158.719	163.928	142.589	139.017	122.892
VC_RS04560	VC0918	vpsB	UDP-N-acetyl-D-mannosamine dehydrogenase VpsB	CDS	-0.202077	0.372194	0.999086	159.803	216.891	229.684	187.863	186.757	152.605
VC_RS04565	VC0919	vpsC	exopolysaccharide biosynthesis acetyltransferase VpsC	CDS	-0.185587	0.437605	0.999086	51.3632	64.8391	73.46	56.3131	61.8496	48.6614
VC_RS04570	VC0920	vpsD	exopolysaccharide biosynthesis glycosyltransferase VpsD	CDS	-0.218652	0.365171	0.999086	59.1639	73.7438	88.7723	68.7254	67.3098	54.5287
VC_RS04575	VC0921	vpsE	exopolysaccharide biosynthesis flippase VpsE	CDS	-0.352571	0.171785	0.999086	39.7172	45.9556	50.3463	38.1017	39.2359	29.1753
VC_RS04580	VC0922	vpsF	exopolysaccharide biosynthesis protein VpsF	CDS	-0.164153	0.526917	0.999086	44.112	56.1133	55.8703	53.9731	49.0931	36.2807
VC_RS04585	VC0923	vpsG	exopolysaccharide biosynthesis acetyltransferase VpsG	CDS	-0.324226	0.232543	0.999086	34.4436	50.2961	52.866	43.0869	36.5299	30.4134
VC_RS04590	VC0924	vpsH	exopolysaccharide biosynthesis protein VpsH	CDS	-0.124122	0.596913	0.999086	90.0367	105.738	114.793	103.419	100.457	81.1202
VC_RS04595	VC0925	vpsI	exopolysaccharide biosynthesis glycosyltransferase VpsI	CDS	-0.0757285	0.725663	0.999086	60.8668	75.4442	75.7859	72.1337	68.3245	60.8806
VC_RS04600	VC0926	vpsj	exopolysaccharide biosynthesis protein VpsJ	CDS	-0.120211	0.567972	0.999086	91.7946	100.369	110.529	106.013	91.808	80.6896
VC_RS04605	VC0927	vpsK	exopolysaccharide biosynthesis glycosyltransferase VpsK	CDS	0.00612087	0.980769	0.999086	56.4172	73.1173	83.2967	83.2743	66.3434	64.2718
VC_RS04610	VC0928		hypothetical protein	CDS	-0.0759954	0.755296	0.999086	466.115	596.842	617.529	565.573	537.995	490.812
VC_RS04615	VC0929		hypothetical protein	CDS	0.0813005	0.546954	0.999086	58.3398	61.4383	56.791	66.945	59.8685	60.0193
VC_RS04620	VC0930		hemolysin	CDS	-0.0370611	0.793586	0.999086	461.61	484.66	501.67	480.518	487.259	443.443
VC_RS04625	VC0931		O-antigen ligase family protein	CDS	-0.143977	0.634754	0.999086	9.28384	9.57596	13.4709	10.7844	10.4854	7.96669
VC_RS04630	VC0932		hypothetical protein	CDS	0.00967139	0.979929	0.999086	17.7437	23.3134	29.9461	27.6224	28.4122	15.4489
VC_RS04635	VC0934	vpsL	exopolysaccharide biosynthesis glycosyltransferase VpsL	CDS	-0.174984	0.684897	0.999086	11.8657	19.6441	24.7128	19.4832	18.265	12.1653
VC_RS04640	VC0935	vpsM	exopolysaccharide biosynthesis beta-barrel protein VpsM	CDS	-0.0398424	0.920843	0.999086	19.3917	29.936	29.4131	30.4203	28.5088	17.7636
VC_RS04645	VC0936	vpsN	exopolysaccharide export protein VpsN	CDS	-0.146581	0.751185	0.999086	5.27366	7.60707	13.4709	10.174	8.40768	5.27524
VC_RS04650	VC0937	vpsO	exopolysaccharide regulatory tyrosine autokinase VpsO	CDS	-0.0117797	0.96938	0.999086	38.289	45.1949	49.7163	45.6813	51.7024	34.7197
VC_RS04655	VC0938	vpsP	exopolysaccharide biosynthesis protein VpsP	CDS	0.476728	0.219896	0.999086	5.9878	6.80161	8.04377	12.8701	8.11776	8.07434
VC_RS04660	VC0939	vpsQ	exopolysaccharide biosynthesis protein VpsQ	CDS	0.0284078	0.835655	0.999086	19.941	21.8368	20.4486	23.3493	19.8112	20.3473
VC_RS04665	VC0940		YitT family protein	CDS	0.0859501	0.578183	0.999086	7.96542	11.3659	10.0789	11.5475	10.9203	8.82795
VC_RS04670	VC0941		serine hydroxymethyltransferase	CDS	0.0388324	0.724143	0.999086	2805.04	2542.91	2577.11	2565.17	2780.53	2795.5
VC_RS04675	VC0942		hypothetical protein	CDS	0.0354525	0.723398	0.999086	38.1791	41.4361	42.0118	38.8138	44.7927	41.0715
VC_RS04680	VC0943	lipA	lipoyl synthase	CDS	0.110744	0.279073	0.999086	312.354	314.575	298.104	339.201	324.131	335.516
VC_RS04685	VC0944	lipB	lipoyl(octanoyl) transferase LipB	CDS	-0.0563753	0.573689	0.999086	199.465	208.523	194.504	193.815	189.898	195.722
VC_RS04690	VC0945		YbeD family protein	CDS	-0.123476	0.384349	0.999086	31.587	27.3407	31.3029	28.2837	28.3639	26.107
VC_RS04695	VC0947		serine hydrolase	CDS	-0.059277	0.472835	0.999086	580.707	614.606	627.221	571.932	578.439	598.847
VC_RS04700	VC0948	rlpA	septal ring lytic transglycosylase RlpA	CDS	-0.0266667	0.703116	0.999086	120.855	135.137	137.81	130.278	125.487	130.912
VC_RS04705	VC0949	mrdB	peptidoglycan glycosyltransferase MrdB	CDS	-0.0814456	0.400312	0.999086	89.2127	86.3178	88.1423	90.5487	79.873	78.7518
VC_RS04710	VC0950	mrdA	penicillin-binding protein 2	CDS	0.00181224	0.982824	0.999086	157.66	170.891	173.62	170.516	172.068	160.249
VC_RS04715	VC0951	rlmH	23S rRNA (pseudouridine(1915)-N(3))-methyltransferase RlmH	CDS	-0.0804345	0.394135	0.999086	82.8953	79.2925	84.2658	82.7656	77.0221	73.2612
VC_RS04720	VC0952	rsfS	ribosome silencing factor	CDS	-0.105437	0.220669	0.999086	79.0499	79.3372	91.0013	78.1872	79.9213	73.6919
VC_RS04725	VC0953	holA	DNA polymerase III subunit delta	CDS	-0.0322855	0.64395	0.999086	107.231	111.287	108.833	102.198	107.27	110.672
VC_RS04730	VC0954		luciferase	CDS	0.0190013	0.826365	0.999086	98.167	103.501	101.759	102.045	101.182	104.267
VC_RS04735	VC0956	leuS	leucine--tRNA ligase	CDS	-0.00803836	0.929394	0.999086	1243.81	1170.37	1198.81	1164.47	1187.03	1241.4
VC_RS04740	VC0957		zinc ribbon-containing protein	CDS	0.171735	0.147742	0.999086	26.9726	23.7162	23.1622	30.3694	27.7357	24.9766
VC_RS04745	VC0958	lnt	apolipoprotein N-acyltransferase	CDS	-0.134691	0.163216	0.999086	176.173	188.118	183.892	169.041	176.803	153.466
VC_RS04750	VC0959	corC	CNNM family magnesium/cobalt transport protein CorC	CDS	-0.0972209	0.0622021	0.999086	540.44	554.645	546.928	507.785	521.18	506.046
VC_RS04755	VC0960	ybeY	rRNA maturation RNase YbeY	CDS	-0.0421255	0.57413	0.999086	126.788	121.176	125.26	123.716	112.924	125.852
VC_RS04760	VC0961		PhoH family protein	CDS	-0.0212505	0.760447	0.999086	302.301	293.767	299.655	292.655	298.569	291.376
VC_RS04765	VC0962	miaB	tRNA (N6-isopentenyl adenosine(37)-C2)-methylthiotransferase MiaB	CDS	0.0177359	0.904651	0.999086	517.258	466.447	481.657	480.671	499.291	503.462
VC_RS04770	VC0963		2-octaprenyl-3-methyl-6-methoxy-1,4-benzoquinol hydroxylase	CDS	0.100709	0.146034	0.999086	77.1822	73.7438	68.0329	78.5433	75.9107	80.3128
VC_RS04775	VC0964	crr	PTS glucose transporter subunit IIA	CDS	0.076341	0.189365	0.999086	858.453	854.542	821.579	845.358	925.135	901.797
VC_RS04780	VC0965	ptsI	phosphoenolpyruvate-protein phosphotransferase PtsI	CDS	0.0200162	0.76934	0.999086	2051.73	2025.76	1952.89	1988.1	2042.54	2083.99
VC_RS04785	VC0966		HPr family phosphocarrier protein	CDS	0.0460828	0.534858	0.999086	642.013	607.491	584.046	638.979	604.242	649.823
VC_RS04790	VC0968	cysK	cysteine synthase A	CDS	0.200379	0.0171607	0.999086	482.21	480.722	456.896	524.419	542.199	564.773
VC_RS04795	VC0969	cysZ	sulfate transporter CysZ	CDS	0.0279868	0.732962	0.999086	74.6003	66.2262	70.0681	70.2515	75.2343	69.4394
VC_RS04800	VC0970	zipA	cell division protein ZipA	CDS	0.0276681	0.638613	0.999086	156.232	159.793	146.823	150.626	160.084	161.11
VC_RS04805	VC0971	ligA	NAD-dependent DNA ligase LigA	CDS	-0.0156993	0.869409	0.999086	143.872	134.063	138.731	135.009	140.37	136.726
VC_RS04810	VC0972	chiP	chitoporin	CDS	0.0212145	0.780213	0.999086	74.1059	69.3138	66.24	63.8928	75.7658	73.0459
VC_RS04815	VC0973		hypothetical protein	CDS	0.095669	0.249944	0.999086	58.7244	56.4713	55.3857	60.688	60.2551	61.3112
VC_RS04820	VC0974	cueR	Cu(I)-responsive transcriptional regulator	CDS	0.073068	0.399498	0.999086	36.6959	37.0956	36.5846	37.7456	39.7674	38.5954
VC_RS04825	VC0975		NfeD family protein	CDS	0.0741269	0.247332	0.999086	196.114	194.383	196.83	196.969	207.148	214.185
VC_RS04830	VC0976		SPFH/Band 7/PHB domain protein	CDS	0.0682337	0.298797	0.999086	522.257	515.983	514.123	553.313	540.991	533.23
VC_RS04835	VC0977		co-chaperone YbbN	CDS	0.200026	0.109673	0.999086	72.1283	70.9247	66.3369	77.0172	81.5159	81.9815
VC_RS04840	VC0979		SDR family oxidoreductase	CDS	0.0826954	0.493677	0.999086	21.589	23.4924	22.4353	22.2811	26.1894	23.0388
VC_RS04845	VC0980		TIGR01777 family oxidoreductase	CDS	0.167692	0.168774	0.999086	32.6308	34.6345	33.5803	39.6786	35.2253	38.4339
VC_RS04850	VC0981	yfcE	phosphodiesterase	CDS	0.0092429	0.915785	0.999086	35.2676	33.6053	36.6331	34.3373	34.0173	37.8418
VC_RS04855	VC0982		SelT/SelW/SelH family protein	CDS	0.0156697	0.826421	0.999086	49.6603	54.5471	52.1392	51.1244	54.1184	52.86
VC_RS04860	VC0983	toxS	transmembrane regulator ToxS	CDS	0.0267813	0.642113	0.999086	108.055	107.931	111.111	114.203	111.088	107.927
VC_RS04865	VC0984		transcriptional regulator	CDS	0.0143281	0.817496	0.999086	125.414	125.248	122.256	125.903	124.134	126.606
VC_RS04870	VC0985	htpG	molecular chaperone HtpG	CDS	0.12004	0.326641	0.999086	350.753	318.512	352.569	345.051	379.602	385.792
VC_RS04875	VC0986	adk	adenylate kinase	CDS	0.0160746	0.878428	0.999086	611.03	587.445	594.852	575.544	604.194	633.675
VC_RS04880	VC0987	hemH	ferrochelatase	CDS	-0.0234943	0.754435	0.999086	80.8628	90.5688	85.8164	81.4429	86.3962	85.3189
VC_RS04885	VC0988	dtpA	dipeptide/tripeptide permease DtpA	CDS	0.00185062	0.984851	0.999086	94.3765	105.738	100.16	101.486	104.42	94.7928
VC_RS04890	VC0990	rfaH	transcription/translation regulatory transformer protein RfaH	CDS	0.0316476	0.703648	0.999086	41.9146	45.1502	50.8308	46.8513	44.4544	49.738
VC_RS04895	VC0991	asnB	asparagine synthase B	CDS	0.0269924	0.784164	0.999086	1947.13	1906.02	1846.77	1920.45	1931.88	1955.23
VC_RS04900	VC0992		cation:proton antiporter	CDS	-0.0811377	0.424684	0.999086	188.533	200.916	194.359	186.388	178.542	187.002
VC_RS04905	VC0993		ROK family protein	CDS	-0.0208552	0.71571	0.999086	130.193	120.952	120.221	119.901	122.926	123.161
VC_RS04910	VC0994	nagA	N-acetylglucosamine-6-phosphate deacetylase	CDS	0.0963032	0.302464	0.999086	71.1395	67.5687	72.0063	73.5581	76.6839	74.9837
VC_RS04915	VC0995		PTS transporter subunit EIIC	CDS	0.00327067	0.966303	0.999086	227.481	204.496	203.323	208.771	222.03	205.842
VC_RS04920	VC0997	glnS	glutamine--tRNA ligase	CDS	-0.0427517	0.658723	0.999086	697.222	694.838	692.831	640.962	690.058	692.994
VC_RS04925	VC0998		hypothetical protein	CDS	0.0198422	0.68253	0.999086	436.725	425.101	449.531	445.316	431.449	452.755
VC_RS04930	VC0999	truA	tRNA pseudouridine(38-40) synthase TruA	CDS	0.0149115	0.865635	0.999086	77.8414	68.1951	64.3502	68.2167	71.7552	72.5076
VC_RS04935	VC1000		acetyl-CoA carboxylase carboxyltransferase subunit beta	CDS	-0.00910099	0.937129	0.999086	479.024	469.938	468.041	462.917	472.328	472.834
VC_RS04940	VC1001	folC	bifunctional tetrahydrofolate synthase/dihydrofolate synthase	CDS	-0.0753868	0.156836	0.999086	278.57	289.964	285.118	269.357	276.487	264.354
VC_RS04945	VC1002		SPOR domain-containing protein	CDS	-0.0466252	0.418962	0.999086	120.965	123.995	112.71	121.63	112.489	112.18
VC_RS04950	VC1003		CvpA family protein	CDS	-0.0675161	0.558601	0.999086	302.741	272.423	284.488	265.186	277.985	277.112
VC_RS04955	VC1004	purF	amidophosphoribosyltransferase	CDS	-0.0752805	0.633498	0.999086	842.961	794.715	806.897	739.04	803.369	777.829
VC_RS04960	VC1005		Na+/H+ antiporter family protein	CDS	-0.0989003	0.14236	0.999086	194.631	216.757	207.878	197.071	192.604	188.617
VC_RS04965	VC1006	rnt	ribonuclease T	CDS	-0.0126465	0.892283	0.999086	89.3226	96.4308	92.5519	89.4804	93.6925	92.7473
VC_RS04970	VC1008		OmpA family protein	CDS	-0.0184895	0.859583	0.999086	118.877	130.842	134.515	124.123	137.132	118.101
VC_RS04975	VC1009		DUF2753 domain-containing protein	CDS	0.192582	0.152199	0.999086	279.119	304.685	311.672	335.59	351.287	336.539
VC_RS04980	VC1010	gloA	lactoylglutathione lyase	CDS	0.032674	0.629209	0.999086	95.3104	90.0766	95.5562	93.143	100.892	93.2856
VC_RS04985	VC1011	nth	endonuclease III	CDS	-0.0491333	0.507288	0.999086	78.5006	79.4267	83.8782	79.9168	77.8435	75.9527
[truncated: 2,653 more rows]

## Sheet: 0.0125% Arabinose
VC_ID	logFC	logCPM	F	PValue	Pbad-cdgL-1	Pbad-cdgL-2	Pbad-cdgL-3	WT-1	WT-2	WT-3
[truncated: 3,013 more rows]

[truncated: 4 more sheets: 0.025% Arabinose, 0.0375% Arabinose, 0.05% Arabinose, 0.1% Arabinose]
