# Supplementary material for: Quantitative input–output dynamics of a c-di-GMP signal transduction cascade in Vibrio cholerae
Source: PLoS Biol. 2022 Mar 18;20(3):e3001585. doi: 10.1371/journal.pbio.3001585 (PMC8967002; doi:10.1371/journal.pbio.3001585)
Supplement: S11 Data — (XLSX) [file pbio.3001585.s021.xlsx]

## Sheet: All Quantified Genes
Locustag	VC_ID	Gene	Description	FeatureType	logFC	PValue	FDR	Ctrl-1	Ctrl-2	Ctrl-3	10 µM Nspd-1	10µM Nspd-2	10 µM Nspd-3
VC_RS00005	VC0002	mioC	FMN-binding protein MioC	CDS	0.166574	0.0352232	0.0927931	90.413	94.8001	88.4858	97.3413	102.838	107
VC_RS00010	VC0003	mnmE	tRNA uridine-5-carboxymethylaminomethyl(34) synthesis GTPase MnmE	CDS	0.207799	0.000295264	0.00313791	180.324	184.416	193.163	205.737	221.446	217.114
VC_RS00015	VC0004	yidC	membrane protein insertase YidC	CDS	-0.237864	0.0319025	0.0866548	1122.71	928.617	1070.69	957.256	838.342	851.92
VC_RS00020	VC0005	yidD	membrane protein insertion efficiency factor YidD	CDS	-0.342151	0.0377464	0.0976387	85.5487	73.7484	77.6096	72.1444	55.2633	59.5432
VC_RS00025	VC0006	rnpA	ribonuclease P protein component	CDS	-0.364473	0.00830529	0.032109	282.087	221.516	254.926	213.256	181.561	194.424
VC_RS00030	VC0007	rpmH	50S ribosomal protein L34	CDS	-0.405682	0.00123048	0.00826473	139.364	109.225	113.732	102.622	83.2662	87.7205
VC_RS00035	VC0008		amino acid ABC transporter ATP-binding protein	CDS	-0.255592	0.0464205	0.112516	17.9127	19.7444	18.1106	17.4095	15.0281	14.3111
VC_RS00040	VC0009		amino acid ABC transporter permease	CDS	-0.13961	0.158833	0.273245	16.1369	16.3635	17.2739	14.6348	16.4261	14.1257
VC_RS00045	VC0010		amino acid ABC transporter substrate-binding protein	CDS	0.104663	0.362142	0.501341	40.1878	35.4768	40.109	45.7392	34.687	44.0456
VC_RS00050	VC0012	dnaA	chromosomal replication initiator protein DnaA	CDS	0.284662	0.00068298	0.00535026	371.419	327.721	389.623	457.437	443.679	425.144
VC_RS00055	VC0013	dnaN	DNA polymerase III subunit beta	CDS	0.104853	0.0850004	0.173986	274.752	253.747	276.973	299.722	281.559	284.925
VC_RS00060	VC0014	recF	DNA replication/repair protein RecF	CDS	0.0797675	0.258563	0.393394	174.147	167.422	161.814	182.957	168.586	180.483
VC_RS00065	VC0015	gyrB	DNA topoisomerase (ATP-hydrolyzing) subunit B	CDS	-0.00318713	0.962664	0.976853	890.116	825.432	913.5	886.186	850.093	886.956
VC_RS00070	VC0015a		hypothetical protein	CDS	0.619832	5.58e-05	0.00113227	26.2128	30.6083	29.1836	45.2022	48.1424	38.818
VC_RS00075	VC0018		Hsp20 family protein	CDS	0.0516669	0.750369	0.828345	27.5254	26.5062	20.3744	24.8388	26.9982	25.3967
VC_RS00080	VC0019		valine--pyruvate transaminase	CDS	0.54783	7.69e-06	0.000327803	196.654	186.76	185.978	272.824	274.962	284.628
VC_RS00085	VC0020	glyS	glycine--tRNA ligase subunit beta	CDS	-0.17141	0.0329257	0.088396	783.875	761.196	816.599	706.317	675.129	715.63
VC_RS00090	VC0021	glyQ	glycine--tRNA ligase subunit alpha	CDS	-0.0269994	0.707786	0.797317	436.777	450.199	463	455.02	426.816	443.089
VC_RS00095	VC0022		TMEM165/GDT1 family protein	CDS	-0.42504	8.86e-06	0.000352426	61.9611	57.9709	55.2175	43.77	43.3369	43.3783
VC_RS00100	VC0023		hypothetical protein	CDS	0.140299	0.419426	0.554076	8.30008	9.0157	5.61033	8.32436	10.441	6.67358
VC_RS00105	VC0024	tusA	sulfurtransferase TusA	CDS	0.0458109	0.752012	0.829902	14.9015	13.9293	13.2876	17.2305	12.4943	13.8291
VC_RS00110	VC0025		hypothetical protein	CDS	-0.122912	0.345212	0.482569	36.4045	30.0223	26.9198	27.0318	27.0856	31.6624
VC_RS00115	VC0026		oxidoreductase	CDS	0.554139	0.00621986	0.0258619	107.013	117.339	123.575	168.591	174.396	167.803
VC_RS00120	VC0027	ilvA	threonine ammonia-lyase, biosynthetic	CDS	-0.486268	9.18e-06	0.000353491	318.646	321.139	327.565	226.772	241.935	221.859
VC_RS00125	VC0028	ilvD	dihydroxy-acid dehydratase	CDS	-0.461267	4.04e-05	0.000932381	444.614	459.305	474.221	332.079	339.312	329.601
VC_RS00130	VC0029	ilvE	branched-chain-amino-acid transaminase	CDS	-0.303697	0.0021008	0.0118067	313.589	339.802	353.648	275.688	269.72	270.428
VC_RS00135	VC0030	ilvM	acetolactate synthase 2 small subunit	CDS	-0.450375	0.00136175	0.00886376	54.2015	56.1227	53.0521	40.5924	40.8468	38.1506
VC_RS00140	VC0031		acetolactate synthase 2 catalytic subunit	CDS	-0.0949518	0.270945	0.406872	300.733	298.375	326.974	297.618	282.301	287.149
VC_RS00145	VC0032		YifB family Mg chelatase-like AAA ATPase	CDS	0.275758	0.140053	0.24982	4.24655	4.91356	3.6418	4.29644	5.67923	5.52424
VC_RS00150	VC0033		acyltransferase	CDS	-0.0340449	0.725225	0.810341	29.7259	23.8014	27.2643	26.45	24.8575	27.6212
VC_RS00155	VC0034		thiol:disulfide interchange protein DsbA/DsbL	CDS	0.0860832	0.38795	0.527587	212.598	199.292	198.478	220.148	205.501	222.267
VC_RS00160	VC0035		serine/threonine protein kinase	CDS	0.105959	0.146667	0.258272	78.3682	83.3952	82.5802	91.1651	88.4212	83.3827
VC_RS00165	VC0036	ccoG	cytochrome c oxidase accessory protein CcoG	CDS	0.186658	0.0647725	0.142348	85.7418	87.9932	79.6766	93.8952	106.42	88.1654
VC_RS00170	VC0037		YihD family protein	CDS	-0.0648118	0.432821	0.568098	49.8005	54.1844	47.3926	50.3937	48.3608	46.0106
VC_RS00175	VC0039		sporulation protein	CDS	0.36511	0.00113975	0.00780175	61.4592	64.868	66.389	82.0352	83.6157	82.5299
VC_RS00180	VC0040		hemolysin III family protein	CDS	-0.245585	0.0261076	0.074952	84.8538	80.8257	85.6806	70.8018	75.6211	65.6235
VC_RS00185	VC0041		DUF3157 family protein	CDS	-0.263119	0.00211702	0.0118606	79.565	72.351	79.6274	68.6536	64.5248	59.8027
VC_RS00190	VC0042		TrkH family potassium uptake protein	CDS	-0.113181	0.0851569	0.174028	124.27	123.29	116.439	117.302	111.313	107.964
VC_RS00195	VC0043	trkA	Trk system potassium transporter TrkA	CDS	0.161264	0.00380425	0.0180866	148.514	144.251	146.755	167.427	164.785	159.313
VC_RS00200	VC0044	rsmB	16S rRNA (cytosine(967)-C(5))-methyltransferase RsmB	CDS	-0.0375329	0.535676	0.660371	199.897	203.529	213.537	199.471	205.02	196.611
VC_RS00205	VC0045	fmt	methionyl-tRNA formyltransferase	CDS	-0.0111458	0.852646	0.900966	202.715	188.789	206.844	199.919	199.035	194.794
VC_RS00210	VC0046	def	peptide deformylase	CDS	-0.233561	0.00179603	0.0107159	233.136	220.208	217.72	179.824	201.132	189.826
VC_RS00215	VC0047		LysM peptidoglycan-binding domain-containing protein	CDS	0.218747	0.0314666	0.0860583	18.4918	17.6708	18.6027	18.4837	22.9353	22.2823
VC_RS00220	VC0048	dprA	DNA-processing protein DprA	CDS	0.116588	0.310598	0.448002	40.3036	43.2303	40.6995	45.2469	42.8126	46.6038
VC_RS00225	VC0049		DUF494 domain-containing protein	CDS	0.149027	0.13023	0.236668	186.887	194.965	181.598	206.856	223.456	194.498
VC_RS00230	VC0050		topoisomerase DNA-binding C4 zinc finger domain-containing protein	CDS	0.419115	0.00151531	0.00956754	56.7494	54.0491	55.1191	69.4592	84.4895	67.9593
VC_RS00235	VC0051		5-(carboxyamino)imidazole ribonucleotide synthase	CDS	-0.287353	0.0135874	0.0459329	311.311	262.717	308.076	251.208	213.19	258.379
VC_RS00240	VC0052	purE	5-(carboxyamino)imidazole ribonucleotide mutase	CDS	-0.221106	0.0538576	0.124631	204.452	165.258	184.649	155.657	157.795	162.168
VC_RS00245	VC0054		threonylcarbamoyl-AMP synthase	CDS	0.128047	0.159483	0.273905	31.5789	30.9239	32.1856	31.91	33.7259	37.7799
VC_RS00250	VC0055	hemF	oxygen-dependent coproporphyrinogen oxidase	CDS	0.183078	0.0277378	0.0786233	62.4243	57.5652	61.6645	66.1921	70.3788	69.6648
VC_RS00255	VC0056	aroE	shikimate dehydrogenase	CDS	0.27637	0.000841499	0.00625014	81.6882	84.6574	82.088	107.993	94.3626	98.5465
VC_RS00260	VC0057		DUF1488 domain-containing protein	CDS	0.114305	0.321358	0.458778	22.6225	22.2688	23.3272	24.3465	23.8091	25.6562
VC_RS00265	VC0058		gamma carbonic anhydrase family protein	CDS	0.432476	0.00040425	0.00377863	41.9251	38.9478	38.5834	51.6916	57.7971	51.7944
VC_RS00300	VC0060	crcB	fluoride efflux transporter CrcB	CDS	-0.0678559	0.563488	0.68382	23.356	20.1952	20.522	19.4235	22.2364	19.5388
VC_RS00305	VC0061	thiC	phosphomethylpyrimidine synthase ThiC	CDS	-0.667659	2.04e-06	0.000137476	1396.38	1465.55	1398.35	928.793	873.596	879.578
VC_RS00310	VC0062		thiamine phosphate synthase	CDS	-0.737252	3.28e-07	4.7e-05	937.716	973.921	941.749	595.594	551.846	564.251
VC_RS00315	VC0063	thiF	thiazole biosynthesis adenylyltransferase ThiF	CDS	-0.569243	9.12e-06	0.000353491	475.768	486.262	485.048	343.134	326.119	306.058
VC_RS00320	VC0064	thiS	sulfur carrier protein ThiS	CDS	-0.609595	2.46e-06	0.000154123	102.535	110.983	110.435	75.143	72.0825	65.1045
VC_RS00325	VC0065		thiazole synthase	CDS	-0.447869	4.93e-05	0.00105151	415.853	434.782	456.356	338.166	321.794	298.235
VC_RS00330	VC0066	thiH	2-iminoacetate synthase ThiH	CDS	-0.380375	0.000520597	0.00452363	462.527	488.516	516.052	403.821	373.082	350.178
VC_RS00335	VC0067		aminopeptidase P family protein	CDS	-0.0439187	0.556643	0.678047	417.436	422.205	442.675	422.439	405.235	416.172
VC_RS00340	VC0068		LysR family transcriptional regulator	CDS	0.327765	0.00141925	0.00915483	42.3497	40.4354	42.3236	51.3783	51.9868	53.6482
VC_RS00345	VC0069		multidrug effflux MFS transporter	CDS	-0.020355	0.844951	0.895806	22.1979	24.4325	22.7366	21.9298	22.5859	23.8395
VC_RS00350	VC0070		hypothetical protein	CDS	-0.0659785	0.410094	0.547535	94.4279	84.0714	93.604	91.7022	81.344	86.9048
VC_RS00355	VC0071	asnC	transcriptional regulator AsnC	CDS	0.011266	0.887982	0.927626	88.9074	74.7402	82.2849	82.9303	83.2225	81.7514
VC_RS00360	VC0072		EAL domain-containing protein	CDS	-0.339194	0.000824748	0.00617698	119.019	106.025	114.421	96.4909	91.9161	80.0088
VC_RS00365	VC0073		class I SAM-dependent methyltransferase	CDS	-0.169929	0.0381889	0.0983034	69.7593	67.0768	75.6411	63.3278	58.4524	67.0324
VC_RS00370	VC0074		hypothetical protein	CDS	0.0757246	0.545126	0.66811	31.6175	28.1741	31.6935	34.6401	31.7163	30.1053
VC_RS00375	VC0075		DMT family transporter	CDS	0.197769	0.00784919	0.0307066	102.651	113.192	105.12	118.465	129.486	120.162
VC_RS00380	VC0076	uspA	universal stress protein UspA	CDS	-0.159169	0.494409	0.622796	136.469	185.318	148.723	125.268	171.076	125.018
VC_RS00385	VC0078	ftnA	non-heme ferritin	CDS	0.0961085	0.298212	0.435399	286.025	314.197	280.96	297.484	330.182	314.214
VC_RS00390	VC0079	uspB	universal stress protein UspB	CDS	0.152932	0.0968705	0.190757	89.6795	86.9564	80.3656	90.3148	102.532	92.9481
VC_RS00395	VC0080		NAD(P)/FAD-dependent oxidoreductase	CDS	-0.281869	0.0038979	0.0184815	57.0582	51.119	55.3651	45.3812	41.0652	48.0498
VC_RS00400	VC0081		DMT family transporter	CDS	0.244797	0.00586523	0.0249377	39.0297	38.9027	41.2901	46.9923	46.3076	47.9386
VC_RS00405	VC0082	rmuC	DNA recombination protein RmuC	CDS	-0.128814	0.0882442	0.178281	63.4667	61.7575	55.8081	59.8817	52.7731	52.9808
VC_RS00410	VC0083	ubiE	bifunctional demethylmenaquinone methyltransferase/2-methoxy-6-polyprenyl-1,4-benzoquinol methylase UbiE	CDS	0.0541394	0.338062	0.474613	174.611	161.967	166.637	170.605	177.323	174.551
VC_RS00415	VC0084		SCP2 domain-containing protein	CDS	0.0380314	0.600969	0.712297	93.926	83.4403	96.1631	98.3706	85.0137	97.4343
VC_RS00420	VC0085	ubiB	ubiquinone biosynthesis regulatory protein kinase UbiB	CDS	-0.147233	0.0135177	0.0457836	253.249	253.206	262.701	231.918	232.848	229.757
VC_RS00425	VC0086	tatA	Sec-independent protein translocase subunit TatA	CDS	0.0101302	0.882843	0.923876	110.488	112.245	108.516	111.036	113.672	108.891
VC_RS00430	VC0087	tatB	Sec-independent protein translocase subunit TatB	CDS	0.103435	0.307543	0.445029	183.876	188.067	180.17	191.326	215.854	186.008
VC_RS00435	VC0088	tatC	twin-arginine translocase subunit TatC	CDS	0.259852	0.00129397	0.0085236	53.0433	54.8155	60.4341	69.0116	69.8545	62.6204
VC_RS00440	VC0089		cytochrome-c peroxidase	CDS	0.27187	0.0363928	0.0949609	13.3959	11.4049	12.6479	14.5005	16.3824	14.3853
VC_RS00445	VC0090	dinF	MATE family efflux transporter DinF	CDS	0.0863783	0.450464	0.582188	54.5489	53.1025	56.3986	63.5068	54.9575	55.7244
VC_RS00450	VC0091		class I SAM-dependent methyltransferase	CDS	0.397158	0.062436	0.138919	495.418	467.689	521.466	665.68	619.167	670.176
VC_RS00455	VC0092	lexA	transcriptional repressor LexA	CDS	-0.0227316	0.789188	0.855631	133.226	136.453	134.451	131.892	142.898	123.053
VC_RS00460	VC0093	plsB	glycerol-3-phosphate 1-O-acyltransferase PlsB	CDS	-0.0396721	0.598301	0.710291	135.349	130.773	135.534	134.264	126.516	129.987
VC_RS00465	VC0094	ubiA	4-hydroxybenzoate octaprenyltransferase	CDS	-0.0833699	0.301918	0.439576	65.6285	59.5036	64.0267	55.8538	67.9323	54.7975
VC_RS00470	VC0095		chorismate lyase	CDS	-0.206249	0.0317311	0.0863858	40.0334	38.0012	34.7939	34.4163	34.1191	29.3638
VC_RS00475	VC0097	fliL	flagellar basal body-associated protein FliL	CDS	0.104409	0.144944	0.2565	46.3646	49.7216	46.2607	48.3797	54.04	50.608
VC_RS00480	VC0098		methyl-accepting chemotaxis protein	CDS	0.218741	0.0371495	0.0963732	29.4556	28.9855	32.1364	33.1184	37.4392	34.8138
VC_RS00485	VC0099	glpG	rhomboid family intramembrane serine protease GlpG	CDS	-0.202015	0.0255919	0.0738269	123.884	125.183	131.597	117.123	115.813	98.0275
VC_RS00490	VC0100	glpE	thiosulfate sulfurtransferase GlpE	CDS	-0.215071	0.0415886	0.104385	45.1293	39.2183	43.3078	36.7435	35.0802	38.1506
VC_RS00495	VC0103		TatD family hydrolase	CDS	0.070368	0.333727	0.470928	55.514	51.705	52.9537	60.0159	55.8749	52.3505
VC_RS00500	VC0105	hemB	porphobilinogen synthase	CDS	0.14815	0.0155852	0.0508928	164.264	169.315	167.916	184.031	187.502	184.191
VC_RS00505	VC0106		GNAT family N-acetyltransferase	CDS	-0.0850839	0.572794	0.689741	9.9601	9.42141	8.26786	10.025	6.7277	9.34301
VC_RS00510	VC0108	polA	DNA polymerase I	CDS	-0.00553147	0.960888	0.975603	615.441	579.259	655.474	650.508	576.485	616.083
VC_RS00515	VC0111		YihA family ribosome biogenesis GTP-binding protein	CDS	0.206881	0.00504128	0.0222812	89.9111	78.7972	90.3559	101.19	95.9353	101.883
VC_RS00520	VC0112		cytochrome c4	CDS	0.0790678	0.588918	0.702193	280.388	283.363	241.048	274.525	309.387	266.313
VC_RS00525	VC0113		class I SAM-dependent methyltransferase	CDS	-0.51261	0.000165325	0.002168	92.3432	92.1405	98.9683	70.2647	65.6606	62.7687
VC_RS00530	VC0114	yihI	Der GTPase-activating protein YihI	CDS	-0.581932	8.48e-06	0.000348928	108.866	106.115	108.22	76.6199	65.3985	73.8914
VC_RS00535	VC0115		DUF2489 domain-containing protein	CDS	-0.599967	5.57e-06	0.000262159	148.205	124.958	140.997	93.8504	91.3045	88.1283
VC_RS00540	VC0116	hemN	oxygen-independent coproporphyrinogen III oxidase	CDS	-0.295117	0.000170177	0.00220736	202.02	176.392	189.324	151.897	153.514	157.311
VC_RS00545	VC0117		heme biosynthesis protein HemY	CDS	0.143495	0.0374768	0.097152	66.0146	70.4126	71.5072	78.5443	75.1406	75.9676
VC_RS00550	VC0118		uroporphyrinogen-III C-methyltransferase	CDS	0.258819	0.000923345	0.00668865	92.8451	88.5793	99.2635	103.294	122.191	110.337
VC_RS00555	VC0119		uroporphyrinogen-III synthase	CDS	0.184687	0.0243305	0.0709311	50.1093	43.1401	43.2586	51.7811	55.9186	47.5678
VC_RS00560	VC0120	hemC	hydroxymethylbilane synthase	CDS	0.041146	0.452761	0.584735	137.743	134.965	130.859	133.19	138.049	144.001
VC_RS00565	VC0122		class I adenylate cyclase	CDS	0.11536	0.078167	0.164128	640.689	621.633	628.111	715.447	669.625	662.761
VC_RS00570	VC0123	cyaY	iron donor protein CyaY	CDS	-0.177115	0.0987675	0.193641	36.0571	38.2266	28.5438	30.6122	29.9252	30.476
VC_RS00575	VC0124		lipoprotein	CDS	0.155396	0.216358	0.343626	58.7955	60.0896	56.8908	60.0159	68.4129	67.329
VC_RS00580	VC0125	lysA	diaminopimelate decarboxylase	CDS	0.162733	0.0243281	0.0709311	436.7	458.764	467.528	495.478	521.222	509.009
VC_RS00585	VC0126	dapF	diaminopimelate epimerase	CDS	0.206956	0.00275109	0.0145264	207.348	228.368	227.563	258.1	255.041	252.41
VC_RS00590	VC0127		DUF484 family protein	CDS	0.082441	0.249682	0.384126	76.631	82.4486	88.4366	87.7638	83.6594	90.5753
VC_RS00595	VC0128	xerC	tyrosine recombinase XerC	CDS	-0.000301919	0.996354	0.997468	144.267	145.649	144.983	141.111	135.777	157.867
VC_RS00600	VC0129	yigB	5-amino-6-(5-phospho-D-ribitylamino)uracil phosphatase YigB	CDS	-0.208024	0.0210873	0.063899	62.9648	67.3022	66.2413	58.1362	53.0353	58.9129
VC_RS00605	VC0130		sensor domain-containing phosphodiesterase	CDS	-0.125193	0.197227	0.321234	168.434	177.519	183.172	159.103	168.673	157.348
VC_RS00610	VC0131		DTW domain-containing protein	CDS	-0.0483864	0.62438	0.732289	28.9152	26.1906	26.6245	26.5395	27.304	25.2484
VC_RS00615	VC0132		COG3650 family protein	CDS	-0.0199777	0.758519	0.834255	87.7878	80.7356	80.0211	79.708	83.441	82.0109
VC_RS00620	VC0134		Cof-type HAD-IIB family hydrolase	CDS	0.351856	1.82e-05	0.000557877	152.065	156.332	147.444	185.911	210.568	185.303
VC_RS00625	VC0135		alpha/beta fold hydrolase	CDS	0.0428789	0.577429	0.692992	86.205	92.5011	82.2849	89.1064	93.4015	86.3858
VC_RS00630	VC0136	rhtB	homoserine/homoserine lactone efflux protein	CDS	0.408654	0.00271377	0.014393	58.8341	52.5615	53.2982	76.0381	73.0436	69.6277
VC_RS00635	VC0137		HDOD domain-containing protein	CDS	0.258946	0.0416708	0.104396	92.1888	89.9316	88.3382	110.007	108.255	105.405
VC_RS00640	VC0139		DNA starvation/stationary phase protection protein	CDS	-0.0297216	0.78477	0.852908	22.4681	24.0719	21.7031	24.2122	21.8869	20.7993
VC_RS00645	VC0140		DUF2500 domain-containing protein	CDS	0.181888	0.257658	0.392684	9.45823	7.48303	7.03752	9.80126	9.04308	8.49028
VC_RS00650	VC0142		DUF4145 domain-containing protein	CDS	0.349759	0.0274587	0.0780175	24.8616	27.4979	18.3074	28.4192	29.8378	31.8849
VC_RS00655	VC0143		hypothetical protein	CDS	0.663614	0.0016617	0.010169	6.29262	6.17575	7.38202	9.12994	9.96049	12.2349
VC_RS00660	VC0144		lysoplasmalogenase	CDS	0.086673	0.35937	0.498274	79.2561	70.4577	71.1134	76.2619	82.742	75.5598
VC_RS00665	VC0145		DUF1145 domain-containing protein	CDS	0.0441766	0.759621	0.83521	11.0024	10.1427	9.64584	10.6516	11.8827	9.30594
VC_RS00670	VC0146	rsmD	16S rRNA (guanine(966)-N(2))-methyltransferase RsmD	CDS	0.177009	0.0943862	0.187307	39.9176	40.5706	33.1207	40.861	47.0065	40.6718
VC_RS00675	VC0147	ftsY	signal recognition particle-docking protein FtsY	CDS	0.0157811	0.800544	0.863237	153.648	150.743	149.953	155.254	143.947	160.129
VC_RS00680	VC0148	ftsE	cell division ATP-binding protein FtsE	CDS	-0.064935	0.272382	0.408345	78.098	76.5884	77.9049	76.4856	73.6989	72.1859
VC_RS00685	VC0149	ftsX	permease-like cell division protein FtsX	CDS	-0.147137	0.0282952	0.0800132	96.7442	92.2757	105.022	89.2855	90.2561	85.978
VC_RS00690	VC0150	rpoH	RNA polymerase sigma factor RpoH	CDS	0.317692	0.000287067	0.00312163	462.257	475.353	479.536	568.786	605.93	591.502
VC_RS00695	VC0151	sthA	Si-specific NAD(P)(+) transhydrogenase	CDS	-0.301361	0.000661533	0.00528636	150.791	158.631	145.081	119.54	129.399	119.902
VC_RS00700	VC0152	fabR	HTH-type transcriptional repressor FabR	CDS	0.427022	1.39e-05	0.000484441	54.1629	56.7989	59.6959	74.5164	72.8689	81.9738
VC_RS00705	VC0153		YijD family membrane protein	CDS	0.365098	0.000902193	0.00659153	25.3635	22.7646	22.9827	31.2387	33.8569	26.6202
VC_RS00710	VC0154	trmA	tRNA (uridine(54)-C5)-methyltransferase TrmA	CDS	-0.382684	0.000167207	0.00217673	68.0607	59.4135	67.9638	49.6329	48.0113	52.2393
VC_RS00715	VC0156	btuB	TonB-dependent vitamin B12 receptor	CDS	-0.77156	3.52e-08	1.82e-05	1048.4	974.327	1040.37	612.959	591.601	589.759
VC_RS00720	VC0157		S8 family peptidase	CDS	0.0714066	0.540513	0.664088	82.5761	81.3216	77.6096	91.2994	77.8491	84.6432
VC_RS00725	VC0158		glutamate racemase	CDS	-0.128786	0.0699731	0.151179	82.6148	80.7807	81.0054	72.8158	74.7037	76.0047
VC_RS00730	VC0159		RNA-binding protein	CDS	0.205549	0.0714931	0.153629	94.2735	100.976	85.9759	96.8042	120.924	106.592
VC_RS00760	VC0161	ilvY	HTH-type transcriptional activator IlvY	CDS	-0.231052	0.0335443	0.0896853	52.6186	43.5008	49.2627	46.2315	37.046	40.6347
VC_RS00765	VC0162	ilvC	ketol-acid reductoisomerase	CDS	0.0489318	0.395126	0.533994	207	221.2	217.72	217.194	231.319	219.672
VC_RS00770	VC0163		accessory factor UbiK family protein	CDS	0.125913	0.170845	0.287861	47.2139	44.0417	40.0105	49.7224	49.3219	44.3052
VC_RS00775	VC0164	vexB	multidrug efflux RND transporter permease subunit VexB	CDS	-0.101998	0.133186	0.240689	1218.22	1321.34	1405.09	1244.58	1215.14	1215.63
VC_RS00780	VC0165	vexA	multidrug efflux RND transporter periplasmic adaptor subunit VexA	CDS	0.016778	0.815544	0.875982	613.936	670.543	673.289	659.996	640.617	680.001
VC_RS00785	VC0166	vexR	TetR family transcriptional regulator VexR	CDS	-0.0891794	0.281437	0.416113	204.066	245.317	211.962	206.14	210.219	205.324
VC_RS00790	VC0167	rep	DNA helicase Rep	CDS	-0.0534507	0.437843	0.572391	103.693	105.574	110.533	106.65	92.6151	108.854
VC_RS00795	VC0168		cytochrome c5 family protein	CDS	-0.00969198	0.92276	0.952286	115.583	108.684	100.592	105.576	112.623	104.553
VC_RS00830	VC0170		ABC transporter ATP-binding protein	CDS	0.232076	0.00120277	0.00814002	111.53	99.0825	116.242	130.325	124.987	128.578
VC_RS00835	VC0171		ABC transporter substrate-binding protein	CDS	0.134717	0.0469709	0.113542	255.565	266.594	279.828	284.237	281.471	314.696
VC_RS00840	VC0172		ABC transporter permease subunit	CDS	0.145593	0.194684	0.318328	51.5377	42.6443	51.1328	57.8677	47.7929	55.0941
VC_RS00845	VC0173		ABC transporter permease	CDS	0.230084	0.053122	0.123572	54.1629	42.3287	51.2804	62.925	52.4237	58.0231
VC_RS00850	VC0174		SPOR domain-containing protein	CDS	0.417413	0.000244701	0.00285352	36.1343	32.3213	31.2505	43.1882	47.4434	42.6368
VC_RS00855	VC0175		deoxycytidylate deaminase	CDS	-0.294388	0.00573293	0.0244915	481.791	529.898	516.397	386.859	427.559	431.558
VC_RS00865	VC0176		helix-turn-helix transcriptional regulator	CDS	-0.0855962	0.488576	0.618494	12.7397	15.1464	11.5159	12.9341	11.4895	12.7169
VC_RS00870	VC0177	vspR	transcriptional regulator VspR	CDS	-0.185151	0.212732	0.340143	12.0448	13.794	11.6144	11.3229	9.91681	11.6788
VC_RS00880	VC0178	capV	cGAMP-activated phospholipase CapV	CDS	-0.422873	0.000844286	0.00625785	374.083	425.316	394.298	284.863	295.932	309.58
VC_RS00885	VC0179	dncV	cyclic AMP-GMP synthase	CDS	-0.374272	0.000803429	0.0060426	574.211	650.573	600.749	421.857	489.55	496.922
VC_RS00890	VC0180		ThiF family adenylyltransferase	CDS	-0.261122	0.00540359	0.0234768	427.242	464.849	427.419	348.549	377.276	375.204
VC_RS00895	VC0181		Mov34/MPN/PAD-1 family protein	CDS	-0.285303	0.0212594	0.0642809	51.9238	54.4548	55.562	42.3379	48.5356	42.0065
VC_RS00900	VC0182		hypothetical protein	CDS	0.116632	0.26323	0.398035	36.752	38.3167	33.662	36.6988	43.3806	37.854
VC_RS00905	VC0183		hypothetical protein	CDS	0.0531002	0.624695	0.732289	35.1306	40.3903	32.1364	38.489	38.2256	35.0363
VC_RS00910	VC0184		hypothetical protein	CDS	0.0146811	0.884292	0.924851	22.4295	24.0719	24.213	25.5996	24.5081	21.3555
VC_RS00915	VC0185		site-specific integrase	CDS	-0.227509	0.0336549	0.0897799	22.8156	20.8263	21.3586	19.2445	17.0377	19.2422
VC_RS00920	VC0186	gorA	glutathione-disulfide reductase	CDS	-0.094922	0.0990257	0.193934	845.334	870.781	860.497	798.288	799.504	814.733
VC_RS00925	VC0187		23S rRNA (adenine(2030)-N(6))-methyltransferase RlmJ	CDS	-0.0210712	0.686951	0.782215	140.831	151.148	147.837	150.465	146.175	136.808
VC_RS00930	VC0188	prlC	oligopeptidase A	CDS	0.0448868	0.684113	0.780474	318.26	344.355	357.437	322.009	344.773	385.399
VC_RS00935	VC0190	uvrD	DNA helicase II	CDS	-0.0942691	0.108889	0.207156	190.091	181.531	187.602	178.571	164.304	180.965
VC_RS00940	VC0191		LysE family translocator	CDS	0.454701	0.00893766	0.0336809	5.98378	6.76177	6.84067	9.80126	8.95571	8.08245
VC_RS00945	VC0192		AraC family transcriptional regulator	CDS	0.00639163	0.960856	0.975603	30.691	27.4979	27.0674	29.8961	32.7211	23.1722
VC_RS00950	VC0194	ggt	gamma-glutamyltransferase	CDS	0.558494	0.212855	0.340156	269	260.599	263.44	402.881	367.839	397.226
VC_RS00955	VC0195	rarD	EamA family transporter RarD	CDS	0.0737801	0.388596	0.52776	31.2315	30.5181	32.4809	33.4765	36.0413	29.6974
VC_RS00960	VC0196	recQ	ATP-dependent DNA helicase RecQ	CDS	-0.171127	0.036946	0.0960543	173.954	160.84	177.808	156.552	149.233	149.488
VC_RS00965	VC0197		DUF3630 family protein	CDS	-0.349597	0.0185575	0.0579721	9.45823	6.40115	8.90764	6.89221	6.55296	6.0433
VC_RS00970	VC0198		hypothetical protein	CDS	0.0594306	0.716254	0.803581	12.8169	9.96235	8.16943	10.7859	11.7079	9.93622
VC_RS00975	VC0199		ABC transporter ATP-binding protein	CDS	0.17954	0.143806	0.254864	32.351	29.3912	35.0892	38.489	35.6481	35.5183
VC_RS00980	VC0200	fhuA	TonB-dependent siderophore receptor FhuA	CDS	0.764003	1.38e-08	1.24e-05	155.231	151.689	149.757	279.179	241.542	254.857
VC_RS00985	VC0201		ABC transporter ATP-binding protein	CDS	0.405957	0.00814608	0.0316987	11.6587	12.4867	12.9924	16.783	17.5182	14.9043
VC_RS00990	VC0202		iron-siderophore ABC transporter substrate-binding protein	CDS	0.406664	0.0159167	0.0517547	11.2341	11.4499	12.2049	15.6194	16.2076	14.4223
VC_RS00995	VC0203	fhuB	Fe(3+)-hydroxamate ABC transporter permease FhuB	CDS	0.303817	0.0296111	0.082625	20.9239	18.4822	18.7995	23.4514	25.906	22.5789
VC_RS01000	VC0204		MurR/RpiR family transcriptional regulator	CDS	0.249767	0.0905053	0.181431	14.5155	15.2816	15.0593	16.604	19.7899	16.9435
VC_RS01005	VC0206	murQ	N-acetylmuramic acid 6-phosphate etherase	CDS	0.267483	0.158801	0.273245	4.55539	3.51612	3.69101	4.02792	6.4219	3.81877
VC_RS01010	VC0207	murP	PTS N-acetylmuramic acid transporter subunit IIBC	CDS	-0.0807216	0.36788	0.507519	25.9426	25.1538	23.7701	25.8682	22.9353	22.0599
VC_RS01015	VC0208		TIGR00645 family protein	CDS	0.138906	0.0741337	0.157965	53.5838	47.6029	49.9024	58.8971	56.0059	51.5349
VC_RS01020	VC0209		YicC family protein	CDS	0.0255596	0.674327	0.773251	213.061	202.763	207.878	215.538	208.035	211.293
VC_RS01025	VC0210	rph	ribonuclease PH	CDS	0.0369049	0.607283	0.718464	141.41	138.121	147.936	145.363	147.048	146.114
VC_RS01030	VC0211	pyrE	orotate phosphoribosyltransferase	CDS	0.0344906	0.706674	0.797068	52.6186	53.5533	55.2667	56.8831	51.3315	57.0962
VC_RS01035	VC0212	lpxN	lipid A biosynthesis myristoyltransferase LpxN	CDS	-0.228177	0.0149873	0.0494968	69.8365	56.9341	68.4559	56.7936	53.0789	56.7996
VC_RS01040	VC0213		LpxL/LpxP family Kdo(2)-lipid IV(A) lauroyl/palmitoleoyl acyltransferasee	CDS	-0.126728	0.117856	0.219981	79.6422	72.5313	75.4934	66.0578	69.6798	72.7791
VC_RS01045	VC0214	slmA	nucleoid occlusion factor SlmA	CDS	0.0304013	0.743932	0.824034	31.2701	28.3093	29.8234	30.7017	28.5709	32.0332
VC_RS01055	VC0215	coaBC	bifunctional phosphopantothenoylcysteine decarboxylase/phosphopantothenate--cysteine ligase CoaBC	CDS	-0.125986	0.107454	0.205715	126.972	111.614	128.447	109.962	113.89	112.487
VC_RS01060	VC0216		methyl-accepting chemotaxis protein	CDS	0.228373	0.0564059	0.128859	129.481	162.192	143.113	152.792	187.589	168.916
VC_RS01065	VC0217	radC	DNA repair protein RadC	CDS	0.246787	0.127809	0.233685	8.57032	9.06078	10.4825	9.62224	13.4991	10.1957
VC_RS01070	VC0218	rpmB	50S ribosomal protein L28	CDS	-0.249916	0.0118451	0.0415334	2382.97	2195.77	2211.75	2030.74	1925.7	1754.08
VC_RS01075	VC0219	rpmG	50S ribosomal protein L33	CDS	-0.276009	0.00271957	0.0144025	1129	977.212	984.564	859.781	855.816	837.052
VC_RS01080	VC0220		hypothetical protein	CDS	0.0227551	0.793949	0.859674	44.5502	42.1484	46.3099	43.0539	46.2202	45.8253
VC_RS01085	VC0221	mutM	bifunctional DNA-formamidopyrimidine glycosylase/DNA-(apurinic or apyrimidinic site) lyase	CDS	-0.0438431	0.56991	0.687657	58.2936	53.1926	63.0917	59.1208	56.9233	53.3145
VC_RS01090	VC0222	coaD	pantetheine-phosphate adenylyltransferase	CDS	0.149551	0.0845964	0.173556	59.6448	52.6968	58.2195	59.6131	63.3889	66.1797
VC_RS01095	VC0223		glycosyltransferase family 9 protein	CDS	0.138028	0.0620285	0.138383	80.2212	72.1256	80.2179	83.2436	87.3291	85.3477
VC_RS01100	VC0224		glycosyltransferase family 2 protein	CDS	0.131265	0.140269	0.250081	41.7706	37.6405	35.3845	41.8008	43.1621	40.8571
VC_RS01105	VC0225		glycosyltransferase family 9 protein	CDS	0.283689	0.000444159	0.00403271	64.2002	64.1467	72.1961	86.6002	81.4314	76.0788
VC_RS01110	VC0227		3-deoxy-D-manno-octulosonic acid kinase	CDS	-0.170229	0.040671	0.102933	100.412	98.0908	108.368	90.2253	86.4117	96.0254
VC_RS01115	VC0228		WavE lipopolysaccharide synthesis family protein	CDS	-0.259375	0.00232059	0.0127811	114.85	114.004	117.719	94.835	93.2704	101.401
VC_RS01120	VC0229		WavE lipopolysaccharide synthesis family protein	CDS	-0.465733	1.49e-06	0.000113965	221.13	224.22	240.506	169.083	158.669	168.842
VC_RS01125	VC0230		glycosyltransferase family 2 protein	CDS	-0.431576	1.62e-06	0.000118208	229.7	236.842	231.845	172.395	167.625	177.777
VC_RS01130	VC0231		hypothetical protein	CDS	-0.32648	2.89e-05	0.000766873	350.302	368.336	378.698	293.098	290.602	291.376
VC_RS01135	VC0232		HAD hydrolase family protein	CDS	-0.290441	0.00853332	0.0327782	56.2089	64.5524	67.1764	49.3196	51.2878	52.9808
VC_RS01140	VC0233	waaA	lipid IV(A) 3-deoxy-D-manno-octulosonic acid transferase	CDS	-0.40648	6.15e-06	0.000278674	180.826	178.285	179.334	135.248	139.272	131.729
VC_RS01145	VC0234		glycosyl transferase	CDS	-0.512709	0.000193839	0.00240952	140.638	143.71	125.494	97.6546	94.5373	95.0985
VC_RS01150	VC0235		glycosyltransferase family 9 protein	CDS	-0.220394	0.00770978	0.030267	159.477	143.395	133.615	120.972	124.55	129.171
VC_RS01155	VC0236	waaF	lipopolysaccharide heptosyltransferase II	CDS	-0.182894	0.0111071	0.0398429	189.666	183.334	183.615	159.908	167.275	163.169
VC_RS01160	VC0237		O-antigen ligase family protein	CDS	-0.138374	0.150312	0.263267	169.592	178.466	189.718	163.802	155.96	168.767
VC_RS01165	VC0238		acyltransferase	CDS	-0.0990138	0.194713	0.318328	91.1851	97.5048	94.4406	86.2421	91.3045	86.7936
VC_RS01170	VC0239		polysaccharide deacetylase family protein	CDS	0.0352938	0.586054	0.700526	394.273	420.673	412.704	415.86	421.661	420.51
VC_RS01175	VC0240	rfaD	ADP-glyceromanno-heptose 6-epimerase	CDS	-0.0387999	0.53071	0.655604	407.746	428.832	428.108	403.552	406.808	420.732
VC_RS01180	VC0241		mannose-1-phosphate guanylyltransferase/mannose-6-phosphate isomerase	CDS	-0.163367	0.0524037	0.122538	948.564	956.16	939.485	851.054	805.271	883.36
VC_RS01185	VC0242		phosphomannomutase/phosphoglucomutase	CDS	-0.323544	0.00185356	0.010932	846.608	874.568	837.367	682.597	633.933	727.976
VC_RS01190	VC0243	gmd	GDP-mannose 4,6-dehydratase	CDS	-0.373664	0.0245864	0.0715023	1808.34	1879.5	1695.95	1391.51	1293.07	1470.71
VC_RS01195	VC0244		DegT/DnrJ/EryC1/StrS family aminotransferase	CDS	-0.332359	0.00200278	0.0114791	2030.62	2167.92	2059.44	1636.23	1552	1782.03
VC_RS01200	VC0245		glycosyltransferase	CDS	-0.410278	0.00170934	0.0103708	2102.31	2270.74	2296.05	1712.85	1527.97	1777.47
VC_RS01205	VC0246		ABC transporter permease	CDS	-0.409258	4.29e-05	0.000972053	1135.41	1146.3	1199.53	889.722	828.163	903.492
VC_RS01210	VC0247		ABC transporter ATP-binding protein	CDS	-0.461545	9.18e-05	0.00142272	903.898	896.341	844.601	670.424	593.086	657.199
VC_RS01215	VC0248		acyl carrier protein	CDS	-0.290989	0.0136986	0.0462214	539.621	565.51	585.493	465.314	403.182	513.235
VC_RS01220	VC0249		AMP-binding protein	CDS	-0.341034	0.00374879	0.0178704	2209.17	2361.08	2383.16	1887.08	1651.61	1950.8
VC_RS01225	VC0250		iron-containing alcohol dehydrogenase	CDS	-0.310758	0.00109687	0.00759427	1927.24	1948.43	1989.31	1667.47	1485.6	1575.37
VC_RS01230	VC0251		acyl-CoA reductase	CDS	-0.365229	6.91e-05	0.00127467	4953.84	5104.33	5195.32	4120.42	3696.65	4024.87
VC_RS01235	VC0252		acetyltransferase	CDS	-0.32057	0.00349937	0.0171378	1028.67	1041.27	1037.96	870.477	766.434	851.734
VC_RS01240	VC_0253		IS200/IS605 family transposase	CDS	-0.340374	0.00193845	0.011284	107.206	115.626	107.482	86.5554	85.4506	88.8698
VC_RS01245	VC0254		ISAs1 family transposase	CDS	-0.251032	0.00485291	0.0217168	653.274	681.407	716.105	613.81	540.881	568.552
VC_RS01250	VC0255		hypothetical protein	CDS	-0.189306	0.0313484	0.085998	135.774	132.621	126.134	114.438	110.745	120.829
VC_RS01255	VC0257		IS3-like element ISVch4 family transposase	CDS	-0.141848	0.539155	0.66329	3.0884	2.07361	2.80517	2.4615	2.53381	2.2616
VC_RS01260	VC0258		FkbM family methyltransferase	CDS	-0.235293	0.0428523	0.10661	370.685	363.558	367.723	306.032	297.985	332.085
VC_RS01265	VC0259		glycosyltransferase	CDS	-0.104315	0.176277	0.294344	239.12	247.887	268.607	231.65	225.859	245.328
VC_RS01270	VC0260		polysaccharide biosynthesis protein	CDS	0.0217604	0.726326	0.81042	183.876	186.895	187.405	189.446	192.395	184.821
VC_RS01275	VC0262		SDR family oxidoreductase	CDS	0.205301	0.00342136	0.0168614	84.0431	85.3336	84.6964	95.0588	97.3769	100.474
VC_RS01280	VC0263		sugar transferase	CDS	0.0441357	0.518892	0.643448	47.0981	49.4511	47.1957	51.2888	47.3123	49.6069
VC_RS01285	VC0264		MBL fold metallo-hydrolase	CDS	-0.00961092	0.901432	0.935843	84.6222	77.2195	84.4011	85.5261	77.6744	81.4177
VC_RS01290	VC0265		mechanosensitive ion channel family protein	CDS	-0.0479437	0.408113	0.545981	121.451	122.568	119.195	114.527	118.172	118.641
VC_RS01295	VC0266		uracil-DNA glycosylase family protein	CDS	0.520638	7.51e-05	0.00131096	15.4806	16.1381	16.9294	22.7353	26.9545	19.9837
VC_RS01300	VC0267		D-2-hydroxyacid dehydrogenase	CDS	0.117289	0.186938	0.308974	54.0084	53.8237	53.2982	55.8985	65.5733	53.3516
VC_RS01305	VC0268		YjaG family protein	CDS	-0.112978	0.102012	0.198481	136.044	123.921	128.201	117.794	115.856	125.278
VC_RS01310	VC0269	manA	mannose-6-phosphate isomerase, class I	CDS	-0.147144	0.0417792	0.104594	437.665	425.766	439.624	387.306	388.416	400.971
VC_RS01315	VC0270		ROK family protein	CDS	-0.155715	0.0913589	0.182679	253.944	253.747	245.28	224.4	219.175	232.352
VC_RS01320	VC0271		HlyC/CorC family transporter	CDS	0.26577	0.00163662	0.0100781	45.4767	44.8531	45.0303	52.0944	53.6032	57.022
VC_RS01325	VC0273	hupA	DNA-binding protein HU-alpha	CDS	0.335563	0.0088676	0.0334654	129.945	135.326	108.466	162.191	165.135	144.409
VC_RS01330	VC0274		DUF1481 domain-containing protein	CDS	0.440678	1.59e-05	0.000519756	109.252	111.119	102.561	146.974	143.16	148.191
VC_RS01335	VC0275	purD	phosphoribosylamine--glycine ligase	CDS	-0.618426	1.5e-06	0.000113965	856.028	766.83	820.782	530.969	509.339	551.423
VC_RS01340	VC0276	purH	bifunctional phosphoribosylaminoimidazolecarboxamide formyltransferase/IMP cyclohydrolase	CDS	-0.481038	0.000238833	0.00282185	919.147	801.586	856.068	614.705	557.045	674.402
VC_RS01350	VC0277	zntR	Zn(2+)-responsive transcriptional regulator	CDS	0.508398	0.000112361	0.00163433	23.9351	19.7895	21.3094	28.3744	29.1825	34.9621
VC_RS01355	VC0278	cadC	lysine decarboxylation/transport transcriptional activator CadC	CDS	0.705405	1.01e-05	0.000375858	30.5366	28.8052	24.8036	44.2623	51.1567	41.9694
VC_RS01360	VC0280	cadB	cadaverine/lysine antiporter	CDS	-0.00416942	0.982085	0.989792	4.01492	4.28246	4.52764	3.75939	4.89287	4.11537
VC_RS01365	VC0281		lysine decarboxylase CadA	CDS	0.282915	0.0539254	0.124631	4.20795	3.96691	5.46269	5.3258	5.67923	5.52424
VC_RS01370	VC0282		methyl-accepting chemotaxis protein	CDS	0.454825	0.00170578	0.0103679	31.9264	29.2559	30.7092	38.6232	48.2734	39.1146
VC_RS01375	VC0283		PepSY-associated TM helix domain-containing protein	CDS	-0.121836	0.628928	0.735324	18.5304	13.6137	18.8488	17.8571	13.1496	15.8683
VC_RS01380	VC0284		TonB-dependent siderophore receptor	CDS	0.000934233	0.996231	0.997468	454.227	343.543	447.35	466.701	346.826	432.411
VC_RS01385	VC0285		bifunctional 4-hydroxy-2-oxoglutarate aldolase/2-dehydro-3-deoxy-phosphogluconate aldolase	CDS	0.377496	0.00150178	0.00953255	26.5989	28.6699	30.1679	36.3855	38.9682	35.5924
VC_RS01390	VC0286		GntP family permease	CDS	0.25838	0.0549262	0.126317	15.3262	16.1832	15.9452	17.32	21.5374	17.9074
VC_RS01395	VC0287		gluconokinase	CDS	-0.19131	0.489295	0.619185	2.04607	2.70471	2.26382	2.01396	1.74746	2.33575
VC_RS01400	VC0288		phosphogluconate dehydratase	CDS	0.158476	0.389866	0.528682	4.82563	6.53638	5.56112	6.8027	5.89766	6.15452
VC_RS01405	VC0289		LacI family DNA-binding transcriptional regulator	CDS	0.187931	0.103908	0.20091	70.1453	65.4991	65.7984	73.4871	80.3829	75.6339
VC_RS01410	VC0290	fis	DNA-binding transcriptional regulator Fis	CDS	-0.273738	0.0347679	0.0919948	165.268	115.807	137.355	111.887	108.386	125.871
VC_RS01415	VC0291	dusB	tRNA dihydrouridine synthase DusB	CDS	-0.350844	0.00545257	0.0236608	632.621	511.01	604.39	459.406	420.7	490.545
VC_RS01420	VC0293	prmA	50S ribosomal protein L11 methyltransferase	CDS	-0.282572	0.00202277	0.0115491	213.524	186.805	196.066	168.68	156.266	165.394
VC_RS01425	VC0295	accC	acetyl-CoA carboxylase biotin carboxylase subunit	CDS	-0.108302	0.103649	0.200683	1170.04	1121.42	1227.33	1095.32	1071.5	1097.47
VC_RS01430	VC0296		acetyl-CoA carboxylase biotin carboxyl carrier protein	CDS	-0.0185348	0.790444	0.856733	612.816	588.319	617.727	591.969	580.155	623.498
VC_RS01435	VC0297	aroQ	type II 3-dehydroquinate dehydratase	CDS	0.11745	0.193687	0.31749	145.966	152.726	150.101	167.293	164.304	155.272
VC_RS01440	VC0298	acs	acetate--CoA ligase	CDS	0.35972	0.0185935	0.0580336	14.8629	13.9743	11.5652	17.5438	17.1687	17.2401
VC_RS01445	VC0299		3'-5' exonuclease	CDS	0.35932	0.0635901	0.14038	4.90284	3.15549	4.77371	6.3104	4.19389	5.96915
VC_RS01450	VC0300		cyclic nucleotide-binding/CBS domain-containing protein	CDS	0.591014	0.000776707	0.00590363	7.52798	6.98717	7.28359	11.2334	12.8438	8.86103
VC_RS01455	VC0302		3-phenylpropionate MFS transporter	CDS	-0.230624	0.0100533	0.0368759	98.2112	85.1984	91.5862	79.4394	77.3249	77.636
VC_RS01460	VC0303		hybrid sensor histidine kinase/response regulator	CDS	0.244965	0.00201458	0.0115211	54.7033	60.1347	61.7137	71.6521	69.9856	67.5515
VC_RS01465	VC0304	gppA	guanosine-5'-triphosphate,3'-diphosphate diphosphatase	CDS	-0.236555	0.00787932	0.0307611	705.314	685.193	751.293	641.557	587.058	589.277
VC_RS01470	VC0305	rhlB	ATP-dependent RNA helicase RhlB	CDS	-0.270614	8.04e-05	0.00134454	1423.83	1371.56	1380.88	1179.91	1150.74	1131.36
VC_RS01475	VC0306	trxA	thioredoxin TrxA	CDS	0.099021	0.225688	0.354059	176.888	154.845	137.207	169.665	164.086	168.619
VC_RS01480	VC0307	rho	transcription termination factor Rho	CDS	-0.273496	0.00968653	0.0357503	883.901	783.374	894.258	743.866	651.451	723.861
VC_RS01485	VC0308		hypothetical protein	CDS	-0.0829065	0.278412	0.413403	59.2973	57.43	57.186	53.0342	55.4817	55.6873
VC_RS01490	VC0309	ubiD	4-hydroxy-3-polyprenylbenzoate decarboxylase	CDS	-0.117118	0.0573424	0.130092	300.424	318.975	337.457	304.958	284.355	292.896
VC_RS01495	VC0311		2Fe-2S iron-sulfur cluster binding domain-containing protein	CDS	-0.177397	0.0168657	0.0542491	58.255	50.8485	57.7766	48.2455	50.8073	48.5318
VC_RS01500	VC0312	fre	NAD(P)H-flavin reductase	CDS	-0.198015	0.00188672	0.0110744	156.929	142.628	152.513	131.668	130.185	132.248
VC_RS01535	VC0315	pssA	CDP-diacylglycerol--serine O-phosphatidyltransferase	CDS	-0.28775	0.00188698	0.0110744	137.318	139.383	135.632	111.618	110.876	115.268
VC_RS01540	VC0317		GNAT family N-acetyltransferase	CDS	0.162814	0.276701	0.411546	10.6164	10.6385	8.71078	11.681	12.2322	9.75084
VC_RS01545	VC0318	murB	UDP-N-acetylmuramate dehydrogenase	CDS	0.182528	0.0120777	0.0421426	114.734	107.963	110.238	125.895	134.248	117.752
VC_RS01550	VC0319	birA	bifunctional biotin--[acetyl-CoA-carboxylase] ligase/biotin operon repressor BirA	CDS	0.106543	0.0942586	0.187158	111.877	106.475	110.632	121.733	111.75	120.718
VC_RS01555	VC0320		type I pantothenate kinase	CDS	-0.144304	0.104033	0.200991	83.0394	68.6996	77.2159	69.4592	69.1118	68.6267
VC_RS01580	VC0321	tuf	elongation factor Tu	CDS	-0.481929	3.02e-06	0.000174128	1592.57	1623.91	1593.19	1137.98	1134.05	1171.77
VC_RS01585	VC0322	secE	preprotein translocase subunit SecE	CDS	-0.35119	0.000303083	0.00318193	448.204	430.86	434.112	371.284	318.386	339.796
VC_RS01590	VC0323	nusG	transcription termination/antitermination protein NusG	CDS	-0.276119	0.00693331	0.0280466	750.211	734.239	794.207	673.602	598.503	609.632
VC_RS01595	VC0324	rplK	50S ribosomal protein L11	CDS	-0.357723	0.000628196	0.00512978	5599.43	5487.59	5854.58	4636.98	4535.74	4048.45
VC_RS01600	VC0325	rplA	50S ribosomal protein L1	CDS	-0.284646	0.0226932	0.0675396	5874.99	5779.92	6671.28	5211.14	5285.13	4548.49
VC_RS01605	VC0326	rplJ	50S ribosomal protein L10	CDS	-0.26744	0.0114948	0.0406988	8446.12	8068.19	8776.83	7163.2	7241.89	6606.62
VC_RS01610	VC0327	rplL	50S ribosomal protein L7/L12	CDS	-0.266608	0.00869791	0.0330909	4898.32	4727.07	5126.17	4196.1	4193.46	3873.01
VC_RS01615	VC0328	rpoB	DNA-directed RNA polymerase subunit beta	CDS	-0.546294	1.65e-05	0.000526259	7860.18	7759.36	8319.93	5640.65	5518.46	5234.09
VC_RS01620	VC0329	rpoC	DNA-directed RNA polymerase subunit beta'	CDS	-0.4243	7.03e-05	0.00128451	10025.1	10205.4	10989.3	8096.38	7895.96	7272.68
VC_RS01625	VC0330		Rsd/AlgQ family anti-sigma factor	CDS	0.343257	0.0180464	0.0568522	164.882	179.773	157.089	204.484	235.557	196.537
VC_RS01630	VC0331	nudC	NAD(+) diphosphatase	CDS	0.142955	0.0800085	0.166626	40.6125	33.9441	35.1384	39.5183	41.1526	40.5235
VC_RS01635	VC0332	hemE	uroporphyrinogen decarboxylase	CDS	0.123144	0.0533243	0.123831	233.715	225.257	230.91	243.241	250.541	257.563
VC_RS01640	VC0333		TetR/AcrR family transcriptional regulator	CDS	0.198142	0.0122151	0.0424742	87.9809	90.3824	87.157	97.6098	107.687	99.3251
VC_RS01645	VC0334		hypothetical protein	CDS	0.17192	0.0305316	0.0845345	64.2388	64.6876	71.9993	77.2912	78.1986	70.8512
VC_RS01650	VC0335		murein hydrolase activator EnvC	CDS	0.252845	0.0225101	0.0670991	38.1032	43.3655	39.7153	46.8133	50.6325	46.9375
VC_RS01655	VC0336	gpmM	2,3-bisphosphoglycerate-independent phosphoglycerate mutase	CDS	0.507869	0.000325704	0.00329385	1630.56	1910.65	1763.66	2408.16	2574.09	2560.95
VC_RS01660	VC0337		DMT family transporter	CDS	0.326444	0.00351798	0.0171917	54.2015	48.5946	49.0166	64.7152	63.9132	61.8048
VC_RS01665	VC0338		SLC13 family permease	CDS	0.438675	0.00905676	0.033951	25.2091	25.1538	21.4079	30.7912	36.8713	29.7345
VC_RS01670	VC0339	psd	phosphatidylserine decarboxylase	CDS	-0.155126	0.0578393	0.130805	121.644	109.27	112.354	107.187	102.969	98.1758
VC_RS01675	VC0340	rsgA	small ribosomal subunit biogenesis GTPase RsgA	CDS	0.0309749	0.568061	0.686583	212.868	201.456	215.161	213.793	220.223	209.143
VC_RS01680	VC0341	orn	oligoribonuclease	CDS	0.209188	0.0134605	0.0456763	66.6323	67.3022	65.7	75.2325	76.2764	79.2673
VC_RS01725	VC0342	queG	tRNA epoxyqueuosine(34) reductase QueG	CDS	-0.278644	0.000251428	0.00289539	88.2897	87.5875	94.5883	75.7696	72.1262	75.0407
VC_RS01730	VC0343	tsaE	tRNA (adenosine(37)-N6)-threonylcarbamoyltransferase complex ATPase subunit type 1 TsaE	CDS	0.514667	0.000244005	0.00285352	33.625	34.0343	32.4317	45.4259	46.6134	50.9417
VC_RS01735	VC0344		N-acetylmuramoyl-L-alanine amidase	CDS	-0.0433712	0.439717	0.574102	105.121	113.327	111.567	109.873	103.755	106.592
VC_RS01740	VC0345	mutL	DNA mismatch repair endonuclease MutL	CDS	-0.205272	0.00179895	0.0107159	162.489	165.168	159.698	142.096	136.651	143.964
VC_RS01745	VC0346	miaA	tRNA (adenosine(37)-N6)-dimethylallyltransferase MiaA	CDS	0.0997848	0.160286	0.275084	515.03	541.753	521.318	573.799	527.12	590.167
VC_RS01750	VC0347	hfq	RNA chaperone Hfq	CDS	0.0445366	0.473711	0.603733	790.361	810.556	826.983	831.093	824.056	848.842
VC_RS01755	VC0348	hflX	GTPase HflX	CDS	-0.0141913	0.861282	0.908751	1376.31	1385.8	1486.15	1467.01	1302.73	1436.9
VC_RS01760	VC0349	hflK	FtsH protease activity modulator HflK	CDS	-0.0514751	0.449596	0.581639	1065.85	1035.18	1151.59	1088.07	1005.4	1045.12
VC_RS01765	VC0350	hflC	protease modulator HflC	CDS	-0.0771186	0.308728	0.446203	791.017	821.961	869.946	787.413	760.536	805.687
VC_RS01770	VC0351		DUF2065 domain-containing protein	CDS	-0.145392	0.189132	0.312169	11.7745	10.6385	12.0081	9.71175	11.4458	9.9733
VC_RS01775	VC0352		SlyX family protein	CDS	-0.0645771	0.449117	0.581497	17.1406	15.9578	16.6341	16.9172	14.6349	16.0166
VC_RS01780	VC0353		hypothetical protein	CDS	0.0671798	0.441397	0.575456	123.806	126.58	124.608	132.608	124.768	135.474
VC_RS01785	VC0354	fkpA	FKBP-type peptidyl-prolyl cis-trans isomerase	CDS	0.316727	0.000120024	0.00172565	768.935	836.116	802.524	1034.28	954.547	1009.79
VC_RS01790	VC0355		transcriptional regulator	CDS	0.34683	0.00138831	0.00898764	324.514	400.838	374.514	482.41	492.04	424.291
VC_RS01795	VC0356	tusD	sulfurtransferase complex subunit TusD	CDS	0.397303	0.000183769	0.00231653	150.907	162.643	149.707	205.513	212.971	191.68
VC_RS01800	VC0357	tusC	sulfurtransferase complex subunit TusC	CDS	0.531289	1.21e-05	0.000437228	93.9646	99.0375	104.382	152.524	148.315	128.948
VC_RS01805	VC0358	tusB	sulfurtransferase complex subunit TusB	CDS	0.304857	0.0125815	0.0433929	79.0631	88.6243	84.8932	106.292	105.415	100.289
VC_RS01810	VC0359	rpsL	30S ribosomal protein S12	CDS	-0.293925	0.00306482	0.0157645	5345.33	4807.13	5370.57	4348.98	4366.45	3946.42
VC_RS01815	VC0360	rpsG	30S ribosomal protein S7	CDS	-0.273728	0.0103497	0.0376545	4828.06	4494.15	5039.61	4099.97	3955.76	3824.07
VC_RS01820	VC0361	fusA	elongation factor G	CDS	-0.339754	0.0044603	0.0203932	5071.66	4808.12	5281.24	4266.1	3913.6	3800.2
VC_RS01825	VC0362	tuf	elongation factor Tu	CDS	-0.255462	0.000223766	0.00269724	5116.71	4969.41	5210.47	4304.99	4204.86	4304.39
VC_RS01830	VC0364		bacterioferritin-associated ferredoxin	CDS	0.162456	0.0482847	0.115702	80.144	75.7319	77.7081	85.5708	89.6008	86.2746
VC_RS01835	VC0365	bfr	bacterioferritin	CDS	0.1597	0.0491028	0.117182	167.044	170.532	183.468	195.264	198.03	188.714
VC_RS01840	VC0366	rpsF	30S ribosomal protein S6	CDS	-0.377908	0.00193442	0.0112793	4862.61	4143.39	4659.33	3701.21	3656.2	3158.87
VC_RS01845	VC0367	priB	primosomal replication protein N	CDS	-0.421426	0.000544621	0.00467564	4143.25	3834.29	4243.14	3165.23	3020.56	2939.23
VC_RS01850	VC0368	rpsR	30S ribosomal protein S18	CDS	-0.413231	0.000640926	0.00517949	3496.92	3264.13	3622.5	2791.7	2630.49	2375.28
VC_RS01855	VC0369	rplI	50S ribosomal protein L9	CDS	-0.338391	0.0387275	0.0992445	2817.7	2623.12	2912.5	2489.52	2260.07	1857.33
VC_RS01860	VC0370		YdiY family protein	CDS	-0.395741	0.00251557	0.0135425	26.8691	22.5392	22.9335	20.5871	16.6008	17.8704
VC_RS01865	VC0371		replicative DNA helicase	CDS	0.110585	0.0788733	0.164934	262.862	243.424	244.492	280.432	273.957	256.265
VC_RS01870	VC0372	alr	alanine racemase	CDS	-0.00666804	0.903303	0.936783	153.378	154.259	150.839	153.822	148.752	153.789
VC_RS01875	VC0373		secondary thiamine-phosphate synthase enzyme YjbQ	CDS	0.0323412	0.71015	0.799477	23.356	23.8465	25.1481	23.4962	26.2992	24.1732
VC_RS01880	VC0374	pgi	glucose-6-phosphate isomerase	CDS	0.496524	0.00032734	0.00330107	1001.68	1172.58	1140.37	1508.36	1581.27	1586.61
VC_RS01885	VC0376		MBL fold metallo-hydrolase	CDS	-0.0932809	0.256894	0.392021	26.5603	25.9201	25.4434	26.6738	21.5811	24.8035
VC_RS01890	VC0377		chemotaxis protein CheX	CDS	0.261363	0.00159469	0.00994597	141.372	136.002	131.892	164.294	163.387	162.91
VC_RS01895	VC0378	zur	zinc uptake transcriptional repressor Zur	CDS	0.103336	0.194261	0.317995	152.49	143.62	134.254	151.897	160.897	149.599
VC_RS01900	VC0379	dusA	tRNA dihydrouridine(20/20a) synthase DusA	CDS	-0.274284	0.00150885	0.0095605	69.9909	62.6591	67.4224	56.2566	54.4332	54.7604
VC_RS01905	VC0379a	pspG	envelope stress response protein PspG	CDS	-0.0686795	0.595627	0.708689	9.34242	8.60999	9.35056	6.93697	10.5284	8.56443
VC_RS01910	VC0381		TIGR04219 family outer membrane beta-barrel protein	CDS	0.196119	0.0635961	0.14038	82.3445	64.9581	79.529	87.003	90.8677	82.048
VC_RS01915	VC0382		hypothetical protein	CDS	0.120623	0.71151	0.800505	0.501865	0.766334	0.541348	0.805583	0.655296	0.519056
VC_RS01920	VC0383		hypothetical protein	CDS	0.0577831	0.779506	0.849766	3.66748	2.07361	3.00202	2.37199	3.05805	3.67047
VC_RS01925	VC0384		assimilatory sulfite reductase (NADPH) flavoprotein subunit	CDS	-0.859422	1.34e-06	0.000109238	71.9984	69.3758	71.4087	43.3672	33.3764	40.5235
VC_RS01930	VC0385	cysI	assimilatory sulfite reductase (NADPH) hemoprotein subunit	CDS	-0.813465	2.34e-07	3.99e-05	75.7431	73.0722	77.8557	45.605	41.1089	42.266
VC_RS01935	VC0386		phosphoadenylyl-sulfate reductase	CDS	-0.636607	9.35e-07	8.57e-05	37.9101	41.7427	45.8669	27.1213	24.1149	29.4008
VC_RS01970	VC0389		sodium:proton antiporter	CDS	0.181416	0.00896224	0.0337026	112.456	109.315	109.008	123.433	128.045	123.647
VC_RS01975	VC0390	metH	methionine synthase	CDS	-0.00188508	0.975182	0.985658	337.794	332.86	357.634	340.18	328.609	358.112
VC_RS01980	VC0391	lysC	lysine-sensitive aspartokinase 3	CDS	0.234491	0.0201109	0.061536	334.86	327.18	359.652	406.417	379.154	416.394
VC_RS01985	VC0392		alanine--glyoxylate aminotransferase family protein	CDS	0.334629	0.000318604	0.00324035	86.6683	91.4643	94.7851	105.8	118.172	120.124
VC_RS01990	VC0393		oligosaccharyltransferase	CDS	0.146856	0.049699	0.117674	105.121	97.5499	98.0824	117.078	107.731	108.223
VC_RS01995	VC0394	uvrA	excinuclease ABC subunit UvrA	CDS	-0.0688491	0.270042	0.405856	363.312	357.292	356.158	367.077	324.59	334.94
VC_RS02000	VC0395	galU	UTP--glucose-1-phosphate uridylyltransferase GalU	CDS	0.387225	0.0498485	0.11795	422.764	412.694	399.761	535.131	529.61	550.793
VC_RS02005	VC0396		helix-turn-helix transcriptional regulator	CDS	0.0858345	0.683024	0.779727	5.86796	7.61827	5.61033	5.63908	6.15978	8.37905
VC_RS02010	VC0397		single-stranded DNA-binding protein	CDS	-0.118182	0.0887312	0.178761	346.828	329.298	310.635	301.915	311.091	296.196
VC_RS02015	VC0398	csrD	RNase E specificity factor CsrD	CDS	0.00735114	0.918433	0.948367	197.812	188.699	174.314	198.755	186.759	178.259
VC_RS02020	VC0399		MSHA biogenesis protein MshI	CDS	0.0878139	0.127798	0.233685	168.202	161.201	171.115	178.571	178.59	174.774
VC_RS02025	VC0400	pilO	type 4a pilus biogenesis protein PilO	CDS	-0.454874	6.36e-05	0.00123401	82.5375	91.9151	96.2615	71.6521	61.423	64.4001
VC_RS02030	VC0401		MSHA biogenesis protein MshK	CDS	-0.270082	0.0265683	0.0757885	68.2151	79.3832	71.9993	58.9418	58.9329	64.1776
VC_RS02035	VC0402	mshL	pilus (MSHA type) biogenesis protein MshL	CDS	-0.383107	6.47e-05	0.00123786	469.128	516.555	500.895	369.807	389.988	380.06
VC_RS02040	VC0403		AAA family ATPase	CDS	-0.112897	0.0877399	0.177362	108.866	114.59	112.256	107.277	103.886	99.288
VC_RS02045	VC0404		tetratricopeptide repeat protein	CDS	-0.218738	0.0115658	0.0407938	155.694	166.565	157.335	135.651	139.097	137.365
VC_RS02050	VC0405	tadA	GspE/PulE family protein	CDS	-0.2645	0.00171403	0.0103708	299.382	334.122	330.075	262.575	271.904	267.648
VC_RS02055	VC0406		type II secretion system F family protein	CDS	-0.28806	0.000389127	0.00369515	115.854	117.925	120.967	95.1036	105.022	90.427
VC_RS02060	VC0407		MSHA biogenesis protein MshF	CDS	-0.196873	0.0621273	0.138451	76.7082	79.5185	75.0997	71.4731	70.1166	60.2847
VC_RS02065	VC0408		prepilin-type N-terminal cleavage/methylation domain-containing protein	CDS	-0.0635346	0.566108	0.685803	180.98	203.034	175.692	181.48	189.468	164.689
VC_RS02070	VC0409		type II secretion system protein	CDS	0.173514	0.11681	0.218776	954.471	1057.32	947.95	1073.26	1188.97	1075.78
VC_RS02075	VC0410		type II secretion system protein	CDS	0.308964	0.00238883	0.0130168	207.077	215.475	209.157	265.44	276.404	240.768
VC_RS02080	VC0411		type II secretion system protein	CDS	0.103633	0.134792	0.242857	97.8251	103.681	94.4406	110.052	106.42	101.55
VC_RS02085	VC0412		type II secretion system protein	CDS	0.0508513	0.406593	0.544558	126.818	125.003	122.788	131.623	128.088	128.355
VC_RS02090	VC0413		hypothetical protein	CDS	-0.0125098	0.891481	0.930196	46.5963	47.8283	48.3768	51.5573	43.2932	46.7151
VC_RS02095	VC0414		hypothetical protein	CDS	-0.281238	8.15e-05	0.00135078	472.989	507.719	486.77	420.022	412.399	375.166
VC_RS02100	VC0415		rod shape-determining protein	CDS	0.170586	0.00402547	0.0188381	521.631	537.381	525.944	589.955	594.79	599.139
VC_RS02105	VC0416	mreC	rod shape-determining protein MreC	CDS	-0.0589838	0.332468	0.469873	154.768	147.857	153.201	148.854	138.661	150.044
VC_RS02110	VC0417	mreD	rod shape-determining protein MreD	CDS	-0.127497	0.121355	0.224522	81.9585	71.8551	81.9896	76.2171	65.4859	74.1509
VC_RS02115	VC0418	maf	septum formation inhibitor Maf	CDS	-0.255437	0.0020604	0.0116712	121.799	124.056	126.429	102.98	101.789	107.074
VC_RS02120	VC0419	rng	ribonuclease G	CDS	-0.315664	6.2e-05	0.00121295	210.899	210.742	216.835	167.561	172.168	173.254
VC_RS02125	VC0420		TIGR02099 family protein	CDS	-0.212099	0.00168365	0.0102682	219.585	216.196	212.799	191.818	185.143	182.967
VC_RS02130	VC0421		carbon-nitrogen hydrolase family protein	CDS	-0.0660766	0.297763	0.435257	88.0967	90.5627	85.8283	84.4967	83.9215	84.2354
VC_RS02135	VC0422	tldD	metalloprotease TldD	CDS	-0.0274968	0.617465	0.727146	219.431	228.548	239.03	223.057	223.631	227.31
VC_RS02140	VC0423	arcA	arginine deiminase	CDS	0.374212	0.0189938	0.0590772	65.0495	61.6223	70.1784	85.5708	85.8	83.7534
VC_RS02145	VC0424	rraB	ribonuclease E inhibitor RraB	CDS	0.188394	0.0994576	0.194567	60.6099	53.5533	61.9105	67.5347	60.5056	72.5566
VC_RS02150	VC0425		hypothetical protein	CDS	-0.180187	0.128501	0.23452	43.0446	37.4602	36.5164	36.296	31.6289	35.4071
VC_RS02155	VC0426		DUF2061 domain-containing protein	CDS	-0.344715	0.00297379	0.0154741	13.3573	13.0728	12.8447	8.59289	11.4458	10.8631
VC_RS02160	VC0428		universal stress protein	CDS	0.161327	0.374755	0.513835	263.325	318.074	292.131	335.973	367.621	273.32
VC_RS02165	VC0429		TRAP transporter permease	CDS	-0.347987	0.000384122	0.00368674	367.79	358.509	385.243	294.754	284.311	294.231
VC_RS02170	VC0430		TAXI family TRAP transporter solute-binding subunit	CDS	-0.108643	0.121355	0.224522	1149.08	1141.3	1127.48	1062.21	1082.68	1025.06
VC_RS02175	VC0431	argR	transcriptional regulator ArgR	CDS	-0.176621	0.00779376	0.0305604	152.22	160.029	149.264	139.187	138.704	130.468
VC_RS02180	VC0432	mdh	malate dehydrogenase	CDS	0.108093	0.15636	0.270758	385.317	410.079	413.688	407.267	468.973	426.887
VC_RS02185	VC0433		amino acid permease	CDS	0.0124734	0.925157	0.95366	68.7942	55.1761	58.5148	67.9823	54.6953	61.4711
VC_RS02190	VC0434	ispB	octaprenyl diphosphate synthase	CDS	0.284544	0.000179977	0.00228481	235.182	212.004	228.449	282.536	280.598	259.862
VC_RS02195	VC0435	rplU	50S ribosomal protein L21	CDS	-0.262992	0.00656619	0.0268038	2885.49	2721.52	2812.75	2545.02	2207.65	2264.05
VC_RS02200	VC0436	rpmA	50S ribosomal protein L27	CDS	-0.274919	0.0177424	0.0562106	941.615	873.576	977.625	833.331	759.138	715.816
VC_RS02205	VC0437	cgtA	Obg family GTPase CgtA	CDS	-0.474611	0.00066722	0.0053081	605.404	525.435	580.866	464.016	388.241	379.653
VC_RS02210	VC0438		threonine/serine exporter ThrE family protein	CDS	0.587777	0.000287748	0.00312163	179.668	180.765	179.629	284.997	292.48	234.28
VC_RS02215	VC0439		threonine/serine exporter family protein	CDS	0.639609	0.000389054	0.00369515	72.4616	79.6988	72.8851	115.019	133.68	101.957
VC_RS02220	VC0440	folA	type 3 dihydrofolate reductase	CDS	0.635808	1.54e-05	0.000519756	69.3346	80.0594	76.5761	123.97	116.337	110.781
VC_RS02225	VC0441		symmetrical bis(5'-nucleosyl)-tetraphosphatase	CDS	0.118753	0.130629	0.237146	82.4989	89.1653	88.5842	90.8966	99.8234	91.8359
VC_RS02230	VC0442	apaG	Co2+/Mg2+ efflux protein ApaG	CDS	-0.0906444	0.258199	0.393175	67.25	76.7687	74.1155	68.4298	72.3446	64.0664
VC_RS02235	VC0443	rsmA	16S rRNA (adenine(1518)-N(6)/adenine(1519)-N(6))-dimethyltransferase RsmA	CDS	-0.342046	8.51e-05	0.0013781	276.566	266.008	267.032	232.903	206.768	199.095
VC_RS02240	VC0444	pdxA	4-hydroxythreonine-4-phosphate dehydrogenase PdxA	CDS	-0.514805	3.18e-07	4.7e-05	273.053	261.455	290.458	196.607	191.608	189.159
VC_RS02245	VC0445	surA	peptidylprolyl isomerase SurA	CDS	-0.362345	0.000292238	0.00313791	265.178	267.586	258.075	218.626	189.468	207.103
VC_RS02250	VC0446	lptD	LPS assembly protein LptD	CDS	-0.17003	0.0229111	0.0678989	501.093	498.613	521.023	466.119	423.408	462.108
VC_RS02255	VC0447	djlA	co-chaperone DjlA	CDS	0.163073	0.0411811	0.10375	43.5851	35.5219	40.9456	45.9182	44.997	43.5636
VC_RS02285	VC0449		methyl-accepting chemotaxis protein	CDS	0.0374272	0.684857	0.780575	53.468	44.0868	46.1622	48.3797	48.7103	50.4597
VC_RS02310	VC0450	mltC	membrane-bound lytic murein transglycosylase MltC	CDS	-0.0723167	0.315585	0.452642	111.684	116.167	116.193	108.53	111.575	107.111
VC_RS02315	VC0451		oxidative damage protection protein	CDS	-0.0994642	0.443893	0.57661	31.2315	27.0471	24.4591	24.4808	23.8528	28.9188
VC_RS02320	VC0452	mutY	A/G-specific adenine glycosylase	CDS	-0.191102	0.112591	0.21293	92.4976	79.6537	87.0094	81.2744	72.2573	73.5206
VC_RS02325	VC0453	trmB	tRNA (guanosine(46)-N7)-methyltransferase TrmB	CDS	-0.0346727	0.728987	0.812255	120.139	101.246	107.433	105.979	108.604	106.481
VC_RS02330	VC0454	glsB	glutaminase B	CDS	-0.207177	0.0232	0.068528	78.0208	70.8183	75.4934	64.1334	63.8258	66.365
VC_RS02335	VC0455	hemW	radical SAM family heme chaperone HemW	CDS	-0.0651922	0.328299	0.466091	81.4566	84.0263	93.1119	81.5429	79.9898	85.5701
VC_RS02340	VC0456		XTP/dITP diphosphatase	CDS	-0.0218713	0.780941	0.850812	54.3559	54.3647	56.8415	54.3769	52.6421	56.021
VC_RS02345	VC0457		DUF4426 domain-containing protein	CDS	-0.248499	0.0140745	0.0472672	62.8876	62.7042	63.9283	52.6762	51.5499	55.2795
VC_RS02350	VC0458		YggU family protein	CDS	-0.116844	0.150185	0.263173	39.1455	47.2873	42.8157	39.2946	37.745	42.0806
VC_RS02355	VC0459		YggT family protein	CDS	0.0513139	0.466285	0.597673	91.5711	98.1359	106.498	107.008	99.736	100.141
VC_RS02360	VC0460		pyrroline-5-carboxylate reductase	CDS	0.129204	0.0153508	0.050372	106.164	113.418	111.518	120.3	120.968	120.829
VC_RS02365	VC0461		YggS family pyridoxal phosphate-dependent enzyme	CDS	-0.0141032	0.822686	0.881274	93.0381	91.1938	103.742	93.8952	100.872	90.3899
VC_RS02370	VC0462		type IV pilus twitching motility protein PilT	CDS	-0.00520588	0.937245	0.961139	84.9311	87.3171	85.9267	79.3947	91.7851	86.0521
VC_RS02375	VC0463		PilT/PilU family type 4a pilus ATPase	CDS	0.0561985	0.440044	0.574307	52.4642	53.3279	51.2804	51.9154	58.5834	52.8325
VC_RS02380	VC0464		helix-turn-helix transcriptional regulator	CDS	0.284171	0.00313617	0.0159255	27.371	28.0388	29.5281	37.2358	31.2358	34.9251
VC_RS02385	VC0465	tyrS	tyrosine--tRNA ligase	CDS	0.157338	0.0724579	0.155329	14.3611	15.5521	17.8153	15.8431	18.392	18.8714
VC_RS02390	VC0466	ruvX	Holliday junction resolvase RuvX	CDS	0.154791	0.227157	0.356052	19.65	18.6625	22.7858	22.5116	22.7606	22.6902
VC_RS02395	VC0467		YqgE/AlgH family protein	CDS	0.0282019	0.720238	0.806018	79.3333	87.3171	85.5822	81.5429	83.3536	92.2437
VC_RS02400	VC0468	gshB	glutathione synthase	CDS	0.0282424	0.732501	0.814902	137.395	137.264	146.115	141.067	140.015	147.968
VC_RS02405	VC0469	rsmE	16S rRNA (uracil(1498)-N(3))-methyltransferase	CDS	0.0839752	0.258357	0.393248	87.9809	82.719	91.0449	89.1512	87.9407	100.289
VC_RS02410	VC0470	xds	extracellular deoxyribonuclease Dns	CDS	-0.0755532	0.479647	0.609562	34.8603	33.0876	32.3825	33.1632	32.1532	29.957
VC_RS02415	VC0471		SprT family zinc-dependent metalloprotease	CDS	-0.0817797	0.646198	0.74986	14.7471	11.3147	11.7128	10.6964	11.7516	13.273
VC_RS02420	VC0472	metK	methionine adenosyltransferase	CDS	-0.0874012	0.38386	0.523113	550.739	461.378	527.814	499.103	461.896	488.432
VC_RS02425	VC0473	tkt	transketolase	CDS	-0.0655523	0.347165	0.484731	842.439	796.131	850.409	792.425	783.078	802.906
VC_RS02430	VC0474		LysR family transcriptional regulator	CDS	0.25434	0.0615958	0.137821	85.819	75.5065	78.2002	91.1651	96.2848	98.287
VC_RS02435	VC0475		ligand-gated channel protein	CDS	-0.256718	0.14858	0.260889	1265.97	1207.97	1338.06	1121.1	950.79	1118.68
VC_RS02440	VC0476	epd	erythrose-4-phosphate dehydrogenase	CDS	0.108301	0.16264	0.277924	481.829	517.772	519.104	567.578	551.759	517.759
VC_RS02445	VC0477		phosphoglycerate kinase	CDS	0.639657	0.00132689	0.0087161	2417.64	2945.38	2714.86	4255.27	4033.34	4296.3
VC_RS02450	VC0478	fbaA	class II fructose-bisphosphate aldolase	CDS	0.494001	0.00105011	0.00732824	2512.14	3002.32	2875.3	3886.94	3811.81	4116.82
VC_RS02455	VC0480	mscS	small-conductance mechanosensitive channel MscS	CDS	0.0694601	0.305817	0.443606	424.308	439.876	480.815	450.276	479.24	481.758
VC_RS02460	VC0481		amino acid transporter	CDS	-0.0852751	0.617829	0.727336	13.4345	13.5686	17.0279	13.9187	13.4117	14.0887
VC_RS02465	VC0482		LysR family transcriptional regulator ArgP	CDS	-0.0233035	0.819525	0.879294	18.9937	17.5355	21.1126	16.8725	20.4015	19.3905
VC_RS02470	VC0483		oxidative stress defense protein	CDS	0.0415036	0.587392	0.701422	69.3346	68.7898	66.0937	70.0857	70.8593	69.2569
VC_RS02475	VC0485	pykF	pyruvate kinase PykF	CDS	0.594295	8.81e-06	0.000352426	2077.14	2322.4	2321.3	3474.17	3377.87	3294.6
VC_RS02480	VC0486		DeoR/GlpR transcriptional regulator	CDS	0.946108	0.0121374	0.0423097	73.3495	125.273	120.081	174.498	197.331	241.769
VC_RS02485	VC0487	glmS	glutamine--fructose-6-phosphate transaminase (isomerizing)	CDS	0.547132	0.0644384	0.141788	265.41	393.851	346.856	439.938	465.566	564.362
VC_RS02490	VC0488		TRAP transporter substrate-binding protein	CDS	0.299069	0.0528678	0.12314	19.843	27.4528	18.9472	24.0332	27.5224	29.8828
VC_RS02495	VC0489		GNAT family N-acetyltransferase	CDS	0.162214	0.278816	0.413703	8.4159	8.20429	7.33281	10.3383	7.42668	9.08348
VC_RS02500	VC0490		DUF3732 domain-containing protein	CDS	-0.203303	0.073385	0.156779	607.064	710.888	643.269	502.147	570.544	630.653
VC_RS02505	VC0491		hypothetical protein	CDS	-0.0516572	0.652797	0.755303	107.283	116.483	116.636	100.385	111.706	116.269
VC_RS02510	VC0492		hypothetical protein	CDS	0.056971	0.589018	0.702193	374.739	433.79	378.107	382.025	423.146	429.222
VC_RS02515	VC0493		MarR family transcriptional regulator	CDS	0.0789304	0.350482	0.4886	79.8738	76.363	70.9658	80.066	78.1986	81.7514
VC_RS02520	VC0494		inovirus Gp2 family protein	CDS	-0.149279	0.381023	0.51984	7.87543	13.0277	7.43123	6.48942	11.6643	7.41509
VC_RS02525	VC0495		inovirus Gp2 family protein	CDS	0.270221	0.186205	0.308333	4.594	6.94209	5.41348	5.01252	10.441	5.00519
VC_RS02530	VC0496		inovirus Gp2 family protein	CDS	0.375893	0.0500857	0.118276	4.55539	3.29073	3.83865	4.87825	5.4608	4.89396
VC_RS02535	VC0497		AlpA family transcriptional regulator	CDS	0.527859	0.213698	0.340774	0.733495	0.58602	0.14764	0.760828	0.698982	0.741509
VC_RS02540	VC0498		ribonuclease HI	CDS	0.206486	0.57737	0.692992	0.965126	0.991727	0.492135	1.11887	0.873728	0.889811
VC_RS02545	VC0499		IS3 family transposase	CDS	0.487758	0.00352477	0.0171917	8.76334	11.1344	10.1872	15.8879	12.4943	13.755
VC_RS02550	VC0501		IS5 family transposase	CDS	0.280062	0.0815249	0.168998	10.1145	10.2328	9.84269	13.2921	12.1448	11.2709
VC_RS02555	VC0502		type II secretion system protein	CDS	0.250027	0.03117	0.0857715	58.1392	63.6959	61.8121	73.3528	78.0239	67.0324
VC_RS02565	VC0503		peptidoglycan DD-metalloendopeptidase family protein	CDS	0.117065	0.224205	0.353118	42.0409	49.7216	41.4377	47.1714	51.8557	45.4545
VC_RS02570	VC0504		hypothetical protein	CDS	0.0922377	0.839148	0.892498	22.9314	122.659	25.0989	32.7604	118.477	30.8097
VC_RS02575	VC0505		hypothetical protein	CDS	-0.179836	0.660082	0.760327	23.4333	107.828	26.2308	26.3605	86.0185	26.7314
VC_RS02580	VC0506		WYL domain-containing protein	CDS	0.0437737	0.933357	0.958572	75.8203	405.166	72.0977	79.2604	418.647	72.3713
VC_RS02585	VC0508		DUF2787 domain-containing protein	CDS	0.236848	0.203543	0.328681	9.30381	7.93382	12.5494	14.8585	7.25194	12.8652
VC_RS02590	VC0509		DUF2787 domain-containing protein	CDS	-0.127856	0.52577	0.651074	4.47818	4.01199	5.06899	5.59433	2.97067	3.85585
VC_RS02595	VC0510	radC	DNA repair protein RadC	CDS	-0.121166	0.573969	0.69046	4.32376	3.06534	4.57685	4.43071	2.70856	3.85585
VC_RS02600	VC0512		methyl-accepting chemotaxis protein	CDS	0.240745	0.508419	0.634417	0.501865	0.856491	0.541348	0.537055	0.786355	0.889811
VC_RS02605	VC0513		helix-turn-helix transcriptional regulator	CDS	0.15949	0.518143	0.642742	0.849311	1.48759	1.37798	1.20837	1.2669	1.59424
VC_RS02610	VC0514		methyl-accepting chemotaxis protein	CDS	-0.0281474	0.870434	0.914633	3.78329	3.78659	3.10045	2.81954	3.23279	4.3749
VC_RS02615	VC0515		EAL domain-containing protein	CDS	-0.201898	0.493391	0.622025	0.810706	1.2622	0.688988	0.626565	0.786355	0.963962
VC_RS02620	VC0516		tyrosine-type recombinase/integrase	CDS	0.128475	0.0884185	0.178432	80.1054	85.7844	82.4818	93.7162	83.9215	93.838
VC_RS02630	VC0517	rpoD	RNA polymerase sigma factor RpoD	CDS	-0.0215327	0.763334	0.837492	1133.6	1018.86	1142.79	1098.28	1022.04	1126.09
VC_RS02635	VC0518	dnaG	DNA primase	CDS	-0.612833	1.2e-06	0.000104609	337.601	326.413	330.222	230.442	194.492	225.196
VC_RS02640	VC0519		GatB/YqeY domain-containing protein	CDS	-0.0466327	0.688784	0.783804	2484	2092.32	2298.42	2355.39	2195.02	2105.74
VC_RS02645	VC0520	rpsU	30S ribosomal protein S21	CDS	-0.00802406	0.943849	0.964046	1048.94	857.573	973.295	1002.64	976.696	884.583
VC_RS02650	VC0521	tsaD	tRNA (adenosine(37)-N6)-threonylcarbamoyltransferase complex transferase subunit TsaD	CDS	-0.123268	0.0862051	0.175449	107.978	109.631	100.002	98.1021	101.527	92.0213
VC_RS02655	VC0522		alpha/beta fold hydrolase	CDS	0.0238052	0.661139	0.760809	142.568	131.269	134.648	137.799	136.651	140.85
VC_RS02660	VC0523	plsY	glycerol-3-phosphate 1-O-acyltransferase PlsY	CDS	0.0155334	0.840766	0.893457	70.1067	68.1587	66.8319	67.9823	73.0436	66.328
VC_RS02665	VC0524	folB	bifunctional dihydroneopterin aldolase/7,8-dihydroneopterin epimerase	CDS	0.178633	0.0818615	0.169235	34.8603	30.1575	29.8234	33.3869	37.8761	36.1486
VC_RS02670	VC0525	folK	2-amino-4-hydroxy-6-hydroxymethyldihydropteridine diphosphokinase	CDS	0.257943	0.000434625	0.00395918	50.1479	54.004	57.629	66.9529	62.8647	63.5844
VC_RS02675	VC0526		undecaprenyl-diphosphate phosphatase	CDS	0.133673	0.0430687	0.106883	99.794	99.1727	105.809	112.961	112.318	109.076
VC_RS02680	VC0527	ftsB	cell division protein FtsB	CDS	0.00101747	0.990662	0.994273	55.1666	50.7133	52.806	54.7796	47.8803	56.1322
VC_RS02685	VC0528	ispD	2-C-methyl-D-erythritol 4-phosphate cytidylyltransferase	CDS	-0.00708767	0.92479	0.953556	77.4417	77.0392	86.5665	80.4688	83.0041	76.3754
VC_RS02690	VC0529	ispF	2-C-methyl-D-erythritol 2,4-cyclodiphosphate synthase	CDS	-0.142503	0.0261999	0.0750965	81.1478	78.1661	80.6609	73.3528	70.1166	73.9284
VC_RS02695	VC0530	truD	tRNA pseudouridine(13) synthase TruD	CDS	-0.182857	0.0131003	0.044666	152.181	174.814	172.838	149.212	140.976	150.081
VC_RS02700	VC0531	surE	5'/3'-nucleotidase SurE	CDS	-0.31954	9.04e-05	0.00141772	127.435	125.859	139.914	108.575	104.541	101.957
VC_RS02705	VC0532		protein-L-isoaspartate(D-aspartate) O-methyltransferase	CDS	-0.330995	2.84e-05	0.000759606	97.7093	99.7587	107.531	82.7513	84.7953	74.9295
VC_RS02710	VC0533	nlpD	murein hydrolase activator NlpD	CDS	-0.271289	0.0117811	0.04139	236.417	257.714	218.409	196.159	206.899	187.379
VC_RS02715	VC0534	rpoS	RNA polymerase sigma factor RpoS	CDS	0.0470547	0.787563	0.854739	170.403	224.626	187.06	193.429	236.431	171.548
VC_RS02720	VC0535	mutS	DNA mismatch repair protein MutS	CDS	-0.273536	0.000376034	0.00361882	150.019	138.391	144.786	125.581	111.793	121.014
VC_RS02725	VC0537	cysM	cysteine synthase CysM	CDS	0.424743	6.1e-05	0.00119955	40.2264	37.1447	40.8472	50.1252	53.2974	55.2424
VC_RS02730	VC0538	cysP	thiosulfate ABC transporter substrate-binding protein CysP	CDS	-0.306682	0.0111407	0.0398836	71.4965	67.3924	69.0957	60.8663	52.8168	54.5009
VC_RS02735	VC0539	cysT	sulfate/thiosulfate ABC transporter permease CysT	CDS	-0.158043	0.218205	0.345653	21.3872	22.945	25.0497	20.4976	22.1927	19.4646
VC_RS02740	VC0540	cysW	sulfate ABC transporter permease subunit CysW	CDS	-0.207514	0.0927992	0.184721	20.6151	22.0885	25.3449	21.348	18.1735	19.3534
VC_RS02745	VC0541		sulfate/molybdate ABC transporter ATP-binding protein	CDS	-0.227008	0.0275198	0.0781291	39.2999	40.3453	42.8157	36.475	32.9395	35.1846
VC_RS02750	VC0542	pncC	nicotinamide-nucleotide amidase	CDS	0.120952	0.255482	0.390531	25.4793	20.1952	22.2445	23.3172	27.3914	23.2463
VC_RS02755	VC0543	recA	recombinase RecA	CDS	0.0286387	0.717812	0.804532	194.84	183.244	176.529	184.389	194.492	186.897
VC_RS02760	VC0544	recX	recombination regulator RecX	CDS	0.138353	0.26376	0.398254	9.88289	9.60172	10.5317	10.4726	11.5332	11.0114
VC_RS02765	VC0545	alaS	alanine--tRNA ligase	CDS	-0.0661899	0.342229	0.479335	920.189	840.218	900.803	860.452	823.838	857.592
VC_RS02770	VC0547		aspartate kinase	CDS	0.0208778	0.740491	0.82124	495.611	522.325	497.597	505.101	545.075	487.468
VC_RS02775	VC0548	csrA	carbon storage regulator CsrA	CDS	0.275069	0.0214413	0.064667	93.2697	106.34	91.5862	110.365	126.996	115.008
VC_RS02820	VC0549		oxaloacetate decarboxylase subunit gamma	CDS	0.22471	0.0814888	0.168998	26.8305	32.3213	25.7386	31.9995	34.4686	32.7376
VC_RS02825	VC0550	oadA	sodium-extruding oxaloacetate decarboxylase subunit alpha	CDS	0.321043	0.00664717	0.0271035	159.362	189.194	185.732	211.331	227.3	228.718
VC_RS02830	VC0551		sodium ion-translocating decarboxylase subunit beta	CDS	0.212278	0.0363779	0.0949609	60.8415	71.3593	71.5072	74.6955	78.8976	82.3075
VC_RS02835	VC0552		NADP-dependent oxidoreductase	CDS	0.204442	0.0339468	0.0904237	156.852	179.458	159.993	183.762	202.53	185.563
VC_RS02840	VC0553		DedA family protein	CDS	0.21866	0.0794565	0.165863	23.7035	23.2154	22.0476	27.7031	24.4207	28.1403
VC_RS02845	VC0554		insulinase family protein	CDS	0.141228	0.14876	0.26106	217.925	238.646	252.367	256.533	244.731	280.476
VC_RS02850	VC0556		glutamate--cysteine ligase	CDS	0.21788	0.0113996	0.0404466	273.748	288.007	306.797	328.767	324.852	356.443
VC_RS02855	VC0557	luxS	S-ribosylhomocysteine lyase	CDS	-0.00631951	0.926248	0.953903	277.261	293.641	279.237	267.946	283.175	295.269
VC_RS02860	VC0558		HlyC/CorC family transporter	CDS	0.175528	0.0155109	0.0507114	159.207	141.456	149.56	162.638	173.348	172.512
VC_RS02865	VC0559		inner membrane protein YpjD	CDS	0.387046	0.000313866	0.00322885	85.3171	80.6905	88.7811	114.751	114.764	103.7
VC_RS02870	VC0560	ffh	signal recognition particle protein	CDS	0.218256	0.000345951	0.00345625	292.858	293.055	306.305	344.655	338.22	355.034
VC_RS02875	VC0561	rpsP	30S ribosomal protein S16	CDS	-0.210347	0.0356529	0.0935072	1998.27	1936.75	2082.07	1857.18	1729.89	1613.71
VC_RS02880	VC0562	rimM	ribosome maturation factor RimM	CDS	-0.198332	0.0517284	0.121117	4487.22	4475.8	4852.55	4211.59	3957.42	3872.05
VC_RS02885	VC0563	trmD	tRNA (guanosine(37)-N1)-methyltransferase TrmD	CDS	-0.172931	0.0800612	0.166639	5225.04	5241.28	5531.69	4982.62	4621.58	4586.64
VC_RS02890	VC0564	rplS	50S ribosomal protein L19	CDS	-0.226868	0.0239929	0.0701754	2304.99	2238.1	2265.74	2101.86	1972.13	1744.14
VC_RS02895	VC0565	degS	outer membrane-stress sensor serine endopeptidase DegS	CDS	-0.0285502	0.663407	0.762684	205.07	194.514	196.952	202.783	196.064	186.045
VC_RS02900	VC0566		DegQ family serine endoprotease	CDS	0.103382	0.398788	0.536714	252.863	251.808	270.428	293.322	247.527	291.784
VC_RS02905	VC0567		DUF1043 family protein	CDS	-0.0924365	0.127602	0.233666	285.291	281.876	279.582	258.279	266.487	269.427
VC_RS02910	VC0568		cell division protein ZapE	CDS	-0.183113	0.00372702	0.0178379	172.487	172.335	184.698	155.612	156.572	154.197
VC_RS02915	VC0570	rplM	50S ribosomal protein L13	CDS	-0.291761	0.00500634	0.0222226	4258.64	3854.75	4290.33	3510.73	3412.04	3209.92
VC_RS02920	VC0571	rpsI	30S ribosomal protein S9	CDS	-0.254981	0.0333299	0.0891787	2848.2	2583.63	2989.23	2491.13	2370.6	2195.13
VC_RS02925	VC0573	petA	ubiquinol-cytochrome c reductase iron-sulfur subunit	CDS	0.161773	0.0320522	0.0869294	283.438	273.131	289.621	315.386	321.007	310.21
VC_RS02930	VC0574		cytochrome bc complex cytochrome b subunit	CDS	-0.0666521	0.442309	0.575909	524.565	527.464	541.939	508.412	515.106	498.479
VC_RS02935	VC0575		cytochrome c1	CDS	-0.216873	0.0219173	0.0657703	224.025	243.694	230.713	201.888	203.71	195.351
VC_RS02940	VC0576	sspA	stringent starvation protein A	CDS	-0.000836103	0.990324	0.994273	330.112	303.063	349.76	326.753	321.794	333.79
VC_RS02945	VC0577	sspB	ClpXP protease specificity-enhancing factor	CDS	-0.00840716	0.916948	0.947108	187.736	171.434	187.011	178.079	179.507	185.414
VC_RS02950	VC0578		BON domain-containing protein	CDS	0.186315	0.0376388	0.0974308	85.2785	88.0834	90.7004	103.159	92.7462	104.516
VC_RS02955	VC0579		phosphoheptose isomerase	CDS	0.302936	0.00363709	0.0175719	92.6135	86.8212	90.1591	108.172	112.012	112.413
VC_RS02960	VC0580		YraN family protein	CDS	0.126325	0.11627	0.218045	38.2962	40.8862	40.4043	44.9336	40.5846	44.9725
VC_RS02965	VC0581		penicillin-binding protein activator	CDS	-0.0145153	0.833169	0.887722	279.964	299.727	276.776	281.462	272.253	294.157
VC_RS02970	VC0582	rsmI	16S rRNA (cytidine(1402)-2'-O)-methyltransferase	CDS	0.0728279	0.297871	0.435257	118.247	125.363	123.28	124.686	126.385	134.769
VC_RS02975	VC0583		TetR/AcrR family transcriptional regulator	CDS	-0.162438	0.0101441	0.0371329	403.924	411.522	422.202	373.253	377.013	355.591
VC_RS02980	VC0585	hpt	hypoxanthine phosphoribosyltransferase	CDS	0.0453057	0.694416	0.787709	44.4344	36.0177	35.04	36.4303	44.6038	38.2619
VC_RS02985	VC0586	can	carbonate dehydratase	CDS	0.181248	0.0115074	0.0406988	215.841	206.55	224.315	249.865	246.653	236.764
VC_RS02990	VC0587		SulP family inorganic anion transporter	CDS	0.0165396	0.822935	0.881277	63.8913	58.6471	69.637	62.0299	68.7187	63.6215
VC_RS02995	VC0589		ABC transporter ATP-binding protein	CDS	0.189331	0.0774475	0.163191	35.4394	41.4722	48.869	44.1728	48.754	50.3114
VC_RS03000	VC0590		ABC transporter permease	CDS	-0.0575331	0.569033	0.687062	35.0534	34.6203	39.3708	31.4625	34.9928	38.2248
VC_RS03005	VC0591	panC	pantoate--beta-alanine ligase	CDS	-0.396172	0.000104642	0.00154811	297.992	272.094	286.767	234.067	205.064	211.997
VC_RS03010	VC0592	panB	3-methyl-2-oxobutanoate hydroxymethyltransferase	CDS	-0.45199	2.97e-05	0.000776001	299.459	272.409	290.458	224.758	203.753	201.913
VC_RS03015	VC0593	folK	2-amino-4-hydroxy-6-hydroxymethyldihydropteridine diphosphokinase	CDS	-0.411526	8.72e-05	0.00139323	84.7766	78.662	75.5919	64.0886	57.7971	57.8748
VC_RS03020	VC0594	pcnB	polynucleotide adenylyltransferase PcnB	CDS	-0.012847	0.838891	0.892491	201.866	187.932	196.952	197.278	198.336	185.97
VC_RS03025	VC0595	gluQRS	tRNA glutamyl-Q(34) synthetase GluQRS	CDS	-0.317786	0.00030233	0.00318193	67.7904	61.3518	63.7806	51.244	49.6277	53.9077
VC_RS03030	VC0596	dksA	RNA polymerase-binding protein DksA	CDS	-0.366984	5.56e-06	0.000262159	405.005	379.336	381.601	299.587	299.514	304.983
VC_RS03035	VC0597	sfsA	DNA/RNA nuclease SfsA	CDS	-0.142254	0.115629	0.217298	45.9014	48.1438	47.5402	43.7253	40.4536	44.0827
VC_RS03040	VC0600		alpha/beta fold hydrolase	CDS	-0.222668	0.0912502	0.182602	14.5541	13.7489	10.9746	12.3523	9.65469	11.7158
VC_RS03045	VC0601	hrpB	ATP-dependent helicase HrpB	CDS	-0.092752	0.200542	0.325264	102.844	99.8038	97.5903	91.6575	94.2752	95.6176
VC_RS03050	VC0602	mrcB	penicillin-binding protein 1B	CDS	-0.0559277	0.315273	0.452375	125.389	122.027	127.709	116.407	119.482	124.944
VC_RS03055	VC0603		patatin-like phospholipase family protein	CDS	0.101639	0.151465	0.264639	204.838	232.65	219.492	237.02	240.625	227.272
VC_RS03060	VC0604	acnB	bifunctional aconitate hydratase 2/2-methylisocitrate dehydratase	CDS	-0.207645	0.00470824	0.0212894	1130.9	1189.26	1149.63	980.797	1024.18	999.665
VC_RS03065	VC0605		YacL family protein	CDS	-0.643726	0.000139894	0.00191885	14.4769	15.0111	13.9274	8.14534	11.4895	8.19367
VC_RS03070	VC0606	glnK	P-II family nitrogen regulator	CDS	-0.596988	0.00340999	0.0168614	11.3885	8.47476	9.64584	7.74255	4.19389	7.56339
VC_RS03075	VC0607		ammonium transporter	CDS	-0.272675	0.0784092	0.164443	16.2141	16.4086	15.5022	14.59	12.7564	12.5315
VC_RS03080	VC0608		Fe(3+) ABC transporter substrate-binding protein	CDS	0.00363192	0.967916	0.980416	1089.7	990.69	1149.63	1087.54	1019.86	1130.73
VC_RS03085	VC0609		iron ABC transporter permease	CDS	-0.162366	0.0946044	0.187532	246.068	211.418	243.361	218	203.579	204.694
VC_RS03090	VC0610		ABC transporter ATP-binding protein	CDS	-0.292851	0.00217102	0.0121063	153.648	144.341	155.515	125.85	129.923	114.452
VC_RS03095	VC0611		phosphoglucomutase/phosphomannomutase family protein	CDS	-0.226855	0.0254033	0.0734602	32.8915	32.727	35.2368	27.3898	29.5757	29.1784
VC_RS03100	VC0612		N,N'-diacetylchitobiose phosphorylase	CDS	-0.156406	0.127334	0.233298	61.7294	58.7373	62.7472	61.4033	49.5404	53.4628
VC_RS03105	VC0613		beta-N-acetylhexosaminidase	CDS	-0.0187399	0.870076	0.914633	15.056	18.0314	16.5357	16.783	16.3824	15.7941
VC_RS03110	VC0614		glucosamine kinase GspK	CDS	0.0811712	0.62598	0.733256	4.40097	5.27418	4.57685	4.43071	5.50448	5.11641
VC_RS03115	VC0615		glycoside hydrolase family 9 protein	CDS	-0.180735	0.078709	0.164876	12.5852	15.4168	12.5986	12.9788	11.6643	11.1968
VC_RS03120	VC0616		ABC transporter ATP-binding protein	CDS	0.0880018	0.553581	0.675697	5.44331	5.18403	6.05326	6.53417	5.63554	5.56132
VC_RS03125	VC0617		ABC transporter ATP-binding protein	CDS	0.0645838	0.63477	0.74022	6.71727	5.22911	7.92337	6.48942	6.81507	7.41509
VC_RS03130	VC0618		ABC transporter permease	CDS	0.111273	0.597427	0.709617	4.86423	3.5612	3.00202	3.75939	4.45601	4.2266
VC_RS03135	VC0619		ABC transporter permease	CDS	0.167386	0.41841	0.553142	3.74469	5.13895	4.18314	4.3412	6.02872	4.30075
VC_RS03140	VC0620		ABC transporter substrate-binding protein	CDS	0.183868	0.0499124	0.118023	39.7246	41.0665	49.0658	46.9923	48.7103	51.6832
VC_RS03145	VC0622	chiS	two-component system sensor histidine kinase ChiS	CDS	0.121505	0.0811827	0.168679	131.72	133.027	119.146	142.812	139.36	135.511
VC_RS03150	VC0623	rsmC	16S rRNA (guanine(1207)-N(2))-methyltransferase RsmC	CDS	-0.0489713	0.51129	0.637111	87.5176	82.674	93.2595	88.7036	83.3099	82.6412
VC_RS03155	VC0624		AI-2E family transporter	CDS	0.490537	1.33e-06	0.000109238	79.9896	78.9775	71.2611	104.681	113.672	105.183
VC_RS03165	VC0626	hemL	glutamate-1-semialdehyde 2,1-aminomutase	CDS	-0.0750487	0.313016	0.450579	279.385	261.14	247.199	249.194	247.309	251.334
VC_RS03170	VC0627	erpA	iron-sulfur cluster insertion protein ErpA	CDS	-0.0254388	0.743658	0.823986	111.723	88.985	104.234	99.6238	104.541	95.5064
VC_RS03175	VC0628	vexE	multidrug efflux RND transporter periplasmic adaptor subunit VexE	CDS	-0.0276869	0.718236	0.804532	85.2013	75.1909	82.777	83.3331	73.9173	81.3065
VC_RS03180	VC0629	vexF	multidrug efflux RND transporter permease subunit VexF	CDS	-0.242814	0.00176221	0.0106029	164.303	160.434	176.135	147.153	121.754	154.308
VC_RS03185	VC0630		peptidoglycan DD-metalloendopeptidase family protein	CDS	-0.0555713	0.45769	0.588475	65.6671	63.2001	69.2926	63.283	63.3016	64.0664
VC_RS03190	VC0631		tyrosine--tRNA ligase	CDS	-0.0289637	0.660562	0.760634	387.981	379.741	374.072	374.686	367.402	377.02
VC_RS03195	VC0632	dacB	serine-type D-Ala-D-Ala carboxypeptidase	CDS	-0.152165	0.0688393	0.149089	97.2075	86.3704	102.118	87.3163	80.9945	88.7586
VC_RS03200	VC0633	ompU	porin OmpU	CDS	-0.164289	0.023956	0.0701247	30495.9	31311.8	31240.5	27322	28498.7	27212.5
VC_RS03205	VC0634	greA	transcription elongation factor GreA	CDS	-0.224183	0.0176406	0.0559871	147.085	150.517	122.64	114.348	114.502	130.913
VC_RS03210	VC0635	yhbY	ribosome assembly RNA-binding protein YhbY	CDS	0.0411722	0.705504	0.796752	108.403	110.442	95.5725	108.843	110.745	103.997
VC_RS03215	VC0636	rlmE	23S rRNA (uridine(2552)-2'-O)-methyltransferase RlmE	CDS	0.229412	0.0106349	0.0385355	204.105	218.36	218.606	246.822	245.124	259.565
VC_RS03220	VC0637	ftsH	ATP-dependent zinc metalloprotease FtsH	CDS	0.133764	0.0396666	0.101072	1395.73	1503.41	1519.07	1619.13	1615.61	1612.67
VC_RS03225	VC0638	folP	dihydropteroate synthase	CDS	-0.0764369	0.272283	0.408345	109.831	96.8737	103.102	98.6839	98.0322	97.1377
VC_RS03230	VC0639	glmM	phosphoglucosamine mutase	CDS	-0.0989831	0.168344	0.285086	520.666	490.093	489.083	482.276	455.518	462.627
VC_RS03235	VC0640	secG	preprotein translocase subunit SecG	CDS	0.139956	0.163277	0.278747	607.913	547.704	544.842	626.744	614.449	632.544
VC_RS03250	VC0641	rimP	ribosome maturation factor RimP	CDS	-0.582557	4.29e-06	0.000216199	385.934	348.547	362.408	260.919	225.99	245.588
VC_RS03255	VC0642	nusA	transcription termination/antitermination protein NusA	CDS	-0.641483	1.49e-05	0.000507901	1470.54	1344.56	1464.69	995.164	824.493	923.92
VC_RS03260	VC0643	infB	translation initiation factor IF-2	CDS	-0.500391	0.000221433	0.00267814	4848.87	4491.76	4744.47	3724.08	3169.45	3063.51
VC_RS03265	VC0644	rbfA	30S ribosome-binding factor RbfA	CDS	-0.398921	0.0088607	0.0334654	262.321	225.302	258.371	218.179	167.756	179.89
VC_RS03270	VC0645	truB	tRNA pseudouridine(55) synthase TruB	CDS	-0.324398	0.0415026	0.104339	533.058	436.36	537.165	455.915	377.887	369.457
VC_RS03275	VC0646	rpsO	30S ribosomal protein S15	CDS	-0.442894	0.000478094	0.00426827	1328.24	1240.15	1245.15	1040.63	968.964	795.973
VC_RS03280	VC0647	pnp	polyribonucleotide nucleotidyltransferase	CDS	-0.132294	0.19633	0.320073	4163.28	3937.88	4306.77	4055.75	3528.37	3736.61
VC_RS03285	VC0648	nlpI	lipoprotein NlpI	CDS	-0.105356	0.224725	0.353322	184.03	157.594	166.194	168.367	156.659	147.115
VC_RS03290	VC0649		MarR family transcriptional regulator	CDS	-0.0658896	0.639242	0.743257	14.3611	14.335	16.0928	16.4697	12.3632	13.9404
VC_RS03295	VC0650	vcrM	sodium-coupled multidrug efflux MATE transporter VcrM	CDS	0.206027	0.00682878	0.0277177	52.2326	45.8448	50.8375	59.3446	58.5397	53.9448
VC_RS03300	VC0651		U32 family peptidase	CDS	0.870372	0.0143262	0.0478429	119.174	153.537	134.599	255.37	255.391	233.798
VC_RS03305	VC0652		U32 family peptidase	CDS	0.691849	0.0115465	0.0407658	170.21	196.227	164.078	282.446	316.988	257.6
VC_RS03310	VC0653		bifunctional diguanylate cyclase/phosphodiesterase	CDS	0.348506	0.000364913	0.00354035	293.707	296.121	275.743	368.599	387.149	346.396
VC_RS03315	VC0654		SCP2 domain-containing protein	CDS	0.231442	0.244337	0.377852	202.29	250.997	202.956	257.563	280.816	232.092
VC_RS03320	VC0655		N-acetyltransferase	CDS	0.518168	0.00867232	0.0330638	108.403	119.052	113.732	166.756	179.726	142.184
VC_RS03325	VC0656		DNA polymerase III subunit psi	CDS	0.61029	0.000632227	0.00514403	63.1578	67.4374	62.6487	99.9818	110.264	84.8286
VC_RS03330	VC0657	rimI	ribosomal protein S18-alanine N-acetyltransferase	CDS	0.51741	0.000486621	0.00432283	32.8915	35.3866	34.7447	51.2888	52.9479	43.267
VC_RS03335	VC0658		EAL domain-containing protein	CDS	0.167251	0.0886089	0.178615	38.7981	36.6939	41.3885	45.8735	45.9581	39.4483
VC_RS03340	VC0659	prfC	peptide chain release factor 3	CDS	-0.421632	0.00137003	0.00890148	319.534	296.977	303.401	230.889	210.437	245.439
VC_RS03345	VC0660	srmB	ATP-dependent RNA helicase SrmB	CDS	-0.208745	0.0375168	0.0971852	152.992	139.293	156.007	127.819	119.963	140.071
VC_RS03350	VC0661		tRNA1(Val) (adenine(37)-N6)-methyltransferase	CDS	-0.129705	0.31771	0.45489	14.0136	14.2448	17.8153	13.4711	13.936	14.6077
VC_RS03355	VC0662	brnQ	branched-chain amino acid transport system II carrier protein	CDS	0.365238	0.000146708	0.00197449	227.615	215.61	242.918	308.18	280.161	295.454
VC_RS03360	VC0663	prfB	peptide chain release factor 2	CDS	-0.252155	0.0130649	0.0446301	467.352	447.855	469.989	403.06	348.18	411.797
VC_RS03365	VC0664	lysS	lysine--tRNA ligase	CDS	-0.0754834	0.313332	0.450579	692.381	659.138	733.33	655.879	628.297	694.349
VC_RS03370	VC0665		sigma-54-dependent Fis family transcriptional regulator	CDS	0.382988	0.324692	0.46237	288.032	276.466	283.125	357.455	357.311	390.553
VC_RS03375	VC0666		hypothetical protein	CDS	0.273909	0.00939698	0.0348975	28.2203	28.4896	30.1186	35.5352	34.9491	34.4802
VC_RS03380	VC0667		NADP(H)-dependent aldo-keto reductase	CDS	0.468092	1.05e-05	0.000388551	232.557	252.71	261.668	336.555	347.045	349.547
VC_RS03385	VC0668	mutH	DNA mismatch repair endonuclease MutH	CDS	-0.1352	0.157237	0.271497	24.2054	27.4979	26.4276	24.4808	22.9353	23.6912
VC_RS03390	VC0671	rppH	RNA pyrophosphohydrolase	CDS	0.133984	0.111207	0.210868	187.196	197.264	181.007	206.498	207.204	206.807
VC_RS03395	VC0672	ptsP	phosphoenolpyruvate--protein phosphotransferase	CDS	0.174159	0.00869133	0.0330909	258.538	279.442	270.674	300.169	315.328	296.9
VC_RS03400	VC0673		sulfite exporter TauE/SafE family protein	CDS	0.261566	0.00398278	0.0187117	80.2598	84.0263	94.2438	100.25	101.615	107.964
VC_RS03405	VC0674	lgt	prolipoprotein diacylglyceryl transferase	CDS	0.209236	0.0250573	0.0726947	121.258	128.113	124.608	149.212	128.001	155.087
VC_RS03410	VC0675		thymidylate synthase	CDS	-0.0197935	0.755094	0.831509	154.961	156.467	162.7	159.595	150.106	157.941
VC_RS03415	VC0676		Na/Pi cotransporter family protein	CDS	0.101269	0.517919	0.642686	8.57032	8.06905	8.95685	8.54813	9.04308	9.82499
VC_RS03420	VC0677	nhaR	transcriptional activator NhaR	CDS	0.290678	0.000311379	0.00322178	76.7082	82.719	84.844	96.5805	101.877	100.289
VC_RS03425	VC0678		winged helix-turn-helix transcriptional regulator	CDS	0.280327	0.00186212	0.0109644	99.9484	109.496	98.8206	120.256	121.361	132.73
VC_RS03430	VC0679	rpsT	30S ribosomal protein S20	CDS	-0.320486	0.00396071	0.0186816	1435.95	1173.98	1166.7	1062.25	1026.41	935.784
VC_RS03435	VC0680	murJ	murein biosynthesis integral membrane protein MurJ	CDS	0.0537562	0.443347	0.57611	104.928	95.927	100.789	112.289	100.304	100.549
VC_RS03440	VC0681	ribF	bifunctional riboflavin kinase/FAD synthetase	CDS	0.140662	0.0461255	0.111952	341.268	320.779	369.642	388.023	369.718	379.578
VC_RS03445	VC0682	ileS	isoleucine--tRNA ligase	CDS	-0.107301	0.126796	0.232847	1424.64	1432.87	1552.49	1416.13	1302.95	1374.79
VC_RS03450	VC0683	lspA	signal peptidase II	CDS	-0.211843	0.0406077	0.102884	183.76	170.036	181.352	164.384	157.446	140.293
VC_RS03455	VC0684	fkpB	FKBP-type peptidyl-prolyl cis-trans isomerase	CDS	-0.136372	0.0491314	0.117182	72.5774	65.1384	71.6548	61.6719	67.3644	61.4711
VC_RS03460	VC0685	ispH	4-hydroxy-3-methylbut-2-enyl diphosphate reductase	CDS	-0.137899	0.0488131	0.116637	132.956	119.323	128.398	119.361	114.458	112.19
VC_RS03465	VC0687		carbon starvation protein A	CDS	0.139995	0.0837988	0.172513	81.3794	79.9693	76.3301	81.2296	93.751	86.9419
VC_RS03470	VC0688		DUF2799 domain-containing protein	CDS	0.215796	0.0883023	0.178298	17.3723	21.7729	16.831	23.5409	19.4404	22.0228
VC_RS03475	VC0689		sodium:proton antiporter	CDS	0.238151	0.00615252	0.0257614	77.4803	87.858	82.9247	99.8028	97.9012	95.0985
VC_RS03480	VC0690	murQ	N-acetylmuramic acid 6-phosphate etherase	CDS	0.209794	0.0270687	0.077093	39.879	44.7179	42.4712	49.6329	49.6277	47.679
VC_RS03485	VC0691		anhydro-N-acetylmuramic acid kinase	CDS	0.105656	0.206428	0.331991	69.5277	68.8349	66.7335	70.399	79.9461	70.3692
VC_RS03490	VC0692	nagZ	beta-N-acetylhexosaminidase	CDS	0.315045	0.000142321	0.00193729	86.7069	88.2186	88.6827	105.487	114.153	108.297
VC_RS03495	VC0693	yehT	two-component system response regulator BtsR	CDS	-0.0869468	0.292773	0.429384	27.4482	31.4648	31.8411	25.5101	28.7893	31.0321
VC_RS03500	VC0694		sensor histidine kinase	CDS	-0.0709874	0.321401	0.458778	56.7494	61.3518	59.2038	54.1531	59.9814	54.6492
VC_RS03505	VC0695		3-deoxy-7-phosphoheptulonate synthase	CDS	0.582431	3.67e-05	0.00089261	937.214	1031.4	1044.26	1548.73	1397.13	1565.44
VC_RS03510	VC0696	tyrA	bifunctional chorismate mutase/prephenate dehydrogenase	CDS	0.467993	0.000277224	0.00306315	887.414	931.096	973.491	1338.83	1185.87	1337.09
VC_RS03515	VC0697		PilZ domain-containing protein	CDS	0.340631	0.00112527	0.00773221	52.8889	57.0694	62.6487	81.6772	62.0347	74.7812
VC_RS03520	VC0698	ettA	energy-dependent translational throttle protein EttA	CDS	-0.161188	0.0473915	0.11425	491.982	484.549	484.949	436.537	422.753	447.686
VC_RS03525	VC0700	sltY	murein transglycosylase	CDS	0.390469	0.00299921	0.0155386	79.2175	84.2968	79.4305	108.082	99.3865	110.967
VC_RS03530	VC0701	trpR	trp operon repressor	CDS	0.14065	0.0646101	0.142079	53.3907	55.131	54.184	64.3571	55.1322	59.8768
VC_RS03535	VC0702	yjjX	inosine/xanthosine triphosphatase	CDS	-0.0648874	0.382385	0.521479	101.647	106.025	101.035	98.7734	92.9646	103.366
VC_RS03540	VC0703		GGDEF and EAL domain-containing protein	CDS	-0.382546	0.00178192	0.0106499	201.132	204.025	196.312	164.384	155.043	141.999
VC_RS03545	VC0704		extracellular solute-binding protein	CDS	-0.0864589	0.921309	0.951063	81.3794	79.3832	71.1627	70.4438	73.6115	74.4104
VC_RS03550	VC0705	pheA	prephenate dehydratase	CDS	0.170914	0.111039	0.210767	179.977	190.457	190.456	213.39	205.719	212.294
VC_RS03555	VC0706	raiA	ribosome-associated translation inhibitor RaiA	CDS	-0.166532	0.565843	0.685754	608.338	793.923	466.445	562.61	573.908	528.548
VC_RS03560	VC0708		outer membrane protein assembly factor BamD	CDS	0.362087	0.000409413	0.00379715	168.627	151.824	169.54	211.51	199.734	218.523
VC_RS03565	VC0709	rluD	23S rRNA pseudouridine(1911/1915/1917) synthase RluD	CDS	-0.189306	0.00328683	0.0164418	359.837	336.466	347.398	316.863	304.407	294.12
VC_RS03570	VC0710	pgeF	peptidoglycan editing factor PgeF	CDS	-0.213207	0.0234058	0.0689086	180.285	176.257	179.629	166.353	156.179	140.034
VC_RS03575	VC0711	clpB	ATP-dependent chaperone ClpB	CDS	0.0467791	0.608334	0.719232	170.403	198.526	191.293	188.148	184.75	205.695
VC_RS03605	VC0714		DUF1904 domain-containing protein	CDS	-0.259806	0.0326487	0.0878154	62.3857	52.1107	57.4321	53.4818	45.1717	45.0096
VC_RS03610	VC0715	nfsA	oxygen-insensitive NADPH nitroreductase	CDS	-0.109098	0.23005	0.359799	164.573	150.878	167.03	150.644	146.611	150.081
VC_RS03615	VC0716		YfhL family 4Fe-4S dicluster ferredoxin	CDS	-0.0772281	0.494896	0.62319	24.244	23.3957	24.3114	23.2724	23.4159	21.5408
VC_RS03620	VC0717	yegQ	tRNA 5-hydroxyuridine modification protein YegQ	CDS	-0.398104	0.00206568	0.0116827	207.155	176.753	219.295	155.119	146.437	156.162
VC_RS03625	VC0718	rdgC	recombination-associated protein RdgC	CDS	-0.160414	0.0592116	0.133319	102.381	95.2509	107.63	87.719	87.6349	97.7309
VC_RS03630	VC0719	phoB	phosphate regulon transcriptional regulator PhoB	CDS	0.338376	0.000582602	0.00489605	24.9388	25.6046	27.7072	30.2989	35.7355	32.8488
VC_RS03635	VC0720	phoR	phosphate regulon sensor histidine kinase PhoR	CDS	0.0947967	0.23435	0.365062	40.0334	41.0665	41.7822	44.4861	42.1137	44.6018
VC_RS03640	VC0721		phosphate ABC transporter substrate-binding protein	CDS	0.0179146	0.862593	0.90913	19.4569	20.6009	22.3429	20.6319	18.7415	23.6912
VC_RS03645	VC0722	ppx	exopolyphosphatase	CDS	0.185619	0.0107228	0.0387364	69.7593	70.8634	73.771	80.1108	82.1304	81.566
VC_RS03650	VC0723	ppk1	polyphosphate kinase 1	CDS	0.210934	0.00964313	0.0356636	84.8925	92.2306	81.4975	91.6575	105.197	102.477
VC_RS03655	VC0724		ABC transporter permease subunit	CDS	0.0250572	0.731641	0.814198	61.6908	60.0446	56.4478	60.374	63.7821	57.2074
VC_RS03660	VC0725	pstA	phosphate ABC transporter permease PstA	CDS	0.102831	0.107925	0.206311	43.6623	44.4023	43.8	47.4399	47.2687	46.9004
VC_RS03665	VC0726	pstB	phosphate ABC transporter ATP-binding protein	CDS	-0.175977	0.0350554	0.0926872	50.1865	62.3886	57.186	49.4986	49.0161	51.6832
VC_RS03670	VC0727	phoU	phosphate signaling complex protein PhoU	CDS	-0.130281	0.184029	0.305293	39.3385	46.6112	49.4103	39.8316	43.9485	39.819
VC_RS03675	VC0728	ppk2	polyphosphate kinase 2	CDS	-0.0463364	0.589656	0.702719	36.3659	40.2551	39.7645	36.3855	39.3614	36.9271
VC_RS03680	VC0730		copper homeostasis protein CutC	CDS	0.112866	0.278845	0.413703	21.6188	18.7527	20.3744	21.885	23.3285	20.5398
VC_RS03685	VC0731		peroxiredoxin C	CDS	-0.196491	0.0429354	0.106742	834.949	834.538	827.967	726.054	744.94	708.475
VC_RS03690	VC0732		hydrogen peroxide-inducible genes activator	CDS	0.0225324	0.738566	0.820119	80.9547	86.4606	81.5959	87.4953	86.1932	79.2673
VC_RS03695	VC0734		malate synthase A	CDS	0.603328	0.000126367	0.00180236	54.7419	56.2129	54.6269	86.824	84.0089	80.7503
VC_RS03700	VC0736	aceA	isocitrate lyase	CDS	0.561493	0.00129174	0.0085236	45.1293	52.7418	53.6427	76.5751	73.3057	73.6318
VC_RS03705	VC0737		CBS domain-containing protein	CDS	0.238052	0.201453	0.326335	17.1406	21.0517	16.9294	17.2305	27.6972	20.0949
VC_RS03710	VC0739	queA	tRNA preQ1(34) S-adenosylmethionine ribosyltransferase-isomerase QueA	CDS	-0.420533	7.2e-05	0.00128796	168.395	150.607	174.068	121.733	120.138	126.501
VC_RS03715	VC0741	tgt	tRNA guanosine(34) transglycosylase Tgt	CDS	-0.441069	7.94e-06	0.000330323	429.288	416.075	400.942	319.145	295.058	303.833
VC_RS03720	VC0742	yajC	preprotein translocase subunit YajC	CDS	-0.157251	0.0315366	0.0861183	186.308	180.81	170.968	166.666	169.372	146.559
VC_RS03725	VC0743	secD	protein translocase subunit SecD	CDS	-0.0696291	0.390295	0.528864	678.754	611.31	677.325	636.769	618.774	619.16
VC_RS03730	VC0744	secF	protein translocase subunit SecF	CDS	-0.282654	0.000705574	0.00550317	390.374	365.316	384.308	331.408	299.907	305.872
VC_RS03735	VC0745	suhB	inositol-1-monophosphatase	CDS	-0.523267	0.00197422	0.011418	364.316	259.562	279.926	218.671	203.884	206.399
VC_RS03740	VC0746	trmJ	tRNA (cytosine(32)/uridine(32)-2'-O)-methyltransferase TrmJ	CDS	-0.282669	0.00200404	0.0114791	149.131	141.952	144.934	116.004	115.944	126.464
VC_RS03745	VC0747	iscR	Fe-S cluster assembly transcriptional regulator IscR	CDS	-0.422869	0.0262893	0.0752325	174.302	144.612	180.564	139.097	102.619	130.839
VC_RS03750	VC0748		IscS subfamily cysteine desulfurase	CDS	-0.613834	0.000796243	0.00601382	493.025	435.143	507.391	328.946	280.204	328.896
VC_RS03755	VC0749	iscU	Fe-S cluster assembly scaffold IscU	CDS	-0.71966	2.68e-05	0.000737721	224.565	193.747	220.132	132.116	125.293	130.283
VC_RS03760	VC0750	iscA	iron-sulfur cluster assembly protein IscA	CDS	-0.736058	1.38e-05	0.000484441	165.654	154.439	165.406	102.264	91.523	97.6938
VC_RS03765	VC0751	hscB	co-chaperone HscB	CDS	-0.630556	2.83e-05	0.000759606	114.078	104.086	107.925	66.9977	73.83	69.8131
VC_RS03770	VC0752	hscA	Fe-S protein assembly chaperone HscA	CDS	-0.558605	0.000212674	0.00259854	384.931	331.778	372.694	258.368	237.872	243.437
VC_RS03775	VC0753	fdx	ISC system 2Fe-2S type ferredoxin	CDS	-0.583328	0.000403247	0.00377863	59.5289	57.8357	56.94	41.04	35.2112	40.0786
VC_RS03780	VC0754	iscX	Fe-S cluster assembly protein IscX	CDS	-0.503398	0.000709149	0.00551903	23.163	22.2237	19.2425	16.2459	15.9892	13.4584
VC_RS03785	VC0755	pepB	aminopeptidase PepB	CDS	-0.144638	0.0112407	0.0400813	623.433	590.934	621.32	544.485	565.04	551.052
VC_RS03790	VC0756	ndk	nucleoside-diphosphate kinase	CDS	-0.296321	0.000253003	0.00290305	170.789	171.343	154.924	133.682	139.84	131.284
VC_RS03795	VC0757		bifunctional tRNA (adenosine(37)-C2)-methyltransferase TrmG/ribosomal RNA large subunit methyltransferase RlmN	CDS	-0.321542	0.00553117	0.0239566	128.13	111.975	117.276	96.4014	92.353	97.2489
VC_RS03800	VC0758	rodZ	cytoskeleton protein RodZ	CDS	-0.00485317	0.938134	0.961499	194.067	179.728	188.488	191.505	176.842	192.051
VC_RS03805	VC0759	ispG	flavodoxin-dependent (E)-4-hydroxy-3-methylbut-2-enyl-diphosphate synthase	CDS	-0.103555	0.0813929	0.16892	390.258	378.614	414.18	373.343	366.791	360.967
VC_RS03810	VC0760	hisS	histidine--tRNA ligase	CDS	-0.184106	0.028455	0.0800855	420.061	405.752	449.467	393.125	361.942	367.418
VC_RS03815	VC0761		YfgM family protein	CDS	-0.133279	0.104218	0.201241	429.597	423.467	419.938	399.793	382.431	378.466
VC_RS03820	VC0762	bamB	outer membrane protein assembly factor BamB	CDS	-0.0702479	0.354023	0.492366	431.064	416.3	425.598	418.814	395.624	398.042
VC_RS03825	VC0763	der	ribosome biogenesis GTPase Der	CDS	-0.339634	0.000328513	0.00330359	576.72	519.53	577.077	469.476	402.089	450.763
VC_RS03830	VC0764		alanyl-tRNA editing protein	CDS	-0.125581	0.198359	0.322637	123.575	126.851	127.217	127.416	113.191	105.591
VC_RS03835	VC0765		zinc ribbon domain-containing protein	CDS	0.64912	0.000408986	0.00379715	31.0384	35.9726	26.3292	49.0958	54.8701	42.5626
VC_RS03840	VC0766	xseA	exodeoxyribonuclease VII large subunit	CDS	0.0564697	0.414641	0.550803	129.481	126.175	118.112	133.548	134.947	120.273
VC_RS03845	VC0767	guaB	IMP dehydrogenase	CDS	-0.296905	0.0133806	0.0455207	551.396	500.867	531.309	437.074	408.599	443.348
VC_RS03850	VC0768	guaA	glutamine-hydrolyzing GMP synthase	CDS	-0.373029	0.00110096	0.00759427	841.203	775.891	802.918	611.214	614.493	642.925
VC_RS03855	VC0769		chitinase	CDS	0.0749741	0.4365	0.571593	19.65	19.2034	18.6519	18.7074	19.3968	22.4306
VC_RS03860	VC0770		hypothetical protein	CDS	0.136511	0.075942	0.160966	123.961	115.04	116.833	134.532	123.501	133.138
VC_RS03865	VC0771	vibB	vibriobactin biosynthesis bifunctional isochorismatase/aryl carrier protein VibB	CDS	0.68548	0.0263843	0.0753836	696.937	730.046	778.409	1160.76	1122.26	1263.68
VC_RS03870	VC0772		(2,3-dihydroxybenzoyl)adenylate synthase	CDS	0.387692	0.0589787	0.132878	300.115	323.754	341.492	392.677	422.404	447.797
VC_RS03875	VC0773		isochorismate synthase MenF	CDS	0.533248	0.0302	0.083811	329.532	332.183	347.792	465.806	471.158	523.913
VC_RS03880	VC0774		2,3-dihydro-2,3-dihydroxybenzoate dehydrogenase	CDS	0.637253	0.00554897	0.0239919	216.42	222.913	237.455	344.521	350.365	357.704
VC_RS03885	VC0775	vibH	norspermidine-2,3-dihydroxybenzoate synthase VibH	CDS	0.583392	0.00362632	0.0175435	228.233	226.745	236.963	337.539	333.633	365.564
VC_RS03890	VC0776	fepB	Fe2+-enterobactin ABC transporter substrate-binding protein	CDS	0.482599	0.00173858	0.010496	93.733	92.3208	95.7694	128.849	127.652	137.253
VC_RS03895	VC0777		iron ABC transporter permease	CDS	0.196609	0.166363	0.282265	71.6123	70.0971	77.0191	88.3456	76.9754	85.3106
VC_RS03900	VC0778		Fe(3+)-siderophore ABC transporter permease	CDS	0.0815607	0.477487	0.607464	74.8937	76.5884	73.771	82.3037	76.2327	79.8234
VC_RS03905	VC0779		ABC transporter ATP-binding protein	CDS	0.0843338	0.440195	0.574307	60.8801	59.0528	58.1703	55.7642	67.8013	65.2528
VC_RS03910	VC0780		4'-phosphopantetheinyl transferase superfamily protein	CDS	0.0372877	0.739076	0.820432	33.5864	28.1741	28.7899	32.0443	28.7893	32.1444
VC_RS03915	VC0781		LysR family transcriptional regulator	CDS	0.105208	0.186371	0.308464	88.2897	87.9031	84.155	93.8504	97.5517	88.6845
VC_RS03920	VC0783		alkyl/aryl-sulfatase	CDS	-0.120498	0.299341	0.436746	15.7895	13.1178	13.7798	12.7551	12.9749	13.5696
VC_RS03925	VC0784		alanine:cation symporter family protein	CDS	0.0595554	0.575152	0.691651	76.4766	60.7658	75.0997	73.0843	70.6409	77.5618
VC_RS03930	VC0786		D-amino acid dehydrogenase	CDS	0.406114	0.00935341	0.0348031	8.87916	10.909	8.51393	11.8152	12.2759	13.3842
VC_RS03935	VC0787		LysR family transcriptional regulator	CDS	-0.333337	0.000982062	0.00693448	28.838	26.4611	28.1009	20.0948	24.4207	21.6891
VC_RS03940	VC0788		DOPA 4,5-dioxygenase	CDS	-0.313512	0.0064637	0.0265295	15.249	12.3515	14.075	10.2488	12.1885	11.1226
VC_RS03945	VC0789		hypothetical protein	CDS	-0.0157144	0.908899	0.940422	8.49311	8.56491	8.07101	9.21945	7.77617	7.89707
VC_RS03950	VC0790		response regulator	CDS	0.919322	0.00129521	0.0085236	16.2141	18.4822	18.6519	32.9842	33.0269	34.7768
VC_RS03955	VC0791		sensor histidine kinase	CDS	0.946306	0.0005413	0.00465831	19.8816	26.3258	18.209	48.2455	41.4584	34.5543
VC_RS03960	VC0792		sodium ion-translocating decarboxylase subunit beta	CDS	-0.0870759	0.704505	0.796127	3.16561	3.24565	2.21461	2.50626	1.79114	3.7817
VC_RS03965	VC0793m	oadA	sodium-extruding oxaloacetate decarboxylase subunit alpha	CDS	0.0861817	0.640078	0.743987	3.20422	4.28246	3.74022	4.56497	3.27648	4.04122
VC_RS03970	VC0794		OadG family protein	CDS	-0.0839081	0.70821	0.797544	1.66002	1.8933	2.11618	1.56641	2.00957	1.74255
VC_RS03975	VC0795		2-hydroxycarboxylate transporter family protein	CDS	-0.00746774	0.955724	0.972291	6.79448	5.18403	7.43123	7.33976	5.94135	6.0433
VC_RS03980	VC0796	citC	[citrate (pro-3S)-lyase] ligase	CDS	0.238787	0.328347	0.466091	1.58281	2.02853	2.65753	2.50626	1.9222	2.85481
VC_RS03985	VC0797	citD	citrate lyase acyl carrier protein	CDS	-0.432479	0.497601	0.625057	0.270235	0.180314	0.590562	0.134264	0.305805	0.296604
VC_RS03990	VC0798	citE	citrate (pro-3S)-lyase subunit beta	CDS	0.277182	0.286979	0.422967	1.5056	1.39743	1.91932	1.25313	2.14063	2.37283
VC_RS03995	VC0799	citF	citrate lyase subunit alpha	CDS	0.0238885	0.885954	0.926319	3.59027	3.83167	2.65753	3.49086	3.66966	3.15141
VC_RS04000	VC0800	citX	citrate lyase holo-[acyl-carrier protein] synthase	CDS	0.392126	0.219995	0.348334	0.69489	1.39743	1.23034	0.984602	1.57271	1.70547
VC_RS04005	VC0801	citG	triphosphoribosyl-dephospho-CoA synthase CitG	CDS	0.412466	0.0871345	0.176393	1.27397	2.07361	1.52562	1.65592	2.35906	2.4099
VC_RS04010	VC0802		ACT domain-containing protein	CDS	0.109667	0.560363	0.681609	4.20795	3.29073	3.6418	4.43071	3.66966	3.96707
VC_RS04015	VC0803		RNA methyltransferase	CDS	-0.267653	0.0152501	0.0502257	39.9176	35.7472	33.7112	32.4023	29.8815	28.6593
VC_RS04020	VC0804		ferredoxin family protein	CDS	-0.223005	0.396047	0.534432	3.59027	4.05706	2.75595	3.13282	2.44644	3.33679
VC_RS04025	VC0806		NAD(P)/FAD-dependent oxidoreductase	CDS	-0.428856	0.000317132	0.00323456	87.7106	85.3336	86.6157	66.2816	59.6319	66.9583
VC_RS04030	VC0807		MFS transporter	CDS	0.129282	0.171132	0.288036	21.503	22.7646	22.6382	23.5857	24.9449	24.6181
VC_RS04035	VC0809		SWIM zinc finger domain-containing protein	CDS	0.211969	0.00391695	0.018524	44.3186	44.0868	43.111	49.0511	51.3752	51.9056
VC_RS04040	VC0810		hypothetical protein	CDS	-0.405064	0.116013	0.217791	3.78329	4.50785	4.62607	2.90905	2.18432	4.5232
VC_RS04045	VC0811		NERD domain-containing protein	CDS	-0.580997	7.2e-05	0.00128796	57.3671	64.1918	51.182	36.833	40.0604	38.5955
VC_RS04050	VC0812		DEAD/DEAH box helicase family protein	CDS	-0.423653	2.28e-05	0.000669967	183.451	192.26	189.127	135.248	143.947	141.888
VC_RS04055	VC0813		class I SAM-dependent methyltransferase	CDS	-0.146316	0.0511224	0.12017	58.9499	53.2377	55.1191	49.4538	50.1956	51.5349
VC_RS04060	VC0814		helix-turn-helix transcriptional regulator	CDS	0.0148654	0.892023	0.93049	26.4058	27.9036	26.6245	24.9731	29.8378	26.9538
VC_RS04065	VC0815		type II toxin-antitoxin system HipA family toxin	CDS	-0.0831251	0.391957	0.530513	98.0182	101.246	95.6218	86.8687	102.881	88.6474
VC_RS04070	VC0817		IS481-like element ISVch1 family transposase	CDS	0.340597	0.0219155	0.0657703	16.2913	16.679	12.451	19.6025	18.7415	19.2792
VC_RS04075	VC0818		IS5 family transposase	CDS	0.269036	0.0773519	0.163086	8.57032	7.52811	5.95483	9.04043	8.21304	9.41716
VC_RS04080	VC0819		aldehyde dehydrogenase	CDS	-0.0515159	0.752863	0.83033	6.98751	7.84366	6.44696	6.8027	7.42668	6.3399
VC_RS04085	VC0820		fibronectin type III domain-containing protein	CDS	-0.189643	0.116363	0.218105	69.7593	80.7356	71.8024	67.5795	59.9377	67.3661
VC_RS04095	VC0823		hypothetical protein	CDS	-0.18036	0.0233897	0.0689086	163.994	168.413	167.67	150.017	133.899	157.348
VC_RS04100	VC0824	tpx	thiol peroxidase	CDS	-0.180589	0.0149209	0.0493229	194.338	201.952	207.533	166.398	188.944	177.406
VC_RS04105	VC0825	tcpI	toxin-coregulated pilus methyl-accepting chemotaxis protein TcpI	CDS	-0.0439328	0.613196	0.72307	22.5453	23.4859	24.6559	24.1675	21.4937	22.8756
VC_RS04110	VC0826	tcpP	toxin-coregulated pilus transcriptional regulator TcpP	CDS	0.867612	4.12e-06	0.000213778	155.154	170.667	153.152	292.113	298.684	283.182
VC_RS04115	VC0827	tcpH	toxin-coregulated pilus protein TcpH	CDS	0.927274	2.64e-07	4.11e-05	56.3633	64.7327	61.9105	121.33	116.468	110.188
VC_RS04120	VC0828	tcpA	toxin-coregulated pilus major pilin TcpA	CDS	-0.138511	0.214464	0.341521	15.9053	14.9661	15.0593	14.0529	13.6738	14.0145
VC_RS04125	VC0829	tcpB	toxin-coregulated pilus minor pilin TcpB	CDS	-0.290376	0.11537	0.217038	8.06845	8.02397	7.57887	6.04187	6.59664	6.71066
VC_RS04130	VC0830	tcpQ	toxin-coregulated pilus protein TcpQ	CDS	-0.379602	0.0415695	0.104385	5.44331	7.52811	4.47842	3.93841	4.32495	5.11641
VC_RS04135	VC0831	tcpC	toxin-coregulated pilus secretin TcpC	CDS	-0.274997	0.0398909	0.101571	17.2951	20.6009	19.0456	14.411	16.4261	16.1649
VC_RS04140	VC0832	tcpR	toxin-coregulated pilus protein TcpR	CDS	-0.324862	0.167174	0.283424	2.97259	5.36434	2.90359	3.08807	2.66487	3.18849
VC_RS04145	VC0833	tcpD	toxin-coregulated pilus protein TcpD	CDS	-0.276181	0.02063	0.0628558	11.6201	13.6588	15.0101	11.8152	9.56732	11.79
VC_RS04150	VC0834	tcpS	toxin-coregulated pilus protein TcpS	CDS	-0.223533	0.166201	0.282125	7.37356	9.15094	8.21865	6.98172	6.15978	7.97122
VC_RS04155	VC0835	tcpT	toxin-coregulated pilus assembly ATPase TcpT	CDS	-0.159236	0.135449	0.243917	21.1169	21.3221	18.6519	18.9312	17.6493	18.167
VC_RS04160	VC0836	tcpE	toxin-coregulated pilus assembly protein TcpE	CDS	-0.211761	0.0451717	0.11031	17.4881	17.0848	17.9137	15.0376	14.4602	15.7941
VC_RS04165	VC0837	tcpF	colonization factor TcpF	CDS	-0.148774	0.114597	0.216152	64.1229	76.0925	65.4047	54.6454	62.9084	67.8481
VC_RS04170	VC0838	toxT	pilus/toxin transcriptional regulator ToxT	CDS	-0.431588	0.012983	0.0445201	11.4271	12.9826	14.5672	9.30896	8.30041	11.1597
VC_RS04175	VC0839	tcpJ	toxin-coregulated pilus pre-pilin peptidase TcpJ	CDS	-0.277988	0.0579986	0.131083	11.8131	13.3883	12.8447	10.5173	9.56732	11.2339
VC_RS04180	VC0840	acfB	methyl-accepting chemotaxis protein AcfB	CDS	-0.388457	0.000339244	0.00340194	76.824	76.4531	76.3793	63.1935	55.6564	56.6142
VC_RS04185	VC0841	acfC	accessory colonization factor AcfC	CDS	-0.252331	0.00369745	0.0177438	38.5664	39.3085	38.9278	35.7142	29.2699	33.0713
VC_RS04190	VC0842		RDD family protein	CDS	-0.314855	0.126364	0.232468	6.02238	6.67162	6.34854	5.19154	5.02393	5.07934
VC_RS04195	VC0843		M23 family metallopeptidase	CDS	-0.0889971	0.570525	0.687935	8.4159	8.3846	9.59662	9.62224	6.55296	8.6015
VC_RS04200	VC0844	acfA	accessory colonization factor AcfA	CDS	-0.341665	0.0455402	0.111059	9.2266	8.33952	9.94112	5.8181	8.12567	7.71169
VC_RS04205	VC0845	acfD	accessory colonization factor AcfD	CDS	-0.0229801	0.774331	0.845927	193.952	206.279	188.241	198.621	190.298	190.271
VC_RS04220	VC0847		tyrosine-type recombinase/integrase	CDS	-0.146913	0.116844	0.218776	82.692	86.8212	76.1824	77.873	72.5194	71.5556
VC_RS04230	VC0848	smpB	SsrA-binding protein SmpB	CDS	0.204745	0.00630993	0.0261453	193.797	189.285	198.97	230.621	219.699	220.488
VC_RS04235	VC0849		type II toxin-antitoxin system RatA family toxin	CDS	0.308833	0.00668947	0.027214	25.3249	23.5761	23.0811	29.2248	26.8234	33.1084
VC_RS04240	VC0850		RnfH family protein	CDS	0.258918	0.0284002	0.0800855	12.7783	11.495	10.8762	14.3215	13.1059	14.6819
VC_RS04245	VC0851	bamE	outer membrane protein assembly factor BamE	CDS	0.265976	0.00379547	0.0180689	64.0457	59.6389	68.5543	78.1416	74.5726	78.4146
VC_RS04250	VC0852	recN	DNA repair protein RecN	CDS	-0.413716	0.000105015	0.00154811	54.6261	54.2294	59.7944	46.8581	41.5457	38.2248
VC_RS04255	VC0853	nadK	NAD(+) kinase	CDS	-0.0704589	0.294456	0.431323	93.8874	94.2591	89.1256	87.4953	90.125	86.4599
VC_RS04260	VC0854	grpE	nucleotide exchange factor GrpE	CDS	0.0497231	0.526647	0.651935	141.217	135.145	135.731	124.06	139.097	163.317
VC_RS04265	VC0855	dnaK	molecular chaperone DnaK	CDS	-0.092277	0.402161	0.540442	992.998	1101.9	1143.57	934.029	999.981	1103.7
VC_RS04270	VC0856	dnaJ	molecular chaperone DnaJ	CDS	-0.133863	0.272779	0.408558	96.5126	110.037	100.888	86.9582	91.654	101.513
VC_RS04275	VC0857		type IV pilin protein	CDS	0.147943	0.307836	0.445274	13.3959	13.7039	11.6144	12.4418	16.6008	13.9033
VC_RS04280	VC0858		Tfp pilus assembly protein FimT/FimU	CDS	0.00237043	0.994148	0.996654	1.73723	1.08188	1.18112	1.11887	1.35428	1.55717
VC_RS04285	VC0859		prepilin-type N-terminal cleavage/methylation domain-containing protein	CDS	0.0458154	0.863246	0.909462	1.85304	2.70471	1.37798	1.61117	1.96589	2.52113
VC_RS04290	VC0860		hypothetical protein	CDS	0.0646588	0.712663	0.801039	4.78702	3.65136	3.44494	3.89365	4.45601	4.15245
VC_RS04295	VC0861		prepilin-type N-terminal cleavage/methylation domain-containing protein	CDS	0.219809	0.534416	0.659273	1.15815	0.811413	1.27955	0.850338	1.04847	1.8167
VC_RS04300	VC0863		AbgT family transporter	CDS	0.207246	0.0171727	0.0548914	190.516	183.109	195.919	215.717	229.004	212.813
VC_RS04305	VC0864	tadA	tRNA adenosine(34) deaminase TadA	CDS	-0.040515	0.678641	0.777155	22.6998	17.8962	21.8508	19.8263	21.319	19.6129
VC_RS04310	VC0866	mltF	membrane-bound lytic murein transglycosylase MltF	CDS	0.131563	0.0724485	0.155329	83.3482	79.3832	87.2062	91.2994	92.1783	90.3158
VC_RS04315	VC0868		hypothetical protein	CDS	-0.300079	0.223856	0.352886	2.35491	2.61455	2.06697	2.19298	2.00957	1.55717
VC_RS04320	VC0869	purL	phosphoribosylformylglycinamidine synthase	CDS	-0.576904	1.58e-05	0.000519756	2039.62	1955.23	1981.38	1338.39	1259.09	1408.98
VC_RS04325	VC0870	tnpA	IS200/IS605-like element IS1004 family transposase	CDS	0.069344	0.63754	0.74176	6.33122	7.84366	6.34854	8.36911	6.55296	6.6365
VC_RS04330	VC0871		DUF4250 domain-containing protein	CDS	0.610253	0.00436731	0.0200703	93.347	115.762	102.364	154.09	169.853	151.49
VC_RS04335	VC0872		YaeP family protein	CDS	0.64315	0.00267783	0.0142446	94.3893	107.377	94.5391	149.57	172.255	140.961
VC_RS04340	VC0873		DUF533 domain-containing protein	CDS	0.119002	0.261526	0.39626	29.7645	31.6	28.2977	31.2387	33.8569	32.2927
VC_RS04345	VC0875		proline--tRNA ligase	CDS	-0.128461	0.113875	0.21513	398.442	376.405	396.513	360.14	336.909	374.499
VC_RS04350	VC0876	tsaA	tRNA (N6-threonylcarbamoyladenosine(37)-N6)-methyltransferase TrmO	CDS	0.265291	0.0142481	0.0476711	39.5702	37.7758	39.7645	46.6791	45.3028	48.7542
VC_RS04355	VC0878		type B 50S ribosomal protein L31	CDS	0.294462	0.463694	0.595204	33.818	36.4685	33.9081	40.3239	41.0652	46.3443
VC_RS04360	VC0879	ykgO	type B 50S ribosomal protein L36	CDS	0.37062	0.423869	0.558297	5.98378	6.13068	7.43123	7.92157	8.16935	9.08348
VC_RS04365	VC0880		AbgT family transporter	CDS	0.18028	0.336224	0.472959	269.811	189.645	259.749	295.246	256.221	263.532
VC_RS04370	VC0881		YaiI/YqxD family protein	CDS	0.0495791	0.547303	0.670091	31.5789	32.5918	30.5616	31.3282	31.2358	35.4441
VC_RS04375	VC0882		hypothetical protein	CDS	0.263116	0.0825327	0.170298	11.6587	11.5852	10.4333	15.6194	11.6206	13.2359
VC_RS04380	VC0884		GNAT family N-acetyltransferase	CDS	-0.196444	0.0467426	0.11322	17.9513	18.4822	16.7326	16.1564	16.8629	13.4584
VC_RS04385	VC0885		DUF3301 domain-containing protein	CDS	-0.0527312	0.699647	0.791636	6.52425	9.06078	7.97258	7.38451	6.77139	8.4532
VC_RS04390	VC0886		DUF3549 family protein	CDS	0.0725363	0.491593	0.621435	38.1418	42.1033	41.3885	38.6232	44.1232	45.0837
VC_RS04395	VC0887		YqcC family protein	CDS	-0.0294133	0.835726	0.890181	14.2066	12.5769	16.6341	14.5452	14.2854	13.6808
VC_RS04400	VC0888	truC	tRNA pseudouridine(65) synthase TruC	CDS	-0.0502134	0.607543	0.718535	33.0073	30.7435	38.042	31.7758	33.5948	32.8859
VC_RS04405	VC0889	dxs	1-deoxy-D-xylulose-5-phosphate synthase	CDS	-0.308273	0.000204805	0.00252828	311.851	290.621	300.547	246.866	241.891	240.545
VC_RS04410	VC0890	ispA	(2E,6E)-farnesyl diphosphate synthase	CDS	-0.110787	0.143029	0.253865	111.993	105.213	113.289	102.22	101.702	102.143
VC_RS04415	VC0891	xseB	exodeoxyribonuclease VII small subunit	CDS	-0.056838	0.598391	0.710291	39.3771	38.0463	36.0735	33.6107	37.0897	38.4102
VC_RS04420	VC0892	pomA	flagellar motor protein PomA	CDS	0.119963	0.146817	0.258341	66.3234	74.6049	67.4224	73.129	77.9365	75.3373
VC_RS04425	VC0893		flagellar motor protein MotB	CDS	0.0603361	0.508368	0.634417	81.3794	84.6123	80.1687	82.08	88.4649	86.1263
VC_RS04430	VC0894	thiI	tRNA 4-thiouridine(8) synthase ThiI	CDS	-0.371192	0.00416666	0.0193471	181.212	162.328	177.661	139.59	126.603	136.771
VC_RS04435	VC0896		transcriptional regulator GcvA	CDS	-0.0444857	0.671757	0.77154	46.4805	45.9801	47.8847	47.1714	43.3369	45.5657
VC_RS04440	VC0897		DUF423 domain-containing protein	CDS	-0.134955	0.288707	0.424814	16.0211	15.9127	17.9137	14.4557	14.2854	16.5727
VC_RS04445	VC0898	xni	flap endonuclease Xni	CDS	-0.0545273	0.423616	0.558224	58.0234	57.0243	55.4144	52.9895	54.3459	56.7996
VC_RS04450	VC0899		LOG family protein	CDS	0.39541	0.00464737	0.0211137	398.095	449.883	400.598	500.178	581.859	560.21
VC_RS04455	VC0900		GGDEF domain-containing protein	CDS	0.396925	5.06e-06	0.000248238	149.479	154.619	137.158	191.46	201.962	187.639
VC_RS04460	VC0901		tetratricopeptide repeat protein	CDS	-0.106035	0.190061	0.313268	65.7444	66.3556	65.5523	60.8215	59.6319	63.1766
VC_RS04465	VC0902	queF	NADPH-dependent 7-cyano-7-deazaguanine reductase QueF	CDS	-0.0387505	0.69777	0.790011	37.9873	38.6774	35.0892	35.8037	36.3034	36.7047
VC_RS04470	VC0903	syd	SecY-interacting protein	CDS	-0.124479	0.22505	0.353487	22.5839	20.3304	19.6362	18.6627	18.3046	20.4286
VC_RS04475	VC0904		Zn-ribbon-containing protein	CDS	-0.0992606	0.312273	0.449694	29.3784	23.6211	27.2643	25.5549	24.7265	24.6922
VC_RS04480	VC0905	metQ	methionine ABC transporter substrate-binding lipoprotein MetQ	CDS	-0.358839	6.11e-07	6.95e-05	356.633	353.28	361.67	287.593	279.68	268.352
VC_RS04485	VC0906		ABC transporter permease	CDS	-0.287453	0.000609487	0.00505084	67.0569	59.3684	67.8161	52.6762	50.5015	55.9468
VC_RS04490	VC0907	metN	methionine ABC transporter ATP-binding protein MetN	CDS	0.1383	0.279455	0.414264	68.6011	52.4714	57.3337	70.1752	63.5637	62.7317
VC_RS04495	VC0908	gmhB	D-glycero-beta-D-manno-heptose 1,7-bisphosphate 7-phosphatase	CDS	0.0540682	0.454558	0.586421	80.8775	80.7356	75.6903	88.2113	77.1065	81.084
VC_RS04500	VC0909	treR	trehalose operon repressor TreR	CDS	0.0805136	0.260343	0.395598	80.8003	86.686	88.5842	94.6113	89.9066	86.2375
VC_RS04505	VC0910	treB	PTS trehalose transporter subunit IIBC	CDS	0.173758	0.151372	0.264636	11.6587	10.1877	9.84269	13.3369	10.6595	11.8271
VC_RS04510	VC0911	treC	alpha,alpha-phosphotrehalase	CDS	0.0236511	0.824042	0.88167	18.9551	20.646	19.9315	20.7661	21.2316	18.5377
VC_RS04540	VC0913	vexG	vibriobactin export RND transporter periplasmic adaptor subunit VexG	CDS	0.185836	0.0697816	0.150856	29.9189	28.9855	33.8096	35.2219	35.3423	34.8509
VC_RS04545	VC0914	vexH	vibriobactin export RND transporter permease subunit VexH	CDS	0.09187	0.216446	0.343626	60.8029	68.3841	61.566	69.1459	66.4033	67.7368
VC_RS04550	VC0916	vpsU	exopolysaccharide regulatory protein-tyrosine phosphatase VpsU	CDS	1.69668	0.0861254	0.175449	93.3083	85.6491	80.3656	321.517	241.717	277.621
VC_RS04555	VC0917	vpsA	UDP-N-acetylglucosamine 2-epimerase (non-hydrolyzing) VpsA	CDS	1.96217	0.0564386	0.128859	156.582	118.917	148.28	618.956	469.76	562.731
VC_RS04560	VC0918	vpsB	UDP-N-acetyl-D-mannosamine dehydrogenase VpsB	CDS	2.01672	0.0431594	0.107002	196.075	156.197	197.395	832.033	607.896	784.442
VC_RS04565	VC0919	vpsC	exopolysaccharide biosynthesis acetyltransferase VpsC	CDS	1.84851	0.0511615	0.120183	69.103	58.2865	56.4478	246.15	182.565	233.649
VC_RS04570	VC0920	vpsD	exopolysaccharide biosynthesis glycosyltransferase VpsD	CDS	1.76318	0.0444962	0.109332	82.2673	73.0722	79.3321	300.527	220.835	275.322
VC_RS04575	VC0921	vpsE	exopolysaccharide biosynthesis flippase VpsE	CDS	1.64643	0.0441858	0.108644	55.2824	49.361	55.5128	195.712	137.481	168.248
VC_RS04580	VC0922	vpsF	exopolysaccharide biosynthesis protein VpsF	CDS	1.48304	0.0228039	0.0677493	71.5351	62.2534	62.0582	207.617	161.989	178.073
VC_RS04585	VC0923	vpsG	exopolysaccharide biosynthesis acetyltransferase VpsG	CDS	1.75834	0.00768508	0.0302336	64.0071	50.5781	60.0404	223.728	175.663	191.569
VC_RS04590	VC0924	vpsH	exopolysaccharide biosynthesis protein VpsH	CDS	1.58628	0.0116164	0.0408915	149.17	118.286	134.943	460.077	342.676	405.754
VC_RS04595	VC0925	vpsI	exopolysaccharide biosynthesis glycosyltransferase VpsI	CDS	1.6552	0.00343988	0.0168927	92.9995	80.7356	93.1119	314.58	254.036	271.948
VC_RS04600	VC0926	vpsj	exopolysaccharide biosynthesis protein VpsJ	CDS	1.65956	0.00251545	0.0135425	148.707	125.408	136.617	491.182	372.994	433.597
VC_RS04605	VC0927	vpsK	exopolysaccharide biosynthesis glycosyltransferase VpsK	CDS	1.95846	0.000657236	0.00526377	109.677	89.1202	98.9191	423.826	318.517	414.948
VC_RS04610	VC0928		hypothetical protein	CDS	2.14695	0.00992054	0.0364636	470.827	404.129	392.231	1932.64	1586.69	2093.28
VC_RS04615	VC0929		hypothetical protein	CDS	0.632363	0.202675	0.328019	57.7917	56.258	51.3296	92.1945	76.8443	87.3868
VC_RS04620	VC0930		hemolysin	CDS	1.12894	0.100117	0.195643	335.13	332.95	332.437	753.22	694.701	740.211
VC_RS04625	VC0931		O-antigen ligase family protein	CDS	2.35676	0.00120975	0.00817151	11.3113	9.82711	11.0238	66.1921	43.4679	55.2424
VC_RS04630	VC0932		hypothetical protein	CDS	2.91543	0.00121474	0.00818976	24.1667	21.5926	20.2267	192.982	143.772	161.723
VC_RS04635	VC0934	vpsL	exopolysaccharide biosynthesis glycosyltransferase VpsL	CDS	3.15007	0.00508532	0.0224205	24.7844	16.4537	17.1755	206.05	128.962	184.969
VC_RS04640	VC0935	vpsM	exopolysaccharide biosynthesis beta-barrel protein VpsM	CDS	3.05293	0.00126572	0.00840682	30.4208	18.8879	24.0654	253.49	150.893	205.583
VC_RS04645	VC0936	vpsN	exopolysaccharide export protein VpsN	CDS	2.9094	0.000479554	0.00427066	12.2378	6.13068	8.80921	85.9736	50.3267	69.1086
VC_RS04650	VC0937	vpsO	exopolysaccharide regulatory tyrosine autokinase VpsO	CDS	2.46723	0.000391191	0.00369515	48.2949	40.796	44.046	303.213	181.43	251.891
VC_RS04655	VC0938	vpsP	exopolysaccharide biosynthesis protein VpsP	CDS	2.46504	7.85e-05	0.00133428	9.65126	9.6468	9.1537	64.2676	40.8031	52.2022
VC_RS04660	VC0939	vpsQ	exopolysaccharide biosynthesis protein VpsQ	CDS	0.543673	0.00207584	0.0117216	24.437	23.7564	22.7858	39.1155	30.7552	33.6645
VC_RS04665	VC0940		YitT family protein	CDS	0.336169	0.0537532	0.124554	12.8169	11.3147	11.6144	17.8123	13.5865	13.8291
VC_RS04670	VC0941		serine hydroxymethyltransferase	CDS	-0.323483	0.00106685	0.00743059	1691.17	1643.34	1612.09	1321.02	1280.88	1351.1
VC_RS04675	VC0942		hypothetical protein	CDS	0.0114319	0.906004	0.938511	38.605	31.7803	32.3825	33.924	35.0365	34.7026
VC_RS04680	VC0943	lipA	lipoyl synthase	CDS	-0.108308	0.152957	0.266855	223.678	218.856	217.917	208.736	200.826	203.136
VC_RS04685	VC0944	lipB	lipoyl(octanoyl) transferase LipB	CDS	-0.0236749	0.740493	0.82124	155.308	152.906	157.237	154.359	148.009	155.494
VC_RS04690	VC0945		YbeD family protein	CDS	-0.110504	0.388141	0.527587	23.163	17.8962	20.4236	20.0948	18.9599	17.9816
VC_RS04695	VC0947		serine hydrolase	CDS	0.0981977	0.266109	0.401293	472.719	434.241	476.042	500.894	466.789	512.716
VC_RS04700	VC0948	rlpA	septal ring lytic transglycosylase RlpA	CDS	-0.208984	0.00887113	0.0334654	124.694	107.873	114.175	100.966	98.6875	100.363
VC_RS04705	VC0949	mrdB	peptidoglycan glycosyltransferase MrdB	CDS	-0.486332	2.88e-06	0.000169011	78.5612	78.5267	79.775	58.6285	55.9622	54.5009
VC_RS04710	VC0950	mrdA	penicillin-binding protein 2	CDS	-0.364555	3.14e-05	0.000801945	147.317	133.162	135.632	111.887	99.9107	111.412
VC_RS04715	VC0951	rlmH	23S rRNA (pseudouridine(1915)-N(3))-methyltransferase RlmH	CDS	-0.275704	0.00157913	0.00986611	66.4392	63.2451	65.6508	53.3027	49.8462	58.1714
VC_RS04720	VC0952	rsfS	ribosome silencing factor	CDS	-0.208954	0.0210354	0.0638735	70.0295	68.1136	76.1332	66.9529	57.0544	61.3599
VC_RS04725	VC0953	holA	DNA polymerase III subunit delta	CDS	-0.0412885	0.536978	0.661522	84.4678	78.9325	89.1256	80.8716	80.0771	84.4208
VC_RS04730	VC0954		luciferase	CDS	-0.0937692	0.211573	0.338593	91.9572	77.1744	83.7121	78.5443	74.3105	84.0871
VC_RS04735	VC0956	leuS	leucine--tRNA ligase	CDS	-0.103862	0.143381	0.254237	922.969	873.757	922.752	854.008	798.718	877.835
VC_RS04740	VC0957		zinc ribbon-containing protein	CDS	0.0224864	0.901074	0.935843	26.1742	32.6368	23.0811	26.5842	33.1143	23.58
VC_RS04745	VC0958	lnt	apolipoprotein N-acyltransferase	CDS	-0.335978	0.00374835	0.0178704	189.86	169.27	186.864	156.91	140.67	135.029
VC_RS04750	VC0959	corC	CNNM family magnesium/cobalt transport protein CorC	CDS	-0.141988	0.111094	0.210767	609.033	618.973	613.446	589.374	538.784	540.708
VC_RS04755	VC0960	ybeY	rRNA maturation RNase YbeY	CDS	-0.262681	0.00308046	0.0158096	137.279	141.682	136.666	121.195	113.89	111.375
VC_RS04760	VC0961		PhoH family protein	CDS	-0.437538	2.25e-05	0.000665047	318.569	315.64	321.265	243.465	231.931	230.127
VC_RS04765	VC0962	miaB	tRNA (N6-isopentenyl adenosine(37)-C2)-methylthiotransferase MiaB	CDS	-0.499629	0.000233541	0.00278692	375.009	342.101	368.067	261.456	231.057	274.989
VC_RS04770	VC0963		2-octaprenyl-3-methyl-6-methoxy-1,4-benzoquinol hydroxylase	CDS	0.000625959	0.994084	0.996654	65.3197	55.1761	54.3809	61.7166	59.894	53.4628
VC_RS04775	VC0964	crr	PTS glucose transporter subunit IIA	CDS	0.322859	0.000418449	0.00384115	739.286	735.771	721.076	859.154	977.745	910.054
VC_RS04780	VC0965	ptsI	phosphoenolpyruvate-protein phosphotransferase PtsI	CDS	0.52707	6.97e-06	0.000308192	1964.26	2209.39	2227.01	3033.87	3022.88	3166.5
VC_RS04785	VC0966		HPr family phosphocarrier protein	CDS	0.514172	8.4e-07	7.91e-05	651.074	750.106	687.217	992.971	987.399	1002.19
VC_RS04790	VC0968	cysK	cysteine synthase A	CDS	-0.23029	0.0182292	0.0572461	297.876	328.712	324.366	285.042	251.328	274.247
VC_RS04795	VC0969	cysZ	sulfate transporter CysZ	CDS	0.332994	7.27e-05	0.00129399	67.9062	70.4126	72.1469	92.6421	83.572	88.8698
VC_RS04800	VC0970	zipA	cell division protein ZipA	CDS	0.343514	6.66e-05	0.00125429	133.844	131.404	124.953	169.128	164.304	161.723
VC_RS04805	VC0971	ligA	NAD-dependent DNA ligase LigA	CDS	-0.14942	0.0299969	0.0835062	104.89	96.468	109.057	95.1483	87.3728	97.323
VC_RS04810	VC0972	chiP	chitoporin	CDS	0.201261	0.0233305	0.0687999	78.3682	82.0879	86.5665	84.5415	113.366	86.0892
VC_RS04815	VC0973		hypothetical protein	CDS	0.0533631	0.554565	0.676438	49.1442	51.3444	47.8847	48.0217	52.6858	53.2403
VC_RS04820	VC0974	cueR	Cu(I)-responsive transcriptional regulator	CDS	-0.0713151	0.421005	0.555751	45.0907	44.1319	48.7213	44.5308	44.5601	42.1919
VC_RS04825	VC0975		NfeD family protein	CDS	0.128242	0.14199	0.252396	172.294	196.001	177.168	202.067	196.589	197.501
VC_RS04830	VC0976		SPFH/Band 7/PHB domain protein	CDS	0.223041	0.0108056	0.0389457	490.786	524.308	521.367	593.357	576.922	623.016
VC_RS04835	VC0977		co-chaperone YbbN	CDS	0.253125	0.12244	0.226179	48.874	58.2414	45.6701	57.4649	58.9329	65.6606
VC_RS04840	VC0979		SDR family oxidoreductase	CDS	0.375351	0.00061818	0.0050892	22.0821	23.9367	20.8173	29.0905	30.7115	26.9538
VC_RS04845	VC0980		TIGR01777 family oxidoreductase	CDS	0.152029	0.206089	0.331594	34.7059	41.9681	36.3687	39.7421	42.5068	43.3041
VC_RS04850	VC0981	yfcE	phosphodiesterase	CDS	-0.0207591	0.831827	0.886915	39.879	50.4879	41.7822	44.3966	49.0598	36.853
VC_RS04855	VC0982		SelT/SelW/SelH family protein	CDS	-0.0601796	0.444532	0.577021	48.4107	54.3196	50.2469	47.0819	48.8851	50.7192
VC_RS04860	VC0983	toxS	transmembrane regulator ToxS	CDS	0.0993446	0.0981449	0.192842	121.915	114.995	128.89	125.134	133.462	133.249
VC_RS04865	VC0984		transcriptional regulator	CDS	0.213102	0.0124822	0.0431334	107.052	105.934	92.6689	115.601	118.041	120.718
VC_RS04870	VC0985	htpG	molecular chaperone HtpG	CDS	-0.256754	0.0366139	0.0953986	249.35	277.593	289.818	211.824	223.936	247.738
VC_RS04875	VC0986	adk	adenylate kinase	CDS	-0.0655097	0.375363	0.514294	461.677	397.773	412.261	420.156	389.027	406.124
VC_RS04880	VC0987	hemH	ferrochelatase	CDS	-0.0942827	0.161906	0.276935	76.7082	69.9168	67.2748	65.6103	67.5828	67.2178
VC_RS04885	VC0988	dtpA	dipeptide/tripeptide permease DtpA	CDS	0.223895	0.0113394	0.0403365	112.495	112.696	106.153	142.32	121.099	123.61
VC_RS04890	VC0990	rfaH	transcription/translation regulatory transformer protein RfaH	CDS	0.0549262	0.503568	0.630341	45.0907	40.21	44.735	47.7532	44.997	42.3772
VC_RS04895	VC0991	asnB	asparagine synthase B	CDS	0.134958	0.14322	0.254077	1525.48	1616.06	1737.33	1720.19	1689.13	1947.87
VC_RS04900	VC0992		cation:proton antiporter	CDS	0.160514	0.179798	0.299524	191.906	150.878	169.688	195.309	177.279	200.244
VC_RS04905	VC0993		ROK family protein	CDS	0.322006	0.000881737	0.00646848	120.409	130.367	122.689	148.451	170.857	147.56
VC_RS04910	VC0994	nagA	N-acetylglucosamine-6-phosphate deacetylase	CDS	0.0446051	0.596495	0.709217	86.0892	90.3824	81.5467	84.6757	91.9161	89.5372
VC_RS04915	VC0995		PTS transporter subunit EIIC	CDS	0.0336328	0.698239	0.790292	257.843	273.446	282.338	257.787	317.163	257.86
VC_RS04920	VC0997	glnS	glutamine--tRNA ligase	CDS	0.219154	0.00561687	0.0241688	529.391	531.43	557.982	629.697	616.983	637.661
VC_RS04925	VC0998		hypothetical protein	CDS	-0.0489385	0.412727	0.549175	386.475	402.145	363.54	371.463	365.742	376.538
VC_RS04930	VC0999	truA	tRNA pseudouridine(38-40) synthase TruA	CDS	-0.215826	0.00491669	0.0219473	61.9997	54.7704	62.4027	53.2132	47.3997	53.6482
VC_RS04935	VC1000		acetyl-CoA carboxylase carboxyltransferase subunit beta	CDS	0.152593	0.0959797	0.189524	351.422	290.17	332.978	352.353	345.734	385.214
VC_RS04940	VC1001	folC	bifunctional tetrahydrofolate synthase/dihydrofolate synthase	CDS	-0.00372817	0.945556	0.965239	267.649	249.69	276.973	271.616	255.696	264.941
VC_RS04945	VC1002		SPOR domain-containing protein	CDS	-0.135952	0.0258279	0.0742682	117.707	115.13	124.855	107.68	103.493	114.304
VC_RS04950	VC1003		CvpA family protein	CDS	-0.226098	0.0238537	0.0699968	229.545	230.667	248.43	210.615	185.23	209.958
VC_RS04955	VC1004	purF	amidophosphoribosyltransferase	CDS	-0.303805	0.00557806	0.0240306	601.968	524.939	610.739	487.02	430.66	489.989
VC_RS04960	VC1005		Na+/H+ antiporter family protein	CDS	8.81e-05	0.999119	0.999398	221.091	191.719	209.551	214.196	199.647	208.586
VC_RS04965	VC1006	rnt	ribonuclease T	CDS	0.109371	0.298004	0.435273	80.144	73.523	67.5209	79.4842	75.7522	83.4198
VC_RS04970	VC1008		OmpA family protein	CDS	0.218546	0.0354635	0.0932153	142.066	133.613	140.898	154.18	167.887	162.65
VC_RS04975	VC1009		DUF2753 domain-containing protein	CDS	0.354967	0.0414902	0.104339	266.22	260.644	294.592	342.06	341.54	366.936
VC_RS04980	VC1010	gloA	lactoylglutathione lyase	CDS	-0.0334556	0.566266	0.685803	91.9958	95.6115	93.5056	96.3119	87.3728	90.9831
VC_RS04985	VC1011	nth	endonuclease III	CDS	-0.16789	0.0476877	0.114732	85.1627	81.9527	88.9287	81.3639	78.3734	68.2188
VC_RS04990	VC1012		electron transport complex subunit E	CDS	-0.360094	0.000217569	0.00264864	76.9784	74.4697	74.6568	59.4789	62.5589	54.1672
VC_RS04995	VC1013	rsxG	electron transport complex subunit RsxG	CDS	-0.436318	4.19e-05	0.000954373	58.2936	56.8891	53.0521	42.1141	39.0993	43.1187
VC_RS05000	VC1014	rsxD	electron transport complex subunit RsxD	CDS	-0.362128	6.73e-05	0.00126094	76.9398	63.6058	71.9501	55.1377	53.4721	56.7254
VC_RS05005	VC1015	rsxC	electron transport complex subunit RsxC	CDS	-0.0649702	0.388174	0.527587	162.18	143.71	160.928	156.283	138.529	151.453
VC_RS05010	VC1016	rsxB	electron transport complex subunit RsxB	CDS	0.156483	0.053258	0.123808	37.3697	32.5467	33.3175	39.4288	39.0119	36.7047
VC_RS05015	VC1017	rsxA	electron transport complex subunit RsxA	CDS	0.201131	0.0574614	0.130197	45.3995	46.9267	48.1308	53.9741	49.6714	57.7635
VC_RS05025	VC1018	uvrB	excinuclease ABC subunit UvrB	CDS	0.131491	0.0329386	0.088396	178.201	178.105	183.222	191.46	205.457	194.09
VC_RS05030	VC1021		sigma-54-dependent Fis family transcriptional regulator	CDS	0.0369378	0.509009	0.634931	182.64	185.228	176.479	180.361	186.716	191.383
VC_RS05035	VC1022		Hpt domain-containing protein	CDS	-0.0533519	0.505863	0.632108	34.4357	45.5744	43.8984	38.668	39.0556	41.5616
VC_RS05040	VC1023		YvcK family protein	CDS	0.346291	7.78e-05	0.00133428	57.7145	59.9544	58.9577	75.9486	74.4416	74.1509
VC_RS05045	VC1024	moaA	GTP 3',8-cyclase MoaA	CDS	0.00481776	0.942712	0.96361	121.181	125.453	127.758	127.685	118.827	129.097
VC_RS05050	VC1025	moaB	molybdenum cofactor biosynthesis protein B	CDS	-0.191621	0.0126471	0.0435689	72.9635	75.0557	78.7907	62.8802	68.7624	66.9212
VC_RS05055	VC1026	moaC	cyclic pyranopterin monophosphate synthase MoaC	CDS	-0.184742	0.0133892	0.0455207	27.9886	28.9404	33.5144	26.45	27.8719	25.2113
VC_RS05060	VC1027	moaD	molybdopterin synthase sulfur carrier subunit	CDS	-0.21966	0.071202	0.153095	12.8941	16.7692	13.9766	13.0683	10.9216	13.4213
VC_RS05065	VC1028	moaE	molybdopterin synthase catalytic subunit MoaE	CDS	-0.308853	0.0048928	0.021868	25.0161	29.842	26.5261	21.7507	22.8043	21.133
VC_RS05070	VC1029		GGDEF domain-containing protein	CDS	-0.00615414	0.949934	0.968599	22.9314	24.117	25.2465	25.5996	21.7995	24.5439
VC_RS05075	VC1031		CBS domain-containing protein	CDS	0.336768	0.0929799	0.184927	5.98378	4.73324	7.03752	8.10059	7.383	6.93311
VC_RS05080	VC1033		zinc/cadmium/mercury/lead-transporting ATPase	CDS	-0.268653	0.532311	0.657355	215.184	236.301	221.018	178.526	220.048	159.721
VC_RS05085	VC1034	udp	uridine phosphorylase	CDS	-0.494758	0.023546	0.0692076	240.239	276.241	265.014	182.017	212.534	160.092
VC_RS05090	VC1035		hypothetical protein	CDS	0.169723	0.300156	0.437702	4.78702	8.29444	7.03752	7.02647	8.73728	6.78481
VC_RS05095	VC1036	metG	methionine--tRNA ligase	CDS	0.0624196	0.3772	0.516199	409.175	399.621	443.61	433.941	407.07	466.706
VC_RS05100	VC1037	apbC	iron-sulfur cluster carrier protein ApbC	CDS	0.0380943	0.623997	0.732289	111.414	111.434	121.508	113.408	122.933	117.195
VC_RS05105	VC1038	udk	uridine kinase	CDS	0.182431	0.0086275	0.0329802	90.2972	83.5755	91.3402	101.056	98.9496	100.956
VC_RS05110	VC1039		AsmA family protein	CDS	0.061573	0.423364	0.558224	179.012	187.121	181.548	183.762	186.104	201.653
VC_RS05115	VC1040	cobO	cob(I)yrinic acid a,c-diamide adenosyltransferase	CDS	-0.0487572	0.665904	0.765308	159.053	136.182	146.656	150.286	131.321	145.632
VC_RS05120	VC1041		low molecular weight phosphotyrosine protein phosphatase	CDS	0.195279	0.18018	0.30002	9.11079	10.3681	9.35056	11.0991	10.6158	11.2709
VC_RS05125	VC1042		outer membrane protein transport protein	CDS	-0.0461763	0.659621	0.76004	23.2402	20.8713	22.7858	23.4067	19.4841	21.9116
VC_RS05130	VC1043		outer membrane protein transport protein	CDS	-0.451032	3.75e-06	0.000202066	388.367	374.197	368.018	276.539	272.297	278.214
VC_RS05135	VC1044		DUF3379 domain-containing protein	CDS	-0.17286	0.153482	0.267243	59.915	47.7381	51.0836	50.1252	42.769	47.9756
VC_RS05140	VC1045		sigma-70 family RNA polymerase sigma factor	CDS	-0.0665894	0.564535	0.684633	46.9051	41.1116	44.5382	41.8903	39.4051	45.2691
VC_RS05145	VC1046	fadI	acetyl-CoA C-acyltransferase FadI	CDS	-0.389856	0.000507513	0.00444379	72.3458	62.3886	60.4341	49.1406	49.3219	50.5338
VC_RS05150	VC1047	fadJ	fatty acid oxidation complex subunit alpha FadJ	CDS	-0.472246	0.000167027	0.00217673	95.6633	99.0825	98.4269	75.4115	65.8791	70.0355
VC_RS05155	VC1048		NAD(P)H nitroreductase	CDS	-0.208781	0.00571447	0.024471	195.496	187.842	168.999	172.037	161.727	144.261
VC_RS05160	VC1049		LysR family transcriptional regulator	CDS	0.457618	0.00031702	0.00323456	194.415	224.04	211.864	283.341	296.805	285.407
VC_RS05165	VC1050		response regulator	CDS	0.152969	0.228867	0.358299	29.4942	30.6083	31.4966	40.2344	29.7067	31.922
VC_RS05170	VC1052		YbaN family protein	CDS	-0.176962	0.0637431	0.140604	57.4829	51.705	50.4438	51.3335	45.6086	44.3422
VC_RS05175	VC1053	apt	adenine phosphoribosyltransferase	CDS	-0.0694988	0.334325	0.471214	160.172	144.386	160.337	155.075	139.141	148.821
VC_RS05180	VC1054	dnaX	DNA polymerase III subunit gamma/tau	CDS	-0.0289438	0.646597	0.74986	486.153	444.068	488.739	475.428	462.377	452.988
VC_RS05185	VC1055		YbaB/EbfC family nucleoid-associated protein	CDS	-0.0949124	0.117185	0.218958	116.78	121.802	123.723	113.184	108.517	117.492
VC_RS05190	VC1056	recR	recombination protein RecR	CDS	0.0311072	0.597123	0.709493	143.263	139.247	159.402	150.957	148.272	152.269
VC_RS05195	VC1057		YkgJ family cysteine cluster protein	CDS	-0.341036	0.0855112	0.174632	3.93771	4.37261	3.54337	3.66988	2.70856	3.00311
VC_RS05200	VC1058		YcgN family cysteine cluster protein	CDS	-0.339646	0.0509954	0.11995	15.9439	9.51156	12.5494	11.2334	8.99939	9.89914
VC_RS05205	VC1059		YciK family oxidoreductase	CDS	0.102729	0.129302	0.235453	162.836	160.434	169.245	165.682	187.502	175.663
VC_RS05210	VC1060	sohB	protease SohB	CDS	-0.0779357	0.288585	0.424808	111.762	109.135	99.608	102.936	102.707	98.0646
VC_RS05215	VC1061		PLP-dependent cysteine synthase family protein	CDS	0.0787582	0.411377	0.548094	108.866	108.188	119.539	114.438	121.841	119.16
VC_RS05220	VC1062		Lrp/AsnC family transcriptional regulator	CDS	0.419045	0.000680961	0.00534614	18.6462	19.4288	18.209	23.4962	24.2459	27.4729
VC_RS05225	VC1063	tesB	acyl-CoA thioesterase II	CDS	0.498966	1.82e-06	0.00012803	76.7082	69.8717	78.151	107.187	100.61	109.78
VC_RS05230	VC1064		YbaY family lipoprotein	CDS	0.16557	0.0410043	0.10351	60.8029	56.7989	62.1074	64.1781	68.3692	68.9974
VC_RS05235	VC1065		DNA base-flipping protein	CDS	0.0125739	0.894563	0.932053	12.6238	13.3883	14.5672	14.232	13.2807	13.3842
VC_RS05240	VC1066		hypothetical protein	CDS	0.149897	0.213348	0.34052	40.6511	40.7059	40.1582	47.3504	46.2202	41.302
VC_RS05245	VC1067		GGDEF domain-containing protein	CDS	-0.319786	0.000926696	0.00668865	86.0892	83.5305	84.155	67.9823	65.4422	69.8872
VC_RS05255	VC1068		metalloregulator ArsR/SmtB family transcription factor	CDS	-0.373181	0.0401654	0.10198	10.2689	9.28617	10.0888	6.93697	6.98982	8.89811
VC_RS05260	VC1069		ArsJ-associated glyceraldehyde-3-phosphate dehydrogenase	CDS	-0.277321	0.00342092	0.0168614	83.5799	73.0272	75.8872	66.4606	61.9036	63.5102
VC_RS05265	VC1070		dual specificity protein phosphatase family protein	CDS	-0.421919	0.00241305	0.013089	24.3984	20.691	20.8173	17.9914	15.2902	15.9795
VC_RS05270	VC1071	arsJ	organoarsenical effux MFS transporter ArsJ	CDS	-0.341692	0.0147922	0.0490335	23.2016	22.6294	25.591	19.6473	18.6104	18.0928
VC_RS05275	VC1073		chitinase C-terminal domain-containing protein	CDS	-0.0338242	0.780372	0.850451	19.4569	19.0682	20.7189	21.1689	18.4357	18.2782
VC_RS05280	VC1074		CPBP family intramembrane metalloprotease	CDS	-0.110103	0.338835	0.475512	130.755	96.8737	132.04	118.465	111.313	103.515
VC_RS05285	VC1075		YbhB/YbcL family Raf kinase inhibitor-like protein	CDS	0.0220086	0.865556	0.910843	10.655	10.9992	9.99033	10.6068	11.4021	10.1587
VC_RS05290	VC1076		helix-turn-helix transcriptional regulator	CDS	0.0904557	0.576486	0.69279	10.3075	8.92554	7.57887	9.48798	9.08677	10.0474
VC_RS05295	VC1077		hypothetical protein	CDS	0.411658	0.000386663	0.00369135	206.498	243.334	219.837	277.121	285.316	328.266
VC_RS05300	VC1079		threonylcarbamoyl-AMP synthase	CDS	-0.433222	8.34e-05	0.00136459	171.908	158.406	164.028	124.597	116.686	124.833
VC_RS05305	VC1080		Hpt domain-containing protein	CDS	-0.149518	0.337257	0.47401	11.1569	12.036	11.3683	10.2488	10.441	10.4553
VC_RS05310	VC1081		HDOD domain-containing protein	CDS	0.0040115	0.983788	0.990427	36.9836	49.406	44.2921	42.0246	47.924	41.0425
VC_RS05315	VC1082		response regulator	CDS	0.169086	0.391675	0.530332	9.61265	10.8188	9.79348	12.218	10.2226	11.5305
VC_RS05320	VC1083		chemotaxis protein CheC	CDS	0.368062	0.0589443	0.132878	11.8517	17.7609	15.5022	17.4543	19.3531	21.2442
VC_RS05325	VC1084		PAS domain-containing protein	CDS	0.526258	0.00332332	0.0165473	19.9974	27.7233	24.4591	32.9394	36.8276	34.0723
VC_RS05330	VC1085		two-component sensor histidine kinase	CDS	0.359448	0.0112531	0.0400858	13.4732	16.9044	13.829	17.8123	21.1442	17.7591
VC_RS05335	VC1086		EAL domain-containing protein	CDS	0.176607	0.144236	0.255499	24.9775	31.2845	29.7741	28.5534	35.4733	33.1084
VC_RS05340	VC1087		two-component system response regulator	CDS	0.194524	0.031656	0.0862468	43.5851	50.8936	45.6701	53.0342	54.8264	52.4988
VC_RS05345	VC1088		HAMP domain-containing protein	CDS	0.130547	0.242499	0.375334	12.0448	12.1261	11.8604	13.4264	14.5476	11.5305
VC_RS05350	VC1089		phosphate/phosphite/phosphonate ABC transporter substrate-binding protein	CDS	0.315004	0.0569681	0.129489	5.28889	8.11413	6.34854	7.60828	8.73728	8.1566
VC_RS05355	VC1091		peptide ABC transporter substrate-binding protein	CDS	0.0117582	0.841523	0.893962	2443.54	2493.61	2546.01	2548.01	2391.13	2605.22
VC_RS05360	VC1092	oppB	oligopeptide ABC transporter permease OppB	CDS	-0.186347	0.0325684	0.0877074	547.844	530.123	575.305	492.659	441.101	519.13
VC_RS05365	VC1093	oppC	oligopeptide ABC transporter permease OppC	CDS	-0.292021	0.00325425	0.0163397	408.48	392.093	401.336	344.387	294.577	342.688
VC_RS05370	VC1094		ABC transporter ATP-binding protein	CDS	-0.441247	1.81e-06	0.00012803	364.431	359.952	375.253	280.79	260.546	268.537
VC_RS05375	VC1095	oppF	murein tripeptide/oligopeptide ABC transporter ATP binding protein OppF	CDS	-0.474935	2.28e-06	0.000151045	348.488	355.895	363.934	267.767	256.308	244.587
VC_RS05380	VC1096		glutathione S-transferase family protein	CDS	-0.388942	0.00128864	0.0085236	12.315	11.9458	12.3526	10.6068	9.52363	7.89707
VC_RS05385	VC1097	pta	phosphate acetyltransferase	CDS	-0.0201397	0.745441	0.825449	1899.37	2023.93	2084.19	2026.35	1952.74	1945.09
VC_RS05390	VC1098		acetate kinase	CDS	0.0986874	0.13699	0.24595	894.401	910.541	928.51	950.185	979.842	996.922
VC_RS05395	VC1099		DUF412 domain-containing protein	CDS	0.116455	0.203122	0.328149	57.1354	48.3692	53.249	51.6021	61.9036	58.6163
VC_RS05400	VC1100		VF530 family DNA-binding protein	CDS	-0.215602	0.0618744	0.138271	26.1742	23.2154	27.8056	21.885	19.222	25.2855
VC_RS05405	VC1101		ABC transporter substrate-binding protein	CDS	0.352303	0.00133705	0.00875887	72.1528	66.2203	66.4874	86.8687	84.1836	90.5012
VC_RS05410	VC1102		ABC transporter permease	CDS	0.319803	0.00156225	0.00979484	27.8728	32.0057	36.7132	41.3085	37.3519	41.747
VC_RS05415	VC1103		ABC transporter ATP-binding protein	CDS	0.186528	0.0654256	0.143431	33.1617	33.3581	33.4652	38.3995	34.5996	40.7459
VC_RS05420	VC1104		sensor domain-containing diguanylate cyclase	CDS	-0.177461	0.0352251	0.0927931	34.8217	36.6488	30.3155	30.1646	31.0173	28.8818
VC_RS05425	VC1105	dusC	tRNA dihydrouridine(16) synthase DusC	CDS	-0.266588	0.00612626	0.0256815	34.2041	30.428	33.662	27.9716	28.8767	24.9147
VC_RS05430	VC1106		YecA family protein	CDS	-0.119881	0.131892	0.239197	51.2289	42.7344	45.178	42.7854	44.7785	40.5605
VC_RS05435	VC1107	lolA	outer membrane lipoprotein chaperone LolA	CDS	-0.147795	0.0430393	0.106883	79.0631	68.925	72.7375	66.5949	60.8551	71.7781
VC_RS05440	VC1108		replication-associated recombination protein A	CDS	0.0127019	0.858931	0.906537	101.377	97.9105	104.628	101.817	101.702	103.07
VC_RS05445	VC1110	serS	serine--tRNA ligase	CDS	0.201136	0.0063633	0.0262752	384.622	370.365	395.332	430.271	458.838	433.301
VC_RS05450	VC1111	bioA	adenosylmethionine--8-amino-7-oxononanoate transaminase	CDS	-0.286361	0.0454409	0.110892	42.9288	37.7758	43.9968	34.3715	30.4931	37.335
VC_RS05455	VC1112	bioB	biotin synthase BioB	CDS	-0.686921	9.57e-07	8.57e-05	207.463	194.333	205.712	129.833	113.366	134.139
VC_RS05460	VC1113	bioF	8-amino-7-oxononanoate synthase	CDS	-0.708978	4.13e-06	0.000213778	175.19	164.266	174.166	113.99	95.6732	104.553
VC_RS05465	VC1114	bioC	malonyl-ACP O-methyltransferase BioC	CDS	-0.261246	0.00899894	0.033805	164.612	181.576	170.279	156.149	135.821	138.959
VC_RS05470	VC1115	bioD	dethiobiotin synthase	CDS	0.417825	0.00193337	0.0112793	198.507	223.093	208.321	287.593	303.14	250.815
VC_RS05475	VC1117	htpX	protease HtpX	CDS	-0.0211307	0.782002	0.851418	68.2923	68.0235	67.3732	70.7123	65.5296	64.5113
VC_RS05480	VC1118		nuclear transport factor 2 family protein	CDS	-0.307569	0.0356428	0.0935072	23.2788	27.9937	25.2957	22.9591	19.1783	19.7241
VC_RS05485	VC1119		SDR family oxidoreductase	CDS	-0.336178	0.0160486	0.0519945	38.412	47.6931	53.2982	40.9057	33.7696	35.6666
VC_RS05490	VC1120		NAD(P)/FAD-dependent oxidoreductase	CDS	-0.202146	0.13167	0.238916	66.8253	89.4357	90.9957	71.6521	72.4757	70.7029
VC_RS05495	VC1121		DUF1365 domain-containing protein	CDS	-0.364038	0.0140597	0.0472618	31.2315	36.198	43.3078	24.4808	29.8378	31.5512
VC_RS05500	VC1122		class I SAM-dependent methyltransferase	CDS	-0.258918	0.0568289	0.129337	91.3009	112.561	120.671	88.5246	94.6684	87.943
VC_RS05505	VC1123		DUF2878 domain-containing protein	CDS	-0.399851	0.00316669	0.016035	21.5416	27.588	30.1679	18.7074	20.3142	20.9476
VC_RS05510	VC1124		chalcone isomerase family protein	CDS	-0.297975	0.076306	0.161547	11.5429	14.0645	12.8447	10.1145	9.08677	11.9754
VC_RS05515	VC1125		DUF3833 domain-containing protein	CDS	-0.243471	0.0927168	0.184711	13.0485	14.7407	13.5829	11.0544	10.6158	13.1989
VC_RS05520	VC1126	purB	adenylosuccinate lyase	CDS	-0.159662	0.152326	0.265884	443.224	384.384	429.535	388.202	351.806	385.436
VC_RS05525	VC1127	hflD	high frequency lysogenization protein HflD	CDS	-0.0325737	0.775953	0.846666	132.801	103.275	127.364	118.421	107.905	128.985
VC_RS05530	VC1128	mnmA	tRNA 2-thiouridine(34) synthase MnmA	CDS	-0.076158	0.429382	0.564841	303.744	277.098	293.607	278.866	238.397	312.175
VC_RS05535	VC1129		inosine/guanosine kinase	CDS	-0.0728976	0.427147	0.5622	39.3385	36.0628	35.6798	34.6401	36.0849	34.9251
VC_RS05540	VC1130		H-NS histone family protein	CDS	0.0389426	0.626935	0.733256	334.821	342.236	286.914	331.855	349.928	308.653
VC_RS05545	VC1131		Na+/H+ antiporter NhaC family protein	CDS	0.362535	0.0087403	0.0331465	60.8415	43.9065	51.7726	70.8018	61.423	69.1086
VC_RS05550	VC1132	hisG	ATP phosphoribosyltransferase	CDS	0.0875885	0.299378	0.436746	82.8464	89.2103	88.0429	95.5511	86.5864	94.2087
VC_RS05555	VC1133	hisD	histidinol dehydrogenase	CDS	0.0936543	0.347162	0.484731	137.164	139.247	139.668	161.385	142.854	139.774
VC_RS05560	VC1134		histidinol-phosphate transaminase	CDS	0.0182554	0.862658	0.90913	119.328	124.417	133.516	138.918	117.691	125.426
VC_RS05565	VC1135	hisB	bifunctional histidinol-phosphatase/imidazoleglycerol-phosphate dehydratase HisB	CDS	-0.0177939	0.837922	0.89199	118.17	124.417	127.414	128.222	116.206	121.014
VC_RS05570	VC1136	hisH	imidazole glycerol phosphate synthase subunit HisH	CDS	0.016204	0.84621	0.896386	78.677	88.2637	86.5665	93.1791	77.8491	85.3106
VC_RS05575	VC1137	hisA	1-(5-phosphoribosyl)-5-[(5-phosphoribosylamino)methylideneamino]imidazole-4-carboxamide isomerase	CDS	0.062396	0.47332	0.603449	84.159	82.4486	81.4483	89.733	76.058	93.2077
VC_RS05580	VC1138	hisF	imidazole glycerol phosphate synthase subunit HisF	CDS	0.0868258	0.248883	0.383557	78.1366	82.2683	85.7298	84.6757	86.2806	90.3899
VC_RS05585	VC1139		bifunctional phosphoribosyl-AMP cyclohydrolase/phosphoribosyl-ATP diphosphatase HisIE	CDS	0.0403477	0.552045	0.674512	79.3719	76.4982	74.3123	78.0073	76.3638	82.3446
VC_RS05590	VC1140	rluE	23S rRNA pseudouridine(2457) synthase RluE	CDS	0.316656	0.000677676	0.00534614	35.5938	28.7601	32.9238	40.5924	38.9682	41.6357
VC_RS05595	VC1141		NADP-dependent isocitrate dehydrogenase	CDS	0.0645148	0.392562	0.53113	1018.67	1066.87	1058.14	1054.33	1056.03	1177.03
VC_RS05600	VC1142	cspD	cold shock domain-containing protein CspD	CDS	0.291895	0.196335	0.320073	3.0884	2.47932	2.75595	3.98316	3.23279	3.04019
VC_RS05605	VC1143	clpS	ATP-dependent Clp protease adapter ClpS	CDS	0.179302	0.0386267	0.099128	103.809	113.057	107.335	119.047	119.919	128.096
VC_RS05610	VC1144	clpA	ATP-dependent Clp protease ATP-binding subunit ClpA	CDS	0.291352	0.000648087	0.00522535	522.673	576.329	578.701	669.619	707.676	675.811
VC_RS05615	VC1145		aspartate:alanine antiporter	CDS	-0.0167438	0.863735	0.909462	134.345	117.475	132.237	133.1	119.744	126.798
VC_RS05620	VC1146		GrxA family glutaredoxin	CDS	-0.314683	0.0306559	0.0847475	67.3272	73.2526	49.3119	52.3181	51.5499	48.9025
VC_RS05625	VC1147		iron-containing alcohol dehydrogenase	CDS	0.581392	0.0145229	0.0483645	46.9051	54.545	42.5204	63.9991	87.3728	64.1405
VC_RS05630	VC1148		MurR/RpiR family transcriptional regulator	CDS	0.0708365	0.439589	0.574102	275.524	276.647	266.885	271.347	328.565	260.418
VC_RS05635	VC1149	panP	putative pyridoxal-dependent aspartate 1-decarboxylase	CDS	-0.197746	0.00895465	0.0337026	257.804	241.215	254.384	218.94	212.534	225.419
VC_RS05640	VC1150		hypothetical protein	CDS	-0.204026	0.0409992	0.10351	99.5238	97.5499	87.5015	83.3331	84.8389	78.9336
VC_RS05645	VC1151		lysine exporter LysO family protein	CDS	0.188855	0.0306038	0.0846689	81.7654	82.0429	87.3047	100.429	91.9161	93.875
VC_RS05650	VC1152		HDOD domain-containing protein	CDS	0.0194208	0.742155	0.822829	187.582	172.38	187.011	187.388	185.754	181.262
VC_RS05655	VC1153		TfoX/Sxy family DNA transformation protein	CDS	0.357285	0.0567608	0.129264	33.3161	30.6985	25.591	32.9394	46.0018	36.0003
VC_RS05660	VC1154		hypothetical protein	CDS	0.551964	4.13e-08	1.82e-05	239.274	225.167	251.087	339.553	360.238	349.214
VC_RS05665	VC1155		response regulator	CDS	0.56383	0.00020621	0.00253688	16.7932	16.9946	15.3054	23.0486	26.0371	23.5429
VC_RS05670	VC1156		cyclic nucleotide-binding domain-containing protein	CDS	0.472396	0.00282293	0.0148401	46.2488	57.2046	47.1957	68.6983	72.0825	68.2188
VC_RS05675	VC1158		YdgA family protein	CDS	0.010761	0.854233	0.90211	354.124	390.38	344.248	363.094	351.282	382.507
VC_RS05680	VC1159	serC	3-phosphoserine/phosphohydroxythreonine transaminase	CDS	0.189508	0.00858821	0.0328832	338.991	348.772	343.707	375.267	391.91	409.053
VC_RS05685	VC1160		alpha-L-glutamate ligase-like protein	CDS	-0.173746	0.0343131	0.0911282	83.1552	84.2517	82.0388	76.2619	69.9856	74.8924
VC_RS05690	VC1161		inactive transglutaminase family protein	CDS	0.00829498	0.933403	0.958572	112.148	103.861	104.529	113.587	99.0807	109.743
VC_RS05695	VC1162		ATP-dependent zinc protease	CDS	0.258356	0.0361289	0.0945479	47.8316	45.7096	42.3728	54.2426	50.3267	58.0231
VC_RS05700	VC1163	cmoB	tRNA 5-methoxyuridine(34)/uridine 5-oxyacetic acid(34) synthase CmoB	CDS	-0.397763	0.000589766	0.00493309	55.4754	44.9883	51.3789	38.5785	38.7061	38.0023
VC_RS05705	VC1164	cmoA	carboxy-S-adenosyl-L-methionine synthase CmoA	CDS	-0.366868	0.00125871	0.00839141	39.5315	35.5669	35.4829	29.9856	26.1245	29.6604
VC_RS05710	VC1165		DUF72 domain-containing protein	CDS	0.510449	0.000240347	0.00283041	17.6039	15.3267	14.9117	24.1675	22.1927	21.9116
VC_RS05715	VC1166	aspS	aspartate--tRNA ligase	CDS	0.163171	0.0191215	0.0592685	711.915	702.098	749.472	816.279	779.015	827.227
VC_RS05720	VC1167		thymidine kinase	CDS	-0.161317	0.181283	0.301297	46.0558	39.7142	44.735	37.5044	36.2597	42.8963
VC_RS05725	VC1168		dicarboxylate/amino acid:cation symporter	CDS	0.0583241	0.765178	0.839257	318.646	222.688	285.979	326.082	257.094	278.362
VC_RS05730	VC1169	trpA	tryptophan synthase subunit alpha	CDS	-0.40923	5.77e-05	0.00115398	536.841	570.378	544.301	405.701	426.204	411.723
VC_RS05735	VC1170	trpB	tryptophan synthase subunit beta	CDS	-0.429895	9.36e-05	0.00144468	1048.13	1120.7	1100.81	796.095	803.742	827.227
VC_RS05740	VC1171	trpCF	bifunctional indole-3-glycerol-phosphate synthase TrpC/phosphoribosylanthranilate isomerase TrpF	CDS	-0.408197	0.000836309	0.00622557	672.5	707.417	725.013	511.053	522.707	552.387
VC_RS05745	VC1172	trpD	anthranilate phosphoribosyltransferase	CDS	-0.285908	0.0239007	0.0700774	531.591	571.37	600.503	434.836	460.411	501.89
VC_RS05750	VC1173		aminodeoxychorismate/anthranilate synthase component II	CDS	-0.0428581	0.731422	0.814198	295.521	317.037	333.224	288.757	300.169	329.082
VC_RS05755	VC1174		anthranilate synthase component 1	CDS	0.285768	0.0555309	0.127178	829.275	829.174	940.814	1075.54	989.409	1103.62
VC_RS05760	VC_1176		hypothetical protein	CDS	0.463859	0.0391156	0.100024	88.7916	89.2103	80.7593	126.879	109.565	120.495
VC_RS05765	VC1177		PHP domain-containing protein	CDS	-0.325184	0.00365632	0.0176173	67.9062	64.0115	64.1251	57.4202	46.1328	52.9437
VC_RS05770	VC1178		threonylcarbamoyl-AMP synthase	CDS	-0.0400441	0.496164	0.624347	173.414	165.123	183.812	175.214	161.858	170.955
VC_RS05775	VC1179	rluB	23S rRNA pseudouridine(2605) synthase RluB	CDS	-0.101342	0.393726	0.532464	324.282	267.992	313.588	309.523	269.414	265.534
VC_RS05780	VC1180	cydC	cysteine/glutathione ABC transporter ATP-binding protein/permease CydC	CDS	-0.0983249	0.0851502	0.174028	136.816	128.97	127.266	127.237	126.166	113.822
VC_RS05785	VC1181	cydD	cysteine/glutathione ABC transporter permease/ATP-binding protein CydD	CDS	0.0578586	0.37284	0.513071	126.2	116.212	121.656	130.639	129.443	118.938
VC_RS05790	VC1182	trxB	thioredoxin-disulfide reductase	CDS	0.100962	0.0905637	0.181431	172.14	177.474	181.696	182.375	190.123	197.278
VC_RS05795	VC1183		2OG-Fe dioxygenase family protein	CDS	-0.033677	0.788563	0.855472	14.2839	18.7977	17.8153	17.6781	16.6882	15.3122
VC_RS05800	VC1184		cysteine desulfurase-like protein	CDS	0.250566	0.0527826	0.123036	27.564	30.0223	33.5636	34.2373	40.8904	33.2567
VC_RS05805	VC1185		GGDEF domain-containing protein	CDS	-0.0752338	0.492969	0.622025	25.3249	29.5715	25.5418	25.1968	26.9545	24.2103
VC_RS05810	VC1186		vancomycin high temperature exclusion protein	CDS	-0.216888	0.020037	0.0614149	32.5826	28.4896	31.0537	23.899	27.435	27.9178
VC_RS05815	VC1187		DUF3392 domain-containing protein	CDS	0.182249	0.160923	0.275911	10.3848	11.7655	11.7128	12.8893	11.6643	13.7921
VC_RS05820	VC1188		NAD-dependent malic enzyme	CDS	0.0392592	0.549609	0.671995	330.189	323.709	333.421	330.96	337.739	345.84
VC_RS05825	VC1189		hypothetical protein	CDS	0.207229	0.0834693	0.171933	91.1851	94.169	91.1433	102.667	114.415	102.143
VC_RS05830	VC1190	purC	phosphoribosylaminoimidazolesuccinocarboxamide synthase	CDS	-0.15503	0.136184	0.244872	475.228	457.547	465.018	412.235	390.119	452.988
VC_RS05835	VC1191		hypothetical protein	CDS	0.0379077	0.734878	0.816785	11.7359	13.4334	9.79348	13.0683	12.6254	10.307
VC_RS05840	VC1193		hypothetical protein	CDS	-0.582922	0.000654977	0.00525744	11.929	11.5852	10.2364	7.87681	6.37821	8.26782
VC_RS05845	VC1194		J domain-containing protein	CDS	-0.269693	0.00722345	0.0289048	27.2938	24.0268	26.5261	21.9298	21.7995	20.8735
VC_RS05850	VC1195		OmpA family protein	CDS	-0.197031	0.038087	0.0982363	105.199	87.5424	101.478	90.5386	78.8976	87.2385
VC_RS05855	VC1196		DUF2786 domain-containing protein	CDS	-0.352277	0.0019633	0.0113916	74.7393	65.5892	72.0977	57.4202	52.8605	56.1322
VC_RS05860	VC1197		DUF3334 family protein	CDS	0.106309	0.352702	0.49093	84.738	90.2472	82.777	84.0492	96.6343	96.7669
VC_RS05865	VC1198		FAD-binding oxidoreductase	CDS	0.0173144	0.75271	0.83033	415.081	415.038	428.994	448.173	404.405	421.733
VC_RS05870	VC1199		isoprenylcysteine carboxylmethyltransferase family protein	CDS	-0.322458	0.00180879	0.010721	34.011	34.3047	37.5499	29.8961	26.8234	27.9178
VC_RS05875	VC1200	vesB	GlyGly-anchored extracellular serine protease VesB	CDS	0.250321	0.000591176	0.00493336	88.7916	99.3079	96.4092	113.095	112.536	112.746
VC_RS05880	VC1201		DUF3581 domain-containing protein	CDS	0.0562893	0.572282	0.689589	215.3	172.02	184.993	192.758	211.966	190.457
VC_RS05885	VC1202	hutH	histidine ammonia-lyase	CDS	-0.0443314	0.659564	0.76004	24.4756	24.6579	26.5753	21.885	26.9108	24.581
VC_RS05890	VC1203		urocanate hydratase	CDS	-0.104787	0.329437	0.466529	28.1045	25.4243	26.969	23.3619	26.8234	24.6922
VC_RS05895	VC1204		formimidoylglutamase	CDS	0.154613	0.273867	0.409371	9.2266	10.9992	10.0395	11.0544	12.0574	10.5665
VC_RS05900	VC1205		imidazolonepropionase	CDS	0.00178722	0.98519	0.99156	12.0062	13.4334	10.2856	12.218	12.1885	11.4192
VC_RS05905	VC1206	hutC	histidine utilization repressor	CDS	-0.141201	0.364932	0.504229	8.76334	7.43795	9.05528	6.89221	8.51884	7.48924
VC_RS05910	VC1207		DUF3187 family protein	CDS	-0.417628	0.00140071	0.00905154	28.6063	29.9321	28.347	22.4221	22.7169	19.9466
VC_RS05915	VC1208		YciU family protein	CDS	-0.234716	0.0352229	0.0927931	110.14	117.339	88.8795	95.5063	86.6738	86.7565
VC_RS05920	VC1209	yeiP	elongation factor P-like protein YeiP	CDS	-0.0596895	0.388174	0.527587	343.276	349.629	319.887	330.647	322.318	318.812
VC_RS05925	VC1210		nucleotidyltransferase domain-containing protein	CDS	0.109886	0.333657	0.470928	32.5826	35.9726	26.5753	30.3436	36.915	35.4441
VC_RS05930	VC1211		PTS sugar transporter subunit IIC/EAL domain-containing protein	CDS	0.236932	0.0050156	0.0222226	24.244	23.2605	23.524	27.6584	28.7893	27.2875
VC_RS05935	VC1212		DNA polymerase II	CDS	0.00329964	0.959637	0.975164	44.1255	42.1484	42.6189	42.3826	42.7253	44.0827
VC_RS05940	VC1213	uvrY	UvrY/SirA/GacA family response regulator transcription factor	CDS	0.372195	0.000507684	0.00444379	222.133	207.091	214.964	274.659	289.073	270.095
VC_RS05945	VC1214	uvrC	excinuclease ABC subunit UvrC	CDS	0.14112	0.0539739	0.124662	126.895	119.323	129.53	139.903	136.869	137.587
VC_RS05950	VC1215	pgsA	CDP-diacylglycerol--glycerol-3-phosphate 3-phosphatidyltransferase	CDS	0.198431	0.0626064	0.1391	72.9635	70.3675	73.4757	84.3624	85.0574	79.3785
VC_RS05975	VC1216		GGDEF domain-containing protein	CDS	0.217704	0.351478	0.489798	86.6683	99.7136	80.9069	102.801	125.424	82.7153
VC_RS05980	VC1217		GNAT family N-acetyltransferase	CDS	0.349422	0.0244593	0.0711906	11.5043	10.6836	10.2364	13.6054	14.4602	13.3101
VC_RS05985	VC1219	pheS	phenylalanine--tRNA ligase subunit alpha	CDS	-0.0284317	0.75702	0.833118	305.211	275.114	311.226	289.741	276.098	308.282
VC_RS05990	VC1220	pheT	phenylalanine--tRNA ligase subunit beta	CDS	-0.320745	0.000640495	0.00517949	805.494	785.358	872.21	673.065	625.414	673.55
VC_RS05995	VC1222	ihfA	integration host factor subunit alpha	CDS	0.279888	0.00822523	0.0318683	112.534	114.274	84.7456	116.944	123.982	137.402
VC_RS06000	VC1224	relV	(p)ppGpp synthetase RelV	CDS	0.124636	0.236625	0.367353	44.666	39.2183	47.9339	46.7238	50.9383	46.0477
VC_RS06005	VC1226		thiopurine S-methyltransferase	CDS	0.216825	0.0312559	0.0858441	39.2613	35.5669	41.7822	45.9182	44.9533	44.6388
VC_RS06010	VC1228	purT	phosphoribosylglycinamide formyltransferase 2	CDS	-0.146803	0.0869082	0.176179	456.968	409.989	480.274	408.207	381.382	427.257
VC_RS06015	VC1229		AEC family transporter	CDS	0.428158	0.00673481	0.0273673	8.49311	7.52811	6.88988	9.57749	10.4847	10.826
VC_RS06020	VC1231	cdd	cytidine deaminase	CDS	-0.597602	0.00247851	0.0134116	76.1677	89.571	84.4995	54.9587	64.219	46.2331
VC_RS06025	VC1232		LrgB family protein	CDS	0.0320769	0.691274	0.785638	28.1431	26.0554	24.1146	28.5534	23.4596	28.1032
VC_RS06030	VC1233		CidA/LrgA family protein	CDS	0.128498	0.210258	0.336789	19.65	18.1216	16.142	21.2137	17.4746	20.3173
VC_RS06035	VC1234	sbcB	exodeoxyribonuclease I	CDS	0.0815529	0.252534	0.387515	77.5961	77.4449	78.7907	83.4674	80.9072	83.049
VC_RS06040	VC1235		L-cystine transporter	CDS	-0.283992	0.0200721	0.0614697	200.746	187.031	209.502	173.021	158.931	158.609
VC_RS06045	VC1236	msrB	peptide-methionine (R)-S-oxide reductase MsrB	CDS	0.189047	0.272634	0.408552	6.02238	6.13068	7.23438	7.33976	7.99461	6.74773
VC_RS06050	VC1237	cobT	nicotinate-nucleotide--dimethylbenzimidazole phosphoribosyltransferase	CDS	-0.135484	0.212642	0.340143	31.5017	29.887	28.9867	25.5549	28.4398	28.2886
VC_RS06055	VC1238		adenosylcobinamide-GDP ribazoletransferase	CDS	-0.489779	9.07e-05	0.00141772	24.6686	27.3176	28.2977	19.513	17.3435	20.2432
VC_RS06060	VC1239	cobU	bifunctional adenosylcobinamide kinase/adenosylcobinamide-phosphate guanylyltransferase	CDS	-0.417498	0.00509572	0.0224387	14.4383	17.0848	13.0908	10.8754	11.1837	11.3451
VC_RS06065	VC1240		histidine phosphatase family protein	CDS	-0.574606	3.96e-05	0.000931626	19.9202	22.3139	20.7681	13.1131	14.5039	14.6448
VC_RS06070	VC1242		succinylglutamate desuccinylase	CDS	0.0534175	0.456483	0.587948	86.012	77.1293	77.3636	78.4548	89.6444	81.5289
VC_RS06075	VC1244	btuC	vitamin B12 ABC transporter permease BtuC	CDS	0.183513	0.0280174	0.0793529	44.8204	37.325	39.0755	47.4399	45.827	44.4905
VC_RS06080	VC1245	btuD	vitamin B12 ABC transporter ATP-binding protein BtuD	CDS	-0.0387773	0.661475	0.760951	41.8092	36.8291	37.8452	37.1463	37.046	39.2258
VC_RS06085	VC1246		nucleoside triphosphate pyrophosphohydrolase family protein	CDS	0.101237	0.226494	0.355168	97.9796	91.1938	93.2595	101.906	99.6049	101.475
VC_RS06090	VC1247		DUF2750 domain-containing protein	CDS	0.0695689	0.456727	0.587948	111.8	116.212	95.7694	114.124	107.119	118.567
VC_RS06095	VC1248		methyl-accepting chemotaxis protein	CDS	0.431473	0.0399683	0.101624	8.06845	10.5033	7.97258	10.3383	13.5428	11.9012
VC_RS06100	VC1249		glycine cleavage system protein R	CDS	-0.0656836	0.761638	0.836474	81.3022	117.565	88.5842	94.7008	99.2554	80.7132
VC_RS06105	VC1250		DUF3943 domain-containing protein	CDS	0.25574	0.000353417	0.00348549	129.636	119.954	121.065	150.913	153.339	138.366
VC_RS06110	VC1252		CinA family nicotinamide mononucleotide deamidase-related protein	CDS	0.235099	0.00792361	0.0309004	76.0905	79.3832	85.2377	94.3427	98.2943	90.6495
VC_RS06120	VC1254		2Fe-2S iron-sulfur cluster binding domain-containing protein	CDS	-0.381517	0.000793037	0.00601382	51.1903	48.6848	60.2373	41.4428	40.1478	41.265
VC_RS06125	VC1255	nrdB	ribonucleotide-diphosphate reductase subunit beta	CDS	-0.363608	0.000278996	0.00307315	345.168	334.212	368.067	261.814	266.006	286.222
VC_RS06130	VC1256	nrdA	ribonucleoside-diphosphate reductase subunit alpha	CDS	-0.247103	0.00959787	0.0355698	805.339	789.685	851.491	674.049	637.472	749.814
VC_RS06135	VC1257		bifunctional 3-demethylubiquinone 3-O-methyltransferase/2-octaprenyl-6-hydroxy phenol methylase	CDS	0.23033	0.00407935	0.0190654	67.5202	62.8394	67.7177	80.2898	77.5433	74.5587
VC_RS06140	VC1258	gyrA	DNA topoisomerase (ATP-hydrolyzing) subunit A	CDS	-0.050051	0.425158	0.559789	2157.17	2108.1	2277.45	2144.28	2028.05	2147.26
VC_RS06145	VC1259		rhodanese-related sulfurtransferase	CDS	-0.561162	0.000195758	0.00242496	80.3757	76.1376	78.7415	54.0188	48.7103	56.6884
VC_RS06150	VC1260		helix-turn-helix domain-containing protein	CDS	-0.346582	0.00368373	0.0177207	28.4905	25.1989	26.5753	21.6612	21.1879	20.3173
VC_RS06155	VC1261		sugar efflux transporter	CDS	-0.239925	0.0975018	0.191789	11.5815	9.91727	8.76	8.32436	8.30041	9.04641
VC_RS06160	VC1263		GTP cyclohydrolase II	CDS	0.198832	0.0344448	0.0912749	96.8986	95.0706	91.8323	105.084	116.031	104.664
VC_RS06165	VC1264		peptidase	CDS	-0.326727	0.00393116	0.0185667	758.975	694.93	689.825	606.201	536.687	566.439
VC_RS06170	VC1265		c-type cytochrome	CDS	-0.491736	0.000129416	0.00182405	316.87	289.81	321.019	230.307	212.447	217.003
VC_RS06175	VC1266		iron-regulated protein A	CDS	-0.565757	2.5e-06	0.000154123	236.533	223.048	241.884	158.745	164.916	150.267
VC_RS06180	VC1267		DUF1513 domain-containing protein	CDS	-0.39791	1.44e-05	0.00049481	187.08	171.524	168.162	135.606	138.005	126.242
VC_RS06185	VC1268		murein L,D-transpeptidase	CDS	0.144317	0.2892	0.42519	69.6821	62.5239	63.8299	73.3976	76.4948	66.847
VC_RS06190	VC1269		DUF882 domain-containing protein	CDS	0.425447	0.000286703	0.00312163	19.65	17.0397	17.9137	23.8095	27.8719	21.7633
VC_RS06195	VC1270		MBL fold metallo-hydrolase	CDS	0.0574434	0.4445	0.577021	89.8725	76.5884	88.1905	85.9289	89.426	89.6484
VC_RS06200	VC1271		DUF2982 domain-containing protein	CDS	-0.018718	0.887814	0.927626	11.5815	9.73696	10.5317	12.6656	9.21783	9.63962
VC_RS06205	VC1272		hypothetical protein	CDS	-0.237536	0.0674741	0.146869	25.8654	21.5475	20.1283	20.4976	21.0568	15.9054
VC_RS06210	VC1273		TRAP transporter substrate-binding protein	CDS	-0.318242	0.20918	0.335513	4.6326	3.96691	3.05123	2.4615	3.58228	3.33679
VC_RS06215	VC1274		TRAP transporter small permease subunit	CDS	0.381198	0.0152762	0.0502655	9.14939	8.92554	9.84269	13.2026	11.0963	12.0495
VC_RS06220	VC1275		TRAP transporter large permease subunit	CDS	0.304145	0.00325334	0.0163397	22.6225	23.3056	25.3941	28.3297	28.3525	31.2917
VC_RS06225	VC1276		cache domain-containing protein	CDS	0.226068	0.0396541	0.101072	17.4495	19.0682	17.2247	19.2445	22.0179	21.5779
VC_RS06230	VC1277		response regulator transcription factor	CDS	0.113222	0.334267	0.471214	16.3685	17.9863	19.7346	20.2291	21.3626	16.9064
VC_RS06235	VC1278		MarR family transcriptional regulator	CDS	-0.0430842	0.636507	0.741039	40.0334	32.9975	39.9121	37.3253	34.7744	37.5204
VC_RS06240	VC1279		BCCT family transporter	CDS	-0.24077	0.156189	0.270647	119.869	94.7099	117.522	113.005	74.6163	93.4672
VC_RS06245	VC1280	cod	chitin oligosaccharide deacetylase	CDS	-0.193853	0.105505	0.20296	28.6449	26.9569	23.3764	19.692	25.8186	23.58
VC_RS06250	VC1281		PTS sugar transporter subunit IIB	CDS	0.133827	0.469518	0.600155	4.78702	5.90528	5.75797	4.96776	7.25194	5.78377
VC_RS06255	VC1282		PTS sugar transporter subunit IIC	CDS	0.0430303	0.717386	0.804335	16.4457	21.9983	18.9964	17.4095	19.921	21.7262
VC_RS06260	VC1283		PTS lactose/cellobiose transporter subunit IIA	CDS	-0.445829	0.0106994	0.0386909	4.94144	6.04052	5.80719	3.89365	3.8444	4.5232
VC_RS06265	VC1284		6-phospho-beta-glucosidase	CDS	0.0266331	0.801915	0.864383	26.097	29.9772	29.9218	25.8234	30.7552	30.9209
VC_RS06270	VC1285	chbG	chitin disaccharide deacetylase	CDS	0.200052	0.13058	0.237146	18.2988	21.9983	20.4236	23.3172	23.5906	22.8014
VC_RS06275	VC1286		LacI family DNA-binding transcriptional regulator	CDS	0.304615	0.000310816	0.00322178	40.9599	39.9396	39.3708	49.9014	49.0598	49.6069
VC_RS06280	VC1287	mdoH	glucans biosynthesis glucosyltransferase MdoH	CDS	-0.244532	0.0160155	0.0519342	260.352	240.854	251.579	219.835	201.744	213.851
VC_RS06285	VC1288		glucan biosynthesis protein	CDS	-0.0513124	0.535419	0.660282	375.511	382.356	394.643	372.94	368.451	370.829
VC_RS06290	VC1289		methyl-accepting chemotaxis protein	CDS	-0.273664	0.00234652	0.0128843	399.678	351.026	398.038	321.383	315.896	312.991
VC_RS06295	VC1290		3'-5' exonuclease	CDS	0.177684	0.0815951	0.169037	19.5341	19.7444	21.1126	24.257	22.0179	22.0228
VC_RS06300	VC1291		cyclic nucleotide-binding/CBS domain-containing protein	CDS	0.290393	7.16e-05	0.00128796	130.369	134.965	138.585	165.234	165.222	163.503
VC_RS06305	VC1293		aspartate/tyrosine/aromatic aminotransferase	CDS	0.329405	0.000678811	0.00534614	587.414	642.053	650.454	775.508	779.409	807.132
VC_RS06310	VC1295		HD domain-containing protein	CDS	-0.649158	2.49e-06	0.000154123	66.2462	64.1467	64.4204	42.9197	37.5703	43.712
VC_RS06315	VC1296	thiD	bifunctional hydroxymethylpyrimidine kinase/phosphomethylpyrimidine kinase	CDS	0.244865	0.00314417	0.0159435	70.0295	69.7815	65.2078	82.6618	81.4314	78.8966
VC_RS06320	VC1297	asnS	asparagine--tRNA ligase	CDS	0.0406294	0.563674	0.68382	604.555	561.949	646.566	605.977	620.215	638.625
VC_RS06325	VC1298		methyl-accepting chemotaxis protein	CDS	-0.00814415	0.951744	0.969068	31.077	36.2431	31.8903	30.5674	37.3955	30.6985
VC_RS06330	VC1299	queD	6-carboxytetrahydropterin synthase QueD	CDS	-0.0613905	0.621696	0.730208	19.8044	16.3184	14.1243	14.5452	16.6008	17.0918
VC_RS06335	VC1300		L-serine ammonia-lyase	CDS	0.131656	0.0673342	0.146806	152.258	145.513	151.676	163.891	161.771	166.728
VC_RS06340	VC1301		serine transporter	CDS	0.90444	5.95e-08	1.98e-05	148.9	152.996	162.454	297.618	289.379	282.144
VC_RS06345	VC1302		CoA pyrophosphatase	CDS	-0.0246074	0.803983	0.866001	15.5578	12.8023	13.9274	14.6348	13.8486	13.1618
VC_RS06350	VC1303	pabB	aminodeoxychorismate synthase component 1	CDS	-0.0908128	0.116084	0.21781	95.9721	99.5333	97.1474	95.9986	88.1154	90.6865
VC_RS06355	VC1304		fumarate hydratase	CDS	-0.0951741	0.373694	0.513116	254.716	278.901	239.128	231.337	263.953	228.162
VC_RS06360	VC1305		hypothetical protein	CDS	0.0181822	0.872146	0.915626	44.2028	40.4354	39.4692	37.0568	46.657	42.0065
VC_RS06365	VC1306		YcjX family protein	CDS	0.184521	0.0102025	0.0372705	74.3919	71.0437	73.8694	82.5275	81.8683	84.8286
VC_RS06370	VC1307		TIGR01620 family protein	CDS	-0.0815968	0.329903	0.467004	39.4157	37.3701	37.8944	37.9519	34.2938	36.1486
VC_RS06375	VC1308	tyrR	transcriptional regulator TyrR	CDS	0.047223	0.442835	0.57611	159.902	158.631	181.745	181.077	162.47	173.328
VC_RS06380	VC1309	rimJ	ribosomal protein S5-alanine N-acetyltransferase	CDS	-0.13128	0.0721143	0.15487	49.1828	47.648	50.5422	48.514	41.8515	44.1939
VC_RS06385	VC1310		DUF2947 domain-containing protein	CDS	-0.0310276	0.705195	0.796655	41.8092	35.2514	36.0243	38.3995	35.9102	36.4452
VC_RS06390	VC1311		DMT family transporter	CDS	0.101197	0.345086	0.482569	27.7956	25.8751	29.8234	31.2835	29.6194	28.6593
VC_RS06395	VC1312	alr	alanine racemase	CDS	-0.0264313	0.861605	0.908824	106.743	81.547	100.199	107.143	84.97	91.2056
VC_RS06400	VC1313		methyl-accepting chemotaxis protein	CDS	0.00733849	0.961363	0.975809	56.4792	43.6811	55.6112	56.9279	47.5745	52.091
VC_RS06405	VC1314		SLC13 family permease	CDS	0.798712	0.0130389	0.044623	110.102	139.518	106.547	207.93	223.456	188.232
VC_RS06410	VC1315		cyclic nucleotide-binding domain-containing protein	CDS	1.11722	0.0168925	0.0542866	72.23	111.569	81.1038	186.448	194.361	193.719
VC_RS06415	VC1316		response regulator	CDS	0.861634	0.000312685	0.00322597	32.9687	53.7786	43.9968	73.7109	76.2327	87.3498
VC_RS06420	VC1317		VirK/YbjX family protein	CDS	-0.1106	0.257182	0.392294	206.575	196.903	207.582	203.41	174.964	187.602
VC_RS06425	VC1318		MipA/OmpV family protein	CDS	-0.116574	0.19402	0.317745	1048.05	946.739	974.328	970.862	852.976	914.837
VC_RS06430	VC1319	carS	histidine kinase CarS	CDS	-0.305616	0.000588715	0.00493309	68.7169	64.4172	71.0642	58.181	50.8509	56.1693
VC_RS06435	VC1320	carR	response regulator transcription factor CarR	CDS	-0.0421107	0.654246	0.755793	57.4057	47.6029	60.1388	48.0217	53.4721	58.8387
VC_RS06440	VC1321		penicillin-binding protein	CDS	-0.285766	5.23e-05	0.00108773	362.154	349.268	380.272	313.864	287.981	293.675
VC_RS06445	VC1322	nqrM	(Na+)-NQR maturation NqrM	CDS	-0.718346	2.21e-05	0.000660014	9.80568	9.15094	9.4982	4.78874	6.20347	6.26575
VC_RS06450	VC1323		NifB/NifX family molybdenum-iron cluster-binding protein	CDS	0.117829	0.431428	0.567002	6.25401	6.26591	4.52764	5.99712	5.67923	6.85896
VC_RS06455	VC1325	mglB	galactose/glucose ABC transporter substrate-binding protein MglB	CDS	0.155765	0.263699	0.398254	10.3848	8.70015	7.77573	10.2488	10.2663	9.52839
VC_RS06460	VC1327	mglA	galactose/methyl galactoside ABC transporter ATP-binding protein MglA	CDS	0.266248	0.0110377	0.0396339	16.716	14.2448	17.5692	20.9452	17.0814	20.3173
VC_RS06465	VC1328	mglC	galactose/methyl galactoside ABC transporter permease MglC	CDS	0.342617	0.0547136	0.126127	5.75215	5.81513	6.00404	6.98172	7.95092	7.34094
VC_RS06470	VC1329		outer membrane beta-barrel protein	CDS	0.0828403	0.635467	0.740792	95.2386	63.7861	76.0348	86.4659	81.6062	81.0099
VC_RS06475	VC1330		DUF1460 domain-containing protein	CDS	0.0234418	0.875852	0.918707	11.929	10.6385	10.0888	11.1887	10.3974	11.6417
VC_RS06480	VC1332		tripartite tricarboxylate transporter permease	CDS	0.0673047	0.641219	0.744829	12.0062	11.8106	11.1715	12.218	11.2711	13.1618
VC_RS06485	VC1333		tripartite tricarboxylate transporter TctB family protein	CDS	0.370604	0.101106	0.197039	2.04607	2.16377	1.72247	2.64052	2.62118	2.44698
VC_RS06490	VC1334		tripartite tricarboxylate transporter substrate binding protein	CDS	0.815396	0.00356777	0.0173541	3.0884	3.92183	3.14966	6.44466	5.4608	5.96915
VC_RS06495	VC1335		GntR family transcriptional regulator	CDS	0.125257	0.404001	0.542241	11.3113	10.1877	11.3683	10.7859	12.6254	12.4203
VC_RS06500	VC1336	prpB	methylisocitrate lyase	CDS	0.140254	0.314647	0.451759	13.7048	14.5153	16.4865	16.5592	14.8097	17.7962
VC_RS06505	VC1337	prpC	2-methylcitrate synthase	CDS	0.077421	0.502789	0.62968	12.1992	15.6422	15.3546	16.0222	14.766	14.719
VC_RS06510	VC1338	acnD	Fe/S-dependent 2-methylisocitrate dehydratase AcnD	CDS	-0.2036	0.0856789	0.174875	24.7844	25.6947	26.3784	24.7493	19.3531	22.616
VC_RS06515	VC1339	prpF	2-methylaconitate cis-trans isomerase PrpF	CDS	-0.275928	0.0492193	0.117236	11.6587	14.0194	11.4667	9.667	10.2663	10.7148
VC_RS06520	VC1340		propionyl-CoA synthetase	CDS	-0.212474	0.0423593	0.10575	15.8667	17.9412	18.2582	15.9774	14.2418	14.6819
VC_RS06525	VC1341		GNAT family N-acetyltransferase	CDS	-0.175792	0.225274	0.353565	82.8464	80.5102	76.2809	74.1584	63.4326	74.5587
VC_RS06530	VC1342		NUDIX domain-containing protein	CDS	-0.250254	0.0954117	0.188633	116.703	103.049	117.276	101.145	85.6253	96.5815
VC_RS06535	VC1343		M20/M25/M40 family metallo-hydrolase	CDS	1.17637	0.00453681	0.0206638	255.025	353.686	309.799	680.941	729.213	665.578
VC_RS06540	VC1344	hppD	4-hydroxyphenylpyruvate dioxygenase	CDS	0.360159	0.0193377	0.0595774	7.64379	9.28617	7.38202	9.26421	11.0963	10.826
VC_RS06545	VC1345		homogentisate 1,2-dioxygenase	CDS	0.315162	0.0316406	0.0862468	9.38102	7.84366	8.90764	11.9047	10.3974	10.2699
VC_RS06550	VC1346		fumarylacetoacetate hydrolase family protein	CDS	0.336079	0.0402043	0.102007	15.3262	16.5438	14.0258	20.2291	19.5278	18.2411
VC_RS06555	VC1347	maiA	maleylacetoacetate isomerase	CDS	0.737199	0.000185828	0.00232656	11.4657	9.24109	9.89191	18.6627	15.8145	16.6469
VC_RS06560	VC1348		two-component system response regulator	CDS	0.359015	0.0217236	0.0654084	9.11079	11.9458	10.6301	13.4711	14.067	13.0506
VC_RS06565	VC1349		response regulator	CDS	1.38414	6.1e-10	7.27e-07	56.6336	68.2038	65.7984	174.14	153.951	169.361
VC_RS06570	VC1350		peroxiredoxin	CDS	-0.172646	0.0256583	0.0738992	279.423	290.846	268.755	252.327	234.421	257.637
VC_RS06575	VC1353		diguanylate cyclase	CDS	0.122343	0.0488181	0.116637	86.7841	86.8212	83.1707	91.1651	94.1005	94.2458
VC_RS06580	VC1354		class I SAM-dependent methyltransferase	CDS	-0.178848	0.0792925	0.165617	103.539	86.6409	98.4269	84.2729	79.7276	90.9461
VC_RS06585	VC1355	yccX	acylphosphatase	CDS	0.142784	0.4576	0.588475	4.70981	6.67162	4.62607	5.46006	6.77139	5.45009
VC_RS06590	VC1356		TusE/DsrC/DsvC family sulfur relay protein	CDS	0.424756	0.000974501	0.00690835	5.98378	5.90528	7.23438	8.32436	8.60622	8.67565
VC_RS06595	VC1358		Bax inhibitor-1/YccA family protein	CDS	0.128797	0.129394	0.235501	337.06	309.689	354.288	364.75	386.537	343.244
VC_RS06600	VC1359		amino acid ABC transporter ATP-binding protein	CDS	0.182404	0.281299	0.416113	9.14939	9.37633	8.46471	9.98028	9.43626	11.1968
VC_RS06605	VC1360		amino acid ABC transporter permease	CDS	0.02712	0.837051	0.891327	7.14193	8.56491	9.35056	9.62224	7.77617	8.08245
VC_RS06610	VC1361		amino acid ABC transporter permease	CDS	0.496393	0.0203147	0.0620535	7.21914	11.0442	8.61236	13.2921	11.4021	13.1247
VC_RS06615	VC1362		amino acid ABC transporter substrate-binding protein	CDS	0.387226	0.0122116	0.0424742	16.0211	21.232	16.8802	23.5409	23.678	23.5429
VC_RS06620	VC1363		siroheme synthase	CDS	-0.0810947	0.242915	0.375815	48.4879	47.648	45.9162	44.2176	46.8755	43.23
VC_RS06625	VC1364		Cof-type HAD-IIB family hydrolase	CDS	0.0582051	0.492177	0.62173	90.413	84.7476	93.604	94.4322	90.4308	94.9502
VC_RS06630	VC1365	queE	7-carboxy-7-deazaguanine synthase QueE	CDS	-0.34699	0.00034659	0.00345625	52.0782	48.0988	51.2312	40.861	36.8276	41.3391
VC_RS06635	VC1366	queC	7-cyano-7-deazaguanine synthase QueC	CDS	-0.355573	0.000722547	0.00559896	57.4829	58.0611	65.7984	47.7979	45.8707	48.0127
VC_RS06640	VC1367		GGDEF domain-containing protein	CDS	0.0723506	0.323923	0.461832	157.238	164.356	150.593	170.112	173.741	152.677
VC_RS06645	VC1368		hypothetical protein	CDS	-0.213999	0.224882	0.353414	16.2141	20.0149	13.5829	14.0529	17.824	11.1968
VC_RS06650	VC1369		ABC transporter substrate-binding protein	CDS	0.198511	0.319913	0.457201	4.40097	5.27418	4.97056	6.04187	6.46558	4.33783
VC_RS06655	VC1370		diguanylate cyclase	CDS	0.291604	0.105305	0.202793	7.87543	7.57319	4.57685	8.19009	8.08198	8.37905
VC_RS06660	VC1371		hypothetical protein	CDS	-0.200457	0.0563665	0.128858	20.1132	19.2936	17.8645	17.8571	15.6834	16.3503
VC_RS06665	VC1372		GGDEF domain-containing protein	CDS	0.0460144	0.620435	0.729205	43.3534	44.5376	42.3236	46.4105	44.298	43.749
VC_RS06670	VC1373		hsp70 family protein	CDS	-0.638797	4.18e-08	1.82e-05	156.08	149.661	157.926	105.666	98.1633	93.9863
VC_RS06675	VC1374		Hsp70 family protein	CDS	-0.494088	1.74e-05	0.000551301	179.243	168.008	175.298	129.52	115.288	126.205
VC_RS06680	VC1375		DUF2760 domain-containing protein	CDS	-0.211653	0.0816382	0.169037	53.0047	49.4962	52.8553	46.7686	42.6816	44.713
VC_RS06685	VC1376		diguanylate cyclase	CDS	0.341511	7.01e-05	0.00128451	39.3385	40.6608	37.4514	50.3042	50.0209	48.5318
VC_RS06690	VC1377		exonuclease domain-containing protein	CDS	0.0102287	0.925636	0.95388	21.6574	19.8345	22.589	22.8249	18.6104	23.0609
VC_RS06695	VC1379		TerB family tellurite resistance protein	CDS	-0.145697	0.256273	0.391406	19.9588	19.519	20.0299	16.1564	19.8336	17.7962
VC_RS06700	VC1380		hypothetical protein	CDS	-0.477569	0.000926557	0.00668865	20.1132	22.6294	22.2937	15.9774	14.2854	16.3873
VC_RS06705	VC1382	hrpA	ATP-dependent RNA helicase HrpA	CDS	-0.277913	0.000373375	0.00360482	457.74	423.107	449.417	385.427	349.578	362.19
VC_RS06710	VC1384		outer membrane beta-barrel protein	CDS	-0.213744	0.00602393	0.0254312	244.138	236.662	229.679	206.945	205.894	199.837
VC_RS06715	VC1386	yegD	molecular chaperone	CDS	-0.550614	7.38e-05	0.001301	31.077	25.0636	31.8903	18.1704	20.5326	21.3555
VC_RS06720	VC1388		lipoate--protein ligase A	CDS	-0.0693964	0.443219	0.57611	38.0259	32.4114	36.7625	32.2233	34.3812	35.5554
VC_RS06725	VC1389		DUF2256 domain-containing protein	CDS	0.0163182	0.962988	0.976905	0.926521	0.90157	0.836629	0.850338	1.00479	0.852735
VC_RS06730	VC1390		LysR family transcriptional regulator	CDS	0.132772	0.328252	0.466091	7.48937	6.04052	7.72651	7.38451	7.51406	8.37905
VC_RS06735	VC1391		MFS transporter	CDS	0.0155995	0.864159	0.909641	22.1207	22.0434	21.1126	22.243	22.1927	21.5779
VC_RS06740	VC1392		deoxyribodipyrimidine photo-lyase	CDS	-0.092761	0.380736	0.519647	20.4221	22.5392	23.6225	17.5886	23.1101	21.6521
VC_RS06745	VC1393		multidrug efflux SMR transporter	CDS	0.179316	0.192669	0.316187	7.29635	6.4913	8.80921	9.30896	8.51884	7.74877
VC_RS06750	VC1394		methyl-accepting chemotaxis protein	CDS	0.135471	0.171601	0.288553	14.0908	15.5972	14.5672	15.7984	15.9455	16.8323
VC_RS06755	VC1395		response regulator	CDS	-0.0192649	0.932533	0.958572	3.43585	4.68816	4.28157	3.98316	4.76181	3.48509
VC_RS06760	VC1396		hypothetical protein	CDS	0.227065	0.45167	0.583536	2.2777	2.43424	2.85438	2.73003	2.83961	3.22556
VC_RS06765	VC1397		chemotaxis protein CheA	CDS	0.16107	0.204433	0.329969	16.1369	19.3838	16.9786	17.141	20.8821	20.6139
VC_RS06770	VC1398		response regulator	CDS	-0.103595	0.690747	0.785289	2.20049	1.93838	1.62404	1.9692	1.57271	1.85377
VC_RS06775	VC1399		protein-glutamate O-methyltransferase CheR	CDS	0.155921	0.416044	0.551221	4.594	4.23738	4.33078	4.8335	5.11131	4.74566
VC_RS06780	VC1400		hypothetical protein	CDS	0.180172	0.273762	0.409371	6.09959	6.4913	7.23438	7.02647	7.81986	7.56339
VC_RS06785	VC1401		chemotaxis protein CheB	CDS	0.366208	0.0147095	0.0488043	8.53171	9.15094	8.66157	11.2334	13.368	9.41716
VC_RS06790	VC1402		chemotaxis protein CheW	CDS	0.143759	0.274513	0.409972	12.5852	14.1096	11.9589	13.0236	15.0281	14.6448
VC_RS06795	VC1403		methyl-accepting chemotaxis protein	CDS	0.0260351	0.901598	0.935843	10.848	14.5604	13.4845	11.9495	14.6349	12.9393
VC_RS06800	VC1405		methyl-accepting chemotaxis protein	CDS	0.108511	0.455178	0.587009	14.0136	15.9127	17.0279	16.9172	17.2561	16.3873
VC_RS06805	VC1406		PAS domain-containing methyl-accepting chemotaxis protein	CDS	0.159865	0.099974	0.195471	26.7533	29.887	29.282	32.4023	35.1675	28.4369
VC_RS06810	VC1407		DEAD/DEAH box helicase	CDS	-0.0848679	0.358882	0.497791	129.751	118.016	125.347	117.794	108.299	125.686
VC_RS06815	VC1408	vceR	TetR family multidrug efflux transcriptional regulator VceR	CDS	0.483263	0.00445093	0.0203932	8.76334	8.60999	7.33281	8.81666	13.0185	12.7169
VC_RS06820	VC1409	vceC	multidrug efflux MFS transporter outer membrane subunit VceC	CDS	0.170988	0.234639	0.365062	10.7322	10.4131	11.3191	15.8879	10.31	10.4182
VC_RS06825	VC1410	vceA	multidrug efflux MFS transporter adaptor subunit VceA	CDS	0.0112099	0.934755	0.959212	11.2341	9.46648	10.2364	9.75651	9.611	11.79
VC_RS06830	VC1411	vceB	multidrug efflux MFS transporter permease subunit VceB	CDS	0.131552	0.138751	0.247992	20.9239	22.1786	24.7052	24.4808	24.8139	24.9147
VC_RS06835	VC1413		methyl-accepting chemotaxis protein	CDS	-0.486552	0.0188908	0.0588079	55.514	56.6637	60.6802	41.1295	38.6624	43.5266
VC_RS06840	VC1414		carboxypeptidase M32	CDS	-0.28862	0.000628607	0.00512978	432.26	440.237	431.11	334.63	371.334	361.263
VC_RS06845	VC1415	hcp-2	type VI secretion system effector Hcp-2	CDS	-0.116047	0.302655	0.440091	46.7121	52.3812	45.3256	42.3826	47.0939	43.7861
VC_RS06850	VC1416	tssI	type VI secretion system tip protein VgrG	CDS	-0.253475	0.0227144	0.0675396	43.3534	55.1761	47.7371	38.31	41.7205	42.5997
VC_RS06855	VC1417		DUF4123 domain-containing protein	CDS	0.0612317	0.610222	0.72075	22.97	21.7278	22.8843	22.5563	22.1053	25.8045
VC_RS06860	VC1418		lipase	CDS	-0.119186	0.372908	0.513071	60.0308	70.1421	66.8319	60.8663	55.7438	64.6967
VC_RS06865	VC1419		hypothetical protein	CDS	0.0739117	0.588974	0.702193	11.7745	14.9661	13.14	12.1733	15.1592	14.5707
VC_RS06870	VC1420		DUF2931 family protein	CDS	0.18804	0.154464	0.268602	8.60892	7.21256	7.28359	9.35371	8.16935	8.86103
VC_RS06875	VC1421		LysE family translocator	CDS	0.469831	0.000236715	0.00280609	53.1977	53.2377	56.8415	73.2633	75.7085	77.1169
VC_RS06880	VC1422		sodium:alanine symporter family protein	CDS	0.429705	7.9e-05	0.00133428	102.496	101.697	104.431	140.977	142.723	132.026
VC_RS06885	VC1423		chromosome segregation ATPase	CDS	0.161352	0.102515	0.199135	45.4381	47.1972	46.1622	51.0203	50.4141	53.7594
VC_RS06890	VC1424		extracellular solute-binding protein	CDS	0.238017	0.0085673	0.0328383	164.496	153.447	156.597	189.67	177.323	192.681
VC_RS06895	VC1425		extracellular solute-binding protein	CDS	-0.443859	1.78e-05	0.000555161	483.296	473.505	482.144	337.36	351.981	368.493
VC_RS06900	VC1426	potC	spermidine/putrescine ABC transporter permease PotC	CDS	-0.311107	0.00782118	0.0306344	160.597	139.202	161.125	131.221	116.992	123.313
VC_RS06905	VC1427	potB	spermidine/putrescine ABC transporter permease PotB	CDS	-0.382056	0.000688322	0.00538034	155.076	133.703	147.64	107.545	114.677	112.672
VC_RS06910	VC1428	potA	spermidine/putrescine ABC transporter ATP-binding protein PotA	CDS	-0.076683	0.468901	0.599952	327.872	285.392	319.986	283.834	289.51	311.582
VC_RS06915	VC1429		hypothetical protein	CDS	0.156801	0.0868122	0.176102	44.1641	39.3986	47.4418	45.4259	51.2004	49.3845
VC_RS06920	VC1430		glucosaminidase domain-containing protein	CDS	0.171711	0.0486833	0.116579	56.4405	47.7832	54.0856	58.6285	57.1855	62.5092
VC_RS06925	VC1431		DUF2987 domain-containing protein	CDS	0.193844	0.0514586	0.120643	28.7221	27.7233	28.593	30.8359	31.0173	35.37
VC_RS06930	VC1432	ttcA	tRNA 2-thiocytidine(32) synthetase TtcA	CDS	-0.246674	0.0166776	0.0537891	65.4355	59.2782	62.4519	53.2132	52.4673	52.091
VC_RS06935	VC1433	uspE	universal stress protein UspE	CDS	-0.113316	0.561969	0.682677	640.573	725.178	650.504	604.456	714.01	545.528
VC_RS06940	VC1434		FNR family transcription factor	CDS	-0.0262522	0.71288	0.801039	207.849	183.515	206.647	192.087	201.918	193.237
VC_RS06945	VC1435		sulfite exporter TauE/SafE family protein	CDS	-0.107126	0.138379	0.247575	54.4717	54.0491	60.1388	51.065	55.5691	49.9406
VC_RS06950	VC1436	ccoS	cbb3-type cytochrome oxidase assembly protein CcoS	CDS	-0.301667	0.0148845	0.0492937	24.8616	22.5392	22.9827	17.8123	19.2657	20.0207
VC_RS06955	VC1437	cadA	cadmium-translocating P-type ATPase	CDS	-0.296258	0.00039824	0.00375184	171.831	185.273	178.202	142.722	150.98	142.221
VC_RS06960	VC1438		FixH family protein	CDS	-0.23239	0.0013383	0.00875887	54.2015	59.3684	50.9851	46.2315	49.4967	44.3793
VC_RS06965	VC1439	ccoP	cytochrome-c oxidase, cbb3-type subunit III	CDS	-0.401769	6.8e-05	0.00126731	675.549	730.542	748.684	539.472	569.539	521.985
VC_RS06970	VC1440		CcoQ/FixQ family Cbb3-type cytochrome c oxidase assembly chaperone	CDS	-0.404352	3.2e-05	0.000813002	99.794	108.414	109.549	80.8716	82.0867	77.1169
VC_RS06975	VC1441	ccoO	cytochrome-c oxidase, cbb3-type subunit II	CDS	-0.372608	5.27e-05	0.00109015	473.105	510.198	518.218	388.56	388.547	382.619
VC_RS06980	VC1442	ccoN	cytochrome-c oxidase, cbb3-type subunit I	CDS	-0.184863	0.0361808	0.0946146	956.169	985.867	1043.87	886.276	927.942	812.583
VC_RS06985	VC1443		hypothetical protein	CDS	0.119719	0.163218	0.278747	40.6897	37.1447	35.6305	42.0246	39.7546	41.5616
VC_RS06990	VC1444		FIST signal transduction protein	CDS	0.019098	0.783017	0.851418	106.164	113.868	112.256	114.84	113.759	108.112
VC_RS06995	VC1445		response regulator	CDS	-0.18182	0.035693	0.0935439	122.803	140.059	133.024	117.436	113.148	118.382
VC_RS07000	VC1446		type I secretion system permease/ATPase	CDS	-0.364756	0.000516849	0.00451298	26.4444	25.0636	23.9177	20.1396	20.751	17.7591
VC_RS07005	VC1447		HlyD family type I secretion periplasmic adaptor subunit	CDS	-0.452307	0.00901765	0.0338398	9.41963	7.52811	11.0238	6.89221	6.81507	6.71066
VC_RS07010	VC1448	rtxB	RTX toxin T1SS ABC transporter subunit RtxB	CDS	-0.479656	0.000453634	0.00409071	14.3997	14.5153	12.1557	11.5914	9.08677	8.86103
VC_RS07015	VC1449		hypothetical protein	CDS	-0.31792	0.0158226	0.0514954	34.1654	28.1741	34.1049	28.3297	23.5906	25.4708
VC_RS07020	VC1450	rtxC	RTX toxin-activating lysine-acyltransferase RtxC	CDS	-0.459155	0.00311117	0.0158546	25.8654	23.6662	31.1521	20.0501	21.4063	17.2401
VC_RS07025	VC1451	rtxA	MARTX multifunctional-autoprocessing repeats-in-toxin holotoxin RtxA	CDS	-0.449321	1.61e-05	0.000519756	550.199	513.309	559.409	422.842	384.571	381.21
VC_RS07030	VC1452		RstC protein	CDS	0.25068	0.302055	0.439576	2.08467	3.20057	1.62404	2.81954	3.27648	2.18745
VC_RS07035	VC1453		hypothetical protein	CDS	-0.356343	0.0604941	0.135865	3.66748	3.20057	3.34652	3.04331	2.40275	2.55821
VC_RS07040	VC1454		replication initiation factor domain-containing protein	CDS	-0.300757	0.725256	0.810341	0.038605	0.270471	0.344494	0.268528	0.0436864	0.185377
VC_RS07045	VC1455		helix-turn-helix transcriptional regulator	CDS	-0.123423	0.746032	0.825579	4.47818	4.91356	4.38	4.60973	3.05805	4.93103
VC_RS07050	VC1456	ctxB	cholera enterotoxin binding subunit CtxB	CDS	-0.283138	0.104475	0.201512	5.44331	5.54466	5.8564	3.80414	4.63076	5.33886
VC_RS07055	VC1457	ctxA	cholera enterotoxin catalytic subunit CtxA	CDS	-0.154969	0.197489	0.321515	12.8555	14.2899	12.2542	11.2334	11.7516	12.3832
VC_RS07060	VC1458	zot	zonula occludens toxin ZOT	CDS	0.00236455	0.989072	0.993512	4.32376	5.13895	5.21663	5.14678	4.15021	5.33886
VC_RS07065	VC1459	ace	accessory cholera enterotoxin	CDS	0.0117329	0.980946	0.989792	0.501865	0.946648	0.935056	0.760828	0.611609	0.963962
VC_RS07070	VC1460		minor coat protein pIII	CDS	0.147519	0.410418	0.547535	4.55539	4.73324	5.36427	6.26565	5.4608	4.5232
VC_RS07075	VC1461		colonization factor	CDS	0.0306781	0.85079	0.899943	5.28889	7.07732	6.84067	6.3104	5.50448	7.67462
VC_RS07080	VC1462		hypothetical protein	CDS	0.136368	0.588715	0.702193	2.70235	1.39743	1.67326	2.37199	1.83483	2.22453
VC_RS07085	VC1463		replication initiation factor domain-containing protein	CDS	-0.124252	0.793128	0.859122	0.61768	0.315549	0.344494	0.268528	0.349491	0.556132
VC_RS07090	VC1464		helix-turn-helix transcriptional regulator	CDS	-0.905689	0.540916	0.664088	0.733495	0.315549	0.0492135	0.0447546	0	0.519056
VC_RS07095	VC1465		DNA-binding protein	CDS	0.0392394	0.753529	0.830364	17.2564	12.8023	13.7798	15.7984	15.596	13.7921
VC_RS07115	VC1469		replication protein	CDS	0.60857	0.353218	0.491458	0.115815	0.135235	0.246067	0.268528	0.0873728	0.370754
VC_RS07120	VC1470		helix-turn-helix transcriptional regulator	CDS	-0.482186	0.485886	0.615743	1.38978	2.43424	0.0984269	0.850338	1.70377	0.370754
VC_RS07140	VC1475		replication protein	CDS	-0.470158	0.0344353	0.0912749	2.85677	3.60628	2.11618	2.4615	1.35428	2.37283
VC_RS07145	VC1476		helix-turn-helix transcriptional regulator	CDS	-1.2117	0.282685	0.417497	0.69489	3.11042	0	0.805583	0.830041	0.0741509
VC_RS07150	VC1478		IS3-like element ISVch4 family transposase	CDS	0.0777323	0.728834	0.812255	3.62887	5.09387	3.98629	5.01252	3.88809	4.48613
VC_RS07155	VC1479		hypothetical protein	CDS	0.0513023	0.685109	0.780584	29.4556	34.8006	29.1836	30.7017	33.289	32.8118
VC_RS07160	VC1480		DUF3634 family protein	CDS	-0.0236843	0.825848	0.882548	50.4182	52.246	50.9359	48.4245	56.137	46.5668
VC_RS07165	VC1481	matP	macrodomain Ter protein MatP	CDS	0.175279	0.128896	0.234834	59.1815	61.8928	52.6092	65.2522	66.1849	64.7337
VC_RS07170	VC1482		AAA family ATPase	CDS	-0.212321	0.016295	0.0526498	251.512	250.862	265.31	223.281	208.209	231.091
VC_RS07175	VC1483	fabA	bifunctional 3-hydroxydecanoyl-ACP dehydratase/trans-2-decenoyl-ACP isomerase	CDS	-0.368929	0.00112759	0.00773325	297.529	280.163	261.619	212.808	195.846	241.25
VC_RS07180	VC1484	rmf	ribosome modulation factor	CDS	-0.201567	0.0210974	0.063899	51.4991	54.9958	44.1445	46.8581	40.8468	43.3412
VC_RS07185	VC1485		DUF3466 family protein	CDS	-0.277169	0.0102567	0.037392	614.708	601.392	612.954	528.642	457.484	523.209
VC_RS07190	VC1486		ABC transporter ATP-binding protein	CDS	-0.34074	0.000618381	0.0050892	285.446	276.602	277.416	229.725	208.209	224.937
VC_RS07195	VC1487		glutaredoxin family protein	CDS	-0.252206	0.0494187	0.117463	23.0472	27.0922	24.8528	22.5563	17.0814	23.2463
VC_RS07200	VC1488	rlmKL	bifunctional 23S rRNA (guanine(2069)-N(7))-methyltransferase RlmK/23S rRNA (guanine(2445)-N(2))-methyltransferase RlmL	CDS	-0.142494	0.0703366	0.151714	280.466	262.177	285.93	260.696	229.659	260.27
VC_RS07205	VC1490		cell division protein ZapC	CDS	0.351139	0.00109018	0.00756366	42.1953	46.7915	38.2389	55.5852	54.2585	52.4988
VC_RS07210	VC1491	pyrD	quinone-dependent dihydroorotate dehydrogenase	CDS	-0.119618	0.0709539	0.152745	198.082	190.051	195.279	186.537	172.43	178.036
VC_RS07215	VC1492		NAD-glutamate dehydrogenase	CDS	-0.593796	9.62e-06	0.00036239	717.822	743.705	686.675	483.753	471.463	468.189
VC_RS07220	VC1493		DUF2835 domain-containing protein	CDS	-0.158835	0.123165	0.227166	17.0248	16.3184	18.4058	14.769	15.3339	16.202
VC_RS07225	VC1494	pepN	aminopeptidase N	CDS	-0.138812	0.0457643	0.111529	783.257	801.36	780.87	731.335	686.837	730.312
VC_RS07230	VC1495		hypothetical protein	CDS	-0.0675935	0.716223	0.803581	2.81817	2.56947	1.91932	2.59577	2.5775	1.89085
VC_RS07235	VC1496	prc	carboxy terminal-processing peptidase	CDS	0.0493692	0.396823	0.535076	889.46	879.482	915.469	935.371	905.837	936.637
VC_RS07240	VC1497	proQ	RNA chaperone ProQ	CDS	0.122242	0.108604	0.206809	606.755	589.762	585.493	677.137	593.61	668.841
VC_RS07245	VC1498		GAF domain-containing protein	CDS	0.044663	0.568797	0.687009	127.281	141.682	142.079	139.142	136.782	147.968
VC_RS07250	VC1499		ABC transporter ATP-binding protein	CDS	-0.0596422	0.539488	0.663473	148.9	129.556	146.755	143.662	125.598	138.736
VC_RS07255	VC1500		paraquat-inducible protein A	CDS	-0.0711108	0.436887	0.571866	39.2613	36.4685	36.0735	35.938	36.6966	33.8499
VC_RS07260	VC1501		PqiB family protein	CDS	-0.023903	0.660974	0.760809	94.9684	97.9556	95.4249	91.2547	92.7025	99.6217
VC_RS07265	VC1502	rsmF	16S rRNA (cytosine(1407)-C(5))-methyltransferase RsmF	CDS	-0.314417	0.00211661	0.0118606	74.0058	65.2737	75.8872	60.1502	52.9479	59.9139
VC_RS07270	VC1503		S1 RNA-binding domain-containing protein	CDS	-0.0997968	0.169332	0.286161	113.113	104.357	110.337	98.1469	97.1585	110.559
VC_RS07275	VC1505		hypothetical protein	CDS	0.154765	0.0488379	0.116637	84.159	77.4899	83.22	89.7778	85.1011	97.6938
VC_RS07280	VC1506		DUF4442 domain-containing protein	CDS	-0.193238	0.158561	0.273039	6.9489	7.07732	7.72651	7.47402	5.89766	5.67254
VC_RS07285	VC1507		3-deoxy-7-phosphoheptulonate synthase	CDS	0.312913	0.000101839	0.00153833	241.05	223.048	250.989	300.214	288.417	299.644
VC_RS07290	VC1508		YajQ family cyclic di-GMP-binding protein	CDS	0.331572	0.000179729	0.00228481	70.9946	68.0235	77.3143	91.0309	90.5182	90.6495
VC_RS07295	VC1509	cobB	NAD-dependent protein deacylase	CDS	-0.0968035	0.485104	0.615405	10.6164	12.7572	11.1222	9.57749	12.0138	10.6407
VC_RS07300	VC1510		hypothetical protein	CDS	0.207575	0.465939	0.597443	6.40843	8.15921	4.92135	8.14534	6.4219	7.97122
VC_RS07305	VC1511		formate dehydrogenase subunit gamma	CDS	0.123953	0.514876	0.639797	17.4109	18.7527	16.8802	19.513	19.7026	18.6119
VC_RS07310	VC1512	fdh3B	formate dehydrogenase FDH3 subunit beta	CDS	0.213541	0.437718	0.572391	6.9103	8.47476	5.36427	7.51878	9.74206	6.89603
VC_RS07315	VC1513		formate dehydrogenase subunit alpha	CDS	0.130547	0.626502	0.733256	49.2986	67.1219	53.5442	56.9279	69.8545	59.2466
VC_RS07320	VC1514		twin-arginine translocation signal domain-containing protein	CDS	-0.0647276	0.68275	0.779727	11.3885	13.1629	12.6971	12.6208	11.4021	11.5675
VC_RS07325	VC1515		molecular chaperone	CDS	0.071191	0.783162	0.851418	11.5429	15.507	12.6971	14.4557	15.4213	11.9012
VC_RS07330	VC1516		4Fe-4S binding protein	CDS	0.295991	0.328678	0.466191	28.5291	33.0876	20.3252	30.9254	40.2352	29.6233
VC_RS07335	VC1517		DUF3306 domain-containing protein	CDS	0.556967	0.00361881	0.0175309	13.2415	14.7857	10.7777	18.7074	20.9258	17.5738
VC_RS07340	VC1518		DUF3305 domain-containing protein	CDS	0.505259	0.0104221	0.0378795	7.14193	8.56491	6.88988	9.04043	12.2759	10.7519
VC_RS07345	VC1519	fdhD	formate dehydrogenase accessory sulfurtransferase FdhD	CDS	-0.0823707	0.500155	0.627604	15.5964	15.7324	16.7326	14.2767	17.2998	13.8291
VC_RS07350	VC1520		ABC-F family ATPase	CDS	-0.416378	0.00226282	0.0125595	401.878	337.773	372.3	306.748	241.76	284.702
VC_RS07355	VC1521		HAMP domain-containing sensor histidine kinase	CDS	0.117647	0.146524	0.258272	41.1144	44.6728	41.5362	44.8889	46.7444	46.4926
VC_RS07360	VC1522		sigma-54-dependent Fis family transcriptional regulator	CDS	0.526232	9.72e-05	0.00148773	26.7919	32.9975	29.6757	41.1295	42.9874	44.6388
VC_RS07365	VC1523		substrate-binding domain-containing protein	CDS	0.396053	0.0119641	0.0418685	48.1791	59.5487	51.5757	61.8509	78.286	69.4423
VC_RS07370	VC1524		ABC transporter permease	CDS	0.435952	0.00501514	0.0222226	19.5341	18.392	16.9294	24.6598	25.4255	24.2103
VC_RS07375	VC1525		energy-coupling factor ABC transporter ATP-binding protein	CDS	0.548128	0.000142221	0.00193729	12.7397	14.0194	11.8604	17.9914	19.7462	18.7602
VC_RS07380	VC1526	mobA	molybdenum cofactor guanylyltransferase MobA	CDS	0.197355	0.0892156	0.179535	20.7309	21.9532	18.9964	22.6906	22.3237	25.6933
VC_RS07385	VC1527		bifunctional molybdopterin-guanine dinucleotide biosynthesis adaptor protein MobB/molybdopterin molybdotransferase MoeA	CDS	0.0744581	0.240435	0.37246	48.2949	46.1153	46.8512	50.0804	48.6229	50.0519
VC_RS07390	VC1528		transporter substrate-binding domain-containing protein	CDS	-0.0162815	0.901384	0.935843	9.53544	9.15094	8.95685	9.26421	9.39257	8.71273
VC_RS07395	VC_1529		hypothetical protein	CDS	-0.054596	0.680038	0.777757	8.68613	9.96235	12.2542	8.63764	11.2274	9.78792
VC_RS07400	VC1531		DUF2960 domain-containing protein	CDS	-0.327247	0.000956004	0.00681772	24.823	26.9569	24.9512	19.0655	19.7899	22.2453
VC_RS07405	VC1532	nagK	N-acetylglucosamine kinase	CDS	-0.0196378	0.855646	0.903336	119.598	122.388	121.705	102.354	132.588	123.795
VC_RS07410	VC1533		DTW domain-containing protein	CDS	-0.475479	0.00331783	0.0165429	20.9625	16.3635	18.5043	12.7103	11.4895	15.9054
VC_RS07415	VC1534		sterol desaturase family protein	CDS	0.281401	0.0731388	0.156507	9.07218	8.11413	8.02179	10.0698	10.9216	9.71377
VC_RS07420	VC1535		methyl-accepting chemotaxis protein	CDS	0.374304	0.0754349	0.160271	3.8605	3.47104	3.34652	4.56497	5.15499	4.18953
VC_RS07430	VC1537		lipoprotein NlpC	CDS	0.147417	0.108112	0.206311	57.5215	61.0363	57.9735	68.8326	64.35	62.3609
VC_RS07435	VC1538		DUF3802 family protein	CDS	-0.0712469	0.395367	0.534118	68.0607	68.6996	71.2119	65.5208	67.5391	64.882
VC_RS07440	VC1539		fructosamine kinase family protein	CDS	0.225957	0.0775065	0.163219	52.6573	61.8026	57.0384	65.8788	75.5774	59.1353
VC_RS07445	VC1539a		CPXCG motif-containing cysteine-rich protein	CDS	0.107316	0.586537	0.700635	13.7434	11.8106	9.89191	11.9942	16.3387	10.0474
VC_RS07450	VC1540	vcmA	sodium-coupled multidrug efflux MATE transporter VcmA	CDS	0.00627811	0.954265	0.971083	87.7492	65.5892	74.2139	81.7219	71.1651	75.7451
VC_RS07455	VC1541		DUF3080 domain-containing protein	CDS	-0.278312	0.0627834	0.139259	15.4034	10.5484	13.9274	10.9649	11.14	10.826
VC_RS07460	VC1542		DNA ligase	CDS	-0.412208	0.00196675	0.0113931	22.3909	21.5926	22.0476	16.8725	17.4746	15.3122
VC_RS07465	VC1543		hypothetical protein	CDS	-0.314997	0.00178042	0.0106499	313.589	282.372	300.497	243.644	248.707	228.311
VC_RS07470	VC1544		energy transducer TonB	CDS	-0.307797	0.00494742	0.022057	186.462	175.671	180.712	154.045	141.456	143.074
VC_RS07475	VC1545		biopolymer transporter ExbD	CDS	-0.250426	0.0274442	0.0780175	109.021	98.6318	111.075	92.7316	87.9407	87.2756
VC_RS07480	VC1546		MotA/TolQ/ExbB proton channel family protein	CDS	-0.218586	0.0379937	0.0981446	214.567	194.333	205.417	187.88	159.149	180.928
VC_RS07485	VC1547		MotA/TolQ/ExbB proton channel family protein	CDS	-0.00894663	0.942017	0.963274	525.221	462.596	526.535	525.285	455.037	524.655
VC_RS07490	VC1548		DUF3450 domain-containing protein	CDS	0.135286	0.319691	0.457066	287.607	242.522	280.517	311.089	285.796	293.489
VC_RS07495	VC1549		extracellular solute-binding protein	CDS	0.567073	0.0435425	0.107665	3.39724	2.43424	3.24809	5.8181	3.62597	4.0783
VC_RS07500	VC1550		ABC transporter permease subunit	CDS	0.79364	0.00216506	0.0120919	2.16188	2.20885	1.72247	3.49086	3.8444	3.29971
VC_RS07505	VC1551	ugpE	sn-glycerol-3-phosphate ABC transporter permease UgpE	CDS	0.326303	0.0985559	0.193438	2.62514	2.34408	2.41146	3.04331	3.27648	2.96604
VC_RS07510	VC1552		sn-glycerol-3-phosphate import ATP-binding protein UgpC	CDS	-0.111708	0.673539	0.772984	3.97632	4.10214	3.49416	3.8489	3.80071	3.11434
VC_RS07515	VC1553		DeoR/GlpR transcriptional regulator	CDS	0.409698	0.000848547	0.00627644	16.909	18.5273	22.8843	26.3605	25.4692	25.5079
VC_RS07520	VC1554		glycerophosphoryl diester phosphodiesterase	CDS	0.388473	1.6e-05	0.000519756	82.3831	82.4486	85.0409	108.217	110.527	108.334
VC_RS07525	VC1555		YhcH/YjgK/YiaL family protein	CDS	0.101714	0.249592	0.384126	24.3984	25.1087	23.7701	27.3898	24.8139	26.4348
VC_RS07530	VC1556		RidA family protein	CDS	-0.227547	0.044687	0.109589	20.9625	17.4003	16.7818	16.2459	15.2465	15.6829
VC_RS07535	VC1557		LacI family DNA-binding transcriptional regulator	CDS	-0.0584093	0.330192	0.467228	57.6373	58.1062	61.7629	60.1502	55.1759	55.1312
VC_RS07540	VC1558		6-phospho-beta-glucosidase	CDS	-0.159734	0.03657	0.0953538	135.04	147.632	140.8	116.586	134.336	128.133
VC_RS07545	VC1560	katG	catalase/peroxidase HPI	CDS	0.401512	0.00029913	0.00315896	38.9525	39.9846	38.4849	48.8273	51.8994	54.3526
VC_RS07550	VC1561		LysR family transcriptional regulator	CDS	0.169182	0.0422363	0.105591	40.5353	43.3204	45.4732	45.6945	51.5499	48.1239
VC_RS07555	VC1562		VarG family subclass B1-like metallo-beta-lactamase	CDS	0.230371	0.20013	0.32478	8.37729	9.33125	6.10247	8.95092	9.87312	9.19471
VC_RS07560	VC1563		efflux RND transporter periplasmic adaptor subunit	CDS	0.117063	0.539133	0.66329	25.0933	26.2808	28.0025	30.2094	21.9306	33.8128
VC_RS07565	VC1565		TolC family protein	CDS	-0.0845352	0.63354	0.739268	24.9775	24.8383	28.9375	25.4654	19.222	29.4379
VC_RS07570	VC1566		ABC transporter permease	CDS	-0.0259371	0.882554	0.923843	19.9974	18.3469	18.2582	19.334	17.3435	18.9456
VC_RS07575	VC1567		ABC transporter permease	CDS	-0.245005	0.0778794	0.16362	26.3672	27.9487	22.0476	22.8249	20.5763	21.0959
VC_RS07580	VC1568		ABC transporter ATP-binding protein	CDS	-0.00545469	0.972597	0.983677	17.4495	19.6542	17.6676	20.0501	17.5619	16.9806
VC_RS07585	VC1570		cytochrome d ubiquinol oxidase subunit II	CDS	-0.126431	0.511724	0.637429	6.25401	5.58973	5.26584	5.14678	4.63076	5.895
VC_RS07590	VC1571		cytochrome ubiquinol oxidase subunit I	CDS	0.336066	0.0232455	0.0686058	5.63633	6.40115	7.33281	8.45862	7.60143	8.3049
VC_RS07595	VC1572		hypothetical protein	CDS	0.585565	0.0495638	0.117553	78.7156	76.6334	70.7197	110.41	98.4691	130.357
VC_RS07600	VC1573		class II fumarate hydratase	CDS	0.507012	0.0288217	0.0808635	307.064	299.637	342.969	445.085	409.953	494.438
VC_RS07605	VC1574		DMT family protein	CDS	-0.192662	0.0786126	0.164773	19.65	16.679	19.6362	16.604	15.9455	16.4244
VC_RS07610	VC1575		DUF2127 domain-containing protein	CDS	-0.384514	0.00104948	0.00732824	26.097	20.3755	25.6894	20.6319	18.8288	15.9054
VC_RS07615	VC1576		ASCH domain-containing protein	CDS	-0.578602	3.47e-06	0.00019131	33.2389	31.4648	34.9908	24.9283	20.751	21.0959
VC_RS07620	VC1577	almG	glycine--lipid A transferase AlmG	CDS	-0.667436	5.91e-07	6.95e-05	162.527	146.235	159.156	103.92	97.3332	93.3931
VC_RS07625	VC1578	almF	lipid A modification system glycine carrier protein AlmF	CDS	-0.699836	4.99e-05	0.00105801	36.559	38.7675	44.9319	26.5395	21.5811	25.8416
VC_RS07630	VC1579	almE	lipid A modification system glycine--protein ligase AlmE	CDS	-0.515543	4.18e-06	0.000213778	270.544	249.509	274.414	197.771	171.862	186.119
VC_RS07635	VC1580		LysR family transcriptional regulator	CDS	-0.0688226	0.608856	0.719612	17.9127	16.7692	21.2602	18.3494	16.0329	18.8714
VC_RS07640	VC1581		NADH-quinone oxidoreductase subunit L	CDS	1.32938	5.43e-05	0.00111534	6.1768	6.4913	3.49416	11.2334	11.0963	18.4265
VC_RS07645	VC1582		YbcC family protein	CDS	-0.0375952	0.753598	0.830364	12.2764	14.9661	16.0928	14.0082	13.1496	14.9414
VC_RS07650	VC1583		superoxide dismutase family protein	CDS	-0.123657	0.436518	0.571593	5.94517	4.95863	6.05326	5.59433	4.98025	5.00519
VC_RS07655	VC1584		ankyrin repeat domain-containing protein	CDS	0.0267706	0.8498	0.899286	6.02238	6.35607	5.46269	7.16074	4.8055	6.22868
VC_RS07660	VC1585		catalase	CDS	-0.0655806	0.56741	0.686027	22.8542	21.7729	21.1126	21.9745	20.2705	20.6139
VC_RS07665	VC1587		YkgB family protein	CDS	0.547152	0.0696767	0.150721	1.81444	0.856491	1.72247	2.23773	1.74746	2.44698
VC_RS07670	VC1588		LysR family transcriptional regulator	CDS	0.179001	0.262337	0.39711	33.0845	39.4888	32.1364	36.7435	45.9144	35.9261
VC_RS07675	VC1589	budA	acetolactate decarboxylase	CDS	-1.93146	0.000260876	0.00295549	64.1229	87.0917	57.875	15.2613	24.9012	14.719
VC_RS07680	VC1590	alsS	acetolactate synthase AlsS	CDS	-0.829897	0.0610935	0.137039	36.1729	54.2294	34.351	17.9466	30.93	21.3184
VC_RS07685	VC1591		SDR family oxidoreductase	CDS	0.0347317	0.940838	0.962523	8.4545	15.0562	7.33281	8.63764	12.8001	10.1587
VC_RS07690	VC1592		EAL domain-containing protein	CDS	0.0216326	0.93054	0.957256	3.51306	3.33581	2.21461	2.37199	3.49491	3.37387
VC_RS07695	VC1593		GGDEF domain-containing protein	CDS	0.0679351	0.657278	0.758071	5.82936	6.89701	6.98831	6.35516	6.81507	7.41509
VC_RS07700	VC1594	galM	galactose-1-epimerase	CDS	0.59842	4.39e-05	0.000976599	10.2303	13.3883	13.3368	17.8123	18.2172	19.7612
VC_RS07705	VC1595	galK	galactokinase	CDS	0.630049	7.84e-06	0.000330238	13.4345	14.1546	13.4353	20.4081	21.7995	21.2813
VC_RS07710	VC1596		UDP-glucose--hexose-1-phosphate uridylyltransferase	CDS	0.523843	0.000562982	0.00480202	13.4732	15.6873	15.5022	20.3633	21.9306	21.8374
VC_RS07715	VC1597		MFS transporter	CDS	0.237543	0.0291279	0.0815308	28.4905	27.543	26.3784	33.566	31.4979	32.1444
VC_RS07720	VC1598		transporter substrate-binding domain-containing protein	CDS	-0.14202	0.276419	0.411468	29.9575	21.6828	24.1146	23.1381	22.848	22.7643
VC_RS07735	VC1599		sensor domain-containing diguanylate cyclase	CDS	0.383697	0.000914521	0.006668	46.8279	48.1438	44.8335	56.8384	66.5344	59.0612
VC_RS07740	VC1600		DUF2726 domain-containing protein	CDS	0.328766	0.00171494	0.0103708	23.0086	24.3424	23.1303	27.8821	31.76	28.8818
VC_RS07750	VC1601		hypothetical protein	CDS	0.257849	0.0137848	0.0464687	18.762	24.8383	23.278	26.7185	25.7313	27.3988
VC_RS07755	VC1602		chemotaxis protein CheV	CDS	0.161114	0.030975	0.0854319	89.9111	102.463	98.9191	101.727	109.085	114.823
VC_RS07760	VC1603		transporter substrate-binding domain-containing protein	CDS	0.109774	0.221375	0.349629	41.6934	40.3002	39.3708	44.6204	43.5553	42.8221
VC_RS07765	VC1604		response regulator	CDS	-0.153671	0.0954757	0.188633	21.0011	22.0885	20.522	19.692	19.3531	18.167
VC_RS07770	VC1605		sensor histidine kinase	CDS	-0.179309	0.0149187	0.0493229	38.3734	35.1162	36.5656	35.9827	30.7552	30.5131
VC_RS07775	VC1605a		hypothetical protein	CDS	0.403348	0.0396214	0.101072	14.9015	23.6211	15.453	21.2137	28.9641	21.2072
VC_RS07780	VC1606		TolC family protein	CDS	0.216968	0.0326944	0.0878723	37.9487	39.3986	29.3312	38.2652	44.0359	41.784
VC_RS07785	VC1607		HlyD family secretion protein	CDS	0.178599	0.11429	0.215801	19.6886	21.4123	21.9492	22.9144	24.2896	24.099
VC_RS07790	VC1608		ABC transporter permease	CDS	0.0938568	0.354557	0.492366	19.1481	19.0682	17.52	19.0655	21.1442	19.3163
VC_RS07795	VC1609		ABC transporter permease	CDS	-0.132033	0.184883	0.306426	18.3374	17.3101	16.4865	13.7397	17.0377	16.7952
VC_RS07800	VC1610		ATP-binding protein	CDS	0.283357	0.0343618	0.09119	11.6587	11.2696	10.1872	13.0683	14.2854	13.0135
VC_RS07805	VC1611	metA	homoserine O-succinyltransferase	CDS	0.413118	0.000836453	0.00622557	47.0209	42.2386	49.804	62.5222	63.7821	58.8758
VC_RS07810	VC1612	pilW	type IV pilus biogenesis/stability protein PilW	CDS	0.179973	0.189819	0.313013	8.22287	8.29444	6.79146	9.08519	8.47516	8.89811
VC_RS07815	VC1613		hypothetical protein	CDS	0.429149	0.0251912	0.0730238	3.62887	5.13895	2.46067	5.14678	5.85397	4.2266
VC_RS07820	VC1614	rlmF	23S rRNA (adenine(1618)-N(6))-methyltransferase RlmF	CDS	0.0303583	0.761588	0.836474	25.1705	23.4859	22.6382	20.8557	24.0712	27.8437
VC_RS07825	VC1615		M48 family metallopeptidase	CDS	0.258317	0.0624748	0.138919	9.30381	10.3681	11.9097	10.1593	13.4117	14.0516
VC_RS07830	VC1616		glutaredoxin family protein	CDS	0.33375	0.010158	0.0371456	8.91776	11.9909	10.1872	12.7103	13.6738	12.754
VC_RS07835	VC1617		LysR family transcriptional regulator	CDS	0.344825	0.0169715	0.0543939	32.2352	34.1695	33.662	42.9197	45.5212	38.6697
VC_RS07840	VC1618		MFS transporter	CDS	-0.116612	0.387708	0.527587	12.0834	12.3515	14.6164	10.5173	13.4991	11.9383
VC_RS07845	VC1619		DUF1415 domain-containing protein	CDS	-0.153336	0.195318	0.318923	25.1319	20.5558	23.278	20.3633	21.45	20.2432
VC_RS07850	VC1620		cadherin domain-containing protein	CDS	-0.553829	3.78e-06	0.000202066	2054.02	2277.46	2137.19	1389	1527.49	1489.99
VC_RS07855	VC1621		TolC family outer membrane protein	CDS	0.230973	0.39805	0.536125	891.93	865.327	899.425	1012.13	1057.73	1048.09
VC_RS07860	VC1622		OmpA family protein	CDS	0.0686413	0.772699	0.845366	316.87	325.557	333.716	333.78	331.361	358.52
VC_RS07865	VC1623	nspC	carboxynorspermidine decarboxylase	CDS	-1.24079	7.74e-08	1.98e-05	174.688	176.302	177.808	79.3499	71.2962	73.1128
VC_RS07870	VC1624		saccharopine dehydrogenase family protein	CDS	-1.64668	2.35e-12	8.41e-09	643.7	590.303	655.326	215.762	201.962	185.711
VC_RS07875	VC1625		pyridoxal phosphate-dependent class III aminotransferase	CDS	-1.63974	8.15e-12	1.46e-08	1512.16	1375.3	1545.89	522.063	447.698	452.988
VC_RS07880	VC1627	nhaA	Na+/H+ antiporter NhaA	CDS	-0.0836332	0.259765	0.394887	56.0545	50.1724	56.5955	52.9447	52.7295	48.0127
VC_RS07885	VC1628		hydroxyneurosporene synthase	CDS	-0.740803	1.75e-07	3.23e-05	107.322	107.557	96.7537	68.027	66.8402	51.7202
VC_RS07890	VC1629		ABC transporter permease	CDS	-0.475207	1.27e-06	0.000108503	171.406	154.664	170.426	121.195	115.245	120.718
VC_RS07895	VC1630		ABC transporter ATP-binding protein	CDS	-0.210018	0.0386212	0.099128	129.945	112.967	107.482	99.221	105.983	97.805
VC_RS07900	VC1631		MATE family efflux transporter	CDS	0.0183006	0.798466	0.862556	49.9935	53.9139	56.0541	56.4356	52.5547	52.9808
VC_RS07905	VC1632		DUF2867 domain-containing protein	CDS	-0.201671	0.0173615	0.055353	34.0882	35.612	32.038	30.7464	30.1873	27.5841
VC_RS07910	VC1633		DUF2913 family protein	CDS	-0.165817	0.0476666	0.114732	57.5215	52.3812	54.7254	48.6483	46.7881	51.3124
VC_RS07915	VC1634		Bcr/CflA family multidrug efflux MFS transporter	CDS	-0.26391	0.000774514	0.00589949	73.504	65.5441	73.4265	59.4789	56.6612	60.8037
VC_RS07920	VC1635	rsuA	16S rRNA pseudouridine(516) synthase RsuA	CDS	-0.035606	0.629959	0.736289	49.6075	46.3407	46.1622	46.0973	47.356	45.232
VC_RS07925	VC1636		DEAD/DEAH box helicase	CDS	0.184	0.0262297	0.0751219	35.0148	30.9239	28.3962	35.5352	35.9539	35.7778
VC_RS07930	VC1637		PepSY domain-containing protein	CDS	0.0315263	0.761829	0.836474	15.5192	14.335	13.8782	15.3061	14.7223	14.719
VC_RS07935	VC1638		response regulator transcription factor	CDS	0.173336	0.164479	0.279865	14.3997	11.9909	12.4018	12.9788	15.0718	15.72
VC_RS07940	VC1639		sensor histidine kinase	CDS	-0.249444	0.00397809	0.0187117	31.1543	32.7721	29.6265	25.4206	26.9982	26.2865
VC_RS07945	VC1640	rplY	50S ribosomal protein L25	CDS	-0.457857	0.000408047	0.00379715	1279.49	1189.22	1120.98	946.336	870.014	797.27
VC_RS07950	VC1641		EAL domain-containing protein	CDS	-6.71e-05	0.999578	0.999578	23.0858	21.1418	21.9492	20.1396	22.3237	23.6912
VC_RS07955	VC1642		ribosome recycling factor family protein	CDS	-0.280829	0.0818756	0.169235	6.60146	6.26591	5.16741	4.47546	4.84919	5.52424
VC_RS07960	VC1643		methyl-accepting chemotaxis protein	CDS	0.312503	0.0539053	0.124631	15.6736	16.1381	14.7148	16.0669	22.979	18.7602
VC_RS07965	VC1644		DUF3103 domain-containing protein	CDS	0.578085	0.000764288	0.00584648	6.98751	7.39287	7.48045	10.3831	10.7905	11.4192
VC_RS07970	VC1645		HAD family phosphatase	CDS	0.416018	0.052683	0.12295	12.3536	11.3147	10.7285	15.6194	15.9455	14.4223
VC_RS07975	VC1647		SgrR family transcriptional regulator	CDS	0.308638	0.00878389	0.0332592	11.041	11.7204	10.9746	13.9634	13.8049	14.0145
VC_RS07980	VC1649	vesC	GlyGly-anchored extracellular serine protease VesC	CDS	0.199085	0.00300398	0.0155408	68.0221	71.81	65.8476	76.5304	79.2034	80.3796
VC_RS07985	VC1650		collagenase	CDS	0.177684	0.246471	0.380823	10.9252	12.3515	9.30134	13.2026	13.7612	10.0104
VC_RS07990	VC1651		response regulator	CDS	-0.480504	0.000291484	0.00313791	37.9101	41.2017	37.4514	26.9423	30.4494	26.1753
VC_RS07995	VC1652	vieA	two-component system response regulator VieA	CDS	-0.414823	0.000160572	0.00212907	52.387	62.7943	62.1074	42.9197	45.2154	44.7871
VC_RS08000	VC1653		transporter substrate-binding domain-containing protein	CDS	-0.262902	0.00267674	0.0142446	55.1666	53.959	53.8395	43.3672	44.8222	47.6049
VC_RS08005	VC1655	mgtE	magnesium transporter	CDS	-0.0263093	0.851827	0.900632	57.8303	59.5487	64.6173	66.8186	57.0981	54.7975
VC_RS08010	VC1656		DMT family transporter	CDS	-0.02263	0.802089	0.864383	25.3249	25.4243	26.8705	26.0024	26.4303	23.9878
VC_RS08015	VC1658		serine transporter	CDS	-0.290468	0.0771978	0.163049	71.6509	63.4705	69.4894	60.2397	51.9868	55.0941
VC_RS08020	VC1659		HlyD family efflux transporter periplasmic adaptor subunit	CDS	-0.140931	0.201277	0.326198	17.5653	20.0599	15.6991	15.9326	16.8193	15.6458
VC_RS08025	VC1660a		ABC transporter ATP-binding protein	CDS	0.137347	0.33491	0.471561	12.1606	11.2245	11.4175	12.1733	14.9844	11.1968
VC_RS08030	VC1660		ABC transporter permease	CDS	0.323862	0.00567186	0.0243228	13.4345	13.5686	11.762	14.0529	18.3483	16.1649
VC_RS08035	VC1661		hypothetical protein	CDS	0.165003	0.432402	0.567864	7.87543	6.26591	4.77371	6.8027	8.08198	6.4882
VC_RS08040	VC1662		DUF1289 domain-containing protein	CDS	0.0118417	0.950592	0.968599	9.9987	8.97062	7.33281	8.63764	10.5721	7.45216
VC_RS08045	VC1663		META domain-containing protein	CDS	0.0801448	0.502842	0.62968	158.898	170.081	133.122	161.519	172.168	154.901
VC_RS08050	VC1664		ABC transporter substrate-binding protein	CDS	-0.100479	0.107979	0.206311	73.0021	77.535	78.5447	70.4438	69.8108	73.3723
VC_RS08055	VC1665		ABC transporter permease	CDS	0.128777	0.157049	0.271349	38.605	35.7472	43.0126	47.6189	41.1526	39.5595
VC_RS08060	VC1666		ATP-binding cassette domain-containing protein	CDS	-0.149466	0.198579	0.322849	11.9676	16.1832	13.0908	12.0837	12.7127	12.3461
VC_RS08065	VC1667		CDP-alcohol phosphatidyltransferase family protein	CDS	-0.024566	0.806242	0.867813	18.8779	19.7444	19.0456	18.0361	20.5763	18.0928
VC_RS08070	VC1668		TIGR01621 family pseudouridine synthase	CDS	-0.162706	0.173836	0.291083	18.2602	14.5604	16.4865	15.6194	14.0233	14.4594
VC_RS08075	VC1669		sodium-dependent transporter	CDS	-0.26492	0.0347633	0.0919948	44.0483	33.7187	46.113	38.2204	31.7163	33.1825
VC_RS08080	VC1670	cls	cardiolipin synthase	CDS	0.158964	0.00572926	0.0244915	155.269	154.935	151.774	177.81	177.978	160.055
VC_RS08085	VC1671		cystathionine beta-lyase	CDS	0.260801	0.00230131	0.0126944	340.689	359.501	335.488	422.305	405.279	413.317
VC_RS08090	VC1672		DNA-3-methyladenine glycosylase I	CDS	0.199835	0.102771	0.199414	13.975	16.2283	15.5515	15.8879	17.7804	18.7973
VC_RS08095	VC1673	vexK	efflux RND transporter permease subunit VexK	CDS	0.0919305	0.308608	0.446203	54.8577	54.4548	55.3651	56.0775	61.5978	57.8377
VC_RS08100	VC1674		efflux RND transporter periplasmic adaptor subunit	CDS	0.102451	0.541353	0.664397	10.8866	12.8474	12.7955	14.9033	12.0574	12.2349
VC_RS08105	VC1675		efflux RND transporter periplasmic adaptor subunit	CDS	0.290032	0.0388695	0.0995369	19.1095	18.7977	18.6027	21.0347	24.5517	23.5058
VC_RS08110	VC1676	pspC	envelope stress response membrane protein PspC	CDS	0.261881	0.0496703	0.117674	8.33869	9.10586	8.61236	10.0698	8.12567	12.9393
VC_RS08115	VC1677	pspB	envelope stress response membrane protein PspB	CDS	0.155094	0.333185	0.470533	7.02611	9.96235	7.52966	8.7719	8.21304	10.2328
VC_RS08120	VC1678	pspA	phage shock protein PspA	CDS	0.188675	0.0533373	0.123831	27.757	29.6166	31.9887	31.2835	33.0706	37.3721
VC_RS08125	VC1679	pspF	phage shock protein operon transcriptional activator	CDS	0.0491628	0.562298	0.682716	32.1966	28.8052	28.8883	28.3744	32.0221	32.6264
VC_RS08130	VC1680		ABC transporter substrate-binding protein	CDS	0.214958	0.0101052	0.0370283	82.3445	68.339	75.3458	86.5107	90.7366	85.1623
VC_RS08135	VC1681		ABC transporter permease subunit	CDS	-0.0339014	0.673878	0.772984	36.5204	35.2063	38.2389	34.5058	35.3423	37.5204
VC_RS08140	VC1682	sapC	peptide ABC transporter permease SapC	CDS	-0.171531	0.0411011	0.103621	41.539	45.935	42.0775	39.6973	37.9635	37.3721
VC_RS08145	VC1683		ATP-binding cassette domain-containing protein	CDS	-0.376455	8.35e-05	0.00136459	87.9809	98.8121	101.035	74.8745	74.4416	72.3713
VC_RS08150	VC1684		ATP-binding cassette domain-containing protein	CDS	-0.432464	5.18e-05	0.00108428	52.8889	50.2625	52.1663	39.4288	38.7935	36.8901
VC_RS08155	VC1685		DUF2927 domain-containing protein	CDS	-0.0937014	0.108556	0.206809	41.3846	40.5706	43.6523	39.6078	40.5846	37.5204
VC_RS08160	VC1686		DUF2750 domain-containing protein	CDS	0.232569	0.0143716	0.0479501	43.0832	42.8697	41.5362	50.5727	49.4093	49.8294
VC_RS08165	VC1687		manganese-dependent inorganic pyrophosphatase	CDS	0.53987	0.157654	0.272	41.5776	55.8973	43.8	67.1767	70.2477	67.9222
VC_RS08170	VC1688		arsenic efflux protein	CDS	0.378382	0.0905632	0.181431	266.22	270.201	282.83	350.25	364.519	350.141
VC_RS08175	VC_1689		hypothetical protein	CDS	0.48311	0.00342879	0.0168614	14.0136	14.0645	14.2719	18.5284	20.1394	20.5027
VC_RS08180	VC_1690		alpha-galactosidase	CDS	-0.00313012	0.988709	0.993426	15.5192	22.6745	14.3703	14.3662	21.4063	16.684
VC_RS08185	VC1692	torA	trimethylamine-N-oxide reductase TorA	CDS	0.153517	0.279765	0.414552	14.0908	18.7527	14.075	16.1564	20.751	15.3122
VC_RS08190	VC1693	torC	pentaheme c-type cytochrome TorC	CDS	0.137591	0.508116	0.634417	5.59773	4.91356	3.98629	4.07267	5.94135	5.96915
VC_RS08195	VC1694	torE	trimethylamine N-oxide reductase system protein TorE	CDS	0.344316	0.39089	0.529468	0.733495	0.360628	0.590562	0.716074	0.917414	0.556132
VC_RS08205	VC1695	focA	formate transporter FocA	CDS	-0.00709593	0.947072	0.96651	24.5142	22.945	23.4256	22.6458	25.4255	22.5048
VC_RS08210	VC1696		TIGR02647 family protein	CDS	0.411443	0.00702701	0.0283935	31.0384	35.1162	30.1679	38.31	49.1909	40.6347
VC_RS08215	VC1697		NAD(P)H-binding protein	CDS	0.246734	0.00310692	0.0158546	135.735	134.92	130.563	150.465	171.906	153.715
VC_RS08220	VC1698		YdcF family protein	CDS	0.214734	0.00468709	0.0212672	69.5277	73.2976	76.8714	83.6016	88.6833	82.6412
VC_RS08225	VC1699		hypothetical protein	CDS	0.1138	0.301958	0.439576	17.7969	22.4942	16.6341	21.5717	21.319	18.7602
VC_RS08230	VC1700		septation protein A	CDS	-0.0406216	0.60527	0.71632	50.0321	45.2588	46.1622	47.7532	44.997	44.8242
VC_RS08235	VC1701	yciA	acyl-CoA thioester hydrolase YciA	CDS	0.142328	0.257782	0.392706	27.2165	28.129	29.3804	32.4471	26.3866	34.5914
VC_RS08240	VC1702		YciI family protein	CDS	0.314452	0.00416033	0.0193429	43.3534	42.2386	39.1247	51.1545	52.38	51.609
VC_RS08245	VC1703		GspS/AspS pilotin family protein	CDS	0.179743	0.159523	0.273905	58.0234	59.9093	57.8258	66.3263	67.8449	64.9191
VC_RS08250	VC1704	metE	5-methyltetrahydropteroyltriglutamate--homocysteine S-methyltransferase	CDS	-0.239327	0.00742104	0.0294538	108.248	125.679	120.819	94.7008	101.571	104.182
VC_RS08255	VC1706	metR	HTH-type transcriptional regulator MetR	CDS	0.463059	0.00165668	0.0101557	17.2564	13.4334	17.3231	19.692	23.7654	22.7272
VC_RS08260	VC1707		DUF4250 domain-containing protein	CDS	0.0448989	0.743043	0.823559	9.188	9.55664	9.44898	9.12994	10.9216	9.04641
VC_RS08265	VC1708		hypothetical protein	CDS	-0.0902228	0.446653	0.579355	19.9202	17.4003	21.7523	19.2445	20.8821	15.4234
VC_RS08270	VC1709		insulinase family protein	CDS	-0.267402	0.0064209	0.0263913	416.818	385.196	400.991	351.1	311.222	337.164
VC_RS08275	VC1710		EAL domain-containing protein	CDS	-0.218514	0.146309	0.258272	74.4691	94.3493	83.3184	67.9375	74.66	74.0397
VC_RS08280	VC1711		YgiQ family radical SAM protein	CDS	-0.646795	7.34e-05	0.001301	218.582	187.932	210.338	137.352	118.958	137.661
VC_RS08285	VC1712		LysE family translocator	CDS	-0.209442	0.239486	0.371151	11.4271	7.39287	7.92337	8.01108	7.20825	8.0083
VC_RS08290	VC1713		Lrp/AsnC family transcriptional regulator	CDS	0.120263	0.376272	0.515126	16.0597	12.9375	15.8467	17.6333	16.3824	14.7931
VC_RS08295	VC1714	mukB	chromosome partition protein MukB	CDS	-0.394967	3.55e-05	0.000877281	565.409	543.016	554.193	447.725	418.515	398.227
VC_RS08300	VC1715	mukE	chromosome partition protein MukE	CDS	-0.271772	0.00470705	0.0212894	95.0456	86.9113	96.9997	77.8283	75.1406	78.0809
VC_RS08305	VC1716	mukF	chromosome partition protein MukF	CDS	-0.09759	0.213588	0.340751	116.163	118.602	130.563	114.617	111.051	115.712
VC_RS08310	VC1717	cmoM	tRNA uridine 5-oxyacetic acid(34) methyltransferase CmoM	CDS	-0.0309832	0.648569	0.75166	83.3096	71.9904	78.2002	80.9611	75.2279	72.4083
VC_RS08315	VC1718	elyC	envelope biogenesis factor ElyC	CDS	0.23274	0.0126633	0.0435689	76.9398	70.638	83.2692	91.3442	85.6253	94.2458
VC_RS08320	VC1719	torR	two-component system response regulator TorR	CDS	0.512205	0.00647299	0.0265295	75.164	88.8046	74.2631	124.015	122.715	93.1335
VC_RS08325	VC1720	torD	molecular chaperone TorD	CDS	-0.0835277	0.498258	0.625663	9.34242	9.82711	10.0888	8.19009	9.34888	10.0104
VC_RS08330	VC1721	purR	HTH-type transcriptional repressor PurR	CDS	-0.300571	0.00148461	0.00944033	342.195	307.12	341.492	274.346	254.604	275.508
VC_RS08335	VC1722		TfoX/Sxy family DNA transformation protein	CDS	0.168826	0.0502451	0.118575	380.8	353.686	391.788	450.5	416.244	399.377
VC_RS08340	VC1723		TVP38/TMEM64 family protein	CDS	-0.0424377	0.707345	0.797317	14.3997	13.6137	16.7818	13.4711	15.8582	14.1257
VC_RS08345	VC1724		DUF2007 domain-containing protein	CDS	0.116733	0.280989	0.41585	9.2266	11.1344	11.4175	11.5467	12.4943	10.3811
VC_RS08350	VC1725		alpha/beta hydrolase	CDS	0.262271	0.000664749	0.00530023	45.4767	45.349	51.2312	57.9572	59.2387	53.1662
VC_RS08355	VC1726	glgA	glycogen synthase GlgA	CDS	0.107963	0.114843	0.216486	312.662	354.633	353.796	355.307	362.466	382.582
VC_RS08360	VC1727	glgC	glucose-1-phosphate adenylyltransferase	CDS	0.0942894	0.318776	0.45594	349.8	408.592	380.961	377.371	417.467	421.4
VC_RS08365	VC1730	topA	type I DNA topoisomerase	CDS	0.16947	0.0267453	0.0762327	984.583	1057	1063.85	1153.46	1146.99	1192.01
VC_RS08370	VC1731		YciN family protein	CDS	0.864999	0.000350641	0.00347727	28.7993	32.5016	26.3292	52.4972	57.666	49.5328
VC_RS08375	VC1732	aroA	3-phosphoshikimate 1-carboxyvinyltransferase	CDS	0.273426	0.000307885	0.00320415	267.224	258.165	272.347	339.285	315.285	309.654
VC_RS08380	VC1735	aat	leucyl/phenylalanyl-tRNA--protein transferase	CDS	0.165078	0.174465	0.291726	11.6201	10.7738	9.99033	13.8292	10.9216	11.6417
VC_RS08385	VC1736		arginyltransferase	CDS	-0.028201	0.799753	0.863164	11.9676	10.5484	12.0081	11.2334	10.7032	11.9012
VC_RS08390	VC1737	infA	translation initiation factor IF-1	CDS	0.0476772	0.77535	0.846453	95.3158	61.2617	69.9323	85.168	77.3686	71.7781
VC_RS08395	VC1738		trans-2-enoyl-CoA reductase family protein	CDS	-0.059763	0.395959	0.534432	828.116	761.556	755.427	757.248	733.975	758.749
VC_RS08400	VC1740		acyl-CoA dehydrogenase	CDS	-0.152473	0.11503	0.216548	19.4183	21.3221	18.209	17.6333	17.693	17.7221
VC_RS08405	VC1741		TetR family transcriptional regulator	CDS	-0.0629779	0.726661	0.81042	4.36237	5.63481	5.46269	4.92301	4.4997	5.30179
VC_RS08415	VC1743		1-aminocyclopropane-1-carboxylate deaminase/D-cysteine desulfhydrase	CDS	-0.0326328	0.760398	0.835807	59.722	54.8605	59.253	57.3754	50.283	62.2497
VC_RS08420	VC1744		YnjH family protein	CDS	-0.0542067	0.659491	0.76004	18.376	16.3635	14.1243	18.1704	14.4165	14.6077
VC_RS08425	VC1745		NAD-dependent succinate-semialdehyde dehydrogenase	CDS	-0.00832517	0.892927	0.931162	67.0569	69.6463	75.0013	70.2647	69.5487	70.6287
VC_RS08430	VC1746	breR	bile response transcriptional repressor BreR	CDS	0.14938	0.16849	0.285198	15.1332	15.6422	14.764	18.2599	16.3824	15.9054
VC_RS08435	VC1748		hypothetical protein	CDS	0.434475	0.0160076	0.0519342	6.33122	6.17575	4.57685	8.05583	7.383	7.74877
VC_RS08440	VC1749		BamA/TamA family outer membrane protein	CDS	-0.0496873	0.724829	0.810341	9.26521	6.98717	6.64382	7.07123	7.33931	7.78584
VC_RS08445	VC1750		DUF4056 domain-containing protein	CDS	-0.0679457	0.389564	0.528604	29.6101	29.887	30.2663	28.9115	27.2603	29.4379
VC_RS08450	VC1751		mechanosensitive ion channel	CDS	-0.0999474	0.0951305	0.188263	145.193	157.459	145.573	137.62	127.87	152.677
VC_RS08455	VC1753		paraquat-inducible protein A	CDS	0.170795	0.0543052	0.125347	74.8937	70.4577	65.011	81.9905	77.8054	77.0799
VC_RS08460	VC1754	pqiB	intermembrane transport protein PqiB	CDS	-0.134165	0.106301	0.203943	164.843	182.027	173.625	148.496	155.829	169.88
VC_RS08465	VC1755		membrane integrity-associated transporter subunit PqiC	CDS	-0.337304	0.0177058	0.0561441	43.6623	47.3775	38.9771	33.745	33.2016	35.9632
VC_RS08470	VC1756	vexC	multidrug efflux RND transporter periplasmic adaptor subunit VexC	CDS	-0.0591484	0.432897	0.568098	99.6782	101.291	99.608	91.8812	97.2022	99.3993
VC_RS08475	VC1757	vexD	efflux RND transporter permease subunit VexD	CDS	-0.121413	0.0596194	0.134069	190.825	189.961	190.702	173.514	180.643	171.214
VC_RS08485	VC1758		tyrosine-type recombinase/integrase	CDS	-0.190495	0.0239272	0.0700978	54.4717	59.9093	53.938	47.7979	50.4578	49.2362
VC_RS08490	VC1759		tyrosine-type recombinase/integrase	CDS	-0.245391	0.0112173	0.0400644	25.2477	24.8383	21.5063	19.155	21.1879	20.0949
VC_RS08495	VC1760		restriction endonuclease	CDS	-0.0887986	0.221399	0.349629	326.792	353.19	344.937	317.042	315.459	331.195
VC_RS08500	VC_1761		hypothetical protein	CDS	-0.0350186	0.693206	0.786586	65.5899	67.3022	67.9638	66.3263	66.0538	63.6585
VC_RS08505	VC1762		transcriptional regulator	CDS	0.00669019	0.932651	0.958572	123.536	136.858	136.912	125.984	130.229	142.852
VC_RS08510	VC1763		flagellar motor protein MotB	CDS	0.0174444	0.878962	0.92116	48.8354	56.9792	46.8512	50.9308	48.5792	54.9829
VC_RS08515	VC1764	zorA	anti-phage defense ZorAB system ZorA	CDS	0.501134	0.00153291	0.00964466	94.7753	118.151	111.075	149.615	151.723	157.126
VC_RS08520	VC1765		type I restriction endonuclease subunit R	CDS	0.325403	0.0141047	0.0473243	416.896	496.404	428.009	574.47	561.938	544.268
VC_RS08525	VC1766		DUF262 domain-containing protein	CDS	-0.328927	0.000920772	0.00668865	211.131	219.848	219.394	172.932	173.435	171.4
VC_RS08530	VC1767		DUF262 domain-containing protein	CDS	-0.27186	0.000732315	0.00566239	129.597	130.412	132.335	109.649	112.667	102.662
VC_RS08535	VC1768		restriction endonuclease subunit S	CDS	-0.445887	0.000321211	0.00325761	189.203	215.43	201.135	148.988	141.631	154.048
VC_RS08540	VC1769		SAM-dependent DNA methyltransferase	CDS	-0.221125	0.0145987	0.0485711	231.669	241.531	221.411	192.4	194.23	209.254
VC_RS08545	VC1770		hypothetical protein	CDS	0.346656	0.0053733	0.0233735	92.5362	114.544	97.3934	130.057	120.618	136.438
VC_RS08550	VC1771		hypothetical protein	CDS	0.166137	0.0920335	0.183452	120.37	137.399	118.9	138.918	142.461	141.257
VC_RS08555	VC1772		YafY family transcriptional regulator	CDS	-0.0779442	0.491013	0.62114	16.4457	19.5641	18.3566	18.3494	16.295	16.8323
VC_RS08560	VC1773		YjhT family mutarotase	CDS	-0.16893	0.0773378	0.163086	29.7645	33.1327	33.0714	27.0318	25.207	32.9971
VC_RS08565	VC1774		N-acetylneuraminate epimerase	CDS	0.051656	0.529118	0.654316	23.9351	26.7766	24.0654	26.1367	24.4207	26.9168
VC_RS08570	VC1775		MurR/RpiR family transcriptional regulator	CDS	0.212795	0.0160708	0.0520195	82.4989	82.133	84.4011	93.6267	102.008	92.9852
VC_RS08575	VC1776		dihydrodipicolinate synthase family protein	CDS	-0.192802	0.144759	0.256299	18.6462	17.7609	17.9137	15.2166	14.5039	17.7591
VC_RS08580	VC1777	siaM	sialic acid TRAP transporter large permease SiaM	CDS	-0.367667	0.00575218	0.0245243	17.1792	16.9946	15.5515	13.4264	13.4991	11.6788
VC_RS08585	VC1778	siaQ	sialic acid TRAP transporter small permease SiaQ	CDS	-0.209174	0.151238	0.26463	9.80568	10.1427	8.61236	8.2796	8.30041	8.1566
VC_RS08590	VC1779	siaP	sialic acid TRAP transporter solute-binding subunit SiaP	CDS	-0.0752697	0.466781	0.597881	16.6388	19.7444	15.3546	15.6194	17.6056	15.9054
VC_RS08595	VC1781		N-acetylmannosamine-6-phosphate 2-epimerase	CDS	-0.225455	0.260956	0.395857	3.43585	4.37261	2.95281	3.04331	2.53381	3.59632
VC_RS08600	VC1782		N-acetylmannosamine kinase	CDS	-0.0287531	0.794579	0.859674	9.03358	11.3147	9.20292	10.025	9.17414	9.75084
VC_RS08605	VC1783	nagA	N-acetylglucosamine-6-phosphate deacetylase	CDS	0.0539739	0.613863	0.723619	18.9551	19.2485	20.9649	19.4235	20.052	21.8745
VC_RS08610	VC1784		sialidase	CDS	0.212278	0.0961602	0.189748	21.9277	24.9284	19.5377	24.5703	25.8186	26.546
VC_RS08615	VC1785		AlpA family transcriptional regulator	CDS	-0.724608	0.0948057	0.187827	0.54047	0.676177	1.18112	0.358037	0.567923	0.481981
VC_RS08620	VC1786	radC	DNA repair protein RadC	CDS	-0.327293	0.107109	0.205273	2.2777	2.16377	2.75595	2.10347	1.96589	1.6684
VC_RS08630	VC1788		hypothetical protein	CDS	-0.227438	0.342223	0.479335	1.31257	1.39743	1.27955	1.16362	1.09216	1.14934
VC_RS08635	VC1789		IS3-like element ISVch4 family transposase	CDS	-0.112157	0.633973	0.739532	3.24282	3.96691	3.05123	3.31184	3.23279	2.96604
VC_RS08640	VC1791		tape measure protein	CDS	0.177497	0.1252	0.230563	12.3922	15.6422	16.7326	15.1271	16.6008	18.7231
VC_RS08645	VC1792		phage tail assembly protein	CDS	0.0813331	0.486171	0.615886	7.41216	7.48303	8.46471	8.05583	8.08198	8.52735
VC_RS08650	VC1793		hypothetical protein	CDS	0.130691	0.324108	0.461906	5.90657	5.18403	6.69303	6.04187	7.33931	6.08037
VC_RS08655	VC1794		hypothetical protein	CDS	0.114207	0.468882	0.599952	7.29635	7.1224	10.384	9.21945	8.47516	9.04641
VC_RS08660	VC1795		transcriptional regulator	CDS	0.177424	0.418332	0.553142	3.12701	4.28246	3.10045	3.13282	4.41232	4.30075
VC_RS08665	VC1796		middle operon regulator	CDS	-0.204325	0.375377	0.514294	4.28516	3.42597	3.69101	3.80414	3.58228	2.59528
VC_RS08675	VC1797		hypothetical protein	CDS	0.1547	0.313211	0.450579	6.9103	7.30272	5.16741	8.19009	6.4219	7.04433
VC_RS08680	VC1798		AAA family ATPase	CDS	-0.144914	0.277831	0.412712	12.1606	15.0111	15.0593	13.3369	11.5769	13.1989
VC_RS08685	VC1799		DDE-type integrase/transposase/recombinase	CDS	-0.000582814	0.994536	0.996763	14.168	17.3552	14.8133	15.3061	15.0281	15.9424
VC_RS08690	VC1800		hypothetical protein	CDS	-0.00376478	0.975308	0.985658	8.60892	8.97062	8.31707	9.48798	7.90723	8.4532
VC_RS08700	VC1801		hypothetical protein	CDS	0.786151	0.00976483	0.0359651	1.15815	0.631099	0.738202	1.34264	1.6164	1.48302
VC_RS08705	VC1802		hypothetical protein	CDS	-0.196012	0.540632	0.664088	1.08094	1.75806	1.4764	1.16362	1.22322	1.33472
VC_RS08715	VC1804		DUF2787 family protein	CDS	-0.316431	0.0439601	0.108312	5.94517	4.86848	6.15168	4.20693	4.84919	4.56028
VC_RS08720	VC1805		DUF2787 domain-containing protein	CDS	0.0304951	0.820306	0.879513	13.4732	9.96235	12.5002	12.3523	11.3148	13.0506
VC_RS08725	VC1806		GTPase family protein	CDS	-0.141002	0.169198	0.286126	52.1554	54.545	55.6112	48.8273	48.6229	49.7182
VC_RS08730	VC1807		inovirus Gp2 family protein	CDS	-0.195485	0.311567	0.449038	3.35864	3.02026	2.65753	2.64052	2.53381	2.74358
VC_RS08735	VC1808		hypothetical protein	CDS	-0.327924	0.257349	0.392381	19.6114	23.3957	19.4393	12.7998	17.6056	19.2422
VC_RS08740	VC1809		AlpA family transcriptional regulator	CDS	-0.312897	0.191309	0.31483	5.32749	4.64309	4.23236	3.93841	3.75703	3.7817
VC_RS08745	VC1810		DUF2986 domain-containing protein	CDS	-0.0266647	0.791611	0.857738	18.0285	16.093	14.8625	14.1872	16.0766	17.8333
VC_RS08750	VC1811		NYN domain-containing protein	CDS	-0.0706744	0.48417	0.614438	16.0983	16.7241	14.518	13.8292	14.766	16.4615
VC_RS08755	VC1812		thiol-disulfide oxidoreductase DCC family protein	CDS	0.446753	0.0721928	0.154946	2.70235	3.06534	2.01775	3.66988	3.27648	3.70754
VC_RS08760	VC1814		DASH family cryptochrome	CDS	0.610626	0.00204098	0.0116036	4.78702	6.17575	4.87213	6.53417	7.60143	9.93622
VC_RS08765	VC1815		SDR family oxidoreductase	CDS	-0.174463	0.329175	0.466342	9.45823	8.83539	8.80921	7.7873	8.08198	8.1566
VC_RS08770	VC1816		VF530 family DNA-binding protein	CDS	-0.294774	0.0571188	0.129667	7.79822	6.22083	7.03752	5.50482	6.29084	5.41302
VC_RS08775	VC1817		sigma-54-dependent Fis family transcriptional regulator	CDS	0.280278	0.0703901	0.151714	9.9987	8.3846	10.827	11.3677	13.4117	10.7148
VC_RS08780	VC1819		aldehyde dehydrogenase	CDS	0.0647248	0.716265	0.803581	6.44704	6.53638	5.1182	5.54957	7.16457	6.26575
VC_RS08785	VC1820		PTS sugar transporter subunit IIA	CDS	-0.664337	0.336686	0.473423	0.30884	0.225392	0.541348	0.0447546	0.131059	0.444905
VC_RS08790	VC1821		PTS fructose transporter subunit IIC	CDS	0.185256	0.126024	0.231962	10.3075	11.2245	10.0888	11.1439	12.4506	12.3461
VC_RS08795	VC1822		PTS sugar transporter subunit IIA	CDS	0.394614	0.0247143	0.0717987	24.244	29.5264	24.5083	32.6709	39.2304	31.0321
VC_RS08800	VC1823		PTS fructose transporter subunit IIB	CDS	-0.143103	0.364461	0.503966	6.83309	10.2779	6.10247	6.93697	6.7277	7.34094
VC_RS08805	VC1824		PTS sugar transporter subunit IIA	CDS	0.041547	0.804075	0.866001	12.5852	13.0728	9.89191	12.3075	14.7223	9.71377
VC_RS08810	VC1825		helix-turn-helix transcriptional regulator	CDS	-0.280412	0.0641414	0.141308	19.843	22.3139	19.1932	16.6487	18.4793	15.4234
VC_RS08815	VC1826		PTS sugar transporter subunit IIA	CDS	-0.253154	0.079591	0.166047	6.9103	7.1224	7.48045	6.08663	6.29084	5.67254
VC_RS08820	VC1827	manA	mannose-6-phosphate isomerase, class I	CDS	-0.207051	0.0331475	0.0888274	21.1942	24.0268	22.9827	20.4976	19.4404	19.1309
VC_RS08825	VC1828		L-alanine exporter AlaE	CDS	-0.135935	0.156564	0.270903	67.5202	71.8551	70.7197	57.9125	67.8886	65.364
VC_RS08830	VC1831	cqsR	hybrid sensor histidine kinase/response regulator CqsR	CDS	0.0143634	0.905897	0.938511	24.9002	28.5798	25.6402	24.9283	27.6972	27.2505
VC_RS08835	VC1832		YecA family protein	CDS	0.0126238	0.852251	0.900814	106.666	93.5379	91.4878	100.698	98.9496	94.6907
VC_RS08840	VC1833	nadA	quinolinate synthase NadA	CDS	-0.15039	0.0679408	0.14759	90.7604	83.3051	73.1312	75.5458	71.9078	75.3373
VC_RS08845	VC1834	ybgF	tol-pal system protein YbgF	CDS	-0.146756	0.12683	0.232847	572.049	514.481	578.553	512.977	505.277	485.8
VC_RS08850	VC1835	pal	peptidoglycan-associated lipoprotein Pal	CDS	-0.194786	0.00238202	0.0129995	1540.92	1453.42	1541.61	1337.49	1331.74	1293.86
VC_RS08855	VC1836	tolB	Tol-Pal system protein TolB	CDS	-0.259163	0.000477128	0.00426827	1072.52	1103.97	1076.45	943.024	871.368	903.677
VC_RS08860	VC1837	tolA	cell envelope integrity protein TolA	CDS	-0.197388	0.017971	0.0567337	133.959	116.348	118.506	107.098	102.313	112.264
VC_RS08865	VC1838		ExbD/TolR family protein	CDS	-0.205247	0.00591998	0.0251108	66.4779	62.7493	65.257	56.167	54.0837	58.4309
VC_RS08870	VC1839	tolQ	protein TolQ	CDS	-0.0415003	0.577842	0.693255	119.83	111.795	130.514	119.003	115.682	117.158
VC_RS08875	VC1840	ybgC	tol-pal system-associated acyl-CoA thioesterase	CDS	-0.0365013	0.70228	0.793863	59.1815	55.8973	63.5838	63.5068	55.8312	54.8717
VC_RS08880	VC1841	ybgE	cyd operon protein YbgE	CDS	0.0294108	0.775332	0.846453	87.9422	95.4312	102.905	101.28	104.804	86.0892
VC_RS08885	VC1842	cydX	cytochrome bd-I oxidase subunit CydX	CDS	-0.0875082	0.412494	0.549175	17.6425	16.9044	19.7838	15.8879	20.3579	14.9043
VC_RS08890	VC1843	cydB	cytochrome d ubiquinol oxidase subunit II	CDS	-0.00621784	0.94099	0.962523	427.203	469.718	517.037	459.809	488.414	459.587
VC_RS08895	VC1844	cydA	cytochrome ubiquinol oxidase subunit I	CDS	0.16401	0.0389338	0.0996304	684.351	693.623	716.696	787.547	789.544	769.76
VC_RS08900	VC1845	ruvB	Holliday junction branch migration DNA helicase RuvB	CDS	-0.116963	0.074173	0.157965	144.383	129.015	147.936	132.384	128.307	127.836
VC_RS08905	VC1846	ruvA	Holliday junction branch migration protein RuvA	CDS	-0.112759	0.108068	0.206311	109.754	111.75	120.376	104.144	103.537	108.446
VC_RS08910	VC1847	ruvC	crossover junction endodeoxyribonuclease RuvC	CDS	-0.0384025	0.695142	0.788283	29.9575	28.3544	33.4159	28.9115	30.4057	29.957
VC_RS08915	VC1848	cysS	cysteine--tRNA ligase	CDS	-0.0504899	0.388431	0.527736	353.082	339.937	352.024	327.156	331.711	350.215
VC_RS08920	VC1849		peptidylprolyl isomerase	CDS	-0.00432782	0.930784	0.957256	420.138	423.963	417.232	400.688	429.524	427.332
VC_RS08925	VC1850	lpxH	UDP-2,3-diacylglucosamine diphosphatase	CDS	-0.0958579	0.232529	0.3632	50.8814	48.5495	47.9339	48.7825	43.1621	45.9736
VC_RS08930	VC1851		EAL domain-containing protein	CDS	-0.10951	0.195452	0.318923	47.0595	42.8246	43.0126	42.8749	39.7546	40.5976
VC_RS08935	VC1852		YchJ family protein	CDS	-0.0309723	0.631739	0.737647	64.9723	61.7575	60.7786	59.0313	62.2968	62.2126
VC_RS08940	VC1853		DUF2057 family protein	CDS	-0.0636669	0.556077	0.677589	95.007	102.644	81.8912	83.4226	93.0957	90.9831
VC_RS08945	VC1854	ompT	porin OmpT	CDS	-1.28394	6.22e-07	6.95e-05	822.017	915.048	862.515	321.696	419.52	326.375
VC_RS08950	VC1855	dinG	ATP-dependent DNA helicase DinG	CDS	-0.203459	0.00845753	0.032592	232.209	215.25	233.764	211.063	186.628	193.942
VC_RS08955	VC1856		TSUP family transporter	CDS	-0.0621256	0.4651	0.596795	77.7505	68.4742	77.2159	78.0968	69.1992	66.7729
VC_RS08960	VC1857		primosomal replication protein	CDS	-0.203425	0.0155953	0.0508928	49.7233	47.1521	48.869	46.4105	37.8761	42.3031
VC_RS08965	VC1858	rsmS	pleiotropic regulatory protein RsmS	CDS	-0.00353493	0.971601	0.983135	15.1332	12.4867	12.8447	13.4711	12.2759	14.6448
VC_RS08970	VC1859		methyl-accepting chemotaxis protein	CDS	0.264462	0.000145423	0.00196458	69.489	73.2526	71.4087	86.3764	85.8	85.0511
VC_RS08975	VC1860	xthA	exodeoxyribonuclease III	CDS	-0.0303704	0.653439	0.755347	129.443	131.584	129.431	127.73	124.113	130.468
VC_RS08980	VC1861		ABC transporter permease	CDS	0.047802	0.753289	0.830364	10.3075	11.5852	12.9431	13.4711	11.839	10.6777
VC_RS08985	VC1862		ABC transporter permease	CDS	0.0379179	0.706428	0.797042	15.2876	15.0111	16.9786	15.6641	16.2513	16.5727
VC_RS08990	VC1863		ABC transporter substrate-binding protein	CDS	0.0771132	0.376077	0.515056	41.3074	37.325	43.3571	42.2484	41.2399	45.1579
VC_RS08995	VC1864		ABC transporter ATP-binding protein	CDS	0.245338	0.00513458	0.0225267	30.9612	30.3378	26.969	37.5491	33.7696	33.405
VC_RS09000	VC1865		DUF3360 domain-containing protein	CDS	0.767967	0.00496921	0.0220991	1318.05	1636.57	1605.54	2672.25	2647.92	2445.09
VC_RS09005	VC1866	pflB	formate C-acetyltransferase	CDS	0.564548	0.0305	0.0845124	6418.93	8426.03	7993.99	11250.4	11443.1	11083.5
VC_RS09010	VC1867		lipid A deacylase LpxR family protein	CDS	0.222705	0.00594453	0.0251553	146.159	144.657	156.499	179.242	173.216	169.509
VC_RS09015	VC1868		methyl-accepting chemotaxis protein	CDS	0.453936	0.000680602	0.00534614	13.3573	14.1096	13.5829	18.7522	20.8384	16.684
VC_RS09020	VC1869	pflA	pyruvate formate lyase 1-activating protein	CDS	0.272887	0.000878136	0.00645529	64.0843	66.5809	63.1409	76.4856	80.3829	77.3023
VC_RS09025	VC1870		energy-coupling factor ABC transporter permease	CDS	0.238735	0.178137	0.297033	5.82936	4.8234	4.62607	5.90761	6.37821	5.82085
VC_RS09030	VC1871		YfbU family protein	CDS	0.448262	0.0635167	0.14038	520.087	656.974	512.017	758.546	800.815	745.216
VC_RS09035	VC1872		PrkA family serine protein kinase	CDS	0.602499	0.0210158	0.0638681	62.849	98.0908	76.4285	118.421	128.7	113.191
VC_RS09040	VC1873		YeaH/YhbH family protein	CDS	0.626961	0.0301393	0.083811	13.6276	16.7692	18.6519	23.0486	27.9593	24.581
VC_RS09045	VC1874		SpoVR family protein	CDS	0.250386	0.140802	0.250906	22.3523	26.9119	23.8193	29.4485	26.0808	31.3288
VC_RS09050	VC1875	kdsB	3-deoxy-manno-octulosonate cytidylyltransferase	CDS	-0.0337811	0.640422	0.744146	117.514	110.938	117.03	109.515	111.837	116.12
VC_RS09055	VC1876		Trm112 family protein	CDS	-0.0127875	0.883654	0.924454	35.7869	32.8171	35.04	37.7729	30.231	34.7397
VC_RS09060	VC1877	lpxK	tetraacyldisaccharide 4'-kinase	CDS	-0.242702	0.0107896	0.0389383	97.8637	83.3051	88.2889	80.066	74.3542	73.3723
VC_RS09065	VC1878	msbA	lipid A ABC transporter ATP-binding protein/permease MsbA	CDS	0.0813867	0.313676	0.450807	154.381	144.657	154.727	161.072	158.494	160.537
VC_RS09070	VC1879		DNA internalization-related competence protein ComEC/Rec2	CDS	0.152679	0.119554	0.22226	17.2951	17.0848	14.3211	18.1256	18.2172	17.8704
VC_RS09075	VC1880		DUF2062 domain-containing protein	CDS	0.0776635	0.454181	0.586145	56.1703	50.2174	44.735	51.7363	58.4524	49.4216
VC_RS09080	VC1882	lolE	lipoprotein-releasing ABC transporter permease subunit LolE	CDS	-0.0677632	0.317788	0.45489	52.194	45.4391	50.6899	46.2763	50.4578	44.8242
VC_RS09085	VC1883	lolD	lipoprotein-releasing ABC transporter ATP-binding protein LolD	CDS	0.0911524	0.224105	0.353118	35.4394	31.6451	35.4337	36.6093	34.9928	37.5945
VC_RS09090	VC1884	lolC	lipoprotein-releasing ABC transporter permease subunit LolC	CDS	0.242122	0.00212845	0.011906	48.0247	46.3858	49.7548	53.9293	56.9233	59.6173
VC_RS09095	VC1885		PilZ domain-containing protein	CDS	0.203678	0.00647675	0.0265295	45.1679	42.8246	42.9633	49.6329	50.3704	50.8304
VC_RS09100	VC1886	mfd	transcription-repair coupling factor	CDS	-0.119564	0.033149	0.0888274	313.666	292.875	306.747	294.53	265.176	280.958
VC_RS09105	VC1887		peptidoglycan binding protein CsiV	CDS	0.100054	0.0747421	0.158988	171.599	177.79	175.348	182.017	184.051	196.314
VC_RS09110	VC1888		hemolysin	CDS	1.42211	0.0557419	0.127512	533.251	505.826	549.96	1423.15	1309.67	1525.4
VC_RS09115	VC1889		GNAT family N-acetyltransferase	CDS	0.0145665	0.908422	0.940422	16.4071	17.1298	15.2562	17.0963	15.6397	16.5727
VC_RS09120	VC1890		NAD(P)/FAD-dependent oxidoreductase	CDS	-0.12009	0.214548	0.341521	179.012	152.996	173.674	155.254	151.81	158.238
VC_RS09125	VC1892		alpha/beta hydrolase	CDS	0.28849	0.00714517	0.0287413	64.8564	63.3353	62.1566	77.6493	76.3638	78.4887
VC_RS09130	VC1893		phosphotransferase	CDS	0.0223272	0.737813	0.819538	105.932	113.508	120.327	111.887	115.288	117.826
VC_RS09135	VC1894	lpoB	penicillin-binding protein activator LpoB	CDS	-0.0356406	0.519613	0.644119	227.461	237.924	225.545	224.713	216.728	232.611
VC_RS09140	VC1895		YcfL family protein	CDS	-0.124979	0.0895407	0.179937	65.0881	74.064	76.2809	63.6411	61.7725	72.0376
VC_RS09145	VC1896		COG3014 family protein	CDS	0.217875	0.00175585	0.0105824	151.177	155.611	151.233	178.839	183.658	170.213
VC_RS09150	VC1897	hinT	purine nucleoside phosphoramidase	CDS	0.336483	3.98e-05	0.000931626	85.0469	79.9693	82.5802	102.488	108.517	101.661
VC_RS09155	VC1898		methyl-accepting chemotaxis protein	CDS	0.30893	0.00522289	0.0228024	105.662	105.98	99.5588	123.567	139.272	122.72
VC_RS09160	VC1899		DUF1887 family protein	CDS	0.267004	0.00607058	0.025526	114.541	116.573	123.821	138.963	135.646	152.417
VC_RS09165	VC1900	fadR	fatty acid metabolism transcriptional regulator FadR	CDS	0.244524	0.000969081	0.00689724	123.111	114.995	116.291	138.157	137.306	144.409
VC_RS09170	VC1901	nhaB	Na(+)/H(+) antiporter NhaB	CDS	0.0952406	0.186517	0.308468	569.27	548.966	616.103	603.785	603.746	645.113
VC_RS09175	VC1902	dsbB	disulfide bond formation protein DsbB	CDS	0.085826	0.221024	0.349345	60.3783	57.7456	64.0267	66.9081	62.2531	64.1405
VC_RS09180	VC1903	ftsK	DNA translocase FtsK	CDS	-0.0553264	0.449066	0.581497	398.249	374.647	397.694	391.469	352.2	382.878
VC_RS09185	VC1904	lrp	leucine-responsive transcriptional regulator Lrp	CDS	0.462333	2.1e-05	0.000635869	286.256	284.175	269.247	414.517	375.572	366.862
VC_RS09190	VC1905	ald	alanine dehydrogenase	CDS	-0.10395	0.0479518	0.115136	1042.72	1044.15	1021.23	955.466	976.172	960.402
VC_RS09195	VC1906		methyltransferase	CDS	0.0211373	0.745832	0.825579	64.7792	65.7245	64.8633	70.578	65.2674	62.4351
VC_RS09200	VC1907	cysB	HTH-type transcriptional regulator CysB	CDS	0.241919	0.00871504	0.0330919	258.731	259.562	271.757	306.659	314.018	313.584
VC_RS09205	VC1909		hypothetical protein	CDS	0.282983	0.000535481	0.00463049	100.798	98.0908	93.5548	114.438	120.094	121.311
VC_RS09210	VC1910		tRNA isopentenyl-2-thiomethyl-A-37 hydroxylase MiaE	CDS	-0.00148427	0.982327	0.989792	76.4766	77.9407	77.8557	77.4702	76.8443	77.7101
VC_RS09215	VC1911	pyrF	orotidine-5'-phosphate decarboxylase	CDS	0.00330239	0.97092	0.982724	104.427	108.279	105.514	102.264	109.784	106.889
VC_RS09220	VC1912	lapB	lipopolysaccharide assembly protein LapB	CDS	-0.0397219	0.566693	0.685931	143.495	149.435	138.733	145.363	142.854	131.766
VC_RS09225	VC1913		LapA family protein	CDS	0.0239432	0.799387	0.863164	61.4978	68.4292	58.1703	60.6425	72.5194	58.1343
VC_RS09230	VC1914	ihfB	integration host factor subunit beta	CDS	-0.0970208	0.378043	0.51676	60.4941	65.6794	53.6427	58.3153	53.0353	56.7996
VC_RS09235	VC1915	rpsA	30S ribosomal protein S1	CDS	-0.233263	0.00951457	0.0352976	13532.9	13616.5	14148.4	12360.9	11642.2	11129.3
VC_RS09240	VC1916	cmk	(d)CMP kinase	CDS	-0.260982	0.0499966	0.118144	893.668	866.048	876.393	719.475	712.001	768.389
VC_RS09245	VC1917		ComEA family DNA-binding protein	CDS	-0.523785	0.0554509	0.12709	3.74469	3.51612	4.47842	3.22233	2.5775	2.37283
VC_RS09250	VC1918	ppiD	peptidylprolyl isomerase	CDS	0.041515	0.62426	0.732289	786.384	710.527	785.594	782.892	757.216	809.023
VC_RS09255	VC1919		HU family DNA-binding protein	CDS	0.343355	0.00620847	0.02586	418.826	475.353	368.609	495.12	583.606	523.431
VC_RS09260	VC1920	lon	endopeptidase La	CDS	-0.257592	0.00361015	0.0175127	544.871	541.348	547.254	440.072	437.825	488.432
VC_RS09265	VC1921	clpX	ATP-dependent protease ATP-binding subunit ClpX	CDS	-0.101609	0.194731	0.318328	987.748	961.524	935.449	881.755	917.851	888.958
VC_RS09270	VC1922	clpP	ATP-dependent Clp endopeptidase proteolytic subunit ClpP	CDS	-0.179912	0.0058943	0.0250315	488.469	487.794	506.751	441.504	436.776	430.854
VC_RS09275	VC1923	tig	trigger factor	CDS	-0.161416	0.0472832	0.11412	1920.14	1803.77	1861.99	1706.72	1565.37	1722.53
VC_RS09285	VC1925		sensor histidine kinase	CDS	0.422115	0.000293738	0.00313791	28.4519	23.9818	21.1618	28.643	36.7839	33.3308
VC_RS09290	VC1926		sigma-54-dependent Fis family transcriptional regulator	CDS	-0.0356724	0.746249	0.825579	17.8355	20.9615	22.0968	19.2892	20.0084	20.0207
VC_RS09295	VC1927		TRAP transporter large permease	CDS	0.308877	0.0842689	0.173159	7.06472	6.40115	5.90562	7.47402	8.6499	7.93415
VC_RS09300	VC1928		TRAP transporter small permease	CDS	-0.0612237	0.838315	0.892142	1.69862	1.39743	1.91932	1.79018	1.66008	1.37179
VC_RS09305	VC1929	dctP	TRAP transporter solute-binding subunit DctP	CDS	-0.294177	0.16401	0.279421	5.90657	6.4913	6.84067	6.22089	4.41232	5.04226
VC_RS09310	VC1931		YdiU family protein	CDS	-0.613624	0.00162816	0.0100676	67.4044	48.82	63.8791	40.3239	36.3034	41.0796
VC_RS09315	VC1933		oxidoreductase	CDS	0.38362	0.0224413	0.06695	3.62887	4.1923	3.10045	4.60973	4.8055	4.85688
VC_RS09320	VC1934		bifunctional diguanylate cyclase/phosphodiesterase	CDS	0.173168	0.0918975	0.183385	17.7969	19.4288	19.833	23.8095	20.5763	19.9466
VC_RS09325	VC1935		CDP-alcohol phosphatidyltransferase family protein	CDS	1.1006	0.032334	0.087495	21.1942	17.5806	19.1932	44.2176	39.4051	40.8201
VC_RS09330	VC1936		phosphatidate cytidylyltransferase	CDS	0.911294	0.0353342	0.093012	32.0808	29.6617	25.9847	58.0915	49.3219	57.7265
VC_RS09335	VC1937		1-acyl-sn-glycerol-3-phosphate acyltransferase	CDS	0.630406	0.103018	0.199786	18.9165	16.8594	17.8645	29.0457	28.0467	26.027
VC_RS09340	VC1938		acyl-CoA thioesterase	CDS	0.571414	0.0231953	0.068528	9.61265	7.48303	8.26786	13.0683	12.7564	11.9754
VC_RS09345	VC1939		LysE family translocator	CDS	0.246276	0.0285602	0.0803184	60.6099	64.8229	59.6467	75.0087	71.8641	72.6679
VC_RS09350	VC1940		HAD-IB family hydrolase	CDS	-0.00959919	0.933303	0.958572	31.0384	25.0186	23.0811	26.9423	27.1729	24.6552
VC_RS09355	VC1941	opgC	OpgC domain-containing protein	CDS	-0.385047	0.00302528	0.0155835	123.999	93.7633	101.232	88.0323	72.2136	84.0871
VC_RS09365	VC1942	folD	bifunctional methylenetetrahydrofolate dehydrogenase/methenyltetrahydrofolate cyclohydrolase FolD	CDS	-0.13974	0.187993	0.310553	238.772	207.136	238.685	206.498	196.239	218.634
VC_RS09370	VC1944		TauD/TfdA family dioxygenase	CDS	-0.000302361	0.997437	0.997995	18.183	17.3552	18.9472	18.6179	19.3531	16.5356
VC_RS09375	VC1945		FAD-binding protein	CDS	-0.0787188	0.402371	0.540521	19.9588	17.4454	19.4885	19.6473	16.6445	17.6108
VC_RS09380	VC1947		LysR family transcriptional regulator	CDS	0.2346	0.0867849	0.176102	16.4457	18.3469	15.207	20.3186	19.2657	19.2792
VC_RS09385	VC1949		L-tyrosine/L-tryptophan isonitrile synthase family protein	CDS	0.404683	0.138319	0.247575	6.56285	13.2982	10.0395	14.9928	12.4943	11.9754
VC_RS09390	VC1950		molybdopterin guanine dinucleotide-containing S/N-oxide reductase	CDS	1.0609	0.0184026	0.0575741	418.054	558.478	487.804	1040.77	991.288	1022.76
VC_RS09395	VC1951		NapC/NirT family cytochrome c	CDS	0.888169	0.00267349	0.0142446	308.956	367.841	322.004	624.282	621.788	602.513
VC_RS09400	VC1952		chitinase	CDS	0.162193	0.202091	0.327222	13.1257	15.3267	12.9924	14.9033	15.8145	15.6458
VC_RS09405	VC1953		NupC/NupG family nucleoside CNT transporter	CDS	-0.00482015	0.977664	0.987038	4.94144	4.50785	5.01977	5.50482	4.45601	4.48613
VC_RS09410	VC1955		LysR family transcriptional regulator	CDS	-0.00056432	0.995836	0.997468	17.4495	15.9578	16.6341	17.2753	17.6493	15.1639
VC_RS09415	VC1956		lytic murein transglycosylase	CDS	0.0517757	0.409968	0.547535	177.931	180.675	179.137	184.971	171.425	200.949
VC_RS09420	VC1957		YcgL domain-containing protein	CDS	-0.0697034	0.624623	0.732289	22.8156	24.0719	17.7661	23.2724	19.9647	18.5006
VC_RS09425	VC1959	minC	septum site-determining protein MinC	CDS	0.0565269	0.50416	0.63042	105.083	94.8902	99.2143	100.206	105.066	105.887
VC_RS09430	VC1960	minD	septum site-determining protein MinD	CDS	-0.0887462	0.316449	0.453517	138.592	134.199	126.971	129.296	122.453	124.203
VC_RS09435	VC1961	minE	cell division topological specificity factor MinE	CDS	-0.140126	0.262319	0.39711	28.6449	28.8052	25.5418	26.9423	24.5954	23.8395
VC_RS09440	VC1962		copper resistance protein NlpE N-terminal domain-containing protein	CDS	0.0807053	0.501245	0.628532	19.4183	20.5107	17.7168	20.0053	19.8336	21.133
VC_RS09445	VC1963		DUF1244 domain-containing protein	CDS	-0.0104945	0.926378	0.953903	20.7695	22.1786	18.7503	23.3172	16.8629	21.0959
VC_RS09450	VC1964		Tim44 domain-containing protein	CDS	-0.0619845	0.242208	0.375045	209.201	211.283	209.748	203.454	203.71	196.574
VC_RS09455	VC1965		TetR/AcrR family transcriptional regulator	CDS	0.177213	0.0460152	0.111939	32.2738	31.8705	30.7092	35.8037	38.1382	33.3679
VC_RS09460	VC1966		MFS transporter	CDS	0.144878	0.0538257	0.124631	62.3471	57.8357	62.4027	69.7724	69.1118	63.0283
VC_RS09470	VC1967		methyl-accepting chemotaxis protein	CDS	0.268379	0.00626489	0.0260189	29.1468	25.4694	30.4139	34.0135	34.7744	33.6274
VC_RS09475	VC1968		helix-turn-helix transcriptional regulator	CDS	0.255103	0.0138373	0.0466018	37.6013	39.8043	40.6011	47.2609	48.8851	44.6759
VC_RS09480	VC1970		benzoate/H(+) symporter BenE family transporter	CDS	0.536497	0.00639941	0.0263351	47.5614	61.3969	53.7411	81.2744	75.9269	78.7112
VC_RS09485	VC1971	menE	o-succinylbenzoate--CoA ligase	CDS	1.18165	0.00566223	0.0243228	149.633	215.07	217.228	453.275	427.34	439.085
VC_RS09490	VC1972	menC	o-succinylbenzoate synthase	CDS	1.12344	0.00425685	0.0196893	188.393	262.943	244.099	519.243	524.935	470.747
VC_RS09495	VC1973	menB	1,4-dihydroxy-2-naphthoyl-CoA synthase	CDS	0.542201	0.0255276	0.0737601	490.207	610.678	566.841	827.244	892.862	708.401
VC_RS09500	VC1974	menH	2-succinyl-6-hydroxy-2,4-cyclohexadiene-1-carboxylate synthase	CDS	0.0992122	0.558972	0.68019	218.929	249.014	210.24	243.107	266.749	216.669
VC_RS09505	VC1975		2-succinyl-5-enolpyruvyl-6-hydroxy-3-cyclohexene-1-carboxylic-acid synthase	CDS	-0.281958	0.000279845	0.00307315	194.531	198.3	197.248	167.338	163.474	154.53
VC_RS09510	VC1976		isochorismate synthase MenF	CDS	0.0118444	0.843844	0.895631	154.304	143.62	153.94	149.257	150.718	155.606
VC_RS09515	VC1977		pyridoxal phosphate-dependent aminotransferase	CDS	0.37517	0.000211238	0.00258984	100.527	92.6363	96.36	121.822	126.428	127.28
VC_RS09520	VC1978	yfbR	5'-deoxynucleotidase	CDS	-0.113217	0.19921	0.32358	27.0621	28.3544	29.282	25.9577	23.7217	28.5481
VC_RS09525	VC1979		deoxyguanosinetriphosphate triphosphohydrolase family protein	CDS	0.337333	0.000603876	0.00501595	110.835	109	111.173	135.92	149.801	132.508
VC_RS09530	VC1980		DTW domain-containing protein	CDS	0.188928	0.106965	0.205108	17.9513	14.4702	13.4353	15.5746	19.9647	16.8693
VC_RS09535	VC1981	rrtA	rhombosortase	CDS	0.0808205	0.469563	0.600155	22.3137	20.2402	20.6697	23.2276	22.7606	20.9476
VC_RS09540	VC1983		M3 family oligoendopeptidase	CDS	0.0991307	0.0863253	0.175494	282.82	294.949	303.007	313.551	316.595	313.25
VC_RS09545	VC1984	rnd	ribonuclease D	CDS	-0.178326	0.00652769	0.0266771	101.222	98.9924	103.791	96.1777	84.0963	88.3879
VC_RS09550	VC1985	fadD	long-chain-fatty-acid--CoA ligase FadD	CDS	0.0555264	0.408911	0.54664	249.427	222.733	240.654	251.924	238.134	250.741
VC_RS09555	VC1986		alpha/beta hydrolase	CDS	0.0149144	0.830293	0.886504	66.6709	60.4953	61.9597	63.6858	65.049	62.398
VC_RS09560	VC1987		Slp family lipoprotein	CDS	0.117266	0.0677294	0.14722	55.128	54.2745	57.4813	61.0453	58.1029	61.8418
VC_RS09565	VC1988		hypothetical protein	CDS	-0.24128	0.03364	0.0897799	19.4955	18.7076	20.7681	16.2012	14.1981	19.3905
VC_RS09570	VC1989	tsaB	tRNA (adenosine(37)-N6)-threonylcarbamoyltransferase complex dimerization subunit type 1 TsaB	CDS	-0.164337	0.0664683	0.145273	48.1791	48.9553	46.4083	46.0525	36.5655	45.4545
VC_RS09575	VC1990		ATP-dependent DNA helicase	CDS	-0.218818	0.00202594	0.0115491	127.126	118.692	132.187	113.319	106.202	105.294
VC_RS09585	VC1992	purU	formyltetrahydrofolate deformylase	CDS	0.515711	0.0134859	0.0457194	117.321	112.065	115.996	165.771	159.63	168.397
VC_RS09590	VC1993		NADPH-dependent 2,4-dienoyl-CoA reductase	CDS	-0.194925	0.026362	0.0753803	30.1505	28.8052	27.658	26.3605	25.3381	24.0249
VC_RS09595	VC1994	sppA	signal peptide peptidase SppA	CDS	0.175586	0.0114894	0.0406988	251.743	241.801	249.414	276.718	277.321	285.073
VC_RS09600	VC1995	ansA	asparaginase	CDS	-0.175029	0.0208341	0.0633698	110.488	95.0706	107.384	94.119	95.0179	88.0913
VC_RS09605	VC1996		YeaC family protein	CDS	0.12307	0.223834	0.352886	12.122	11.0893	11.7128	11.5467	12.3632	14.0887
VC_RS09610	VC1997		DUF2989 domain-containing protein	CDS	0.0284495	0.70595	0.797004	44.3572	45.3039	44.8827	43.233	48.754	45.232
VC_RS09615	VC1998	msrB	peptide-methionine (R)-S-oxide reductase MsrB	CDS	-0.213086	0.0200095	0.0614149	28.1431	28.8052	26.4276	22.1983	25.6002	24.1361
VC_RS09620	VC2000	gap	type I glyceraldehyde-3-phosphate dehydrogenase	CDS	0.340007	0.00281434	0.0148167	7777.45	8921.31	8837.51	10705.7	11095.6	10521.6
VC_RS09625	VC2001		D-hexose-6-phosphate mutarotase	CDS	0.149988	0.215446	0.342494	204.182	238.105	221.067	241.585	240.974	253.411
VC_RS09630	VC2002		DUF2860 domain-containing protein	CDS	0.089541	0.306783	0.444469	68.4853	72.7567	71.1627	76.3961	71.3835	78.1921
VC_RS09635	VC2003	rlmA	23S rRNA (guanine(745)-N(1))-methyltransferase	CDS	-0.117428	0.153414	0.267243	59.2973	53.418	56.3494	53.079	49.8025	52.9808
VC_RS09640	VC2004		ChaN family lipoprotein	CDS	-0.0235907	0.898319	0.934063	138.36	109.315	134.746	125.76	110.352	140.071
VC_RS09645	VC2005		hypothetical protein	CDS	0.0133312	0.93483	0.959212	44.666	36.2431	38.2881	39.3393	36.5655	44.4164
VC_RS09650	VC2006		chemotaxis protein CheV	CDS	0.165607	0.12878	0.234742	78.2524	79.6988	74.8045	82.9303	98.0322	80.1571
VC_RS09655	VC2007		ROK family protein	CDS	0.265048	0.0113582	0.0403397	116.047	121.532	113.88	130.594	160.46	131.321
VC_RS09660	VC2008	pyk	pyruvate kinase	CDS	0.368029	0.000460897	0.00414576	47.0209	53.418	50.5914	62.4774	68.9371	63.4732
VC_RS09665	VC2009		patatin family protein	CDS	-0.142579	0.27668	0.411546	148.436	174.273	141.636	134.756	157.883	128.059
VC_RS09670	VC_2010		YnhF family membrane protein	CDS	-0.111294	0.448699	0.581437	21.3486	22.0434	18.209	18.9312	20.7947	17.3884
VC_RS09675	VC2011		porin family protein	CDS	0.101185	0.441978	0.575909	19.5341	17.0397	17.1263	18.7074	20.62	18.3523
VC_RS09680	VC2012		sodium-dependent transporter	CDS	0.25529	0.0171057	0.0547261	27.6798	23.8465	29.0852	31.7758	31.1921	33.2196
VC_RS09690	VC2013	ptsG	PTS glucose transporter subunit IIBC	CDS	0.182403	0.0256129	0.0738277	2541.18	2854.1	2949.81	3038.97	3341.05	3089.68
VC_RS09695	VC2014		YchF/TatD family DNA exonuclease	CDS	-0.119916	0.313391	0.450579	32.351	26.4611	32.3332	26.4947	30.1873	27.2134
VC_RS09700	VC2015		DNA polymerase III subunit delta'	CDS	-0.158298	0.174033	0.291153	67.5202	55.7621	71.7532	61.1796	56.2681	57.3186
VC_RS09705	VC2016		dTMP kinase	CDS	-0.128424	0.156121	0.270647	47.4456	43.1401	45.4732	40.0106	39.0119	45.4174
VC_RS09710	VC2017	mltG	endolytic transglycosylase MltG	CDS	-0.19029	0.0808118	0.168006	55.5526	64.0115	62.009	57.5992	47.1376	54.3526
VC_RS09715	VC2018	pabC	aminodeoxychorismate lyase	CDS	-0.0135237	0.896449	0.933475	59.722	53.959	58.3179	56.0328	55.2196	59.1353
VC_RS09720	VC2019	fabF	beta-ketoacyl-ACP synthase II	CDS	0.0741455	0.395636	0.534281	1202.74	1080.67	1202.19	1274.21	1184.34	1210.88
VC_RS09725	VC2020	acpP	acyl carrier protein	CDS	-0.071885	0.324474	0.462243	1141.2	1132.96	980.48	1056.07	1023.05	1017.39
VC_RS09730	VC2021	fabG	3-oxoacyl-ACP reductase FabG	CDS	-0.257289	0.00619431	0.0258541	901.62	847.07	907.25	779.044	716.369	726.716
VC_RS09735	VC2022	fabD	ACP S-malonyltransferase	CDS	-0.254469	0.0127303	0.0437376	617.603	589.672	648.24	551.914	499.816	503.744
VC_RS09740	VC2023		ketoacyl-ACP synthase III	CDS	-0.282955	0.00631799	0.0261485	548.925	500.236	533.622	468.894	424.369	407.682
VC_RS09745	VC2024	plsX	phosphate acyltransferase PlsX	CDS	-0.414983	0.00120281	0.00814002	335.323	294.633	317.378	260.203	227.519	222.861
VC_RS09750	VC2025	rpmF	50S ribosomal protein L32	CDS	-0.286725	0.00968094	0.0357503	514.258	431.897	509.261	398.003	415.283	379.838
VC_RS09755	VC2026	yceD	23S rRNA accumulation protein YceD	CDS	-0.26015	0.0324129	0.0875759	3391.61	3173.35	3654.84	2908.78	2905.23	2719.52
VC_RS09760	VC2027	maf	septum formation inhibitor Maf	CDS	-0.176774	0.0441254	0.10857	54.935	54.9958	59.6959	47.1266	50.4578	52.4247
VC_RS09765	VC2028	rluC	23S rRNA pseudouridine(955/2504/2580) synthase RluC	CDS	-0.140236	0.0641818	0.14131	109.407	97.1892	100.592	98.0126	92.1346	88.6474
VC_RS09770	VC2030	rne	ribonuclease E	CDS	-0.129713	0.0650435	0.142769	2349.97	2246.89	2360.67	2197.18	2008	2154.08
VC_RS09775	VC2031		SulP family inorganic anion transporter	CDS	-0.465336	0.00445767	0.0203932	80.9933	66.9416	80.4148	55.1824	53.2537	56.9479
VC_RS09780	VC2032		DMT family transporter	CDS	0.0403659	0.710426	0.799536	31.5403	28.3995	29.0852	36.3855	25.6876	29.5491
VC_RS09785	VC2033	adhE	bifunctional acetaldehyde-CoA/alcohol dehydrogenase	CDS	0.595219	0.0180561	0.0568522	10240.8	13686	11870.4	17609.1	18014.6	18455
VC_RS09790	VC2035		YchE family NAAT transporter	CDS	0.111124	0.416342	0.551221	33.5092	29.7518	31.2013	33.2079	34.5559	34.2948
VC_RS09795	VC2036	asd	aspartate-semialdehyde dehydrogenase	CDS	0.253258	0.00601369	0.0254179	609.959	613.699	625.06	722.563	727.334	753.558
VC_RS09800	VC2037	nhaC	Na+/H+ antiporter NhaC	CDS	0.435833	0.00128277	0.00850429	715.042	653.773	770.387	966.342	966.692	960.625
VC_RS09805	VC2038		Hpt domain-containing protein	CDS	-0.0822523	0.457794	0.588475	13.5118	11.8556	11.762	12.7551	11.8827	10.5294
VC_RS09810	VC2039	yejK	nucleoid-associated protein YejK	CDS	0.0593472	0.49428	0.622796	87.286	92.2757	90.848	93.0448	89.1639	99.5105
VC_RS09815	VC2040		YejL family protein	CDS	-0.124643	0.456624	0.587948	43.5851	39.5789	37.6975	38.847	35.2549	36.8159
VC_RS09820	VC2041		DUF3413 domain-containing protein	CDS	-0.141116	0.0949659	0.188041	273.941	259.562	264.375	258.503	231.45	233.612
VC_RS09835	VC2042		histone deacetylase	CDS	-0.321967	0.00296072	0.0154285	24.5142	26.0103	26.3784	20.2291	20.5326	20.7252
VC_RS09840	VC2043		DNA topoisomerase III	CDS	-0.0607694	0.380035	0.519087	69.103	67.3473	71.0642	63.9096	68.6313	66.4021
VC_RS09845	VC2044		Grx4 family monothiol glutaredoxin	CDS	-0.0667588	0.516522	0.641176	138.283	136.272	124.608	128.804	126.297	126.057
VC_RS09850	VC2045	sodB	superoxide dismutase [Fe]	CDS	-0.362056	0.0123939	0.042911	575.447	680.956	579.488	482.499	527.688	418.285
VC_RS09855	VC2046		hypothetical protein	CDS	0.218998	0.0243022	0.0709311	24.9775	20.6009	20.0791	24.6598	25.906	25.9528
VC_RS09860	VC2047		SDR family oxidoreductase	CDS	0.0979961	0.231124	0.361321	27.2551	28.6699	27.8056	31.91	27.4787	30.2165
VC_RS09865	VC2048		VacJ family lipoprotein	CDS	0.0167999	0.800302	0.863236	71.1877	67.0317	71.8024	73.8451	69.7671	68.8862
VC_RS09870	VC2049	ccmI	c-type cytochrome biogenesis protein CcmI	CDS	0.25942	0.00936103	0.0348031	152.335	170.171	151.282	187.209	186.366	193.534
VC_RS09875	VC2050		cytochrome c-type biogenesis protein CcmH	CDS	0.291341	0.00852064	0.0327758	81.804	89.7513	91.7831	107.008	98.8623	116.306
VC_RS09880	VC2051		DsbE family thiol:disulfide interchange protein	CDS	0.311861	0.00477681	0.0215107	87.5562	102.058	107.482	121.106	113.366	134.176
VC_RS09885	VC2052		heme lyase CcmF/NrfE family subunit	CDS	0.484464	7.48e-06	0.000322742	282.898	316.812	338.539	456.139	428.563	427.888
VC_RS09890	VC2053	ccmE	cytochrome c maturation protein CcmE	CDS	0.313963	0.00235165	0.0128926	93.8874	105.844	97.4919	131.534	118.827	119.123
VC_RS09895	VC2054	ccmD	heme exporter protein CcmD	CDS	0.211382	0.0789711	0.165042	28.9152	33.0876	37.7959	37.9072	41.0215	36.5193
VC_RS09900	VC2055		heme ABC transporter permease	CDS	0.173324	0.0416401	0.104392	168.588	173.282	176.283	206.274	202.88	175.181
VC_RS09905	VC2056	ccmB	heme exporter protein CcmB	CDS	-0.101772	0.165276	0.280954	47.0981	43.8614	43.0126	41.577	42.6816	40.6347
VC_RS09910	VC2057	ccmA	cytochrome c biogenesis heme-transporting ATPase CcmA	CDS	-0.0620924	0.41524	0.551221	50.341	45.6194	46.0638	43.9043	44.1669	47.9756
VC_RS09915	VC2058	flrD	flagellar transcriptional regulator FlrD	CDS	-0.0957471	0.326739	0.464545	121.413	125.634	130.071	112.782	128.482	111.634
VC_RS09920	VC2059		chemotaxis protein CheW	CDS	-0.104876	0.260766	0.395857	161.292	180.945	169.147	152.971	168.979	153.567
VC_RS09925	VC2060		chemotaxis protein CheW	CDS	-0.277955	0.00741289	0.0294538	227.461	244.461	243.459	196.562	198.86	194.572
VC_RS09930	VC2061		ParA family protein	CDS	-0.218623	0.0756031	0.160438	184.648	198.39	199.807	163.041	168.892	168.916
VC_RS09935	VC2062		chemotaxis response regulator protein-glutamate methylesterase	CDS	-0.168677	0.101739	0.198056	349.453	351.026	360.735	299.587	318.343	326.153
VC_RS09940	VC2063		chemotaxis protein CheA	CDS	-0.0132397	0.900226	0.935503	638.064	664.908	660.445	640.931	655.601	648.932
VC_RS09945	VC2064		protein phosphatase CheZ	CDS	0.129506	0.191361	0.31483	317.719	325.332	327.122	332.661	362.772	365.823
VC_RS09950	VC2065	cheY	chemotaxis response regulator CheY	CDS	0.112239	0.328569	0.466191	232.286	237.248	233.419	244.494	251.328	263.977
VC_RS09955	VC2066		RNA polymerase sigma factor FliA	CDS	0.143287	0.250175	0.384588	235.182	242.748	239.374	258.279	259.017	274.877
VC_RS09960	VC2067		MinD/ParA family protein	CDS	0.197056	0.17159	0.288553	178.124	172.876	190.308	210.123	199.341	211.033
VC_RS09965	VC2068	flhF	flagellar biosynthesis protein FlhF	CDS	0.427568	0.0196618	0.0604198	173.144	174.319	183.861	248.433	229.878	236.282
VC_RS09970	VC2069	flhA	flagellar biosynthesis protein FlhA	CDS	0.545201	0.000177233	0.00228012	113.653	125.363	118.358	175.662	179.507	166.32
VC_RS09975	VC2070	sixA	phosphohistidine phosphatase SixA	CDS	-0.121605	0.296192	0.433511	47.2526	44.2671	44.9319	43.3672	44.9096	37.2237
VC_RS09980	VC2072		insulinase family protein	CDS	0.173986	0.00288373	0.0151153	103.307	99.0825	99.4112	117.123	107.512	115.861
VC_RS09985	VC2073		VOC family protein	CDS	-0.0212164	0.809828	0.870365	22.0821	18.6625	21.8508	20.3186	20.5326	20.8364
VC_RS09990	VC2074	argS	arginine--tRNA ligase	CDS	0.0362124	0.672586	0.772245	251.242	236.121	242.967	247.941	234.028	266.906
VC_RS09995	VC2075		HIT domain-containing protein	CDS	0.182743	0.0527884	0.123036	39.1841	40.4354	38.3373	48.6483	41.0652	44.1939
VC_RS10000	VC2076		iron transporter FeoC	CDS	0.66943	0.0105477	0.038258	44.3958	50.6682	44.489	71.5179	79.5966	70.8512
VC_RS10005	VC2077	feoB	Fe(2+) transporter permease subunit FeoB	CDS	0.454164	0.00729105	0.0290992	445.232	525.886	471.76	675.213	733.145	568.404
VC_RS10010	VC2078		ferrous iron transport protein A	CDS	0.0012481	0.993254	0.996315	36.6748	47.7381	39.6168	44.2176	41.5457	38.3731
VC_RS10015	VC2080		AraC family transcriptional regulator	CDS	-0.104747	0.0918071	0.183307	120.409	115.942	109.352	106.471	111.968	103.107
VC_RS10020	VC2081	znuA	zinc ABC transporter substrate-binding protein ZnuA	CDS	-0.0656122	0.718112	0.804532	50.9586	42.9598	43.7016	44.4861	42.2447	44.8242
VC_RS10025	VC2082	znuC	zinc ABC transporter ATP-binding protein ZnuC	CDS	0.0324329	0.783042	0.851418	66.2848	69.6914	71.3595	70.4885	71.1651	70.3692
VC_RS10030	VC2083	znuB	zinc ABC transporter permease subunit ZnuB	CDS	0.0966762	0.497586	0.625057	37.7557	37.1898	46.6544	42.0246	43.0748	44.8242
VC_RS10035	VC2084	sucD	succinate--CoA ligase subunit alpha	CDS	-0.368817	2.56e-06	0.000155234	556.646	592.602	583.672	439.669	468.1	434.228
VC_RS10040	VC2085	sucC	ADP-forming succinate--CoA ligase subunit beta	CDS	-0.471383	5.85e-06	0.000271	696.242	756.868	733.281	521.167	554.074	501.742
VC_RS10045	VC2086	odhB	2-oxoglutarate dehydrogenase complex dihydrolipoyllysine-residue succinyltransferase	CDS	-0.492483	3.83e-05	0.000919346	703.692	793.291	767.189	527.478	573.253	508.638
VC_RS10050	VC2087	sucA	2-oxoglutarate dehydrogenase E1 component	CDS	-0.459312	6.9e-05	0.00127467	1531.35	1686.16	1633.89	1144.82	1234.88	1148.86
VC_RS10055	VC2088		succinate dehydrogenase iron-sulfur subunit	CDS	-0.442319	0.00076198	0.0058413	271.316	288.457	275.3	201.575	224.461	188.566
VC_RS10060	VC2089	sdhA	succinate dehydrogenase flavoprotein subunit	CDS	-0.44154	0.00013267	0.00184809	714.425	738.566	733.133	524.748	561.938	523.06
VC_RS10065	VC2090	sdhD	succinate dehydrogenase, hydrophobic membrane anchor protein	CDS	-0.335674	0.00229037	0.0126563	128.671	141.862	141.538	106.337	115.026	105.146
VC_RS10070	VC2091	sdhC	succinate dehydrogenase cytochrome b556 subunit	CDS	-0.187214	0.0549643	0.126317	160.558	153.132	158.615	136.323	147.398	131.136
VC_RS10075	VC2092		citrate synthase	CDS	0.036961	0.529768	0.654893	779.59	819.437	821.52	799.72	879.538	804.092
VC_RS10080	VC2093		Nif3-like dinuclear metal center hexameric protein	CDS	-0.247265	0.00294079	0.015347	48.7195	50.6232	49.4595	41.7113	40.3225	43.3041
VC_RS10085	VC2094		DUF1853 family protein	CDS	0.333246	0.00429366	0.0198084	43.0832	40.3903	39.666	50.7965	47.5745	56.7625
VC_RS10090	VC2095	pgm	phosphoglucomutase (alpha-D-glucose-1,6-bisphosphate-dependent)	CDS	-0.0784236	0.269887	0.405794	452.412	432.754	478.158	427.451	427.078	436.638
VC_RS10095	VC2096	seqA	replication initiation negative regulator SeqA	CDS	0.161888	0.0512751	0.12037	177.738	153.492	167.277	171.858	196.414	189.456
VC_RS10100	VC2097		alpha/beta fold hydrolase	CDS	0.0467647	0.51248	0.637927	66.0146	64.4623	68.5543	65.118	72.1262	68.33
VC_RS10105	VC2098		DUF2788 domain-containing protein	CDS	0.234367	0.0144595	0.0481983	129.327	115.04	116.39	144.692	135.603	144.149
VC_RS10110	VC2099	fldA	flavodoxin FldA	CDS	0.291741	0.0014407	0.0092598	189.86	169.405	195.181	222.251	223.936	232.5
VC_RS10115	VC2100		LrgB family protein	CDS	-0.118402	0.45307	0.584923	21.7346	24.0268	21.9492	20.9452	23.8091	17.685
VC_RS10120	VC2101		CidA/LrgA family protein	CDS	-0.521694	0.016802	0.0541416	13.7434	16.9495	14.764	11.1439	8.69359	11.7529
VC_RS10125	VC2103		LysR family transcriptional regulator	CDS	0.248822	0.0192461	0.0594486	13.0485	12.7121	11.3191	13.7844	15.3776	14.9414
VC_RS10130	VC2105		DUF4442 domain-containing protein	CDS	0.203749	0.21293	0.340156	5.21168	4.32754	3.05123	4.65448	5.11131	4.85688
VC_RS10135	VC2106	fur	ferric iron uptake transcriptional regulator	CDS	0.287602	9.82e-05	0.00149659	344.588	313.656	342.23	389.141	417.991	414.059
VC_RS10140	VC2107		aspartate-semialdehyde dehydrogenase	CDS	-0.22911	0.0134422	0.0456575	231.9	205.513	221.805	187.164	193.137	182.152
VC_RS10145	VC2108		4-phosphoerythronate dehydrogenase	CDS	-0.128465	0.146	0.257987	191.095	174.138	203.252	180.943	160.635	178.444
VC_RS10150	VC2109	fabB	beta-ketoacyl-ACP synthase I	CDS	0.090629	0.205628	0.331299	829.506	744.246	816.156	841.745	877.135	826.004
VC_RS10155	VC2110	mnmC	bifunctional tRNA (5-methylaminomethyl-2-thiouridine)(34)-methyltransferase MnmD/FAD-dependent 5-carboxymethylaminomethyl-2-thiouridine(34) oxidoreductase MnmC	CDS	0.124712	0.0468994	0.113446	50.727	50.8936	50.4438	55.3615	54.7827	55.6502
VC_RS10160	VC2111		NAD(P)H-dependent oxidoreductase	CDS	0.0795742	0.334547	0.471341	52.9661	55.0408	59.253	60.2397	62.5589	53.9448
VC_RS10165	VC2112		YfcL family protein	CDS	-0.100176	0.387129	0.527167	17.7197	15.4168	13.0416	16.2012	13.9796	13.0506
VC_RS10170	VC2113		elongation factor P hydroxylase	CDS	-0.416721	4.12e-05	0.000946468	48.6809	46.8366	42.3236	34.7743	34.6433	33.887
VC_RS10175	VC2115		trimeric intracellular cation channel family protein	CDS	-0.00980915	0.933761	0.958665	37.138	30.9689	36.9101	33.6107	34.687	36.0003
VC_RS10180	VC2116	aroC	chorismate synthase	CDS	0.145834	0.0596808	0.134123	401.685	410.304	429.633	459.63	428.913	485.095
VC_RS10185	VC2118	prmB	50S ribosomal protein L3 N(5)-glutamine methyltransferase	CDS	0.23858	0.000951491	0.00679908	185.652	194.424	193.114	227.98	218.65	229.608
VC_RS10190	VC2119	smrB	endonuclease SmrB	CDS	0.0674003	0.267871	0.403441	75.0482	77.0842	75.4934	77.6493	78.1986	82.6412
VC_RS10195	VC2120	flhB	flagellar biosynthesis protein FlhB	CDS	-0.219836	0.0525891	0.122811	62.2313	65.0483	68.4067	57.823	59.2387	50.9787
VC_RS10200	VC2121	fliR	flagellar type III secretion system protein FliR	CDS	-0.354018	0.00521405	0.0227916	31.077	38.3618	36.5164	29.18	28.3088	25.3967
VC_RS10205	VC2122	fliQ	flagellar biosynthesis protein FliQ	CDS	-0.204746	0.078269	0.164246	30.884	28.9855	30.0694	26.4947	26.4739	25.1001
VC_RS10210	VC2123	fliP	flagellar type III secretion system pore protein FliP	CDS	-0.0353861	0.626332	0.733256	87.4404	86.4606	85.533	81.7219	86.9359	84.4949
VC_RS10215	VC2124	fliO	flagellar biosynthetic protein FliO	CDS	0.0246232	0.785565	0.853253	27.0235	28.0388	25.2465	27.4793	28.5709	25.6933
VC_RS10220	VC2125	fliN	flagellar motor switch protein FliN	CDS	-0.0102802	0.897878	0.934063	55.2052	52.2009	52.3631	53.7503	54.6953	50.2372
VC_RS10225	VC2126	fliM	flagellar motor switch protein FliM	CDS	-0.0129985	0.871421	0.915133	125.621	137.309	146.755	134.667	133.942	137.327
VC_RS10230	VC2127	fliL	flagellar basal body-associated protein FliL	CDS	0.0363351	0.67083	0.770723	141.951	132.441	144.442	135.472	152.116	141.925
VC_RS10235	VC2128		flagellar hook-length control protein FliK	CDS	-0.0361755	0.787649	0.854739	139.21	131.494	136.863	140.529	131.933	125.055
VC_RS10245	VC2129	fliJ	flagella biosynthesis chaperone FliJ	CDS	0.0441804	0.808143	0.869336	16.8318	14.5604	13.8782	15.8431	15.3776	15.5346
VC_RS10250	VC2130	fliI	flagellar protein export ATPase FliI	CDS	0.151478	0.334966	0.471561	107.592	108.188	112.059	115.198	125.074	123.832
VC_RS10255	VC2131	fliH	flagellar assembly protein FliH	CDS	0.0588338	0.721563	0.807248	92.3818	101.517	94.2438	104.681	92.9209	102.514
VC_RS10260	VC2132	fliG	flagellar motor switch protein FliG	CDS	0.180171	0.288317	0.424763	158.705	153.988	149.51	172.977	169.94	180.78
VC_RS10265	VC2133	fliF	flagellar M-ring protein FliF	CDS	0.259535	0.0549343	0.126317	178.432	184.281	181.598	207.617	217.558	226.383
VC_RS10270	VC2134	fliE	flagellar hook-basal body complex protein FliE	CDS	0.438652	0.00208467	0.0117529	73.9672	79.6537	74.2631	94.6113	100.741	113.451
VC_RS10275	VC2135		sigma-54-dependent Fis family transcriptional regulator	CDS	0.177561	0.0992865	0.194339	131.296	144.296	146.41	165.145	156.485	155.606
VC_RS10280	VC2136		PAS domain-containing protein	CDS	0.324016	0.000471075	0.00422669	92.7293	90.157	94.4898	114.975	116.905	115.342
VC_RS10285	VC2137		sigma-54-dependent Fis family transcriptional regulator	CDS	0.296688	2.94e-05	0.000773572	319.302	310.771	304.238	385.248	405.672	356.777
VC_RS10290	VC2138	fliS	flagellar export chaperone FliS	CDS	0.164662	0.0399346	0.10161	87.5562	85.2434	87.4031	98.8629	101.964	90.8719
VC_RS10295	VC2139		flagellar protein FliT	CDS	0.108283	0.305037	0.442836	48.3721	53.959	47.0481	52.7657	51.2441	56.985
VC_RS10300	VC2140	fliD	flagellar filament capping protein FliD	CDS	0.0132153	0.87263	0.915865	373.002	384.61	396.907	387.843	401.827	375.463
VC_RS10305	VC2141	flaG	flagellar protein FlaG	CDS	-0.00519966	0.953152	0.970226	347.522	389.523	388.048	369.584	376.358	375.055
VC_RS10310	VC2142		flagellin	CDS	-0.0554957	0.438113	0.572425	585.291	619.379	620.828	600.159	585.441	570.999
VC_RS10315	VC2143		flagellin	CDS	0.0870939	0.235156	0.365548	1217.95	1211.48	1204.75	1321.96	1297.44	1240.95
VC_RS10320	VC2144		flagellin	CDS	0.225102	0.0265001	0.0756541	62.6174	67.3924	64.0267	74.8745	80.9072	71.0366
VC_RS10325	VC2145		Dyp-type peroxidase	CDS	0.56193	0.00754652	0.0298855	260.005	322.401	272.2	397.69	433.937	429.927
VC_RS10330	VC2146		DUF2919 domain-containing protein	CDS	0.59842	4.01e-05	0.000931626	92.9995	96.2426	92.8166	137.799	145.214	144.038
VC_RS10335	VC2147		DUF2956 domain-containing protein	CDS	0.638563	0.00161942	0.0100676	43.8939	50.9838	48.9182	75.2773	78.8102	69.7389
VC_RS10340	VC2149		helix-turn-helix domain-containing protein	CDS	0.564206	0.0235165	0.0691776	110.603	126.13	101.232	172.171	186.803	140.85
VC_RS10345	VC2150		ArsC family reductase	CDS	0.102332	0.268551	0.404125	65.6285	64.2369	63.4854	71.8312	67.277	68.4784
VC_RS10350	VC2152	dapE	succinyl-diaminopimelate desuccinylase	CDS	0.0765625	0.277757	0.412712	208.776	220.028	217.77	226.593	217.078	238.099
VC_RS10355	VC2153		M15 family metallopeptidase	CDS	0.0340952	0.681753	0.779128	102.265	120.675	110.533	116.854	110.439	114.118
VC_RS10360	VC2154		DUF2897 family protein	CDS	0.0395523	0.622994	0.731492	60.7643	65.7695	55.7096	60.4635	65.7043	61.1745
VC_RS10365	VC2156	bamC	outer membrane protein assembly factor BamC	CDS	0.197261	0.00342131	0.0168614	390.181	392.544	410.883	447.904	450.363	470.191
VC_RS10370	VC2157	dapA	4-hydroxy-tetrahydrodipicolinate synthase	CDS	0.31253	0.000422831	0.00387145	337.755	345.166	340.803	428.033	425.331	417.989
VC_RS10375	VC2159		glycine cleavage system protein R	CDS	0.17289	0.0406846	0.102933	93.2697	97.0089	102.266	110.096	115.201	104.479
VC_RS10380	VC2160	bcp	thioredoxin-dependent thiol peroxidase	CDS	0.231547	0.00425129	0.019689	71.2263	64.2819	63.0917	74.4269	82.6983	76.1159
VC_RS10385	VC2161	mlp24	methyl-accepting chemotaxis protein Mlp24	CDS	0.460484	1.43e-07	3.2e-05	102.882	123.245	114.126	154.18	152.99	160.945
VC_RS10390	VC2162		AI-2E family transporter	CDS	0.116404	0.0735049	0.156916	110.796	105.078	122.788	126.924	115.987	124.166
VC_RS10395	VC2163		sulfurtransferase TusA family protein	CDS	0.145419	0.100896	0.196797	39.3771	36.0628	35.3353	39.9211	43.8611	38.818
VC_RS10400	VC2164		M48 family metallopeptidase	CDS	0.219596	0.00616902	0.0258003	191.442	198.255	175.544	223.326	211.311	223.565
VC_RS10405	VC2165	arsC	arsenate reductase (glutaredoxin)	CDS	0.0869404	0.316374	0.453517	56.5178	58.2865	58.2195	63.1935	59.0203	61.5452
VC_RS10410	VC2166	wrbA	NAD(P)H:quinone oxidoreductase	CDS	0.128173	0.0565392	0.128924	90.8762	81.0511	88.0921	93.8057	95.1052	95.2839
VC_RS10415	VC2167		DUF2069 domain-containing protein	CDS	0.183408	0.0213367	0.0644602	45.9786	42.9598	43.7508	55.3167	48.2298	47.197
VC_RS10420	VC2168		DUF2066 domain-containing protein	CDS	0.140407	0.0480429	0.1152	86.0892	79.1578	85.2377	94.119	98.6438	83.3827
VC_RS10425	VC2171		uracil-xanthine permease	CDS	-0.217375	0.0289156	0.0810634	266.182	238.105	253.302	212.763	221.839	217.04
VC_RS10430	VC2172	ybaK	Cys-tRNA(Pro) deacylase	CDS	0.0927087	0.290843	0.427253	29.9961	30.7435	32.4317	33.0737	29.4883	36.7047
VC_RS10435	VC2174		bifunctional UDP-sugar hydrolase/5'-nucleotidase	CDS	0.00850671	0.91233	0.943426	337.64	375.865	362.851	341.388	374.611	366.676
VC_RS10440	VC2175	kdsA	3-deoxy-8-phosphooctulonate synthase	CDS	-0.108946	0.11574	0.217393	256.415	238.691	254.926	244.852	227.868	222.786
VC_RS10445	VC2176		tetratricopeptide repeat protein	CDS	-0.250924	0.00328844	0.0164418	177.776	166.565	165.111	144.468	138.224	145.447
VC_RS10450	VC2177		SirB2 family protein	CDS	-0.282811	0.0113461	0.0403365	49.26	45.0334	54.1348	43.9043	40.4099	37.7057
VC_RS10455	VC2178	prmC	peptide chain release factor N(5)-glutamine methyltransferase	CDS	-0.276956	0.00151825	0.00956925	123.536	117.79	122.197	107.859	95.0179	97.1747
VC_RS10460	VC2179	prfA	peptide chain release factor 1	CDS	-0.269685	0.000352681	0.00348549	214.412	212.861	221.805	185.105	168.979	184.302
VC_RS10465	VC2180	hemA	glutamyl-tRNA reductase	CDS	-0.0596276	0.270532	0.406422	220.319	215.565	210.83	208.019	198.511	213.999
VC_RS10470	VC2181	lolB	lipoprotein localization protein LolB	CDS	0.0751299	0.423658	0.558224	58.641	56.5284	52.806	58.4943	60.1125	58.3938
VC_RS10475	VC2182	ispE	4-(cytidine 5'-diphospho)-2-C-methyl-D-erythritol kinase	CDS	-0.231598	0.0493933	0.117463	194.222	173.327	156.696	152.703	147.354	146.522
VC_RS10480	VC2183		ribose-phosphate pyrophosphokinase	CDS	-0.213572	0.0422896	0.10565	671.148	577.275	587.953	532.938	509.339	541.45
VC_RS10485	VC2184	pth	aminoacyl-tRNA hydrolase	CDS	-0.312976	0.0115162	0.0406988	215.841	185.453	197.838	168.993	147.179	166.135
VC_RS10490	VC2185	ychF	redox-regulated ATPase YchF	CDS	-0.328214	0.00176662	0.0106116	426.199	377.668	389.574	322.009	300.562	328.044
VC_RS10575	VC2187		flagellin	CDS	0.200136	0.0216215	0.0651556	659.721	732.706	649.273	774.121	799.199	772.207
VC_RS10580	VC2188		flagellin	CDS	-0.0800561	0.522137	0.646799	626.714	663.691	626.733	632.83	616.196	564.659
VC_RS10585	VC2190	flgL	flagellar hook-associated protein FlgL	CDS	-0.347291	0.0293559	0.0820051	138.708	149.976	137.355	115.959	109.085	109.855
VC_RS10590	VC2191	flgK	flagellar hook-associated protein FlgK	CDS	-0.337369	0.0549836	0.126317	232.981	247.21	257.583	189.536	204.103	190.271
VC_RS10595	VC2192	flgJ	flagellar assembly peptidoglycan hydrolase FlgJ	CDS	-0.00237977	0.987698	0.992975	68.0993	77.8956	69.5386	70.9361	73.5679	70.6658
VC_RS10600	VC2193		flagellar basal body P-ring protein FlgI	CDS	-0.147946	0.416257	0.551221	100.875	108.639	102.61	89.2407	103.231	89.2406
VC_RS10605	VC2194	flgH	flagellar basal body L-ring protein FlgH	CDS	-0.186751	0.263265	0.398035	43.0832	45.935	38.3373	38.489	38.6188	34.8509
VC_RS10610	VC2195	flgG	flagellar basal-body rod protein FlgG	CDS	-0.147437	0.296966	0.434289	113.19	111.209	107.827	101.19	101.877	96.9152
VC_RS10615	VC2196	flgF	flagellar basal-body rod protein FlgF	CDS	-0.0791846	0.600581	0.712183	118.131	119.368	110.14	107.814	116.118	105.183
VC_RS10620	VC2197	flgE	flagellar hook protein FlgE	CDS	-0.131099	0.263281	0.398035	516.574	536.074	551.486	489.257	505.67	469.857
VC_RS10625	VC2198	flgD	flagellar hook assembly protein FlgD	CDS	-0.203848	0.13299	0.240457	291.584	314.017	305.074	262.307	262.774	265.571
VC_RS10630	VC2199	flgC	flagellar basal body rod protein FlgC	CDS	-0.233426	0.120474	0.223239	170.557	165.032	164.028	144.065	146	134.955
VC_RS10635	VC2200	flgB	flagellar basal body rod protein FlgB	CDS	-0.247352	0.0867492	0.176102	211.71	220.163	202.809	176.423	183.876	174.403
VC_RS10640	VC2201		protein-glutamate O-methyltransferase	CDS	0.27922	4.61e-05	0.000998958	169.63	187.211	181.204	220.014	214.107	218.782
[truncated: 1,492 more rows]
